# Supplementary material for: Comparative toxicological assessment of 2 bisphenols using a systems approach: evaluation of the behavioral and transcriptomic responses of Danio rerio to bisphenol A and tetrabromobisphenol A
Source: Toxicol Sci. 2024 May 10;200(2):394–403. doi: 10.1093/toxsci/kfae063 (PMC11285168; doi:10.1093/toxsci/kfae063)
Supplement: kfae063_Supplementary_Data [file kfae063_supplementary_data.zip]

Archive with 8 entries (7 files):
- kfae063_Supplementary_Data/
- kfae063_Supplementary_Data/toxsci-24-0045-File004.docx
- kfae063_Supplementary_Data/toxsci-24-0045-File006.xlsx
- kfae063_Supplementary_Data/toxsci-24-0045-File007.xlsx
- kfae063_Supplementary_Data/toxsci-24-0045-File008.xlsx
- kfae063_Supplementary_Data/toxsci-24-0045-File009.xlsx
- kfae063_Supplementary_Data/toxsci-24-0045-File010.xlsx
- kfae063_Supplementary_Data/toxsci-24-0045-File011.xlsx
