# Supplementary material for: Comparative toxicological assessment of 2 bisphenols using a systems approach: evaluation of the behavioral and transcriptomic responses of Danio rerio to bisphenol A and tetrabromobisphenol A
Source: Toxicol Sci. 2024 May 10;200(2):394–403. doi: 10.1093/toxsci/kfae063 (PMC11285168; doi:10.1093/toxsci/kfae063)
Supplement: kfae063_Supplementary_Data [file kfae063_supplementary_data.zip › kfae063_Supplementary_Data/toxsci-24-0045-File006.xlsx]

## Sheet: BPA EC20vsCC all
ensembl_gene_id	baseMean	log2FoldChange	lfcSE	stat	pvalue	padj (q)	ensembl_transcript_id_version	external_gene_name	description	transcript_biotype
ENSDARG00000102141	217.191	0.17921	0.19398	0.923857	0.355561	0.582754	ENSDART00000171737.2	ptpn12	protein tyrosine phosphatase non-receptor type 12 [Source:ZFIN;Acc:ZDB-GENE-040426-1441]	protein_coding
ENSDARG00000102123	130.026	-0.264719	0.197222	-1.34224	0.179519	0.390401	ENSDART00000166826.2	phtf2	putative homeodomain transcription factor 2 [Source:ZFIN;Acc:ZDB-GENE-040711-4]	protein_coding
ENSDARG00000114503	162.597	-0.461646	0.177006	-2.60807	0.00910531	0.0504191	ENSDART00000170197.2	phtf2	putative homeodomain transcription factor 2 [Source:ZFIN;Acc:ZDB-GENE-040711-4]	protein_coding
ENSDARG00000115971	5.8292	-0.0547317	0.663052	-0.0825451	0.934213	0.96922	ENSDART00000180254.1	CU856344.1	NA	protein_coding
ENSDARG00000098311	113.719	0.481088	0.255185	1.88525	0.059396	0.192799	ENSDART00000167851.2	si:zfos-932h1.3	si:zfos-932h1.3 [Source:ZFIN;Acc:ZDB-GENE-141222-4]	protein_coding
ENSDARG00000104839	523.522	0.100085	0.129794	0.771107	0.440643	0.657433	ENSDART00000164425.2	mansc1	MANSC domain containing 1 [Source:ZFIN;Acc:ZDB-GENE-070209-77]	protein_coding
ENSDARG00000100143	233.691	-0.122239	0.138669	-0.881518	0.378037	0.603342	ENSDART00000166440.2	lrp6	low density lipoprotein receptor-related protein 6 [Source:ZFIN;Acc:ZDB-GENE-090821-1]	protein_coding
ENSDARG00000102474	286.944	0.32851	0.21302	1.54215	0.123036	0.310188	ENSDART00000161055.3	dusp16	dual specificity phosphatase 16 [Source:ZFIN;Acc:ZDB-GENE-040426-2360]	protein_coding
ENSDARG00000104049	311.14	-0.478082	0.136508	-3.50224	0.000461371	0.00469375	ENSDART00000186461.1	crebl2	cAMP responsive element binding protein-like 2 [Source:NCBI gene;Acc:436975]	protein_coding
ENSDARG00000102226	115.776	-0.219771	0.191265	-1.14904	0.25054	0.477286	ENSDART00000171845.3	gpr19	G protein-coupled receptor 19 [Source:ZFIN;Acc:ZDB-GENE-040426-1295]	protein_coding
ENSDARG00000103095	603.431	-0.104305	0.16037	-0.650406	0.51543	0.71661	ENSDART00000163280.3	tbk1	TANK-binding kinase 1 [Source:ZFIN;Acc:ZDB-GENE-060512-359]	protein_coding
ENSDARG00000102128	432.267	0.0389036	0.23724	0.163984	0.869744	0.937531	ENSDART00000169805.2	eps8a	epidermal growth factor receptor pathway substrate 8a [Source:ZFIN;Acc:ZDB-GENE-040426-871]	protein_coding
ENSDARG00000110470	277.577	-0.0673479	0.1442	-0.467045	0.640468	0.80172	ENSDART00000169667.3	ptpro	protein tyrosine phosphatase receptor type O [Source:ZFIN;Acc:ZDB-GENE-070424-54]	protein_coding
ENSDARG00000100422	228.63	-0.409616	0.253059	-1.61866	0.105521	0.281413	ENSDART00000172566.2	ptpro	protein tyrosine phosphatase receptor type O [Source:ZFIN;Acc:ZDB-GENE-070424-54]	protein_coding
ENSDARG00000104632	34.3217	-1.6621	0.435187	-3.81928	0.000133842	0.00170445	ENSDART00000166186.3	RERG	si:cabz01085950.1 [Source:ZFIN;Acc:ZDB-GENE-161017-134]	protein_coding
ENSDARG00000100660	27.806	1.18358	0.317731	3.72509	0.000195245	0.00234235	ENSDART00000166174.3	si:ch73-252i11.1	si:ch73-252i11.1 [Source:ZFIN;Acc:ZDB-GENE-141210-7]	protein_coding
ENSDARG00000113107	0.719216	0.418673	2.63993	0.158592	0.87399	NA	ENSDART00000184884.1	CABZ01085275.1	poly [ADP-ribose] polymerase 12-like [Source:NCBI gene;Acc:110439344]	protein_coding
ENSDARG00000099787	6.15065	0.0287467	0.666031	0.0431612	0.965573	0.98313	ENSDART00000159128.2	echdc3	enoyl CoA hydratase domain containing 3 [Source:NCBI gene;Acc:780842]	protein_coding
ENSDARG00000112451	3.87452	0.323353	0.70896	0.456095	0.648322	0.806356	ENSDART00000183304.1	FO834823.1	NA	protein_coding
ENSDARG00000070546	1.83011	-0.550605	1.06309	-0.517927	0.604509	NA	ENSDART00000103659.5	msgn1	mesogenin 1 [Source:NCBI gene;Acc:360135]	protein_coding
ENSDARG00000045914	752.484	-0.0116826	0.161536	-0.072322	0.942346	0.972834	ENSDART00000131419.3	si:ch211-51e12.7	si:ch211-51e12.7 [Source:ZFIN;Acc:ZDB-GENE-030131-8279]	protein_coding
ENSDARG00000045913	138.457	0.291232	0.259926	1.12044	0.262525	0.49136	ENSDART00000067488.7	mrps10	mitochondrial ribosomal protein S10 [Source:NCBI gene;Acc:565937]	protein_coding
ENSDARG00000045911	323.425	-0.209477	0.37269	-0.562068	0.57407	0.758721	ENSDART00000132625.4	tulp4a	TUB like protein 4a [Source:ZFIN;Acc:ZDB-GENE-060503-215]	protein_coding
ENSDARG00000045910	193.406	-0.0167537	0.14595	-0.114791	0.908611	0.95603	ENSDART00000142225.3	tmem181	transmembrane protein 181 [Source:ZFIN;Acc:ZDB-GENE-060503-309]	retained_intron
ENSDARG00000045909	328.645	0.647364	0.285116	2.27053	0.0231757	0.101144	ENSDART00000138500.4	dynlt1	dynein, light chain, Tctex-type 1 [Source:ZFIN;Acc:ZDB-GENE-041210-9]	protein_coding
ENSDARG00000025073	8157.9	0.292651	0.25858	1.13176	0.257735	0.486056	ENSDART00000148933.2	rpl18a	ribosomal protein L18a [Source:NCBI gene;Acc:394035]	nonsense_mediated_decay
ENSDARG00000084828	0.257439	1.47576	5.24662	0.281278	0.778497	NA	ENSDART00000120228.2	BX890562.1	NA	snoRNA
ENSDARG00000095951	1.61077	2.58682	1.61823	1.59855	0.10992	NA	ENSDART00000148638.2	BX890562.3	NA	lincRNA
ENSDARG00000093924	0.498859	-1.57764	2.61328	-0.603699	0.546044	NA	ENSDART00000145121.3	BX890562.2	NA	lincRNA
ENSDARG00000108269	0	NA	NA	NA	NA	NA	ENSDART00000175446.2	BX890562.4	NA	rRNA
ENSDARG00000084451	0	NA	NA	NA	NA	NA	ENSDART00000119851.2	AL845512.1	NA	rRNA
ENSDARG00000031737	4.42201	0.0761838	0.872275	0.0873393	0.930402	0.96683	ENSDART00000049154.7	pthlha	parathyroid hormone-like hormone a [Source:ZFIN;Acc:ZDB-GENE-050119-9]	protein_coding
ENSDARG00000099652	251.714	1.05625	0.182178	5.79789	6.71537e-09	2.92752e-07	ENSDART00000171138.2	xpot	exportin, tRNA (nuclear export receptor for tRNAs) [Source:NCBI gene;Acc:558020]	protein_coding
ENSDARG00000101047	149.844	1.16015	0.208833	5.55538	2.77001e-08	1.03896e-06	ENSDART00000164735.2	rtcb	RNA 2',3'-cyclic phosphate and 5'-OH ligase [Source:NCBI gene;Acc:406376]	nonsense_mediated_decay
ENSDARG00000102104	0	NA	NA	NA	NA	NA	ENSDART00000164689.2	CU855889.1	NA	antisense
ENSDARG00000099833	73.7615	0.0972725	0.244567	0.397734	0.690826	0.835337	ENSDART00000169748.2	fbxo7	F-box protein 7 [Source:ZFIN;Acc:ZDB-GENE-050913-68]	protein_coding
ENSDARG00000103870	17.1557	1.6018	0.435354	3.67931	0.000233865	0.00270295	ENSDART00000165560.2	CU855889.2	NA	antisense
ENSDARG00000096118	128.253	0.669173	0.236424	2.8304	0.00464905	0.0299604	ENSDART00000150698.3	ost4	oligosaccharyltransferase complex subunit 4 (non-catalytic) [Source:ZFIN;Acc:ZDB-GENE-110307-1]	protein_coding
ENSDARG00000045900	239.014	-0.0915964	0.161357	-0.567664	0.570263	0.756545	ENSDART00000150276.2	agbl5	ATP/GTP binding protein-like 5 [Source:NCBI gene;Acc:445479]	retained_intron
ENSDARG00000016968	379.68	0.344698	0.147582	2.33563	0.0195104	0.0890782	ENSDART00000150852.2	tmem214	transmembrane protein 214 [Source:ZFIN;Acc:ZDB-GENE-110307-2]	retained_intron
ENSDARG00000102878	591.215	-0.112171	0.111569	-1.00539	0.314708	0.545335	ENSDART00000164441.2	mapre3b	microtubule-associated protein, RP/EB family, member 3b [Source:ZFIN;Acc:ZDB-GENE-040704-6]	protein_coding
ENSDARG00000059311	1996.29	-0.415397	0.15215	-2.73017	0.00633013	0.0382443	ENSDART00000134323.3	dpysl5b	dihydropyrimidinase like 5b [Source:ZFIN;Acc:ZDB-GENE-050720-4]	nonsense_mediated_decay
ENSDARG00000017386	57.6364	0.0724475	0.311835	0.232326	0.816285	0.907773	ENSDART00000135618.3	sobpb	sine oculis binding protein homolog (Drosophila) b [Source:NCBI gene;Acc:100006088]	protein_coding
ENSDARG00000045898	414.663	0.0170866	0.237048	0.0720807	0.942538	0.972982	ENSDART00000067461.5	si:ch211-152c2.3	si:ch211-152c2.3 [Source:ZFIN;Acc:ZDB-GENE-030131-9914]	protein_coding
ENSDARG00000006060	169.161	0.727013	0.214711	3.38601	0.000709169	0.00666899	ENSDART00000149162.3	crybg1b	crystallin beta-gamma domain containing 1b [Source:ZFIN;Acc:ZDB-GENE-030131-7179]	protein_coding
ENSDARG00000113105	5.5321	0.645208	0.63146	1.02177	0.306888	0.538071	ENSDART00000189414.1	BX649468.1	NA	protein_coding
ENSDARG00000103050	0.947488	-1.90212	1.92175	-0.989786	0.322279	NA	ENSDART00000168266.2	mrap2b	melanocortin 2 receptor accessory protein 2b [Source:NCBI gene;Acc:101884805]	protein_coding
ENSDARG00000070535	0.615714	3.59559	2.29536	1.56646	0.11724	NA	ENSDART00000103631.5	ripply2	ripply transcriptional repressor 2 [Source:NCBI gene;Acc:654447]	protein_coding
ENSDARG00000013789	4.70441	-0.061316	0.747914	-0.0819827	0.93466	0.969532	ENSDART00000023483.7	sim1b	SIM bHLH transcription factor 1b [Source:ZFIN;Acc:ZDB-GENE-041210-5]	protein_coding
ENSDARG00000063686	91.3376	0.217116	0.297044	0.730924	0.464825	0.677389	ENSDART00000093289.7	atp23	ATP23 metallopeptidase and ATP synthase assembly factor homolog [Source:NCBI gene;Acc:100004177]	protein_coding
ENSDARG00000087962	246.818	0.130595	0.158541	0.823731	0.410092	0.631711	ENSDART00000122535.4	rpap3	RNA polymerase II associated protein 3 [Source:ZFIN;Acc:ZDB-GENE-040426-928]	protein_coding
ENSDARG00000099313	221.861	0.682511	0.164328	4.15335	3.27641e-05	0.000515283	ENSDART00000184706.1	naga	N-acetylgalactosaminidase, alpha [Source:ZFIN;Acc:ZDB-GENE-051113-256]	protein_coding
ENSDARG00000103102	15.9208	0.441144	0.443457	0.994785	0.319841	0.550057	ENSDART00000170292.2	FAM180A	family with sequence similarity 180 member A [Source:HGNC Symbol;Acc:HGNC:33773]	protein_coding
ENSDARG00000104018	935.353	0.527315	0.183843	2.86828	0.00412704	0.0271596	ENSDART00000172320.2	mtpn	myotrophin [Source:NCBI gene;Acc:406240]	protein_coding
ENSDARG00000102157	0.731673	-2.77838	2.12881	-1.30513	0.191848	NA	ENSDART00000171561.2	si:ch211-117i20.2	si:ch211-117i20.2 [Source:ZFIN;Acc:ZDB-GENE-131121-573]	protein_coding
ENSDARG00000098612	6.19759	0.479125	0.81178	0.590215	0.555047	0.746383	ENSDART00000166467.2	chrm2a	cholinergic receptor, muscarinic 2a [Source:ZFIN;Acc:ZDB-GENE-030314-1]	protein_coding
ENSDARG00000100898	0	NA	NA	NA	NA	NA	ENSDART00000162672.2	CR548631.1	NA	rRNA
ENSDARG00000102340	824.286	-0.312682	0.273602	-1.14283	0.253108	0.480153	ENSDART00000164623.2	ptn	pleiotrophin [Source:ZFIN;Acc:ZDB-GENE-030624-1]	protein_coding
ENSDARG00000111388	127.942	0.366029	0.184241	1.98669	0.0469572	0.164547	ENSDART00000189813.1	CABZ01068469.1	UPF2 regulator of nonsense mediated mRNA decay [Source:NCBI gene;Acc:569006]	protein_coding
ENSDARG00000025601	1.35662	0.306508	1.72877	0.177298	0.859274	NA	ENSDART00000082383.6	trim35-14	tripartite motif containing 35-14 [Source:ZFIN;Acc:ZDB-GENE-110920-6]	protein_coding
ENSDARG00000063672	312.05	-0.399441	0.126026	-3.16951	0.00152697	0.0123142	ENSDART00000093236.6	zmp:0000000711	zmp:0000000711 [Source:ZFIN;Acc:ZDB-GENE-130530-714]	protein_coding
ENSDARG00000018149	632.786	-0.277478	0.171543	-1.61754	0.105761	0.281902	ENSDART00000149826.3	slc38a4	solute carrier family 38 member 4 [Source:ZFIN;Acc:ZDB-GENE-041010-14]	retained_intron
ENSDARG00000095920	0.0739084	-0.748005	5.25783	-0.142265	0.886871	NA	ENSDART00000149448.2	AL929171.1	NA	lincRNA
ENSDARG00000045886	765.538	-0.228871	0.115352	-1.98411	0.0472431	0.165197	ENSDART00000146779.3	slc38a2	solute carrier family 38 member 2 [Source:NCBI gene;Acc:566537]	protein_coding
ENSDARG00000045885	418.843	0.351819	0.121347	2.89929	0.00374014	0.0250929	ENSDART00000148486.2	scaf11	SR-related CTD-associated factor 11 [Source:ZFIN;Acc:ZDB-GENE-041210-22]	protein_coding
ENSDARG00000007413	533.19	0.157059	0.127931	1.22768	0.219568	0.441267	ENSDART00000019144.10	arid2	AT rich interactive domain 2 (ARID, RFX-like) [Source:ZFIN;Acc:ZDB-GENE-030131-6311]	protein_coding
ENSDARG00000097341	17.6631	-0.36335	0.458247	-0.792914	0.427828	0.646605	ENSDART00000153556.2	CR847994.1	NA	lincRNA
ENSDARG00000045880	95.4241	-0.270604	0.374179	-0.723194	0.46956	0.681193	ENSDART00000103484.5	gas2l3	growth arrest-specific 2 like 3 [Source:ZFIN;Acc:ZDB-GENE-030131-2560]	protein_coding
ENSDARG00000009657	259.143	-0.3006	0.167263	-1.79717	0.0723085	0.219387	ENSDART00000021139.8	fgfr1op2	FGFR1 oncogene partner 2 [Source:NCBI gene;Acc:335511]	protein_coding
ENSDARG00000093658	144.613	0.189587	0.156823	1.20892	0.226693	0.450012	ENSDART00000144074.3	tm7sf3	transmembrane 7 superfamily member 3 [Source:ZFIN;Acc:ZDB-GENE-030131-1770]	protein_coding
ENSDARG00000026839	98.8649	0.187911	0.252513	0.744167	0.456776	0.670673	ENSDART00000032460.7	med21	mediator complex subunit 21 [Source:NCBI gene;Acc:406732]	protein_coding
ENSDARG00000016979	152.457	0.282502	0.197637	1.4294	0.152889	0.354394	ENSDART00000026963.7	pmpcb	peptidase (mitochondrial processing) beta [Source:ZFIN;Acc:ZDB-GENE-050220-10]	protein_coding
ENSDARG00000070477	111.283	0.282754	0.17498	1.61592	0.106112	0.282457	ENSDART00000123089.3	dnajc2	DnaJ (Hsp40) homolog, subfamily C, member 2 [Source:NCBI gene;Acc:403080]	protein_coding
ENSDARG00000045878	119.089	-0.630537	0.240305	-2.62391	0.00869279	0.0487184	ENSDART00000135749.2	nudt4b	nudix (nucleoside diphosphate linked moiety X)-type motif 4b [Source:ZFIN;Acc:ZDB-GENE-040912-79]	protein_coding
ENSDARG00000045877	413.93	0.124934	0.133436	0.936288	0.349125	0.577536	ENSDART00000067433.5	ube2nb	ubiquitin-conjugating enzyme E2Nb [Source:ZFIN;Acc:ZDB-GENE-040426-1291]	protein_coding
ENSDARG00000079391	133.645	0.0923481	0.216919	0.425726	0.670308	0.821473	ENSDART00000111858.4	mrpl42	mitochondrial ribosomal protein L42 [Source:ZFIN;Acc:ZDB-GENE-101014-1]	protein_coding
ENSDARG00000015921	203.344	0.250632	0.172694	1.4513	0.146695	0.344944	ENSDART00000003790.7	pwp1	PWP1 homolog, endonuclein [Source:ZFIN;Acc:ZDB-GENE-040426-1049]	protein_coding
ENSDARG00000099520	0.571263	2.52627	2.48179	1.01792	0.308716	NA	ENSDART00000165815.2	CU571163.1	NA	lincRNA
ENSDARG00000061544	6.92858	0.467826	0.614054	0.761864	0.446141	0.662046	ENSDART00000087835.6	ano6	anoctamin 6 [Source:ZFIN;Acc:ZDB-GENE-081104-64]	protein_coding
ENSDARG00000020812	0.323992	1.63205	5.25232	0.31073	0.756006	NA	ENSDART00000134417.4	si:ch73-177h5.2	si:ch73-177h5.2 [Source:ZFIN;Acc:ZDB-GENE-081104-247]	protein_coding
ENSDARG00000094007	0.061732	0	5.2679	0	1	NA	ENSDART00000132234.3	CU467633.3	NA	processed_transcript
ENSDARG00000093685	0.403866	-0.194962	3.34781	-0.0582357	0.953561	NA	ENSDART00000144815.2	CU467633.2	NA	processed_transcript
ENSDARG00000059196	1.2358	5.25112	2.23772	2.34664	0.0189435	NA	ENSDART00000146513.2	CU467633.1	NA	processed_transcript
ENSDARG00000009262	28.5115	-0.0526703	0.443295	-0.118816	0.905421	0.9546	ENSDART00000180463.1	FAR2	si:dkey-97m3.1 [Source:ZFIN;Acc:ZDB-GENE-060503-367]	protein_coding
ENSDARG00000018618	1211.96	0.119182	0.126276	0.94382	0.345262	0.574165	ENSDART00000129521.4	cpsf6	cleavage and polyadenylation specific factor 6 [Source:NCBI gene;Acc:327069]	protein_coding
ENSDARG00000045874	136.078	0.518046	0.17177	3.01593	0.00256193	0.018564	ENSDART00000067427.5	yeats4	YEATS domain containing 4 [Source:ZFIN;Acc:ZDB-GENE-040718-252]	protein_coding
ENSDARG00000057468	64.5853	-0.982751	0.276048	-3.56007	0.000370753	0.00393287	ENSDART00000148900.3	kcnc2	potassium voltage-gated channel, Shaw-related subfamily, member 2 [Source:ZFIN;Acc:ZDB-GENE-070410-118]	protein_coding
ENSDARG00000045873	11.3834	1.36852	0.502498	2.72344	0.00646069	0.0388599	ENSDART00000067423.5	frs2a	fibroblast growth factor receptor substrate 2a [Source:ZFIN;Acc:ZDB-GENE-060503-462]	protein_coding
ENSDARG00000079143	38.8773	-0.294118	0.361879	-0.812754	0.416359	0.637119	ENSDART00000131046.3	si:ch73-278m9.1	si:ch73-278m9.1 [Source:ZFIN;Acc:ZDB-GENE-141212-261]	protein_coding
ENSDARG00000057714	54.8077	-0.270096	0.343187	-0.787022	0.431269	0.648993	ENSDART00000166058.2	cmah	cytidine monophospho-N-acetylneuraminic acid hydroxylase [Source:NCBI gene;Acc:431739]	protein_coding
ENSDARG00000045224	4.51529	-0.13726	0.772483	-0.177686	0.858969	0.930899	ENSDART00000163996.2	glipr1a	GLI pathogenesis-related 1a [Source:ZFIN;Acc:ZDB-GENE-110309-2]	protein_coding
ENSDARG00000011246	128.847	0.106159	0.216437	0.490487	0.62379	0.790937	ENSDART00000125815.3	krr1	KRR1 small subunit processome component homolog [Source:ZFIN;Acc:ZDB-GENE-060623-10]	protein_coding
ENSDARG00000053709	5.22694	0.55522	0.768925	0.722073	0.47025	0.681649	ENSDART00000075788.6	si:ch73-89b15.3	si:ch73-89b15.3 [Source:ZFIN;Acc:ZDB-GENE-141212-224]	protein_coding
ENSDARG00000099129	18.2577	-0.944217	0.459156	-2.05642	0.0397423	0.147066	ENSDART00000166274.2	phlda1	pleckstrin homology-like domain, family A, member 1 [Source:ZFIN;Acc:ZDB-GENE-041010-103]	protein_coding
ENSDARG00000101813	1037.43	-0.40346	0.253304	-1.59279	0.111207	0.290829	ENSDART00000177727.2	nap1l1	nucleosome assembly protein 1-like 1 [Source:ZFIN;Acc:ZDB-GENE-030516-2]	protein_coding
ENSDARG00000039724	13.0354	0.266662	0.508741	0.524161	0.600166	0.776588	ENSDART00000058059.7	OSBPL8	oxysterol binding protein-like 8 [Source:NCBI gene;Acc:101883298]	protein_coding
ENSDARG00000070441	50.5208	-0.581046	0.532941	-1.09026	0.275597	0.506337	ENSDART00000103371.6	zdhhc17	zinc finger DHHC-type containing 17 [Source:ZFIN;Acc:ZDB-GENE-070424-194]	protein_coding
ENSDARG00000011961	132.126	0.290914	0.176408	1.6491	0.0991282	0.27072	ENSDART00000134123.4	csrp2	cysteine and glycine-rich protein 2 [Source:ZFIN;Acc:ZDB-GENE-040426-1863]	protein_coding
ENSDARG00000008986	34.0518	0.532001	0.265548	2.00341	0.0451337	0.160448	ENSDART00000140760.3	e2f7	E2F transcription factor 7 [Source:NCBI gene;Acc:567941]	protein_coding
ENSDARG00000008235	61.5789	-0.153732	0.214549	-0.716534	0.473662	0.684795	ENSDART00000021953.11	cog5	component of oligomeric golgi complex 5 [Source:ZFIN;Acc:ZDB-GENE-041210-47]	protein_coding
ENSDARG00000107595	0	NA	NA	NA	NA	NA	ENSDART00000174951.2	BX072538.1	NA	rRNA
ENSDARG00000004592	105.216	-0.822236	0.186984	-4.39736	1.09574e-05	0.000203762	ENSDART00000128807.4	gpr22a	G protein-coupled receptor 22a [Source:NCBI gene;Acc:504167]	protein_coding
ENSDARG00000006567	29.8861	0.49148	0.345744	1.42151	0.155167	0.357548	ENSDART00000130623.4	dus4l	dihydrouridine synthase 4-like (S. cerevisiae) [Source:ZFIN;Acc:ZDB-GENE-040801-233]	protein_coding
ENSDARG00000016231	44.1716	0.229011	0.306698	0.746697	0.455246	0.669318	ENSDART00000007638.6	bcap29	B cell receptor associated protein 29 [Source:ZFIN;Acc:ZDB-GENE-050522-468]	protein_coding
ENSDARG00000016749	58.9322	0.0367483	0.236661	0.155278	0.876602	0.940982	ENSDART00000134442.3	slco1c1	solute carrier organic anion transporter family, member 1C1 [Source:ZFIN;Acc:ZDB-GENE-041210-50]	protein_coding
ENSDARG00000004227	78.7627	-0.415036	0.243796	-1.70239	0.0886817	0.251233	ENSDART00000133843.3	pde3a	phosphodiesterase 3A, cGMP-inhibited [Source:ZFIN;Acc:ZDB-GENE-041210-23]	protein_coding
ENSDARG00000006038	228.782	-0.127498	0.149036	-0.855484	0.392283	0.615934	ENSDART00000128934.4	aebp2	AE binding protein 2 [Source:NCBI gene;Acc:406815]	protein_coding
ENSDARG00000045870	999.676	-0.249717	0.160741	-1.55353	0.120296	0.30631	ENSDART00000135701.2	plekha5	pleckstrin homology domain containing, family A member 5 [Source:ZFIN;Acc:ZDB-GENE-041210-25]	protein_coding
ENSDARG00000098551	25.106	-0.761484	0.489935	-1.55425	0.120124	0.306185	ENSDART00000168633.2	CABZ01085700.1	NA	protein_coding
ENSDARG00000060248	23.3864	0.457143	0.360451	1.26825	0.204708	0.423145	ENSDART00000084691.6	fgd4b	FYVE, RhoGEF and PH domain containing 4b [Source:ZFIN;Acc:ZDB-GENE-110421-6]	protein_coding
ENSDARG00000017757	54.2046	-0.224543	0.309965	-0.724412	0.468813	0.680506	ENSDART00000009076.8	pik3cg	phosphatidylinositol-4,5-bisphosphate 3-kinase, catalytic subunit gamma [Source:ZFIN;Acc:ZDB-GENE-040426-2532]	protein_coding
ENSDARG00000030598	166.297	-0.961805	0.368768	-2.60816	0.00910312	0.0504191	ENSDART00000075320.6	nampta	nicotinamide phosphoribosyltransferase a [Source:ZFIN;Acc:ZDB-GENE-110420-1]	protein_coding
ENSDARG00000077356	7.47053	-0.370186	0.650934	-0.5687	0.569559	0.756214	ENSDART00000153834.2	sypl1	synaptophysin-like 1 [Source:ZFIN;Acc:ZDB-GENE-110420-2]	protein_coding
ENSDARG00000097907	1.23434	-1.70079	1.78843	-0.950994	0.341608	NA	ENSDART00000156847.2	CU928083.1	NA	antisense
ENSDARG00000089860	15.0242	-0.045872	0.49851	-0.0920181	0.926684	0.964475	ENSDART00000155320.2	atxn7l1	ataxin 7-like 1 [Source:ZFIN;Acc:ZDB-GENE-131127-383]	protein_coding
ENSDARG00000097073	0.2594	2.18725	5.22425	0.418671	0.675456	NA	ENSDART00000153692.2	CU928073.1	NA	antisense
ENSDARG00000039843	44.671	1.04268	0.24291	4.29247	1.76693e-05	0.000304111	ENSDART00000180124.1	znf800b	zinc finger protein 800b [Source:ZFIN;Acc:ZDB-GENE-040426-1166]	protein_coding
ENSDARG00000077654	169.877	-0.622045	0.165491	-3.75879	0.000170735	0.00209251	ENSDART00000153944.2	grm8a	glutamate receptor, metabotropic 8a [Source:ZFIN;Acc:ZDB-GENE-110421-2]	protein_coding
ENSDARG00000112842	0.303969	0.277197	4.18824	0.0661846	0.947231	NA	ENSDART00000190125.1	si:dkey-61f9.1	si:dkey-61f9.1 [Source:ZFIN;Acc:ZDB-GENE-041210-13]	protein_coding
ENSDARG00000070414	0.747262	1.31058	2.49043	0.526249	0.598715	NA	ENSDART00000056913.6	si:dkey-61f9.1	si:dkey-61f9.1 [Source:ZFIN;Acc:ZDB-GENE-041210-13]	protein_coding
ENSDARG00000033296	84.8437	-1.17892	0.321412	-3.66793	0.000244521	0.00278767	ENSDART00000049194.7	gpr37b	G protein-coupled receptor 37b [Source:ZFIN;Acc:ZDB-GENE-041210-264]	protein_coding
ENSDARG00000006283	477.072	0.196556	0.137017	1.43453	0.15142	0.352435	ENSDART00000028016.8	waslb	WASP like actin nucleation promoting factor b [Source:ZFIN;Acc:ZDB-GENE-040426-718]	protein_coding
ENSDARG00000045864	11.0202	-0.772299	0.528985	-1.45996	0.1443	0.341131	ENSDART00000067409.4	lmod2b	leiomodin 2 (cardiac) b [Source:ZFIN;Acc:ZDB-GENE-041210-356]	protein_coding
ENSDARG00000045863	3.08146	0.710792	0.992833	0.715923	0.474039	NA	ENSDART00000146889.2	asb15b	ankyrin repeat and SOCS box containing 15b [Source:ZFIN;Acc:ZDB-GENE-041210-265]	protein_coding
ENSDARG00000093470	0	NA	NA	NA	NA	NA	ENSDART00000145235.2	CT009596.1	NA	lincRNA
ENSDARG00000105162	36.8699	0.084898	0.429352	0.197735	0.843252	0.922819	ENSDART00000161244.2	CR293509.1	NA	lincRNA
ENSDARG00000107526	14.166	-0.908428	0.462483	-1.96424	0.0495022	0.170399	ENSDART00000177529.2	smkr1	small lysine rich protein 1 [Source:NCBI gene;Acc:103910385]	protein_coding
ENSDARG00000016691	117.201	0.422456	0.250848	1.68411	0.0921607	0.257904	ENSDART00000135352.3	cd9b	CD9 molecule b [Source:ZFIN;Acc:ZDB-GENE-040426-2768]	protein_coding
ENSDARG00000101363	208.529	-1.37284	0.181444	-7.56619	3.8434e-14	4.65872e-12	ENSDART00000171079.2	ano2b	anoctamin 2b [Source:ZFIN;Acc:ZDB-GENE-060503-62]	retained_intron
ENSDARG00000095042	0.10896	0	5.2679	0	1	NA	ENSDART00000135048.3	CU468826.1	NA	antisense
ENSDARG00000100963	0	NA	NA	NA	NA	NA	ENSDART00000166671.2	CU468826.2	NA	processed_transcript
ENSDARG00000115613	0	NA	NA	NA	NA	NA	ENSDART00000191836.1	CU468826.3	U2 small nuclear ribonucleoprotein auxiliary factor 35 kDa subunit-related protein 1-like [Source:NCBI gene;Acc:100331497]	protein_coding
ENSDARG00000059043	8.90794	-1.20067	0.700148	-1.71489	0.0863661	0.247516	ENSDART00000082046.4	ntf3	neurotrophin 3 [Source:ZFIN;Acc:ZDB-GENE-031118-66]	protein_coding
ENSDARG00000075281	282.846	-0.313286	0.173468	-1.80602	0.0709154	0.216748	ENSDART00000130588.3	tbc1d30	TBC1 domain family, member 30 [Source:ZFIN;Acc:ZDB-GENE-030131-2064]	protein_coding
ENSDARG00000023766	274.85	0.465913	0.194112	2.40022	0.016385	0.0785051	ENSDART00000028694.8	gnsa	glucosamine (N-acetyl)-6-sulfatase a [Source:ZFIN;Acc:ZDB-GENE-050107-5]	protein_coding
ENSDARG00000097286	0	NA	NA	NA	NA	NA	ENSDART00000156410.2	FP102892.1	NA	antisense
ENSDARG00000039356	31.0627	-0.908837	0.371755	-2.44472	0.0144964	0.0718459	ENSDART00000057519.7	zgc:194209	zgc:194209 [Source:ZFIN;Acc:ZDB-GENE-081022-75]	protein_coding
ENSDARG00000059064	18.2442	-0.104795	0.428141	-0.244766	0.806637	0.902489	ENSDART00000184955.1	rassf3	Ras association domain family member 3 [Source:ZFIN;Acc:ZDB-GENE-100422-9]	protein_coding
ENSDARG00000099725	0.0636135	1.4828	5.24693	0.282604	0.777481	NA	ENSDART00000163439.2	FP236161.1	NA	antisense
ENSDARG00000090401	11.6849	2.33254	0.524866	4.44407	8.82742e-06	0.000167924	ENSDART00000130601.3	CABZ01020840.1	apoptosis facilitator Bcl-2-like protein 14 [Source:NCBI gene;Acc:101885512]	protein_coding
ENSDARG00000063578	108.306	-0.440655	0.319167	-1.38064	0.16739	0.373546	ENSDART00000093005.6	DGKI	diacylglycerol kinase, iota [Source:NCBI gene;Acc:100331649]	protein_coding
ENSDARG00000106466	0	NA	NA	NA	NA	NA	ENSDART00000179241.2	CABZ01020834.1	NA	rRNA
ENSDARG00000063563	101.236	0.367144	0.22749	1.61389	0.106552	0.283287	ENSDART00000147436.2	creb3l2	cAMP responsive element binding protein 3-like 2 [Source:NCBI gene;Acc:791169]	protein_coding
ENSDARG00000039350	67.3243	0.565316	0.219547	2.57491	0.0100265	0.05428	ENSDART00000057507.4	ssbp1	single-stranded DNA binding protein 1 [Source:ZFIN;Acc:ZDB-GENE-050417-340]	protein_coding
ENSDARG00000073963	62.2895	-0.169374	0.292592	-0.578874	0.562674	0.751808	ENSDART00000109609.4	si:ch211-258f14.2	si:ch211-258f14.2 [Source:ZFIN;Acc:ZDB-GENE-070705-151]	protein_coding
ENSDARG00000069607	329.825	-1.25257	0.277337	-4.5164	6.28995e-06	0.000125666	ENSDART00000039313.7	zgc:162331	zgc:162331 [Source:ZFIN;Acc:ZDB-GENE-070410-75]	protein_coding
ENSDARG00000059053	115.177	-0.819128	0.385677	-2.12387	0.0336812	0.130873	ENSDART00000129252.4	slc13a4	solute carrier family 13 member 4 [Source:ZFIN;Acc:ZDB-GENE-070424-71]	protein_coding
ENSDARG00000092677	40.8466	0.676938	0.409672	1.65239	0.0984551	0.269363	ENSDART00000141539.2	coa6	cytochrome c oxidase assembly factor 6 [Source:ZFIN;Acc:ZDB-GENE-070705-152]	protein_coding
ENSDARG00000020871	973.71	-0.169667	0.126894	-1.33708	0.181197	0.392	ENSDART00000150309.2	ptprz1b	protein tyrosine phosphatase receptor type Z1b [Source:ZFIN;Acc:ZDB-GENE-050506-100]	processed_transcript
ENSDARG00000039346	648.48	-0.172177	0.198864	-0.865805	0.386597	0.611098	ENSDART00000103293.4	ndufa5	NADH:ubiquinone oxidoreductase subunit A5 [Source:ZFIN;Acc:ZDB-GENE-050320-17]	protein_coding
ENSDARG00000101565	10.305	0.179073	0.562439	0.318387	0.750191	0.870994	ENSDART00000163410.2	CU468917.1	NA	lincRNA
ENSDARG00000097044	6.37282	-0.154636	0.724727	-0.213371	0.831037	0.916566	ENSDART00000156247.3	CU468915.1	NA	lincRNA
ENSDARG00000059003	169.581	-0.312673	0.186515	-1.6764	0.0936595	0.260504	ENSDART00000154025.3	strip2	striatin interacting protein 2 [Source:ZFIN;Acc:ZDB-GENE-120328-1]	protein_coding
ENSDARG00000039343	732.213	-0.140964	0.134861	-1.04525	0.295905	0.527514	ENSDART00000155915.2	ahcyl2b	adenosylhomocysteinase like 2b [Source:ZFIN;Acc:ZDB-GENE-040115-5]	protein_coding
ENSDARG00000039340	96.3741	0.224681	0.178859	1.25619	0.209047	0.428506	ENSDART00000138817.2	tmem209	transmembrane protein 209 [Source:ZFIN;Acc:ZDB-GENE-030131-2879]	retained_intron
ENSDARG00000070408	11.3278	0.213033	0.541365	0.393511	0.693942	0.837082	ENSDART00000103279.6	ccnd2b	cyclin D2, b [Source:ZFIN;Acc:ZDB-GENE-050420-354]	protein_coding
ENSDARG00000045858	49.3461	0.12939	0.239328	0.540638	0.588757	0.769742	ENSDART00000067392.4	tigarb	TP53 induced glycolysis regulatory phosphatase b [Source:NCBI gene;Acc:393160]	protein_coding
ENSDARG00000045856	2.67251	-2.13627	1.21428	-1.7593	0.0785274	NA	ENSDART00000067390.5	fgf6b	fibroblast growth factor 6b [Source:ZFIN;Acc:ZDB-GENE-050201-5]	protein_coding
ENSDARG00000045854	5.9495	0.572049	0.696264	0.821598	0.411306	0.632844	ENSDART00000067388.3	fgf23	fibroblast growth factor 23 [Source:ZFIN;Acc:ZDB-GENE-050201-4]	protein_coding
ENSDARG00000045853	16.9495	-0.381524	0.399815	-0.95425	0.339957	0.569294	ENSDART00000067386.5	rad51ap1	RAD51 associated protein 1 [Source:ZFIN;Acc:ZDB-GENE-050419-96]	protein_coding
ENSDARG00000045851	2.53771	0.972615	0.946533	1.02756	0.304159	NA	ENSDART00000067382.5	galnt8b.1	polypeptide N-acetylgalactosaminyltransferase 8b, tandem duplicate 1 [Source:ZFIN;Acc:ZDB-GENE-041210-83]	protein_coding
ENSDARG00000095324	4.164	1.78666	0.828805	2.1557	0.0311067	0.12393	ENSDART00000147711.3	galnt8b.2	polypeptide N-acetylgalactosaminyltransferase 8b, tandem duplicate 2 [Source:ZFIN;Acc:ZDB-GENE-041210-84]	protein_coding
ENSDARG00000015623	7.68389	-0.0295677	0.648061	-0.0456249	0.963609	0.982327	ENSDART00000144048.4	ada2b	adenosine deaminase 2b [Source:ZFIN;Acc:ZDB-GENE-041210-77]	protein_coding
ENSDARG00000030694	1096.03	-0.73162	0.134491	-5.43991	5.33071e-08	1.89909e-06	ENSDART00000050221.5	atp6v1e1b	ATPase H+ transporting V1 subunit E1b [Source:ZFIN;Acc:ZDB-GENE-020419-11]	protein_coding
ENSDARG00000096037	34.9639	0.293653	0.331762	0.885133	0.376085	0.601674	ENSDART00000150391.2	si:ch211-214j24.14	si:ch211-214j24.14 [Source:ZFIN;Acc:ZDB-GENE-110914-226]	protein_coding
ENSDARG00000045850	127.423	0.0303047	0.196262	0.15441	0.877287	0.941103	ENSDART00000144658.4	ccdc167	coiled-coil domain containing 167 [Source:NCBI gene;Acc:556080]	nonsense_mediated_decay
ENSDARG00000015931	1378.93	-0.954001	0.157341	-6.06328	1.33375e-09	7.03277e-08	ENSDART00000138590.4	snap91b	synaptosome associated protein 91b [Source:ZFIN;Acc:ZDB-GENE-041210-81]	protein_coding
ENSDARG00000063481	29.0947	0.616966	0.315261	1.957	0.0503469	0.172174	ENSDART00000150867.2	si:ch211-214j24.15	si:ch211-214j24.15 [Source:ZFIN;Acc:ZDB-GENE-110914-85]	protein_coding
ENSDARG00000045847	751.016	0.827449	0.130006	6.36471	1.95664e-10	1.20795e-08	ENSDART00000150366.3	si:ch211-214j24.10	si:ch211-214j24.10 [Source:ZFIN;Acc:ZDB-GENE-030131-6301]	protein_coding
ENSDARG00000045846	74.8292	0.0974802	0.250934	0.388469	0.697669	0.839224	ENSDART00000067375.5	osgep	O-sialoglycoprotein endopeptidase [Source:NCBI gene;Acc:550447]	protein_coding
ENSDARG00000045843	527.331	-0.363793	0.132122	-2.75348	0.00589661	0.0361674	ENSDART00000129398.3	apex1	APEX nuclease (multifunctional DNA repair enzyme) 1 [Source:NCBI gene;Acc:406730]	protein_coding
ENSDARG00000045842	172.748	0.70993	0.263276	2.69652	0.00700676	0.0412703	ENSDART00000067371.7	zgc:113263	zgc:113263 [Source:ZFIN;Acc:ZDB-GENE-050306-34]	protein_coding
ENSDARG00000095332	5.10285	-0.246875	0.762031	-0.32397	0.745961	0.868562	ENSDART00000150697.3	si:dkey-14d8.1	si:dkey-14d8.1 [Source:ZFIN;Acc:ZDB-GENE-041210-86]	protein_coding
ENSDARG00000014395	6.80971	1.28204	0.612299	2.09382	0.036276	0.138174	ENSDART00000103219.6	selenoo2	selenoprotein O2 [Source:ZFIN;Acc:ZDB-GENE-041210-110]	protein_coding
ENSDARG00000045837	34.8367	0.502798	0.277737	1.81034	0.0702434	0.215423	ENSDART00000150355.2	si:dkey-14d8.20	si:dkey-14d8.20 [Source:ZFIN;Acc:ZDB-GENE-041210-146]	processed_transcript
ENSDARG00000094254	0.18009	1.36309	5.247	0.259784	0.79503	NA	ENSDART00000139793.2	BX324164.1	NA	sense_intronic
ENSDARG00000097507	7.0259	-1.08053	0.757222	-1.42697	0.153589	0.355322	ENSDART00000155031.2	BX324164.4	NA	antisense
ENSDARG00000095186	0.988411	0.92802	1.97566	0.469725	0.638551	NA	ENSDART00000139799.2	BX324164.2	NA	sense_intronic
ENSDARG00000096986	5.99956	-1.07806	0.62741	-1.71827	0.0857478	0.246255	ENSDART00000154676.2	si:dkey-14d8.22	si:dkey-14d8.22 [Source:ZFIN;Acc:ZDB-GENE-041210-148]	protein_coding
ENSDARG00000097353	13.2737	-0.435115	0.45068	-0.965463	0.334313	0.564098	ENSDART00000155903.2	BX324164.3	NA	antisense
ENSDARG00000110143	1.30796	-1.82008	2.0262	-0.898272	0.369041	NA	ENSDART00000180219.1	BX324164.5	NA	protein_coding
ENSDARG00000045836	164.151	-0.775995	0.161884	-4.79353	1.63871e-06	3.87347e-05	ENSDART00000150785.2	mapk11	mitogen-activated protein kinase 11 [Source:ZFIN;Acc:ZDB-GENE-040625-75]	retained_intron
ENSDARG00000006409	2.71983	0.309903	1.04907	0.295407	0.767683	NA	ENSDART00000027304.8	mapk12b	mitogen-activated protein kinase 12b [Source:ZFIN;Acc:ZDB-GENE-041210-123]	protein_coding
ENSDARG00000045835	130.265	-1.27974	1.09461	-1.16913	0.242351	0.468238	ENSDART00000042080.7	si:dkey-14d8.6	si:dkey-14d8.6 [Source:ZFIN;Acc:ZDB-GENE-041210-124]	protein_coding
ENSDARG00000045834	35.244	-3.29211	0.979919	-3.35957	0.000780631	0.00719433	ENSDART00000008692.9	si:dkey-14d8.7	si:dkey-14d8.7 [Source:ZFIN;Acc:ZDB-GENE-041210-143]	protein_coding
ENSDARG00000034700	69.5394	1.09936	0.231404	4.75084	2.02574e-06	4.63402e-05	ENSDART00000136229.2	vegfab	vascular endothelial growth factor Ab [Source:ZFIN;Acc:ZDB-GENE-030131-4605]	protein_coding
ENSDARG00000024465	162.022	0.452885	0.169364	2.67403	0.00749462	0.0435631	ENSDART00000028941.7	mrps18a	mitochondrial ribosomal protein S18A [Source:ZFIN;Acc:ZDB-GENE-041210-109]	protein_coding
ENSDARG00000017355	5.36401	0.909576	0.798916	1.13851	0.254906	0.482461	ENSDART00000010903.8	rsph9	radial spoke head component 9 [Source:NCBI gene;Acc:558005]	protein_coding
ENSDARG00000031956	69.6942	1.30225	0.22637	5.75275	8.78046e-09	3.72963e-07	ENSDART00000110497.4	tmem63a	transmembrane protein 63A [Source:ZFIN;Acc:ZDB-GENE-041210-107]	protein_coding
ENSDARG00000070220	225.628	-0.3834	0.185397	-2.06799	0.0386405	0.144413	ENSDART00000110243.4	pou3f2a	POU class 3 homeobox 2a [Source:ZFIN;Acc:ZDB-GENE-980526-139]	protein_coding
ENSDARG00000075956	105.926	-0.725977	0.36809	-1.97228	0.0485774	0.168267	ENSDART00000113864.4	faxca	failed axon connections homolog, metaxin like GST domain containing a [Source:ZFIN;Acc:ZDB-GENE-100422-7]	protein_coding
ENSDARG00000009607	193.219	0.0401467	0.160801	0.249667	0.802845	0.900499	ENSDART00000021753.8	ccnc	cyclin C [Source:ZFIN;Acc:ZDB-GENE-030131-7369]	protein_coding
ENSDARG00000054321	296.603	-0.356114	0.790839	-0.450299	0.652495	0.809571	ENSDART00000076494.5	ngs	notochord granular surface [Source:ZFIN;Acc:ZDB-GENE-080722-29]	protein_coding
ENSDARG00000024654	31.7928	0.480803	0.307527	1.56345	0.117947	0.302306	ENSDART00000039987.7	pgm3	phosphoglucomutase 3 [Source:ZFIN;Acc:ZDB-GENE-041024-13]	protein_coding
ENSDARG00000040610	127.389	0.280663	0.184331	1.52261	0.127858	0.317631	ENSDART00000059440.6	si:ch73-352p4.8	si:ch73-352p4.8 [Source:ZFIN;Acc:ZDB-GENE-140106-36]	protein_coding
ENSDARG00000003200	56.8575	0.570453	0.251274	2.27024	0.0231929	0.101196	ENSDART00000162390.2	foxm1	forkhead box M1 [Source:ZFIN;Acc:ZDB-GENE-040426-1275]	retained_intron
ENSDARG00000100253	0	NA	NA	NA	NA	NA	ENSDART00000172532.2	CU571169.1	NA	antisense
ENSDARG00000091640	15.865	-0.152969	0.484129	-0.315967	0.752028	0.872356	ENSDART00000165187.2	si:ch73-352p4.5	si:ch73-352p4.5 [Source:ZFIN;Acc:ZDB-GENE-141219-42]	protein_coding
ENSDARG00000073858	29.42	0.567295	0.409415	1.38562	0.165862	0.371848	ENSDART00000055414.5	pex26	peroxisomal biogenesis factor 26 [Source:ZFIN;Acc:ZDB-GENE-030131-6584]	protein_coding
ENSDARG00000088078	4.18121	1.31653	0.817792	1.60987	0.107427	0.284739	ENSDART00000124085.3	usp18	ubiquitin specific peptidase 18 [Source:ZFIN;Acc:ZDB-GENE-100210-2]	protein_coding
ENSDARG00000099560	101.097	0.625478	0.19645	3.1839	0.00145303	0.0118395	ENSDART00000067357.7	lyrm5a	LYR motif containing 5a [Source:NCBI gene;Acc:553589]	protein_coding
ENSDARG00000087120	12.1561	0.553777	0.491617	1.12644	0.25998	0.488343	ENSDART00000121936.3	slc5a8	solute carrier family 5 member 8 [Source:ZFIN;Acc:ZDB-GENE-141211-63]	protein_coding
ENSDARG00000099280	115.498	0.0390951	0.220026	0.177684	0.858971	0.930899	ENSDART00000166591.2	utp20	UTP20 small subunit processome component [Source:ZFIN;Acc:ZDB-GENE-080225-38]	protein_coding
ENSDARG00000101680	267.855	0.449646	0.197005	2.2824	0.0224655	0.0990883	ENSDART00000183590.1	arl1	ADP-ribosylation factor-like 1 [Source:ZFIN;Acc:ZDB-GENE-040718-175]	protein_coding
ENSDARG00000098745	15.4131	-0.135038	0.412302	-0.327521	0.743274	0.866875	ENSDART00000157487.2	tfec	transcription factor EC [Source:ZFIN;Acc:ZDB-GENE-041210-21]	protein_coding
ENSDARG00000074223	30.661	0.522068	0.371381	1.40575	0.159799	0.36417	ENSDART00000110535.4	MDFIC	si:ch211-262n1.4 [Source:ZFIN;Acc:ZDB-GENE-070705-162]	protein_coding
ENSDARG00000093020	0	NA	NA	NA	NA	NA	ENSDART00000134376.3	CR356233.2	NA	lincRNA
ENSDARG00000091974	17.0323	0.478366	0.460536	1.03871	0.298937	0.530686	ENSDART00000133268.3	CR356233.1	NA	antisense
ENSDARG00000005453	479.049	-0.589345	0.306754	-1.92123	0.0547023	0.181996	ENSDART00000136572.3	foxp2	forkhead box P2 [Source:ZFIN;Acc:ZDB-GENE-041203-2]	processed_transcript
ENSDARG00000090468	11.0839	0.221174	0.523973	0.42211	0.672945	0.82328	ENSDART00000122574.3	ppp1r3aa	protein phosphatase 1, regulatory subunit 3Aa [Source:ZFIN;Acc:ZDB-GENE-110914-122]	protein_coding
ENSDARG00000099281	63.1718	0.00662479	0.363588	0.0182206	0.985463	0.992452	ENSDART00000158573.2	si:dkey-112e7.2	si:dkey-112e7.2 [Source:ZFIN;Acc:ZDB-GENE-141216-229]	protein_coding
ENSDARG00000068701	51.8255	-0.603881	0.357671	-1.68837	0.0913399	0.256679	ENSDART00000099462.4	gpr85	G protein-coupled receptor 85 [Source:NCBI gene;Acc:793299]	protein_coding
ENSDARG00000097967	0.927563	0.928767	1.78596	0.520037	0.603038	NA	ENSDART00000153870.2	BX950217.1	NA	lincRNA
ENSDARG00000068705	34.166	0.858002	0.294145	2.91694	0.00353486	0.0239175	ENSDART00000184175.1	tmem168a	transmembrane protein 168a [Source:NCBI gene;Acc:100034546]	protein_coding
ENSDARG00000068708	985.635	-0.297077	0.13653	-2.17592	0.0295614	0.119807	ENSDART00000139242.2	ifrd1	interferon-related developmental regulator 1 [Source:ZFIN;Acc:ZDB-GENE-030131-6132]	protein_coding
ENSDARG00000024874	264.928	-0.147562	0.171887	-0.858485	0.390625	0.614963	ENSDART00000133422.2	dock4b	dedicator of cytokinesis 4b [Source:ZFIN;Acc:ZDB-GENE-060130-74]	retained_intron
ENSDARG00000096138	0.0318067	1.01674	5.26009	0.193292	0.84673	NA	ENSDART00000150563.2	CR388190.2	NA	sense_intronic
ENSDARG00000084778	0	NA	NA	NA	NA	NA	ENSDART00000120178.2	CR388190.1	NA	rRNA
ENSDARG00000107521	0	NA	NA	NA	NA	NA	ENSDART00000176579.2	FO681360.1	NA	rRNA
ENSDARG00000110906	0	NA	NA	NA	NA	NA	ENSDART00000190967.1	FO681358.1	NA	rRNA
ENSDARG00000113211	0.0635442	0	5.2679	0	1	NA	ENSDART00000176820.2	FO681358.2	NA	rRNA
ENSDARG00000102702	491.689	-0.889524	0.205139	-4.33621	1.44961e-05	0.000256835	ENSDART00000161297.2	lrrn3b	leucine rich repeat neuronal 3b [Source:ZFIN;Acc:ZDB-GENE-170217-3]	protein_coding
ENSDARG00000102461	11.8573	-0.653974	0.621576	-1.05212	0.292743	0.524477	ENSDART00000166716.2	CR354372.1	NA	processed_transcript
ENSDARG00000101296	0	NA	NA	NA	NA	NA	ENSDART00000159436.2	si:ch211-170p16.1	si:ch211-170p16.1 [Source:ZFIN;Acc:ZDB-GENE-070912-152]	protein_coding
ENSDARG00000099870	14.6299	-0.420008	0.497566	-0.844126	0.398599	0.621178	ENSDART00000163817.2	tnni4a	troponin I4a [Source:ZFIN;Acc:ZDB-GENE-041010-75]	retained_intron
ENSDARG00000070314	51.3555	0.225365	0.39868	0.565278	0.571885	0.757574	ENSDART00000168327.2	cald1a	caldesmon 1a [Source:ZFIN;Acc:ZDB-GENE-030131-1629]	processed_transcript
ENSDARG00000045822	461.18	0.837215	0.303259	2.76072	0.00576736	0.0355282	ENSDART00000158999.2	tnnt2e	troponin T2e, cardiac [Source:ZFIN;Acc:ZDB-GENE-041210-27]	protein_coding
ENSDARG00000105079	15.5546	-0.298329	0.441149	-0.676256	0.498878	0.704778	ENSDART00000163089.2	BX649411.2	NA	lincRNA
ENSDARG00000101254	0.549924	2.20091	3.19895	0.68801	0.491447	NA	ENSDART00000157751.2	BX649411.1	NA	lincRNA
ENSDARG00000006029	52.5707	0.322018	0.337314	0.954655	0.339752	0.569156	ENSDART00000148973.2	lta4h	leukotriene A4 hydrolase [Source:ZFIN;Acc:ZDB-GENE-040426-2477]	retained_intron
ENSDARG00000018688	12.0241	-0.0156896	0.612013	-0.0256361	0.979548	0.989675	ENSDART00000149218.2	elk3	ETS transcription factor ELK3 [Source:ZFIN;Acc:ZDB-GENE-030716-2]	protein_coding
ENSDARG00000112117	0	NA	NA	NA	NA	NA	ENSDART00000185163.1	BX649411.3	NA	rRNA
ENSDARG00000079470	99.7973	-1.18104	0.392227	-3.01112	0.00260282	0.0187807	ENSDART00000103070.4	cdk17	cyclin-dependent kinase 17 [Source:ZFIN;Acc:ZDB-GENE-041210-15]	protein_coding
ENSDARG00000105096	0	NA	NA	NA	NA	NA	ENSDART00000166809.2	si:ch1073-67j19.1	si:ch1073-67j19.1 [Source:ZFIN;Acc:ZDB-GENE-141216-297]	protein_coding
ENSDARG00000104976	0.0687922	1.08738	5.2679	0.206416	0.836466	NA	ENSDART00000171391.2	si:ch1073-67j19.2	si:ch1073-67j19.2 [Source:ZFIN;Acc:ZDB-GENE-141216-263]	protein_coding
ENSDARG00000086740	503.472	-0.353806	0.144777	-2.4438	0.0145334	0.0719121	ENSDART00000129568.3	phyh	phytanoyl-CoA 2-hydroxylase [Source:ZFIN;Acc:ZDB-GENE-050417-361]	protein_coding
ENSDARG00000027799	27.2253	0.0768406	0.420632	0.182679	0.85505	0.928492	ENSDART00000037997.6	ucmaa	upper zone of growth plate and cartilage matrix associated a [Source:ZFIN;Acc:ZDB-GENE-070410-71]	protein_coding
ENSDARG00000045815	11.6547	1.21636	0.435342	2.79403	0.00520561	0.0326958	ENSDART00000067339.6	mcm10	minichromosome maintenance 10 replication initiation factor [Source:NCBI gene;Acc:553396]	protein_coding
ENSDARG00000078073	133.484	0.773119	0.175733	4.3994	1.0855e-05	0.000202048	ENSDART00000165270.2	nudt5	nudix (nucleoside diphosphate linked moiety X)-type motif 5 [Source:ZFIN;Acc:ZDB-GENE-040625-63]	retained_intron
ENSDARG00000075025	173.191	0.223643	0.187178	1.19482	0.232159	0.457094	ENSDART00000162036.2	cdc123	cell division cycle 123 homolog (S. cerevisiae) [Source:NCBI gene;Acc:393694]	retained_intron
ENSDARG00000074905	20.4451	-0.803205	0.524572	-1.53116	0.125729	0.31453	ENSDART00000104676.5	camk1da	calcium/calmodulin-dependent protein kinase 1Da [Source:ZFIN;Acc:ZDB-GENE-080402-7]	protein_coding
ENSDARG00000026052	2.13084	-0.212924	1.16379	-0.182956	0.854832	NA	ENSDART00000036153.9	ccdc3a	coiled-coil domain containing 3a [Source:ZFIN;Acc:ZDB-GENE-041210-326]	protein_coding
ENSDARG00000002663	61.1441	0.0304093	0.241812	0.125756	0.899925	0.952123	ENSDART00000133616.2	optn	optineurin [Source:NCBI gene;Acc:336159]	protein_coding
ENSDARG00000074547	0	NA	NA	NA	NA	NA	ENSDART00000113628.4	si:ch211-240l19.8	si:ch211-240l19.8 [Source:ZFIN;Acc:ZDB-GENE-041210-330]	protein_coding
ENSDARG00000076313	0.25519	-0.836186	5.2679	-0.158732	0.87388	NA	ENSDART00000146146.2	si:ch211-240l19.7	si:ch211-240l19.7 [Source:ZFIN;Acc:ZDB-GENE-041210-329]	protein_coding
ENSDARG00000074613	0.521543	0.881828	3.08932	0.285444	0.775304	NA	ENSDART00000113033.4	si:ch211-240l19.6	si:ch211-240l19.6 [Source:ZFIN;Acc:ZDB-GENE-041210-328]	protein_coding
ENSDARG00000039393	2.92755	1.80593	1.44263	1.25183	0.21063	NA	ENSDART00000057567.6	si:ch211-240l19.5	si:ch211-240l19.5 [Source:ZFIN;Acc:ZDB-GENE-041210-327]	protein_coding
ENSDARG00000039392	159.506	-0.20289	0.254847	-0.796123	0.425961	0.645058	ENSDART00000133434.3	wnk1b	WNK lysine deficient protein kinase 1b [Source:ZFIN;Acc:ZDB-GENE-030131-2656]	protein_coding
ENSDARG00000108662	0	NA	NA	NA	NA	NA	ENSDART00000178940.2	CU695020.2	NA	rRNA
ENSDARG00000081119	0	NA	NA	NA	NA	NA	ENSDART00000115476.2	CU695020.1	NA	rRNA
ENSDARG00000079824	4.80261	-0.339115	0.780159	-0.434674	0.663799	0.816856	ENSDART00000150830.3	ninj2	ninjurin 2 [Source:ZFIN;Acc:ZDB-GENE-100422-19]	protein_coding
ENSDARG00000076014	7.16827	-0.329097	0.686619	-0.4793	0.631725	0.795712	ENSDART00000148440.3	ERC1	si:dkey-222l13.1 [Source:ZFIN;Acc:ZDB-GENE-110411-39]	protein_coding
ENSDARG00000031930	0	NA	NA	NA	NA	NA	ENSDART00000132647.4	erc1b	ELKS/RAB6-interacting/CAST family member 1b [Source:ZFIN;Acc:ZDB-GENE-041210-51]	protein_coding
ENSDARG00000109986	0.050696	0	5.2679	0	1	NA	ENSDART00000180374.1	BX649324.3	NA	rRNA
ENSDARG00000102464	15.8777	0.446048	0.409445	1.0894	0.275978	0.506666	ENSDART00000162065.2	wnt5b	wingless-type MMTV integration site family, member 5b [Source:NCBI gene;Acc:30105]	protein_coding
ENSDARG00000081240	0	NA	NA	NA	NA	NA	ENSDART00000118940.2	BX649324.1	NA	rRNA
ENSDARG00000045801	300.65	0.416908	0.128892	3.23455	0.00121837	0.010346	ENSDART00000067322.5	fbxl14b	F-box and leucine-rich repeat protein 14b [Source:ZFIN;Acc:ZDB-GENE-030131-3556]	protein_coding
ENSDARG00000096855	0.252529	1.70333	5.23896	0.325128	0.745084	NA	ENSDART00000154722.2	BX649324.2	NA	antisense
ENSDARG00000101849	501.183	0.323922	0.154981	2.09008	0.0366104	0.139048	ENSDART00000182726.1	adipor2	adiponectin receptor 2 [Source:ZFIN;Acc:ZDB-GENE-041210-60]	protein_coding
ENSDARG00000093557	0.772351	-1.14322	1.94651	-0.587317	0.556991	NA	ENSDART00000143042.4	BX842699.1	NA	lincRNA
ENSDARG00000103537	40.2344	-0.0187567	0.281721	-0.0665791	0.946917	0.974765	ENSDART00000182314.1	ttll12	tubulin tyrosine ligase-like family, member 12 [Source:ZFIN;Acc:ZDB-GENE-040426-697]	protein_coding
ENSDARG00000102020	78.2901	-0.434916	0.234579	-1.85403	0.0637353	0.20143	ENSDART00000169823.2	pnpla3	patatin-like phospholipase domain containing 3 [Source:ZFIN;Acc:ZDB-GENE-040718-27]	protein_coding
ENSDARG00000101967	661.377	-0.393888	0.146557	-2.68761	0.00719655	0.0421758	ENSDART00000158671.2	sult4a1	sulfotransferase family 4A, member 1 [Source:ZFIN;Acc:ZDB-GENE-060421-2705]	protein_coding
ENSDARG00000088181	221.166	-1.11487	0.206038	-5.411	6.26748e-08	2.20515e-06	ENSDART00000129983.3	mpped1	metallophosphoesterase domain containing 1 [Source:ZFIN;Acc:ZDB-GENE-111104-1]	protein_coding
ENSDARG00000063097	40.0935	0.0429444	0.44822	0.0958109	0.923671	0.963209	ENSDART00000153776.2	scube1	signal peptide, CUB domain, EGF-like 1 [Source:ZFIN;Acc:ZDB-GENE-050302-78]	retained_intron
ENSDARG00000039681	286.514	0.0851009	0.147723	0.576084	0.564558	0.753063	ENSDART00000192357.1	samm50l	sorting and assembly machinery component 50 homolog, like [Source:NCBI gene;Acc:492471]	protein_coding
ENSDARG00000070230	42.8961	0.686215	0.332895	2.06136	0.039269	0.145803	ENSDART00000102893.6	aldh1l2	aldehyde dehydrogenase 1 family, member L2 [Source:ZFIN;Acc:ZDB-GENE-100426-6]	protein_coding
ENSDARG00000077926	25.328	-0.0706274	0.322599	-0.218932	0.826703	0.914179	ENSDART00000109764.4	si:dkey-48p11.3	si:dkey-48p11.3 [Source:ZFIN;Acc:ZDB-GENE-100427-1]	protein_coding
ENSDARG00000073881	55.9597	-0.200144	0.231419	-0.864856	0.387118	0.61165	ENSDART00000113867.4	slc41a2b	solute carrier family 41 member 2b [Source:ZFIN;Acc:ZDB-GENE-100427-2]	protein_coding
ENSDARG00000034375	50.0707	-0.557746	0.376386	-1.48184	0.138382	0.333603	ENSDART00000042963.6	chst11	carbohydrate (chondroitin 4) sulfotransferase 11 [Source:NCBI gene;Acc:404232]	protein_coding
ENSDARG00000039185	319.116	-0.296037	0.119633	-2.47455	0.0133405	0.0676694	ENSDART00000154614.2	nfyba	nuclear transcription factor Y, beta a [Source:ZFIN;Acc:ZDB-GENE-050417-13]	protein_coding
ENSDARG00000058127	62.0193	-0.260828	0.239459	-1.08924	0.276048	0.5067	ENSDART00000153963.3	hcfc2	host cell factor C2 [Source:ZFIN;Acc:ZDB-GENE-050417-203]	protein_coding
ENSDARG00000045788	37.6655	-0.521273	0.306303	-1.70182	0.0887884	0.251321	ENSDART00000067309.4	avpr1ab	arginine vasopressin receptor 1Ab [Source:ZFIN;Acc:ZDB-GENE-041210-105]	protein_coding
ENSDARG00000045789	387.26	-0.575911	0.1734	-3.32129	0.000896013	0.008048	ENSDART00000048707.6	srgap1b	SLIT-ROBO Rho GTPase activating protein 1b [Source:ZFIN;Acc:ZDB-GENE-041210-103]	protein_coding
ENSDARG00000045790	56.6259	-0.169064	0.24547	-0.688735	0.49099	0.698191	ENSDART00000148155.3	C4H12orf66	si:ch211-125a15.1 [Source:NCBI gene;Acc:555715]	protein_coding
ENSDARG00000058159	395.382	0.585606	0.170593	3.43276	0.000597468	0.00579086	ENSDART00000156946.3	ipo8	importin 8 [Source:ZFIN;Acc:ZDB-GENE-060503-3]	protein_coding
ENSDARG00000063149	18.9826	0.201859	0.507234	0.39796	0.69066	0.835237	ENSDART00000092013.5	tmtc1	transmembrane O-mannosyltransferase targeting cadherins 1 [Source:ZFIN;Acc:ZDB-GENE-070705-219]	protein_coding
ENSDARG00000016538	12.3804	1.34378	0.579599	2.31847	0.020424	0.0922957	ENSDART00000012659.8	zgc:55888	zgc:55888 [Source:ZFIN;Acc:ZDB-GENE-040426-834]	protein_coding
ENSDARG00000025859	41.5111	-0.0899517	0.276088	-0.325807	0.74457	0.8674	ENSDART00000030738.8	lmf2b	lipase maturation factor 2b [Source:ZFIN;Acc:ZDB-GENE-070206-11]	protein_coding
ENSDARG00000058042	0.0964674	-0.157325	5.23897	-0.0300297	0.976043	NA	ENSDART00000080842.5	kitlgb	kit ligand b [Source:ZFIN;Acc:ZDB-GENE-070424-2]	protein_coding
ENSDARG00000088044	0.736146	0.592492	2.0157	0.293939	0.768805	NA	ENSDART00000128501.3	si:ch73-139j3.4	si:ch73-139j3.4 [Source:ZFIN;Acc:ZDB-GENE-140106-202]	protein_coding
ENSDARG00000091656	103.403	0.423878	0.194433	2.18007	0.0292523	0.119015	ENSDART00000130083.3	lsm8	LSM8 homolog, U6 small nuclear RNA associated [Source:ZFIN;Acc:ZDB-GENE-070629-3]	protein_coding
ENSDARG00000099821	1.18627	-1.58273	1.73	-0.914877	0.360256	NA	ENSDART00000160242.3	tymp	thymidine phosphorylase [Source:ZFIN;Acc:ZDB-GENE-100415-1]	protein_coding
ENSDARG00000063054	42.5992	-1.13332	0.39622	-2.86034	0.00423191	0.0276913	ENSDART00000145613.3	shank3b	SH3 and multiple ankyrin repeat domains 3b [Source:ZFIN;Acc:ZDB-GENE-041210-74]	protein_coding
ENSDARG00000075501	32.9342	-0.123374	0.302705	-0.407572	0.683588	0.830955	ENSDART00000114060.4	cdnf	cerebral dopamine neurotrophic factor [Source:ZFIN;Acc:ZDB-GENE-070410-37]	protein_coding
ENSDARG00000058030	77.5323	0.236543	0.276192	0.856442	0.391753	0.615775	ENSDART00000080829.8	hspa14	heat shock protein 14 [Source:NCBI gene;Acc:565232]	protein_coding
ENSDARG00000045704	43.285	0.152428	0.24343	0.626168	0.531205	0.728385	ENSDART00000150253.2	dclre1c	DNA cross-link repair 1C, PSO2 homolog (S. cerevisiae) [Source:NCBI gene;Acc:566285]	protein_coding
ENSDARG00000045705	10.4962	0.000322897	0.542779	0.000594896	0.999525	0.999727	ENSDART00000150687.2	meig1	meiosis/spermiogenesis associated 1 [Source:NCBI gene;Acc:541343]	protein_coding
ENSDARG00000033179	18.8447	0.558109	0.377387	1.47888	0.139173	0.334618	ENSDART00000150336.3	tmem243b	transmembrane protein 243, mitochondrial b [Source:ZFIN;Acc:ZDB-GENE-040426-2205]	protein_coding
ENSDARG00000109844	7.34227	-0.469847	0.639646	-0.734543	0.462618	0.675708	ENSDART00000136283.2	BX901962.2	si:dkey-153k10.6 [Source:NCBI gene;Acc:100536018]	antisense
ENSDARG00000110426	7.03343	0.755845	0.605704	1.24788	0.212075	0.432227	ENSDART00000138173.2	BX901962.3	si:dkey-153k10.7 [Source:NCBI gene;Acc:100536058]	antisense
ENSDARG00000096009	0.2469	2.32163	5.2167	0.445038	0.656292	NA	ENSDART00000150561.2	BX901962.1	NA	lincRNA
ENSDARG00000025824	120.686	0.238203	0.182993	1.30171	0.193017	0.408862	ENSDART00000133214.4	dmtf1	cyclin D binding myb-like transcription factor 1 [Source:NCBI gene;Acc:436938]	protein_coding
ENSDARG00000004386	333.706	-1.0045	0.214981	-4.6725	2.97552e-06	6.50719e-05	ENSDART00000004604.9	si:dkey-153k10.9	si:dkey-153k10.9 [Source:ZFIN;Acc:ZDB-GENE-030131-3893]	protein_coding
ENSDARG00000114963	0	NA	NA	NA	NA	NA	ENSDART00000190889.1	BX901962.4	NA	protein_coding
ENSDARG00000045706	19.0111	-0.298312	0.457077	-0.652651	0.513981	0.715556	ENSDART00000067190.5	tspan9b	tetraspanin 9b [Source:NCBI gene;Acc:431733]	protein_coding
ENSDARG00000094732	77.2561	-0.457697	0.225915	-2.02597	0.0427681	0.154607	ENSDART00000147699.4	mical3b	Danio rerio microtubule associated monooxygenase, calponin and LIM domain containing 3b (mical3b), mRNA. [Source:RefSeq mRNA;Acc:NM_001353875]	protein_coding
ENSDARG00000057983	12.6035	1.13586	0.532039	2.13493	0.0327669	0.128552	ENSDART00000150304.3	svopl	SVOP-like [Source:NCBI gene;Acc:492766]	protein_coding
ENSDARG00000063008	136.993	-0.537697	0.235714	-2.28114	0.0225403	0.0993082	ENSDART00000150407.2	si:dkeyp-27e10.3	si:dkeyp-27e10.3 [Source:ZFIN;Acc:ZDB-GENE-041210-96]	retained_intron
ENSDARG00000057974	86.2546	-0.200569	0.223764	-0.896344	0.370069	0.596026	ENSDART00000138321.3	parp12b	poly (ADP-ribose) polymerase family, member 12b [Source:ZFIN;Acc:ZDB-GENE-030131-2617]	retained_intron
ENSDARG00000086650	0.484127	-0.526946	2.56058	-0.205792	0.836954	NA	ENSDART00000150519.3	ttc41	tetratricopeptide repeat domain 41 [Source:ZFIN;Acc:ZDB-GENE-110914-190]	protein_coding
ENSDARG00000003570	541.976	1.00491	0.157365	6.38585	1.70447e-10	1.06551e-08	ENSDART00000004879.6	hsp90b1	heat shock protein 90, beta (grp94), member 1 [Source:ZFIN;Acc:ZDB-GENE-031002-1]	protein_coding
ENSDARG00000057942	3.43131	0.611935	0.883681	0.692484	0.488633	NA	ENSDART00000080702.5	glt8d2	glycosyltransferase 8 domain containing 2 [Source:ZFIN;Acc:ZDB-GENE-041210-98]	protein_coding
ENSDARG00000062983	108.454	0.316828	0.186319	1.70046	0.0890445	0.251748	ENSDART00000185905.1	fbxo18	F-box DNA helicase 1 [Source:ZFIN;Acc:ZDB-GENE-041210-99]	protein_coding
ENSDARG00000045708	2.25274	3.08577	1.3395	2.30368	0.0212408	NA	ENSDART00000067193.5	adm2a	adrenomedullin 2a [Source:ZFIN;Acc:ZDB-GENE-041210-100]	protein_coding
ENSDARG00000070126	2.16523	1.17186	1.07333	1.0918	0.274922	NA	ENSDART00000102656.4	si:dkey-22l11.6	si:dkey-22l11.6 [Source:ZFIN;Acc:ZDB-GENE-041210-251]	protein_coding
ENSDARG00000062968	188.38	-0.337524	0.324504	-1.04012	0.298282	0.530134	ENSDART00000150743.2	sbf1	SET binding factor 1 [Source:ZFIN;Acc:ZDB-GENE-040718-139]	retained_intron
ENSDARG00000057929	32.4873	-0.194578	0.314433	-0.618823	0.536033	0.731754	ENSDART00000080689.6	naf1	nuclear assembly factor 1 homolog (S. cerevisiae) [Source:ZFIN;Acc:ZDB-GENE-030131-4546]	retained_intron
ENSDARG00000057921	185.739	-1.27131	0.621482	-2.0456	0.0407953	0.149487	ENSDART00000144175.3	ccdc136b	coiled-coil domain containing 136b [Source:ZFIN;Acc:ZDB-GENE-081104-244]	protein_coding
ENSDARG00000018820	82.1533	0.281894	0.359388	0.784371	0.432822	0.650542	ENSDART00000026492.9	flncb	filamin C, gamma b (actin binding protein 280) [Source:ZFIN;Acc:ZDB-GENE-041008-175]	protein_coding
ENSDARG00000032799	220.89	-0.369144	0.227387	-1.62342	0.1045	0.279677	ENSDART00000138890.4	kcnd2	potassium voltage-gated channel, Shal-related subfamily, member 2 [Source:ZFIN;Acc:ZDB-GENE-041210-70]	protein_coding
ENSDARG00000032389	86.6677	-0.436166	0.243387	-1.79207	0.0731223	0.220643	ENSDART00000048003.4	tspan12	tetraspanin 12 [Source:ZFIN;Acc:ZDB-GENE-040426-1285]	protein_coding
ENSDARG00000034326	654.078	-0.371266	0.14731	-2.52031	0.0117251	0.0613339	ENSDART00000037140.7	ing3	inhibitor of growth family, member 3 [Source:ZFIN;Acc:ZDB-GENE-040109-3]	protein_coding
ENSDARG00000045747	26.0493	-0.51771	0.378033	-1.36948	0.170848	0.378866	ENSDART00000143690.4	cped1	cadherin-like and PC-esterase domain containing 1 [Source:ZFIN;Acc:ZDB-GENE-041210-247]	protein_coding
ENSDARG00000106389	0.123464	0	5.2679	0	1	NA	ENSDART00000176447.2	BX897748.1	NA	rRNA
ENSDARG00000094973	1.8162	0.650714	1.09385	0.594885	0.55192	NA	ENSDART00000132453.2	wnt16	wingless-type MMTV integration site family, member 16 [Source:ZFIN;Acc:ZDB-GENE-040426-2330]	protein_coding
ENSDARG00000045748	29.1673	1.3801	0.344251	4.00898	6.09818e-05	0.000870875	ENSDART00000136000.4	stab2	stabilin 2 [Source:ZFIN;Acc:ZDB-GENE-041210-336]	protein_coding
ENSDARG00000094597	0.822296	0.333893	4.8529	0.0688028	0.945147	NA	ENSDART00000141383.2	CR383662.2	NA	antisense
ENSDARG00000116855	1.79489	-0.215771	1.23093	-0.17529	0.860851	NA	ENSDART00000134290.3	CR383662.8	NA	lincRNA
ENSDARG00000097175	0.492465	-0.455857	2.62438	-0.173701	0.8621	NA	ENSDART00000155570.2	CR383662.6	NA	lincRNA
ENSDARG00000111380	1.57964	2.97033	1.67002	1.77861	0.0753029	NA	ENSDART00000147647.3	CR383662.7	NA	lincRNA
ENSDARG00000095446	3.27912	-1.497	1.07075	-1.39809	0.162087	NA	ENSDART00000144656.3	CR383662.3	NA	lincRNA
ENSDARG00000093014	2.6052	0.488499	1.08411	0.4506	0.652278	NA	ENSDART00000134425.2	CR383662.1	NA	lincRNA
ENSDARG00000096967	5.97498	-0.347949	0.756427	-0.45999	0.645524	0.805092	ENSDART00000157247.2	CR383662.5	NA	sense_intronic
ENSDARG00000045749	83.6003	0.268288	0.215506	1.24492	0.213162	0.433632	ENSDART00000150739.3	ppfibp1a	PPFIA binding protein 1a [Source:ZFIN;Acc:ZDB-GENE-041210-298]	protein_coding
ENSDARG00000095994	0	NA	NA	NA	NA	NA	ENSDART00000156394.3	CR383662.4	NA	antisense
ENSDARG00000045750	73.9968	-0.831313	0.225705	-3.68318	0.000230341	0.00266995	ENSDART00000136049.3	syt10	synaptotagmin X [Source:ZFIN;Acc:ZDB-GENE-041210-297]	protein_coding
ENSDARG00000095981	0.587941	2.50863	2.30626	1.08774	0.276708	NA	ENSDART00000150247.2	si:ch211-161n3.5	si:ch211-161n3.5 [Source:ZFIN;Acc:ZDB-GENE-110913-81]	protein_coding
ENSDARG00000045752	0.346879	0.235876	3.53238	0.0667755	0.94676	NA	ENSDART00000150478.2	si:ch211-161n3.4	si:ch211-161n3.4 [Source:ZFIN;Acc:ZDB-GENE-110913-46]	protein_coding
ENSDARG00000092989	0.926779	-0.314296	1.99314	-0.157689	0.874702	NA	ENSDART00000136440.3	si:ch211-161n3.3	si:ch211-161n3.3 [Source:ZFIN;Acc:ZDB-GENE-041210-102]	protein_coding
ENSDARG00000045753	58.3408	-0.321988	0.237656	-1.35485	0.175465	0.384573	ENSDART00000067261.4	tmtc2a	transmembrane O-mannosyltransferase targeting cadherins 2a [Source:ZFIN;Acc:ZDB-GENE-041210-299]	protein_coding
ENSDARG00000045754	14.8588	0.434612	0.429569	1.01174	0.311662	0.542615	ENSDART00000067262.6	mettl25	methyltransferase like 25 [Source:ZFIN;Acc:ZDB-GENE-041210-90]	protein_coding
ENSDARG00000045755	10.5009	0.372538	0.554065	0.672372	0.501347	0.706748	ENSDART00000140362.3	ccdc59	coiled-coil domain containing 59 [Source:NCBI gene;Acc:564488]	protein_coding
ENSDARG00000096083	6.99278	0.777618	0.612844	1.26887	0.204488	0.422911	ENSDART00000150760.2	si:dkey-21h14.8	si:dkey-21h14.8 [Source:ZFIN;Acc:ZDB-GENE-110913-34]	protein_coding
ENSDARG00000096010	0	NA	NA	NA	NA	NA	ENSDART00000150871.2	si:dkey-21h14.15	si:dkey-21h14.15 [Source:ZFIN;Acc:ZDB-GENE-110914-227]	protein_coding
ENSDARG00000096184	0.127531	1.08738	5.2679	0.206416	0.836466	NA	ENSDART00000150566.2	si:dkey-21h14.12	si:dkey-21h14.12 [Source:ZFIN;Acc:ZDB-GENE-110913-1]	protein_coding
ENSDARG00000096047	0.363235	1.33826	4.70167	0.284636	0.775923	NA	ENSDART00000150307.2	si:dkey-21h14.3	si:dkey-21h14.3 [Source:ZFIN;Acc:ZDB-GENE-041210-92]	protein_coding
ENSDARG00000094603	0.596172	-1.26516	2.3748	-0.532742	0.594212	NA	ENSDART00000135511.4	si:dkey-21h14.12	si:dkey-21h14.12 [Source:ZFIN;Acc:ZDB-GENE-110913-1]	protein_coding
ENSDARG00000096156	1.13822	0.706982	1.77614	0.398045	0.690597	NA	ENSDART00000150764.2	si:dkey-21h14.12	si:dkey-21h14.12 [Source:ZFIN;Acc:ZDB-GENE-110913-1]	protein_coding
ENSDARG00000096187	0.222886	2.64598	5.20677	0.50818	0.611327	NA	ENSDART00000150600.2	si:dkey-21h14.10	si:dkey-21h14.10 [Source:ZFIN;Acc:ZDB-GENE-110913-2]	protein_coding
ENSDARG00000096039	0	NA	NA	NA	NA	NA	ENSDART00000150287.3	BX784029.1	NA	retained_intron
ENSDARG00000096153	2.1443	0.906585	1.02281	0.886369	0.375419	NA	ENSDART00000150250.2	si:dkey-21h14.9	si:dkey-21h14.9 [Source:ZFIN;Acc:ZDB-GENE-110915-1]	protein_coding
ENSDARG00000045758	15.9518	0.637981	0.43049	1.48199	0.138344	0.333603	ENSDART00000067264.4	cracr2ab	calcium release activated channel regulator 2Ab [Source:ZFIN;Acc:ZDB-GENE-041210-94]	protein_coding
ENSDARG00000045760	92.4163	-1.42279	0.395184	-3.60032	0.000317831	0.0034677	ENSDART00000193393.1	prmt8b	protein arginine methyltransferase 8b [Source:NCBI gene;Acc:564110]	protein_coding
ENSDARG00000001781	20.4193	-0.479982	0.404973	-1.18522	0.235931	0.461076	ENSDART00000138661.3	tspan11	tetraspanin 11 [Source:ZFIN;Acc:ZDB-GENE-041210-93]	protein_coding
ENSDARG00000096114	0	NA	NA	NA	NA	NA	ENSDART00000150333.2	BX784029.2	NA	antisense
ENSDARG00000096218	0	NA	NA	NA	NA	NA	ENSDART00000150551.2	BX784029.3	NA	lincRNA
ENSDARG00000096131	0	NA	NA	NA	NA	NA	ENSDART00000150707.2	BX649349.2	NA	lincRNA
ENSDARG00000094545	0.409693	1.06921	3.4204	0.312597	0.754586	NA	ENSDART00000144665.2	BX649349.1	NA	lincRNA
ENSDARG00000019235	193.79	-0.268414	0.17625	-1.52292	0.127779	0.317515	ENSDART00000051792.6	sema3aa	sema domain, immunoglobulin domain (Ig), short basic domain, secreted, (semaphorin) 3Aa [Source:NCBI gene;Acc:30266]	protein_coding
ENSDARG00000063299	447.342	-0.277351	0.14053	-1.97361	0.0484266	0.168137	ENSDART00000092381.6	pcloa	piccolo presynaptic cytomatrix protein a [Source:ZFIN;Acc:ZDB-GENE-030131-8115]	protein_coding
ENSDARG00000070015	0	NA	NA	NA	NA	NA	ENSDART00000067272.5	pimr173	Pim proto-oncogene, serine/threonine kinase, related 173 [Source:ZFIN;Acc:ZDB-GENE-041210-89]	protein_coding
ENSDARG00000003822	56.2523	0.122492	0.269587	0.454369	0.649564	0.807345	ENSDART00000131541.2	ankrd16	ankyrin repeat domain 16 [Source:ZFIN;Acc:ZDB-GENE-041210-253]	retained_intron
ENSDARG00000005451	1619.71	-0.00998296	0.142894	-0.0698624	0.944303	0.973853	ENSDART00000008584.5	gdi2	GDP dissociation inhibitor 2 [Source:ZFIN;Acc:ZDB-GENE-030131-2485]	protein_coding
ENSDARG00000079698	16.2205	-0.14578	0.383764	-0.37987	0.704042	0.84287	ENSDART00000135826.2	asb13a.1	ankyrin repeat and SOCS box containing 13a, tandem duplicate 1 [Source:ZFIN;Acc:ZDB-GENE-040718-261]	protein_coding
ENSDARG00000045765	6.73895	-0.848885	0.64665	-1.31274	0.18927	0.403701	ENSDART00000140954.2	asb13a.2	ankyrin repeat and SOCS box containing 13a, tandem duplicate 2 [Source:ZFIN;Acc:ZDB-GENE-041210-88]	protein_coding
ENSDARG00000112657	0	NA	NA	NA	NA	NA	ENSDART00000182925.1	BX465862.5	NA	rRNA
ENSDARG00000032765	586.89	-0.0487871	0.147036	-0.331804	0.740037	0.864916	ENSDART00000150468.2	net1	neuroepithelial cell transforming 1 [Source:ZFIN;Acc:ZDB-GENE-041121-18]	protein_coding
ENSDARG00000081841	0.493181	1.75345	3.16547	0.553931	0.579626	NA	ENSDART00000115688.3	MIR29A	microRNA 29a [Source:HGNC Symbol;Acc:HGNC:31616]	miRNA
ENSDARG00000081284	0	NA	NA	NA	NA	NA	ENSDART00000118920.2	dre-mir-29b-2	dre-mir-29b-2 [Source:miRBase;Acc:MI0001934]	miRNA
ENSDARG00000096147	4.86708	5.30855	1.2187	4.35589	1.32524e-05	0.000238628	ENSDART00000150484.2	BX465862.4	NA	lincRNA
ENSDARG00000025576	226.993	-0.0322943	0.1363	-0.236935	0.812707	0.905544	ENSDART00000150275.2	mkln1	muskelin 1, intracellular mediator containing kelch motifs [Source:ZFIN;Acc:ZDB-GENE-030131-3942]	processed_transcript
ENSDARG00000031228	225.287	0.145789	0.182206	0.800132	0.423634	0.642877	ENSDART00000102301.5	podxl	podocalyxin-like [Source:ZFIN;Acc:ZDB-GENE-030131-2805]	protein_coding
ENSDARG00000096099	1.68973	2.9008	1.46486	1.98026	0.0476748	NA	ENSDART00000153714.3	BX465862.3	NA	lincRNA
ENSDARG00000093427	6.12755	0.0551955	0.710664	0.0776676	0.938093	0.971003	ENSDART00000139761.3	BX465862.2	NA	antisense
ENSDARG00000092083	3.91612	-1.04436	0.83513	-1.25054	0.211102	0.430808	ENSDART00000143850.2	BX899181.1	NA	antisense
ENSDARG00000117743	1.68486	0.420375	1.23074	0.341562	0.73268	NA	ENSDART00000194324.1	BX649350.2	NA	lincRNA
ENSDARG00000094299	0.201955	-0.711149	5.25206	-0.135404	0.892293	NA	ENSDART00000135139.2	BX649350.1	NA	antisense
ENSDARG00000005891	88.0564	0.661787	0.243615	2.71653	0.00659703	0.0394335	ENSDART00000014153.6	cyb5r3	cytochrome b5 reductase 3 [Source:ZFIN;Acc:ZDB-GENE-030131-3281]	protein_coding
ENSDARG00000063255	178.648	-0.371662	0.207428	-1.79177	0.0731704	0.220721	ENSDART00000092250.7	btbd11a	BTB (POZ) domain containing 11a [Source:NCBI gene;Acc:562893]	protein_coding
ENSDARG00000094457	0.468741	-0.215491	2.8303	-0.0761373	0.93931	NA	ENSDART00000150252.2	BX005210.1	NA	antisense
ENSDARG00000045768	1851.35	-0.534095	0.103726	-5.14909	2.61751e-07	7.82459e-06	ENSDART00000067281.6	cry1a	cryptochrome circadian regulator 1a [Source:ZFIN;Acc:ZDB-GENE-010426-2]	protein_coding
ENSDARG00000032242	18.1867	0.977191	0.376763	2.59365	0.00949637	0.0520194	ENSDART00000044154.6	tnnt2c	troponin T2c, cardiac [Source:ZFIN;Acc:ZDB-GENE-030520-1]	protein_coding
ENSDARG00000058366	65.1265	0.398785	0.220384	1.8095	0.0703734	0.215671	ENSDART00000150583.2	si:dkey-222f8.3	si:dkey-222f8.3 [Source:ZFIN;Acc:ZDB-GENE-030131-3658]	protein_coding
ENSDARG00000017661	251.55	-0.0993909	0.368892	-0.269431	0.787598	0.891781	ENSDART00000048391.10	braf	B-Raf proto-oncogene, serine/threonine kinase [Source:ZFIN;Acc:ZDB-GENE-040805-1]	protein_coding
ENSDARG00000020015	231.855	0.0859561	0.21383	0.401984	0.687696	0.833533	ENSDART00000139561.2	mrps33	mitochondrial ribosomal protein S33 [Source:ZFIN;Acc:ZDB-GENE-040715-6]	protein_coding
ENSDARG00000006747	435.163	-0.312669	0.135963	-2.29966	0.0214676	0.0958997	ENSDART00000182399.1	tmem178b	transmembrane protein 178B [Source:NCBI gene;Acc:436669]	protein_coding
ENSDARG00000094980	0.196342	1.08738	5.2679	0.206416	0.836466	NA	ENSDART00000150550.2	CR792454.1	NA	antisense
ENSDARG00000007639	365.342	0.144337	0.163023	0.88538	0.375952	0.601541	ENSDART00000022646.7	cnot4b	CCR4-NOT transcription complex, subunit 4b [Source:ZFIN;Acc:ZDB-GENE-040426-1164]	protein_coding
ENSDARG00000041665	995.564	0.607576	0.185544	3.27456	0.00105827	0.00924718	ENSDART00000150786.2	mkrn1	makorin, ring finger protein, 1 [Source:NCBI gene;Acc:170782]	protein_coding
ENSDARG00000087319	18.7774	-0.547116	0.508088	-1.07681	0.281564	0.513119	ENSDART00000123953.3	tmem121b	transmembrane protein 121B [Source:ZFIN;Acc:ZDB-GENE-070705-241]	protein_coding
ENSDARG00000058244	30.1269	0.601023	0.428597	1.4023	0.160825	0.365209	ENSDART00000170868.2	il17ra1a	interleukin 17 receptor A1a [Source:ZFIN;Acc:ZDB-GENE-070705-242]	retained_intron
ENSDARG00000103365	0.0818493	1.8375	5.23942	0.350707	0.725809	NA	ENSDART00000161518.2	pimr214	Pim proto-oncogene, serine/threonine kinase, related 214 [Source:ZFIN;Acc:ZDB-GENE-141219-38]	protein_coding
ENSDARG00000095461	0.102666	0.972717	5.25391	0.185142	0.853118	NA	ENSDART00000146166.3	pimr171	Pim proto-oncogene, serine/threonine kinase, related 171 [Source:ZFIN;Acc:ZDB-GENE-141212-267]	protein_coding
ENSDARG00000074873	0.100085	1.82758	5.23845	0.348877	0.727182	NA	ENSDART00000113595.4	pimr170	Pim proto-oncogene, serine/threonine kinase, related 170 [Source:ZFIN;Acc:ZDB-GENE-141212-270]	protein_coding
ENSDARG00000104625	0.0535928	-0.920928	5.26007	-0.175079	0.861018	NA	ENSDART00000172557.2	pimr168	Pim proto-oncogene, serine/threonine kinase, related 168 [Source:ZFIN;Acc:ZDB-GENE-041210-63]	protein_coding
ENSDARG00000103215	0.0318067	1.01674	5.26009	0.193292	0.84673	NA	ENSDART00000161860.2	pimr169	Pim proto-oncogene, serine/threonine kinase, related 169 [Source:ZFIN;Acc:ZDB-GENE-141211-49]	protein_coding
ENSDARG00000019396	11.6749	-1.59052	0.553037	-2.87597	0.00402786	0.026596	ENSDART00000017180.8	rergla	RERG/RAS-like a [Source:NCBI gene;Acc:436767]	protein_coding
ENSDARG00000013476	4.9049	1.0876	0.757053	1.43662	0.150825	0.351495	ENSDART00000182706.1	arhgef39	Rho guanine nucleotide exchange factor (GEF) 39 [Source:ZFIN;Acc:ZDB-GENE-041114-28]	protein_coding
ENSDARG00000085437	0	NA	NA	NA	NA	NA	ENSDART00000120837.2	AL844512.1	NA	rRNA
ENSDARG00000008720	138.519	-0.601142	0.176463	-3.40662	0.000657737	0.00628431	ENSDART00000133767.2	lmo3	LIM domain only 3 [Source:NCBI gene;Acc:553774]	protein_coding
ENSDARG00000110404	0	NA	NA	NA	NA	NA	ENSDART00000186242.1	AL954848.1	NA	protein_coding
ENSDARG00000032618	3.76224	1.03627	0.752776	1.3766	0.168636	0.375311	ENSDART00000035259.6	mgst1.1	microsomal glutathione S-transferase 1.1 [Source:ZFIN;Acc:ZDB-GENE-041010-30]	protein_coding
ENSDARG00000022165	67.8753	1.2568	0.276413	4.54681	5.44654e-06	0.000110369	ENSDART00000185639.1	mgst1.2	microsomal glutathione S-transferase 1.2 [Source:ZFIN;Acc:ZDB-GENE-040704-59]	protein_coding
ENSDARG00000005897	47.1035	-0.130062	0.330788	-0.39319	0.694179	0.83717	ENSDART00000024312.10	dera	deoxyribose-phosphate aldolase (putative) [Source:ZFIN;Acc:ZDB-GENE-041010-200]	protein_coding
ENSDARG00000053127	43.8736	0.565458	0.292916	1.93045	0.0535512	0.179549	ENSDART00000058020.7	helb	helicase (DNA) B [Source:ZFIN;Acc:ZDB-GENE-030729-16]	protein_coding
ENSDARG00000053131	4.44326	2.79835	0.902404	3.101	0.00192871	0.0148263	ENSDART00000067131.6	irak3	interleukin-1 receptor-associated kinase 3 [Source:ZFIN;Acc:ZDB-GENE-060503-710]	protein_coding
ENSDARG00000053136	17.2232	0.308707	0.37178	0.830349	0.406342	0.628368	ENSDART00000150427.3	b2m	beta-2-microglobulin [Source:NCBI gene;Acc:30400]	protein_coding
ENSDARG00000069912	48.8528	-0.0336303	0.498512	-0.0674614	0.946214	0.974651	ENSDART00000080536.7	hmga2	high mobility group AT-hook 2 [Source:ZFIN;Acc:ZDB-GENE-030131-3148]	protein_coding
ENSDARG00000117577	0.390363	0.950229	3.94183	0.241063	0.809506	NA	ENSDART00000194389.1	BX119963.4	NA	lincRNA
ENSDARG00000045658	185.854	-0.595929	0.197605	-3.01575	0.00256342	0.018564	ENSDART00000140002.3	msrb3	methionine sulfoxide reductase B3 [Source:ZFIN;Acc:ZDB-GENE-040625-74]	protein_coding
ENSDARG00000015824	162.713	-0.0614132	0.209836	-0.292673	0.769772	0.882262	ENSDART00000013604.8	lemd3	LEM domain containing 3 [Source:ZFIN;Acc:ZDB-GENE-030131-490]	protein_coding
ENSDARG00000005541	87.1458	0.414617	0.262203	1.58128	0.113813	0.295052	ENSDART00000016382.5	wif1	wnt inhibitory factor 1 [Source:NCBI gene;Acc:30476]	protein_coding
ENSDARG00000078613	3.81723	0.379201	0.856745	0.442606	0.65805	0.813462	ENSDART00000113357.4	vhll	von Hippel-Lindau tumor suppressor like [Source:ZFIN;Acc:ZDB-GENE-081022-78]	protein_coding
ENSDARG00000014361	475.897	0.0470436	0.152334	0.308819	0.75746	0.875489	ENSDART00000013839.4	tmbim4	transmembrane BAX inhibitor motif containing 4 [Source:ZFIN;Acc:ZDB-GENE-040426-2152]	protein_coding
ENSDARG00000110543	0.0687922	1.08738	5.2679	0.206416	0.836466	NA	ENSDART00000184633.1	BX119963.3	NA	protein_coding
ENSDARG00000094001	0.174033	1.28924	5.21274	0.247324	0.804657	NA	ENSDART00000140532.3	si:dkey-6a5.3	si:dkey-6a5.3 [Source:ZFIN;Acc:ZDB-GENE-041210-128]	protein_coding
ENSDARG00000097457	1.95871	0.804667	1.06324	0.756808	0.449165	NA	ENSDART00000154731.2	BX119963.2	NA	antisense
ENSDARG00000096135	6.88594	-0.285783	0.654228	-0.436825	0.662238	0.815959	ENSDART00000150693.2	BX119963.1	NA	lincRNA
ENSDARG00000015053	324.244	-0.489832	0.30362	-1.6133	0.106679	0.283509	ENSDART00000026593.9	grip1	glutamate receptor interacting protein 1 [Source:ZFIN;Acc:ZDB-GENE-041210-125]	protein_coding
ENSDARG00000117423	0.0591879	0	5.2679	0	1	NA	ENSDART00000194495.1	BX470116.1	NA	lincRNA
ENSDARG00000017841	582.51	0.0744559	0.0973728	0.764648	0.444481	0.660723	ENSDART00000003694.7	cand1	cullin-associated and neddylation-dissociated 1 [Source:ZFIN;Acc:ZDB-GENE-040426-2872]	protein_coding
ENSDARG00000045669	9.36272	0.949855	0.584356	1.62547	0.104062	0.279132	ENSDART00000067151.6	si:dkey-39a18.1	si:dkey-39a18.1 [Source:ZFIN;Acc:ZDB-GENE-041210-127]	protein_coding
ENSDARG00000094646	393.253	-0.58702	0.127312	-4.61089	4.00955e-06	8.39893e-05	ENSDART00000172552.2	dyrk2	dual-specificity tyrosine-(Y)-phosphorylation regulated kinase 2 [Source:ZFIN;Acc:ZDB-GENE-030131-2804]	protein_coding
ENSDARG00000092714	7.33888	-1.43368	0.762665	-1.87983	0.0601309	0.194207	ENSDART00000140366.2	si:ch211-266a5.12	si:ch211-266a5.12 [Source:ZFIN;Acc:ZDB-GENE-081104-210]	protein_coding
ENSDARG00000024211	0.0582252	0	5.2679	0	1	NA	ENSDART00000134720.2	ifng1	interferon gamma 1 [Source:ZFIN;Acc:ZDB-GENE-040629-1]	protein_coding
ENSDARG00000045671	0	NA	NA	NA	NA	NA	ENSDART00000067153.2	ifng1r	interferon gamma related [Source:ZFIN;Acc:ZDB-GENE-060210-1]	protein_coding
ENSDARG00000045672	0.44443	1.68004	2.53035	0.663956	0.506718	NA	ENSDART00000067154.6	il26	interleukin 26 [Source:ZFIN;Acc:ZDB-GENE-060209-4]	protein_coding
ENSDARG00000045673	0.417511	1.77074	3.81707	0.4639	0.642719	NA	ENSDART00000067155.4	il22	interleukin 22 [Source:ZFIN;Acc:ZDB-GENE-060209-3]	protein_coding
ENSDARG00000045675	57.5842	-0.343286	0.248361	-1.3822	0.16691	0.37306	ENSDART00000102010.6	mdm1	Mdm1 nuclear protein [Source:NCBI gene;Acc:557148]	protein_coding
ENSDARG00000045676	187.694	1.28576	0.194787	6.60086	4.08778e-11	2.8118e-09	ENSDART00000171235.3	calua	calumenin a [Source:NCBI gene;Acc:415241]	protein_coding
ENSDARG00000045677	10420.5	-1.5869	0.282135	-5.62462	1.8592e-08	7.23267e-07	ENSDART00000067160.4	opn1sw1	opsin 1 (cone pigments), short-wave-sensitive 1 [Source:NCBI gene;Acc:30582]	protein_coding
ENSDARG00000081977	1.82445	-1.92097	1.58045	-1.21545	0.224193	NA	ENSDART00000117423.2	dre-mir-729	dre-mir-729 [Source:miRBase;Acc:MI0004773]	miRNA
ENSDARG00000045680	447.96	0.301757	0.151782	1.98809	0.0468018	0.164342	ENSDART00000187230.1	tnpo3	transportin 3 [Source:ZFIN;Acc:ZDB-GENE-040426-708]	protein_coding
ENSDARG00000045681	20.8297	0.679385	0.364645	1.86314	0.0624427	0.198799	ENSDART00000165212.2	irf5	interferon regulatory factor 5 [Source:ZFIN;Acc:ZDB-GENE-040426-2587]	protein_coding
ENSDARG00000045683	9.74533	0.547006	0.578227	0.946006	0.344146	0.573163	ENSDART00000141395.3	ccdc87	coiled-coil domain containing 87 [Source:ZFIN;Acc:ZDB-GENE-041210-118]	protein_coding
ENSDARG00000078745	294.242	-0.376386	0.136314	-2.76117	0.00575952	0.0354909	ENSDART00000108928.4	pnpla8	patatin-like phospholipase domain containing 8 [Source:ZFIN;Acc:ZDB-GENE-070705-553]	protein_coding
ENSDARG00000105458	3.0166	-1.40051	0.971873	-1.44105	0.149571	NA	ENSDART00000173077.2	si:dkeyp-81f3.4	si:dkeyp-81f3.4 [Source:ZFIN;Acc:ZDB-GENE-160113-129]	protein_coding
ENSDARG00000006396	171.281	-0.349289	0.363065	-0.962057	0.336021	0.565881	ENSDART00000109195.4	nrcama	neuronal cell adhesion molecule a [Source:ZFIN;Acc:ZDB-GENE-041210-235]	protein_coding
ENSDARG00000112990	3.2896	1.08951	0.974678	1.11781	0.263648	NA	ENSDART00000186900.1	BX897729.1	NA	protein_coding
ENSDARG00000045685	293.12	-0.556319	0.18851	-2.95114	0.00316601	0.0220522	ENSDART00000133157.3	cntn1b	contactin 1b [Source:ZFIN;Acc:ZDB-GENE-041210-236]	protein_coding
ENSDARG00000045687	229.844	-0.709745	0.217385	-3.26492	0.00109497	0.00949688	ENSDART00000067168.7	pdzrn4	PDZ domain containing ring finger 4 [Source:ZFIN;Acc:ZDB-GENE-041210-237]	protein_coding
ENSDARG00000022550	23.9905	1.15839	0.336723	3.44017	0.000581343	0.00566218	ENSDART00000032805.6	gxylt1b	glucoside xylosyltransferase 1b [Source:NCBI gene;Acc:556315]	protein_coding
ENSDARG00000045692	199.899	-0.0374483	0.160973	-0.232637	0.816043	0.907633	ENSDART00000141742.3	pphln1	periphilin 1 [Source:ZFIN;Acc:ZDB-GENE-030131-1873]	protein_coding
ENSDARG00000015966	196.676	0.171052	0.180867	0.94573	0.344286	0.573275	ENSDART00000080334.6	yaf2	YY1 associated factor 2 [Source:ZFIN;Acc:ZDB-GENE-041210-115]	protein_coding
ENSDARG00000045691	110.419	0.144935	0.235819	0.614605	0.538816	0.73389	ENSDART00000067174.4	zcrb1	zinc finger CCHC-type and RNA binding motif 1 [Source:NCBI gene;Acc:550251]	protein_coding
ENSDARG00000045694	207.413	-0.264193	0.139032	-1.90024	0.0574021	0.188269	ENSDART00000144127.2	prickle1b	prickle homolog 1b [Source:ZFIN;Acc:ZDB-GENE-030131-2152]	protein_coding
ENSDARG00000086259	6.28041	-0.576022	0.681232	-0.84556	0.397798	0.620563	ENSDART00000150748.2	CU469420.1	NA	unprocessed_pseudogene
ENSDARG00000095980	0.80692	1.36742	2.46366	0.555036	0.57887	NA	ENSDART00000150881.3	CU469420.3	NA	antisense
ENSDARG00000090957	8.03747	-0.133062	0.605288	-0.219832	0.826002	0.914055	ENSDART00000150782.2	CU469420.2	NA	unprocessed_pseudogene
ENSDARG00000096149	2.11422	0.6457	1.07556	0.600338	0.548281	NA	ENSDART00000135767.3	CU469420.4	NA	antisense
ENSDARG00000109403	0.0557166	0	5.2679	0	1	NA	ENSDART00000138656.2	si:dkey-234l24.1	si:dkey-234l24.1 [Source:ZFIN;Acc:ZDB-GENE-050420-87]	protein_coding
ENSDARG00000094534	2.50741	2.0553	1.3406	1.53312	0.125246	NA	ENSDART00000140109.2	CR786571.2	NA	unprocessed_pseudogene
ENSDARG00000113738	0	NA	NA	NA	NA	NA	ENSDART00000142487.2	si:dkey-234l24.7	si:dkey-234l24.7 [Source:ZFIN;Acc:ZDB-GENE-050420-90]	protein_coding
ENSDARG00000097023	0.184617	0.161424	5.247	0.030765	0.975457	NA	ENSDART00000155086.2	CR786571.3	NA	lincRNA
ENSDARG00000097419	0.189263	1.08738	5.2679	0.206416	0.836466	NA	ENSDART00000155171.2	CR786571.4	NA	lincRNA
ENSDARG00000062808	11.699	1.17004	0.469072	2.49437	0.0126182	0.0647824	ENSDART00000133180.2	CR786571.1	NA	unprocessed_pseudogene
ENSDARG00000093588	0.920727	1.65469	1.87279	0.883544	0.376943	NA	ENSDART00000147061.2	si:dkey-234l24.8	si:dkey-234l24.8 [Source:ZFIN;Acc:ZDB-GENE-050420-23]	protein_coding
ENSDARG00000069780	41.1401	-0.180258	0.280389	-0.642884	0.520299	0.720116	ENSDART00000141925.2	pus7l	pseudouridine synthase 7 like [Source:NCBI gene;Acc:561376]	processed_transcript
ENSDARG00000011661	167.801	0.101765	0.14765	0.689232	0.490677	0.698179	ENSDART00000015134.7	twf1b	twinfilin actin-binding protein 1b [Source:ZFIN;Acc:ZDB-GENE-040711-3]	protein_coding
ENSDARG00000062797	1321.89	-0.638642	0.171212	-3.73013	0.000191382	0.00230574	ENSDART00000133325.3	nell2b	neural EGFL like 2b [Source:ZFIN;Acc:ZDB-GENE-030131-8026]	protein_coding
ENSDARG00000018744	4.36118	-3.62432	1.20366	-3.01108	0.00260316	0.0187807	ENSDART00000142845.3	prl2	prolactin 2 [Source:ZFIN;Acc:ZDB-GENE-041210-160]	protein_coding
ENSDARG00000020086	30.982	-0.321203	0.408112	-0.787047	0.431255	0.648993	ENSDART00000007103.8	nuak1a	NUAK family, SNF1-like kinase, 1a [Source:ZFIN;Acc:ZDB-GENE-041210-122]	protein_coding
ENSDARG00000096496	2.65109	-0.333285	0.983682	-0.338814	0.73475	NA	ENSDART00000151997.2	BX571705.1	NA	lincRNA
ENSDARG00000092161	2.6965	-0.359252	1.12485	-0.319377	0.749441	NA	ENSDART00000145578.2	si:dkey-261e22.4	si:dkey-261e22.4 [Source:NCBI gene;Acc:100170803]	processed_transcript
ENSDARG00000003811	273.599	0.345671	0.162605	2.12583	0.0335171	0.130597	ENSDART00000143773.3	plxnb2a	plexin b2a [Source:ZFIN;Acc:ZDB-GENE-030131-8917]	protein_coding
ENSDARG00000094799	0.445298	-1.6152	2.85574	-0.565598	0.571667	NA	ENSDART00000137847.2	plxnb2a	plexin b2a [Source:ZFIN;Acc:ZDB-GENE-030131-8917]	protein_coding
ENSDARG00000077090	15.6142	0.135545	0.423162	0.320314	0.748731	0.870105	ENSDART00000114977.4	si:ch211-127b11.1	si:ch211-127b11.1 [Source:ZFIN;Acc:ZDB-GENE-041210-159]	protein_coding
ENSDARG00000079892	3.28025	-0.295939	0.957575	-0.30905	0.757283	NA	ENSDART00000145737.2	si:dkey-183c2.4	si:dkey-183c2.4 [Source:ZFIN;Acc:ZDB-GENE-041210-121]	protein_coding
ENSDARG00000015985	99.7583	-0.382353	0.270507	-1.41347	0.157518	0.360665	ENSDART00000079987.5	abcc9	ATP-binding cassette, sub-family C (CFTR/MRP), member 9 [Source:ZFIN;Acc:ZDB-GENE-050517-23]	protein_coding
ENSDARG00000112970	24.357	0.100532	0.402132	0.249997	0.80259	0.900499	ENSDART00000192518.1	BX571719.3	NA	protein_coding
ENSDARG00000045589	0.978822	1.95176	2.16136	0.903026	0.366512	NA	ENSDART00000067031.5	kcnj8	potassium inwardly rectifying channel subfamily J member 8 [Source:ZFIN;Acc:ZDB-GENE-060308-1]	protein_coding
ENSDARG00000112858	0.0557166	0	5.2679	0	1	NA	ENSDART00000124383.2	BX571719.2	NA	snRNA
ENSDARG00000057334	258.828	0.139421	0.177111	0.787196	0.431167	0.648987	ENSDART00000131666.2	cmasa	cytidine monophosphate N-acetylneuraminic acid synthetase a [Source:NCBI gene;Acc:561018]	retained_intron
ENSDARG00000113699	3.66596	0.469925	0.809402	0.580584	0.561521	0.750823	ENSDART00000118843.3	BX571719.4	NA	snRNA
ENSDARG00000106193	0	NA	NA	NA	NA	NA	ENSDART00000174909.2	BX571719.1	NA	rRNA
ENSDARG00000045594	45.7572	-0.490601	0.346821	-1.41457	0.157196	0.360302	ENSDART00000067035.5	shisal1a	shisa like 1a [Source:NCBI gene;Acc:560435]	protein_coding
ENSDARG00000045595	40.2589	-1.01091	0.365373	-2.76679	0.00566117	0.0350042	ENSDART00000137829.2	si:dkey-14k9.3	si:dkey-14k9.3 [Source:ZFIN;Acc:ZDB-GENE-030131-2893]	protein_coding
ENSDARG00000006215	397.604	-0.260379	0.176937	-1.47159	0.141131	0.337119	ENSDART00000187456.1	akr1b1.1	aldo-keto reductase family 1, member B1 (aldose reductase), tandem duplicate 1 [Source:ZFIN;Acc:ZDB-GENE-040625-7]	protein_coding
ENSDARG00000045598	122.637	-0.574066	0.181521	-3.16254	0.00156399	0.0125466	ENSDART00000067040.6	akr1b1.2	aldo-keto reductase family 1, member B1 (aldose reductase), tandem duplicate 2 [Source:ZFIN;Acc:ZDB-GENE-041210-132]	protein_coding
ENSDARG00000017366	148.04	-0.212886	0.197647	-1.0771	0.281435	0.513036	ENSDART00000110199.4	prdm4	PR domain containing 4 [Source:ZFIN;Acc:ZDB-GENE-041210-131]	protein_coding
ENSDARG00000020101	421.527	0.304102	0.146548	2.07509	0.0379779	0.142769	ENSDART00000019647.7	psmc2	proteasome 26S subunit, ATPase 2 [Source:ZFIN;Acc:ZDB-GENE-040426-1327]	protein_coding
ENSDARG00000022424	267.347	0.203834	0.150636	1.35316	0.176004	0.385583	ENSDART00000038642.4	slc26a5	solute carrier family 26 member 5 [Source:ZFIN;Acc:ZDB-GENE-030131-1566]	protein_coding
ENSDARG00000004497	39.639	0.660345	0.350213	1.88555	0.0593551	0.192732	ENSDART00000111882.4	tspan33a	tetraspanin 33a [Source:NCBI gene;Acc:436890]	protein_coding
ENSDARG00000002952	98.8694	0.360216	0.199505	1.80555	0.0709887	0.216938	ENSDART00000005985.7	smo	smoothened, frizzled class receptor [Source:ZFIN;Acc:ZDB-GENE-980526-89]	protein_coding
ENSDARG00000045601	8.30974	-0.300888	0.620555	-0.48487	0.627769	0.793493	ENSDART00000067046.5	cax1	cation/H+ exchanger protein 1 [Source:ZFIN;Acc:ZDB-GENE-030131-3044]	protein_coding
ENSDARG00000007764	143.421	-0.249892	0.160693	-1.55509	0.119925	0.305875	ENSDART00000134701.2	klhdc10	kelch domain containing 10 [Source:ZFIN;Acc:ZDB-GENE-040426-776]	protein_coding
ENSDARG00000096823	0	NA	NA	NA	NA	NA	ENSDART00000156550.2	BX571796.1	NA	antisense
ENSDARG00000062651	96.0731	0.265506	0.18891	1.40546	0.159885	0.364197	ENSDART00000090837.5	zc3hc1	zinc finger, C3HC-type containing 1 [Source:ZFIN;Acc:ZDB-GENE-061013-94]	protein_coding
ENSDARG00000000019	1192.34	-0.162947	0.155104	-1.05057	0.293458	0.525034	ENSDART00000124452.3	ube2h	ubiquitin-conjugating enzyme E2H (UBC8 homolog, yeast) [Source:ZFIN;Acc:ZDB-GENE-030616-67]	protein_coding
ENSDARG00000080467	0	NA	NA	NA	NA	NA	ENSDART00000116015.2	dre-mir-183	dre-mir-183 [Source:miRBase;Acc:MI0001369]	miRNA
ENSDARG00000083126	0.870799	-1.03984	1.96047	-0.530404	0.595832	NA	ENSDART00000117339.3	MIR96	microRNA 96 [Source:HGNC Symbol;Acc:HGNC:31648]	miRNA
ENSDARG00000081095	0.507684	3.35121	3.08543	1.08614	0.277416	NA	ENSDART00000115632.2	dre-mir-182	dre-mir-182 [Source:miRBase;Acc:MI0001368]	miRNA
ENSDARG00000000018	426.816	0.192178	0.147068	1.30672	0.191306	0.406418	ENSDART00000138183.2	nrf1	nuclear respiratory factor 1 [Source:NCBI gene;Acc:64604]	protein_coding
ENSDARG00000092341	3.62036	-1.36283	1.00044	-1.36223	0.173127	0.381508	ENSDART00000132258.4	AL590150.2	NA	lincRNA
ENSDARG00000093247	1.26443	1.143	1.75323	0.651941	0.514439	NA	ENSDART00000148049.2	BX537358.1	NA	processed_transcript
ENSDARG00000019328	790.368	-0.200468	0.125285	-1.6001	0.109576	0.288665	ENSDART00000016230.11	plxna4	plexin A4 [Source:NCBI gene;Acc:325938]	protein_coding
ENSDARG00000032919	542.62	0.136934	0.20705	0.661359	0.508382	0.711582	ENSDART00000122520.4	chchd3a	coiled-coil-helix-coiled-coil-helix domain containing 3a [Source:ZFIN;Acc:ZDB-GENE-030131-5005]	protein_coding
ENSDARG00000004336	141.478	-0.446231	0.330092	-1.35184	0.176427	0.386128	ENSDART00000021384.9	exoc4	exocyst complex component 4 [Source:ZFIN;Acc:ZDB-GENE-041210-112]	protein_coding
ENSDARG00000094584	0.550279	4.16459	3.33811	1.24759	0.212182	NA	ENSDART00000141550.3	BX470240.1	NA	processed_transcript
ENSDARG00000069698	11.4819	0.248442	0.485957	0.511243	0.609181	0.781789	ENSDART00000101613.5	lrguk	leucine-rich repeats and guanylate kinase domain containing [Source:ZFIN;Acc:ZDB-GENE-050419-232]	protein_coding
ENSDARG00000069692	48.2568	0.196896	0.342	0.57572	0.564805	0.753237	ENSDART00000141566.3	col7a1l	collagen type VII alpha 1-like [Source:ZFIN;Acc:ZDB-GENE-030131-9861]	protein_coding
ENSDARG00000093135	12.3614	-0.186592	0.545048	-0.342341	0.732094	0.860137	ENSDART00000147964.2	si:dkey-117n7.2	si:dkey-117n7.2 [Source:ZFIN;Acc:ZDB-GENE-060503-49]	protein_coding
ENSDARG00000092944	10.0926	0.020018	0.506369	0.0395324	0.968466	0.984764	ENSDART00000134594.2	si:dkey-117n7.3	si:dkey-117n7.3 [Source:ZFIN;Acc:ZDB-GENE-060503-143]	protein_coding
ENSDARG00000092064	6.16587	0.35872	0.68522	0.52351	0.600619	0.776864	ENSDART00000132695.2	si:dkey-117n7.4	si:dkey-117n7.4 [Source:ZFIN;Acc:ZDB-GENE-060503-237]	protein_coding
ENSDARG00000089640	7.10309	0.760375	0.61632	1.23373	0.217302	0.438666	ENSDART00000101575.5	si:dkey-117n7.5	si:dkey-117n7.5 [Source:ZFIN;Acc:ZDB-GENE-060503-331]	protein_coding
ENSDARG00000087241	32.7989	-1.81914	0.355638	-5.11513	3.13519e-07	9.19239e-06	ENSDART00000122493.3	ucn3l	urocortin 3, like [Source:ZFIN;Acc:ZDB-GENE-060130-250]	protein_coding
ENSDARG00000034823	503.164	0.166095	0.128094	1.29666	0.194749	0.411283	ENSDART00000043660.8	copg2	coatomer protein complex, subunit gamma 2 [Source:NCBI gene;Acc:30187]	protein_coding
ENSDARG00000032319	134.175	0.428518	0.238649	1.7956	0.072558	0.219709	ENSDART00000125389.4	mest	mesoderm specific transcript [Source:ZFIN;Acc:ZDB-GENE-991111-5]	protein_coding
ENSDARG00000097754	0.188519	1.08738	5.2679	0.206416	0.836466	NA	ENSDART00000153821.2	CR749763.5	NA	lincRNA
ENSDARG00000095103	0.109309	-0.839626	5.26756	-0.159396	0.873357	NA	ENSDART00000139399.2	CR749763.4	NA	processed_transcript
ENSDARG00000093168	0.0591879	0	5.2679	0	1	NA	ENSDART00000136885.2	CR749763.2	NA	processed_transcript
ENSDARG00000093983	5.69711	-0.227643	0.778039	-0.292585	0.769839	0.882262	ENSDART00000144611.2	CR749763.3	NA	processed_transcript
ENSDARG00000092097	0.126058	-0.839618	5.26756	-0.159394	0.873358	NA	ENSDART00000132479.2	CR749763.1	NA	processed_transcript
ENSDARG00000113342	0.0318067	1.01674	5.26009	0.193292	0.84673	NA	ENSDART00000184989.1	CR749763.6	NA	processed_transcript
ENSDARG00000116640	0.0562696	0	5.2679	0	1	NA	ENSDART00000184467.1	CR749763.7	NA	processed_transcript
ENSDARG00000113663	0	NA	NA	NA	NA	NA	ENSDART00000188941.1	BX649423.2	NA	processed_transcript
ENSDARG00000112642	0.221426	-1.74206	5.22517	-0.333398	0.738834	NA	ENSDART00000144263.2	BX649423.1	NA	processed_transcript
ENSDARG00000012684	777.584	-0.256742	0.116158	-2.21028	0.0270859	0.112833	ENSDART00000128079.3	atp2b1a	ATPase plasma membrane Ca2+ transporting 1a [Source:ZFIN;Acc:ZDB-GENE-030925-29]	protein_coding
ENSDARG00000117071	0	NA	NA	NA	NA	NA	ENSDART00000189818.1	BX649423.3	NA	rRNA
ENSDARG00000056954	4.34613	-1.1558	0.835813	-1.38284	0.166713	0.372956	ENSDART00000050407.7	si:dkeyp-38g8.5	si:dkeyp-38g8.5 [Source:ZFIN;Acc:ZDB-GENE-081104-62]	protein_coding
ENSDARG00000056950	242.072	-0.854267	0.330139	-2.5876	0.00966472	0.0527381	ENSDART00000134449.2	epyc	epiphycan [Source:ZFIN;Acc:ZDB-GENE-041008-9]	retained_intron
ENSDARG00000111690	0	NA	NA	NA	NA	NA	ENSDART00000190651.1	BX322608.1	NA	protein_coding
ENSDARG00000056938	543.787	-2.50083	0.170578	-14.6609	1.1468e-48	1.89976e-45	ENSDART00000140190.2	kera	keratocan [Source:NCBI gene;Acc:567017]	protein_coding
ENSDARG00000045580	135.74	-0.108951	0.250794	-0.434425	0.66398	0.816886	ENSDART00000186785.1	lum	lumican [Source:ZFIN;Acc:ZDB-GENE-040625-24]	protein_coding
ENSDARG00000012066	444.307	0.398074	0.21657	1.83809	0.0660496	0.206349	ENSDART00000188460.1	dcn	decorin [Source:ZFIN;Acc:ZDB-GENE-010102-1]	protein_coding
ENSDARG00000088002	1.25255	4.83876	2.08629	2.31931	0.020378	NA	ENSDART00000192700.1	wu:fc23c09	wu:fc23c09 [Source:ZFIN;Acc:ZDB-GENE-030131-2988]	protein_coding
ENSDARG00000027249	3974.85	0.326603	0.0899685	3.63019	0.00028321	0.00314171	ENSDART00000033188.5	btg1	B-cell translocation gene 1, anti-proliferative [Source:ZFIN;Acc:ZDB-GENE-010726-1]	protein_coding
ENSDARG00000020749	8.62391	0.139829	0.516559	0.270693	0.786627	0.89117	ENSDART00000040708.8	caprin2	caprin family member 2 [Source:NCBI gene;Acc:407729]	protein_coding
ENSDARG00000032653	489.107	0.169013	0.155927	1.08392	0.278399	0.509509	ENSDART00000042307.7	sinhcaf	SIN3-HDAC complex associated factor [Source:ZFIN;Acc:ZDB-GENE-041210-166]	protein_coding
ENSDARG00000003789	605.193	-0.309917	0.160257	-1.93388	0.0531285	0.178916	ENSDART00000033053.6	dennd5b	DENN/MADD domain containing 5B [Source:NCBI gene;Acc:323528]	protein_coding
ENSDARG00000023026	23.3	0.358137	0.332173	1.07817	0.28096	0.512592	ENSDART00000143849.2	pkp2	plakophilin 2 [Source:ZFIN;Acc:ZDB-GENE-041210-167]	protein_coding
ENSDARG00000027316	897.687	-0.513595	0.118065	-4.35012	1.36064e-05	0.000243459	ENSDART00000034441.7	tcp11l2	t-complex 11, testis-specific-like 2 [Source:ZFIN;Acc:ZDB-GENE-040426-1956]	protein_coding
ENSDARG00000095159	2.13951	0.151084	1.315	0.114893	0.90853	NA	ENSDART00000143926.2	BX649500.1	NA	protein_coding
ENSDARG00000093371	0.687044	-0.813231	2.49073	-0.326503	0.744044	NA	ENSDART00000148344.2	BX649476.1	NA	protein_coding
ENSDARG00000004904	43.178	-0.921397	0.555821	-1.65772	0.0973731	0.267507	ENSDART00000014007.8	gys2	glycogen synthase 2 [Source:ZFIN;Acc:ZDB-GENE-030826-31]	protein_coding
ENSDARG00000093058	405.804	0.374671	0.16239	2.30723	0.0210419	0.0944867	ENSDART00000134054.3	STMP1	si:dkey-13i19.8 [Source:NCBI gene;Acc:100170826]	protein_coding
ENSDARG00000022795	34.8005	0.621328	0.348324	1.78376	0.074462	0.223364	ENSDART00000143006.2	golt1ba	golgi transport 1Ba [Source:ZFIN;Acc:ZDB-GENE-041210-157]	protein_coding
ENSDARG00000056859	25.2371	-0.627809	0.41698	-1.50561	0.132167	0.324695	ENSDART00000079429.5	spx	spexin hormone [Source:NCBI gene;Acc:101882535]	protein_coding
ENSDARG00000077985	6.02093	-0.0530505	0.773072	-0.0686229	0.94529	0.974193	ENSDART00000113344.3	kiss2	kisspeptin 2 [Source:ZFIN;Acc:ZDB-GENE-090526-1]	protein_coding
ENSDARG00000019644	3733.67	0.249755	0.175906	1.41982	0.155661	0.35819	ENSDART00000010777.7	ldhba	lactate dehydrogenase Ba [Source:NCBI gene;Acc:30497]	protein_coding
ENSDARG00000027424	540.683	-1.18591	0.30458	-3.89358	9.87762e-05	0.00130992	ENSDART00000125743.4	slc25a3a	solute carrier family 25 member 3a [Source:ZFIN;Acc:ZDB-GENE-040426-1673]	protein_coding
ENSDARG00000007315	95.0371	-0.166042	0.221987	-0.747979	0.454473	0.668652	ENSDART00000016690.8	tmpoa	thymopoietin a [Source:ZFIN;Acc:ZDB-GENE-030131-6003]	protein_coding
ENSDARG00000007405	411.881	0.0260423	0.116991	0.2226	0.823847	0.912789	ENSDART00000124627.3	strap	serine/threonine kinase receptor associated protein [Source:ZFIN;Acc:ZDB-GENE-040426-1110]	protein_coding
ENSDARG00000019420	1453.17	0.360016	0.182455	1.97318	0.0484755	0.168137	ENSDART00000017726.8	etnk1	ethanolamine kinase 1 [Source:ZFIN;Acc:ZDB-GENE-030328-21]	protein_coding
ENSDARG00000011582	471.795	-0.437403	0.206332	-2.1199	0.0340144	0.131808	ENSDART00000134595.3	sox5	SRY-box transcription factor 5 [Source:ZFIN;Acc:ZDB-GENE-000607-13]	protein_coding
ENSDARG00000085074	0	NA	NA	NA	NA	NA	ENSDART00000120474.3	CR792413.1	NA	rRNA
ENSDARG00000117277	0.697127	-1.11544	2.348	-0.475058	0.634746	NA	ENSDART00000194144.1	BX547928.1	NA	lincRNA
ENSDARG00000091957	0	NA	NA	NA	NA	NA	ENSDART00000145880.2	si:dkey-172o10.8	si:dkey-172o10.8 [Source:ZFIN;Acc:ZDB-GENE-070705-313]	protein_coding
ENSDARG00000016815	8.61817	0.151063	0.571892	0.264146	0.791667	0.894586	ENSDART00000132933.3	casc1	cancer susceptibility candidate 1 [Source:NCBI gene;Acc:566485]	retained_intron
ENSDARG00000045574	344.451	-0.396156	0.18243	-2.17155	0.0298895	0.120669	ENSDART00000135730.4	lrmp	lymphoid-restricted membrane protein [Source:NCBI gene;Acc:567234]	protein_coding
ENSDARG00000045568	302.853	0.358853	0.159057	2.25613	0.0240626	0.103743	ENSDART00000138956.2	bcat1	branched chain amino-acid transaminase 1, cytosolic [Source:ZFIN;Acc:ZDB-GENE-030131-9358]	retained_intron
ENSDARG00000094132	13.7447	0.855519	0.475376	1.79967	0.0719131	0.218755	ENSDART00000004717.8	igf1	insulin-like growth factor 1 [Source:ZFIN;Acc:ZDB-GENE-010607-2]	protein_coding
ENSDARG00000094191	67.4864	0.0865911	0.22076	0.392241	0.69488	0.83759	ENSDART00000133160.3	nup37	nucleoporin 37 [Source:ZFIN;Acc:ZDB-GENE-040718-363]	protein_coding
ENSDARG00000073959	14.7776	-1.5471	0.633035	-2.44393	0.0145281	0.0719121	ENSDART00000111650.4	pmch	pro-melanin-concentrating hormone [Source:ZFIN;Acc:ZDB-GENE-041210-150]	protein_coding
ENSDARG00000029944	27.1852	0.556947	0.32368	1.72067	0.0853102	0.245474	ENSDART00000134467.2	parpbp	PARP1 binding protein [Source:NCBI gene;Acc:678635]	protein_coding
ENSDARG00000093287	0.211328	-0.917857	5.20662	-0.176287	0.860069	NA	ENSDART00000143572.2	BX510924.1	NA	processed_transcript
ENSDARG00000038384	12.0629	-1.15716	0.507938	-2.27815	0.0227179	0.0998471	ENSDART00000056002.5	th2	tyrosine hydroxylase 2 [Source:ZFIN;Acc:ZDB-GENE-050201-1]	protein_coding
ENSDARG00000020143	466.251	0.101185	0.220357	0.459186	0.6461	0.805287	ENSDART00000011943.7	pah	phenylalanine hydroxylase [Source:ZFIN;Acc:ZDB-GENE-031006-2]	protein_coding
ENSDARG00000038386	123.302	0.492307	0.187732	2.62239	0.00873151	0.048894	ENSDART00000056005.5	ascl1a	achaete-scute family bHLH transcription factor 1a [Source:NCBI gene;Acc:30466]	protein_coding
ENSDARG00000007175	108.857	0.370302	0.19998	1.8517	0.064069	0.202195	ENSDART00000021610.10	recql	RecQ helicase-like [Source:ZFIN;Acc:ZDB-GENE-050809-134]	protein_coding
ENSDARG00000002174	58.9727	0.16212	0.268916	0.602864	0.546599	0.740258	ENSDART00000013313.6	itfg2	integrin alpha FG-GAP repeat containing 2 [Source:ZFIN;Acc:ZDB-GENE-041008-161]	protein_coding
ENSDARG00000079985	330.597	-0.601615	0.207172	-2.90393	0.00368506	0.0247819	ENSDART00000108814.4	nrip2	nuclear receptor interacting protein 2 [Source:ZFIN;Acc:ZDB-GENE-030131-9425]	protein_coding
ENSDARG00000006011	42.4597	-0.335602	0.303656	-1.1052	0.269071	0.499431	ENSDART00000007030.7	klhl42	kelch-like family, member 42 [Source:ZFIN;Acc:ZDB-GENE-041210-190]	protein_coding
ENSDARG00000002128	129.404	-0.0103254	0.171428	-0.0602316	0.951971	0.976684	ENSDART00000026509.9	cwf19l1	CWF19 like cell cycle control factor 1 [Source:NCBI gene;Acc:387304]	protein_coding
ENSDARG00000115392	0.0464248	-1.16579	5.2439	-0.222314	0.82407	NA	ENSDART00000180131.1	BX890572.2	NA	protein_coding
ENSDARG00000045563	84.1977	0.349805	0.204006	1.71468	0.0864035	0.24754	ENSDART00000066999.4	washc3	WASH complex subunit 3 [Source:NCBI gene;Acc:393142]	protein_coding
ENSDARG00000045561	18.0754	0.986684	0.3752	2.62975	0.00854464	0.0481187	ENSDART00000066997.4	dram1	DNA-damage regulated autophagy modulator 1 [Source:ZFIN;Acc:ZDB-GENE-041010-147]	protein_coding
ENSDARG00000030153	181.608	0.526678	0.189187	2.7839	0.00537102	0.0335229	ENSDART00000121714.5	gnptab	N-acetylglucosamine-1-phosphate transferase subunits alpha and beta [Source:NCBI gene;Acc:553365]	protein_coding
ENSDARG00000014572	264.092	0.205054	0.213755	0.959297	0.337409	0.56717	ENSDART00000016658.7	chpt1	choline phosphotransferase 1 [Source:NCBI gene;Acc:322605]	protein_coding
ENSDARG00000045560	232.823	-0.421636	0.197938	-2.13014	0.0331598	0.129673	ENSDART00000024775.10	mybpc1	myosin binding protein C, slow type [Source:ZFIN;Acc:ZDB-GENE-041114-196]	protein_coding
ENSDARG00000094593	0.348605	-0.477841	3.5028	-0.136417	0.891492	NA	ENSDART00000138131.2	BX890572.1	NA	processed_transcript
ENSDARG00000097601	0.405215	-1.25621	3.84271	-0.326908	0.743738	NA	ENSDART00000157014.2	CT868708.1	NA	antisense
ENSDARG00000087438	1.51447	-1.01873	1.43239	-0.711209	0.476955	NA	ENSDART00000187195.1	spi2	Spi-2 proto-oncogene [Source:ZFIN;Acc:ZDB-GENE-131121-377]	protein_coding
ENSDARG00000012435	0.256317	-0.277526	4.41397	-0.0628743	0.949867	NA	ENSDART00000025731.7	spic	Spi-C transcription factor (Spi-1/PU.1 related) [Source:ZFIN;Acc:ZDB-GENE-040912-47]	protein_coding
ENSDARG00000016886	2.49575	2.75971	1.22094	2.26031	0.0238018	NA	ENSDART00000185502.1	dnajb9b	DnaJ heat shock protein family (Hsp40) member B9b [Source:ZFIN;Acc:ZDB-GENE-050522-76]	protein_coding
ENSDARG00000076690	1.54638	-0.319883	1.70613	-0.18749	0.851276	NA	ENSDART00000146931.2	avpr2l	arginine vasopressin receptor 2, like [Source:ZFIN;Acc:ZDB-GENE-070705-429]	protein_coding
ENSDARG00000021239	78.1904	0.697923	0.19075	3.65882	0.000253375	0.00285373	ENSDART00000113507.3	apaf1	apoptotic peptidase activating factor 1 [Source:NCBI gene;Acc:58131]	protein_coding
ENSDARG00000003512	865.358	-0.387963	0.13179	-2.9438	0.00324208	0.0224484	ENSDART00000169704.2	anks1b	ankyrin repeat and sterile alpha motif domain containing 1B [Source:NCBI gene;Acc:565408]	protein_coding
ENSDARG00000111346	0	NA	NA	NA	NA	NA	ENSDART00000191474.1	BX901882.1	NA	rRNA
ENSDARG00000004055	184.165	0.457041	0.146511	3.1195	0.00181155	0.0141178	ENSDART00000179075.2	uhrf1bp1l	UHRF1 binding protein 1-like [Source:ZFIN;Acc:ZDB-GENE-041210-177]	protein_coding
ENSDARG00000015278	64.528	1.15747	0.228288	5.0702	3.97391e-07	1.12532e-05	ENSDART00000135735.2	plxnc1	plexin C1 [Source:ZFIN;Acc:ZDB-GENE-030131-1620]	protein_coding
ENSDARG00000028192	9.25505	-0.31451	0.63444	-0.495728	0.620086	0.789267	ENSDART00000033717.6	cradd	CASP2 and RIPK1 domain containing adaptor with death domain [Source:ZFIN;Acc:ZDB-GENE-041010-168]	protein_coding
ENSDARG00000097434	2.52101	0.724194	1.01157	0.715913	0.474045	NA	ENSDART00000154141.2	BX649398.2	NA	antisense
ENSDARG00000045557	36.3056	-0.377786	0.452023	-0.835768	0.403285	0.625441	ENSDART00000141671.3	socs2	suppressor of cytokine signaling 2 [Source:ZFIN;Acc:ZDB-GENE-041210-171]	protein_coding
ENSDARG00000033757	40.5268	0.419709	0.256584	1.63576	0.10189	0.275426	ENSDART00000040827.4	ncaph2	non-SMC condensin II complex, subunit H2 [Source:NCBI gene;Acc:562678]	protein_coding
ENSDARG00000045555	0	NA	NA	NA	NA	NA	ENSDART00000150221.2	sco2	SCO cytochrome c oxidase assembly protein 2 [Source:NCBI gene;Acc:606683]	protein_coding
ENSDARG00000117252	0.802555	-0.0930958	2.01988	-0.0460898	0.963239	NA	ENSDART00000194769.1	BX649398.3	NA	lincRNA
ENSDARG00000073965	1.41134	1.38602	1.44849	0.956875	0.338631	NA	ENSDART00000135276.2	si:dkey-202b22.5	si:dkey-202b22.5 [Source:ZFIN;Acc:ZDB-GENE-041210-175]	protein_coding
ENSDARG00000045552	5.5167	0.585497	0.885333	0.66133	0.508401	0.711582	ENSDART00000066986.6	si:dkey-202b22.6	si:dkey-202b22.6 [Source:ZFIN;Acc:ZDB-GENE-041210-176]	protein_coding
ENSDARG00000005547	72.8922	0.200346	0.236136	0.848433	0.396197	0.619431	ENSDART00000045639.6	rint1	RAD50 interactor 1 [Source:ZFIN;Acc:ZDB-GENE-041210-174]	protein_coding
ENSDARG00000097195	0.194515	-0.696688	5.24874	-0.132734	0.894404	NA	ENSDART00000154154.2	BX649398.1	NA	lincRNA
ENSDARG00000029018	334.007	0.138777	0.138726	1.00036	0.317135	0.547203	ENSDART00000049061.5	cdkn1ba	cyclin-dependent kinase inhibitor 1Ba [Source:ZFIN;Acc:ZDB-GENE-040812-3]	protein_coding
ENSDARG00000095705	118.581	0.36595	0.258834	1.41384	0.157408	0.360623	ENSDART00000137798.3	CDPF1	si:ch211-239e6.4 [Source:NCBI gene;Acc:563220]	protein_coding
ENSDARG00000031777	89.0258	-0.982473	0.221858	-4.42838	9.49444e-06	0.000179581	ENSDART00000125361.4	pparaa	peroxisome proliferator-activated receptor alpha a [Source:ZFIN;Acc:ZDB-GENE-041210-169]	protein_coding
ENSDARG00000081807	1.64126	0.605684	1.53649	0.394201	0.693433	NA	ENSDART00000117021.2	dre-let-7b	dre-let-7b [Source:miRBase;Acc:MI0001865]	miRNA
ENSDARG00000082287	0.539547	-0.801053	3.2511	-0.246395	0.805377	NA	ENSDART00000117708.2	dre-let-7a-3	dre-let-7a-3 [Source:miRBase;Acc:MI0001860]	miRNA
ENSDARG00000022858	5.00894	-0.746549	0.813948	-0.917195	0.359041	0.585991	ENSDART00000142343.2	wnt7ba	wingless-type MMTV integration site family, member 7Ba [Source:ZFIN;Acc:ZDB-GENE-041210-178]	protein_coding
ENSDARG00000008439	24.5482	-0.183734	0.330291	-0.55628	0.578019	0.7617	ENSDART00000145747.2	atxn10	ataxin 10 [Source:ZFIN;Acc:ZDB-GENE-060503-180]	protein_coding
ENSDARG00000034717	13.4295	0.141091	0.450553	0.313151	0.754166	0.873664	ENSDART00000141187.2	def6c	DEF6 guanine nucleotide exchange factor c [Source:ZFIN;Acc:ZDB-GENE-060503-87]	protein_coding
ENSDARG00000069431	1.72143	0.668043	1.327	0.503424	0.614666	NA	ENSDART00000146450.2	slc26a4	solute carrier family 26 member 4 [Source:ZFIN;Acc:ZDB-GENE-060503-544]	protein_coding
ENSDARG00000003615	62.9108	-1.07776	0.446997	-2.41111	0.0159042	0.0767936	ENSDART00000138662.2	slc26a3.2	solute carrier family 26 member 3, tandem duplicate 2 [Source:ZFIN;Acc:ZDB-GENE-041210-179]	protein_coding
ENSDARG00000007371	1.77835	-0.105198	1.45492	-0.0723052	0.942359	NA	ENSDART00000146141.3	slc26a3.1	solute carrier family 26 member 3 [Source:ZFIN;Acc:ZDB-GENE-041210-180]	protein_coding
ENSDARG00000015222	244.68	0.0688052	0.191506	0.359285	0.719382	0.852912	ENSDART00000140722.3	cbll1	Cbl proto-oncogene-like 1, E3 ubiquitin protein ligase [Source:ZFIN;Acc:ZDB-GENE-040426-691]	protein_coding
ENSDARG00000096473	0	NA	NA	NA	NA	NA	ENSDART00000151844.2	mcat	malonyl CoA:ACP acyltransferase (mitochondrial) [Source:ZFIN;Acc:ZDB-GENE-041111-231]	protein_coding
ENSDARG00000045549	28.4233	-0.0287438	0.39254	-0.0732252	0.941627	0.97278	ENSDART00000152086.3	bik	BCL2 interacting killer [Source:ZFIN;Acc:ZDB-GENE-041210-181]	protein_coding
ENSDARG00000016613	3.02021	0.742055	0.949758	0.78131	0.43462	NA	ENSDART00000021782.10	mcat	malonyl CoA:ACP acyltransferase (mitochondrial) [Source:ZFIN;Acc:ZDB-GENE-041111-231]	protein_coding
ENSDARG00000008867	428.689	0.518652	0.130797	3.96532	7.3297e-05	0.0010168	ENSDART00000132081.3	rap1b	RAP1B, member of RAS oncogene family [Source:NCBI gene;Acc:321107]	protein_coding
ENSDARG00000115618	0	NA	NA	NA	NA	NA	ENSDART00000179948.1	BX649534.1	NA	rRNA
ENSDARG00000094428	6.49402	1.67077	0.666177	2.508	0.0121416	0.0629203	ENSDART00000144814.3	si:dkey-31f5.8	si:dkey-31f5.8 [Source:ZFIN;Acc:ZDB-GENE-041210-182]	protein_coding
ENSDARG00000029524	334.498	0.0776298	0.121747	0.637634	0.523712	0.722779	ENSDART00000139730.3	impdh1b	IMP (inosine 5'-monophosphate) dehydrogenase 1b [Source:NCBI gene;Acc:338306]	protein_coding
ENSDARG00000099812	277.556	-0.59558	0.162065	-3.67496	0.000237891	0.00273895	ENSDART00000166374.2	si:dkey-31f5.11	si:dkey-31f5.11 [Source:ZFIN;Acc:ZDB-GENE-030131-7826]	protein_coding
ENSDARG00000045548	20.1289	6.80026	1.72508	3.94199	8.08076e-05	0.00110404	ENSDART00000133203.2	lepb	leptin b [Source:ZFIN;Acc:ZDB-GENE-041210-183]	protein_coding
ENSDARG00000082824	0	NA	NA	NA	NA	NA	ENSDART00000118907.2	dre-mir-129-1	dre-mir-129-1 [Source:miRBase;Acc:MI0001983]	miRNA
ENSDARG00000083992	0	NA	NA	NA	NA	NA	ENSDART00000119392.2	BX649263.1	NA	rRNA
ENSDARG00000094118	0	NA	NA	NA	NA	NA	ENSDART00000136611.2	si:dkey-21o22.2	si:dkey-21o22.2 [Source:ZFIN;Acc:ZDB-GENE-061106-4]	protein_coding
ENSDARG00000006766	884.245	0.278378	0.142029	1.96001	0.0499945	0.17138	ENSDART00000100974.5	snd1	staphylococcal nuclease and tudor domain containing 1 [Source:NCBI gene;Acc:324404]	protein_coding
ENSDARG00000069402	1599.59	-0.539514	0.11526	-4.68082	2.85723e-06	6.27612e-05	ENSDART00000140028.2	lrrc4.1	leucine rich repeat containing 4.1 [Source:ZFIN;Acc:ZDB-GENE-041210-129]	protein_coding
ENSDARG00000021336	0.790463	1.51264	1.79319	0.843543	0.398925	NA	ENSDART00000027919.5	pax4	paired box 4 [Source:ZFIN;Acc:ZDB-GENE-041210-244]	protein_coding
ENSDARG00000045544	11.9658	1.18181	0.494821	2.38835	0.0169242	0.0804292	ENSDART00000066964.6	hgfa	hepatocyte growth factor a [Source:ZFIN;Acc:ZDB-GENE-041014-2]	protein_coding
ENSDARG00000014804	103.244	-0.376189	0.246619	-1.52539	0.127163	0.316641	ENSDART00000182979.1	cacna2d1a	calcium channel, voltage-dependent, alpha 2/delta subunit 1a [Source:ZFIN;Acc:ZDB-GENE-041210-215]	protein_coding
ENSDARG00000111326	31.8728	0.289562	0.406059	0.713103	0.475782	0.686263	ENSDART00000184359.1	BX323820.1	cadherin-related family member 5, related sequence [Source:NCBI gene;Acc:561298]	protein_coding
ENSDARG00000001912	74.9279	-0.579889	0.242761	-2.38873	0.0169069	0.0804047	ENSDART00000169248.3	drd4-rs	dopamine receptor D4 related sequence [Source:ZFIN;Acc:ZDB-GENE-051113-172]	protein_coding
ENSDARG00000106138	1.40174	2.48904	1.36645	1.82153	0.0685267	NA	ENSDART00000179191.2	BX855618.1	NA	protein_coding
ENSDARG00000104301	8.87187	-0.173354	0.529739	-0.327244	0.743483	0.866947	ENSDART00000167780.2	zgc:193726	zgc:193726 [Source:ZFIN;Acc:ZDB-GENE-081022-35]	protein_coding
ENSDARG00000045543	290.653	-0.70021	0.168977	-4.14381	3.4158e-05	0.000533826	ENSDART00000066963.4	atp6v1f	ATPase H+ transporting V1 subunit F [Source:ZFIN;Acc:ZDB-GENE-040718-259]	protein_coding
ENSDARG00000045542	176.934	0.0669161	0.189993	0.352202	0.724686	0.85572	ENSDART00000143642.2	lamtor4	late endosomal/lysosomal adaptor, MAPK and MTOR activator 4 [Source:NCBI gene;Acc:561019]	protein_coding
ENSDARG00000045541	217.719	-0.0644324	0.203417	-0.316751	0.751433	0.872073	ENSDART00000024925.6	gcc1	GRIP and coiled-coil domain containing 1 [Source:ZFIN;Acc:ZDB-GENE-040801-118]	protein_coding
ENSDARG00000011605	131.569	-0.149111	0.192969	-0.772719	0.439689	0.656692	ENSDART00000024647.8	dennd6b	DENN/MADD domain containing 6B [Source:ZFIN;Acc:ZDB-GENE-030131-9382]	protein_coding
ENSDARG00000045540	347.705	0.0330967	0.122991	0.269098	0.787854	0.891913	ENSDART00000066961.6	ppp6r2a	protein phosphatase 6, regulatory subunit 2a [Source:ZFIN;Acc:ZDB-GENE-030131-5428]	protein_coding
ENSDARG00000056152	61.7356	0.33037	0.21632	1.52723	0.126704	0.31591	ENSDART00000100867.4	fam3c	family with sequence similarity 3 member C [Source:NCBI gene;Acc:334205]	protein_coding
ENSDARG00000056145	11.1426	0.0415816	0.50096	0.0830038	0.933849	0.968943	ENSDART00000078587.4	si:dkey-159a18.1	si:dkey-159a18.1 [Source:ZFIN;Acc:ZDB-GENE-041210-204]	protein_coding
ENSDARG00000101236	108.642	0.0576974	0.193348	0.298411	0.765389	0.880151	ENSDART00000165558.2	cep83	centrosomal protein 83 [Source:NCBI gene;Acc:100007472]	retained_intron
ENSDARG00000037960	146.843	-0.543232	0.238218	-2.2804	0.022584	0.0994126	ENSDART00000055317.6	lrrc17	leucine rich repeat containing 17 [Source:ZFIN;Acc:ZDB-GENE-030131-9774]	protein_coding
ENSDARG00000017163	0.833419	1.82807	2.0277	0.901547	0.367297	NA	ENSDART00000003621.9	sinup	siaz-interacting nuclear protein [Source:ZFIN;Acc:ZDB-GENE-050913-2]	protein_coding
ENSDARG00000004794	11.095	0.277294	0.513907	0.53958	0.589487	0.770142	ENSDART00000135451.3	ccdc146	coiled-coil domain containing 146 [Source:ZFIN;Acc:ZDB-GENE-041210-217]	protein_coding
ENSDARG00000019861	40.089	0.476225	0.298182	1.5971	0.110244	0.289522	ENSDART00000022539.8	fgl2a	fibrinogen-like 2a [Source:ZFIN;Acc:ZDB-GENE-030131-9506]	protein_coding
ENSDARG00000045481	33.8645	0.654585	0.295775	2.21312	0.0268896	0.112274	ENSDART00000132464.2	gsap	gamma-secretase activating protein [Source:ZFIN;Acc:ZDB-GENE-041210-216]	protein_coding
ENSDARG00000045482	187.289	-0.776877	0.190852	-4.07056	4.68997e-05	0.000699939	ENSDART00000146621.2	stk38l	serine/threonine kinase 38 like [Source:ZFIN;Acc:ZDB-GENE-040426-798]	protein_coding
ENSDARG00000103810	13.2339	-0.572514	0.480928	-1.19044	0.233875	0.458592	ENSDART00000048023.6	cacna2d4a	calcium channel, voltage-dependent, alpha 2/delta subunit 4a [Source:ZFIN;Acc:ZDB-GENE-041210-213]	protein_coding
ENSDARG00000045483	112.015	-0.547687	0.341118	-1.60556	0.10837	0.286284	ENSDART00000188658.1	lrtm2a	leucine-rich repeats and transmembrane domains 2a [Source:ZFIN;Acc:ZDB-GENE-041210-218]	protein_coding
ENSDARG00000026855	23.58	-0.197247	0.350103	-0.563396	0.573165	0.758213	ENSDART00000136069.2	cacna2d4a	calcium channel, voltage-dependent, alpha 2/delta subunit 4a [Source:ZFIN;Acc:ZDB-GENE-041210-213]	protein_coding
ENSDARG00000045484	112.785	0.805259	0.188437	4.27335	1.92555e-05	0.000328004	ENSDART00000066894.6	dcp1b	decapping mRNA 1B [Source:ZFIN;Acc:ZDB-GENE-040819-1]	protein_coding
ENSDARG00000008398	88.3647	-0.0726335	0.732555	-0.0991508	0.921019	0.961654	ENSDART00000132909.3	cacna1c	calcium channel, voltage-dependent, L type, alpha 1C subunit [Source:ZFIN;Acc:ZDB-GENE-020129-1]	protein_coding
ENSDARG00000082618	0	NA	NA	NA	NA	NA	ENSDART00000118392.2	BX248410.1	NA	rRNA
ENSDARG00000009252	42.1878	-0.175127	0.288566	-0.606887	0.543926	0.73806	ENSDART00000130687.4	napepld	N-acyl phosphatidylethanolamine phospholipase D [Source:ZFIN;Acc:ZDB-GENE-030131-3856]	protein_coding
ENSDARG00000011764	174.117	0.129017	0.177073	0.72861	0.46624	0.678645	ENSDART00000017572.7	ints13	integrator complex subunit 13 [Source:ZFIN;Acc:ZDB-GENE-030131-6224]	protein_coding
ENSDARG00000045485	97.2657	-0.404616	0.275655	-1.46783	0.14215	0.338297	ENSDART00000066895.4	rassf8b	Ras association domain family member 8b [Source:ZFIN;Acc:ZDB-GENE-040426-1338]	protein_coding
ENSDARG00000117503	0.105062	0.967965	5.22087	0.185403	0.852913	NA	ENSDART00000194210.1	BX248410.5	NA	lincRNA
ENSDARG00000055245	1.69645	0.457631	1.13301	0.403908	0.686281	NA	ENSDART00000125685.3	zmp:0000000650	zmp:0000000650 [Source:ZFIN;Acc:ZDB-GENE-130530-653]	protein_coding
ENSDARG00000114678	2.0333	0.1745	1.09209	0.159786	0.87305	NA	ENSDART00000189006.1	BX248410.4	NA	protein_coding
ENSDARG00000090038	0.995157	-4.33049	2.62869	-1.64739	0.0994774	NA	ENSDART00000127576.3	BX248410.2	Schwann cell myelin protein-like [Source:NCBI gene;Acc:101884775]	protein_coding
ENSDARG00000090277	0.195791	2.02145	5.23376	0.386233	0.699324	NA	ENSDART00000125340.3	BX248410.3	sialic acid-binding Ig-like lectin 7 [Source:NCBI gene;Acc:103910452]	protein_coding
ENSDARG00000005476	120.413	-0.204267	0.423964	-0.481803	0.629946	0.794738	ENSDART00000005847.9	nav3	neuron navigator 3 [Source:NCBI gene;Acc:567779]	protein_coding
ENSDARG00000030614	6028.78	-0.476117	0.195844	-2.4311	0.0150532	0.0738323	ENSDART00000041861.5	syt1a	synaptotagmin Ia [Source:ZFIN;Acc:ZDB-GENE-040718-165]	protein_coding
ENSDARG00000045486	85.646	0.997376	0.200949	4.96333	6.92935e-07	1.8342e-05	ENSDART00000139962.2	pawr	PRKC, apoptosis, WT1, regulator [Source:ZFIN;Acc:ZDB-GENE-041010-108]	protein_coding
ENSDARG00000010784	481.971	0.325763	0.109995	2.96163	0.00306016	0.0214276	ENSDART00000132923.3	ppp1r12a	protein phosphatase 1, regulatory subunit 12A [Source:NCBI gene;Acc:445393]	protein_coding
ENSDARG00000117468	0	NA	NA	NA	NA	NA	ENSDART00000194130.1	BX569790.3	NA	lincRNA
ENSDARG00000045487	5383.61	0.202038	0.227213	0.8892	0.373896	0.59975	ENSDART00000066898.5	rps16	ribosomal protein S16 [Source:ZFIN;Acc:ZDB-GENE-050506-107]	protein_coding
ENSDARG00000092717	1.90077	0.12023	1.63543	0.0735159	0.941396	NA	ENSDART00000147838.2	BX569790.1	NA	lincRNA
ENSDARG00000097427	0.0582716	0	5.2679	0	1	NA	ENSDART00000153600.2	BX569790.2	NA	lincRNA
ENSDARG00000029830	18.0592	0.065596	0.371858	0.176401	0.859979	0.931433	ENSDART00000040266.4	myf6	myogenic factor 6 [Source:NCBI gene;Acc:404208]	protein_coding
ENSDARG00000007277	16.0853	0.113882	0.466087	0.244337	0.806969	0.902489	ENSDART00000127664.4	myf5	myogenic factor 5 [Source:ZFIN;Acc:ZDB-GENE-000616-6]	protein_coding
ENSDARG00000098436	0	NA	NA	NA	NA	NA	ENSDART00000160428.3	BX537156.1	NA	miRNA
ENSDARG00000013414	804.04	-0.44911	0.16128	-2.78467	0.00535827	0.0334749	ENSDART00000019748.9	lin7a	lin-7 homolog A (C. elegans) [Source:ZFIN;Acc:ZDB-GENE-040426-1665]	protein_coding
ENSDARG00000106953	0	NA	NA	NA	NA	NA	ENSDART00000174857.2	BX537308.2	NA	rRNA
ENSDARG00000032218	150.588	0.0671935	0.210459	0.319272	0.74952	0.870565	ENSDART00000140400.2	acss3	acyl-CoA synthetase short chain family member 3 [Source:ZFIN;Acc:ZDB-GENE-060503-816]	protein_coding
ENSDARG00000013000	257.255	-0.0194674	0.225026	-0.0865117	0.93106	0.967311	ENSDART00000142140.2	ppfia2	PTPRF interacting protein alpha 2 [Source:ZFIN;Acc:ZDB-GENE-030131-7905]	protein_coding
ENSDARG00000096999	14.0984	-0.0517043	0.448701	-0.115231	0.908262	0.955874	ENSDART00000156001.2	BX537308.1	NA	antisense
ENSDARG00000095571	0	NA	NA	NA	NA	NA	ENSDART00000145180.2	BX537162.1	NA	processed_transcript
ENSDARG00000055360	250.475	0.402258	0.125933	3.19422	0.00140211	0.0115415	ENSDART00000077707.4	llph	LLP homolog, long-term synaptic facilitation factor [Source:NCBI gene;Acc:100003313]	protein_coding
ENSDARG00000012729	75.8057	-0.216062	0.390455	-0.553361	0.580017	0.763232	ENSDART00000137814.3	hcls1	hematopoietic cell-specific Lyn substrate 1 [Source:ZFIN;Acc:ZDB-GENE-030131-7191]	protein_coding
ENSDARG00000061951	463.582	0.307596	0.157714	1.95034	0.0511354	0.174207	ENSDART00000131402.3	golgb1	golgin B1 [Source:ZFIN;Acc:ZDB-GENE-030429-9]	protein_coding
ENSDARG00000010454	29.037	0.399596	0.306462	1.3039	0.192266	0.407774	ENSDART00000023588.8	guca1a	guanylate cyclase activator 1A [Source:ZFIN;Acc:ZDB-GENE-011128-5]	protein_coding
ENSDARG00000021579	38.6678	0.0164872	0.329273	0.0500715	0.960065	0.980861	ENSDART00000037670.5	orc5	origin recognition complex, subunit 5 [Source:ZFIN;Acc:ZDB-GENE-040426-2275]	protein_coding
ENSDARG00000021595	976.002	-0.613297	0.165525	-3.70516	0.000211259	0.00249087	ENSDART00000039277.7	lhfpl3	LHFPL tetraspan subfamily member 3 [Source:NCBI gene;Acc:445050]	protein_coding
ENSDARG00000007523	1039.61	0.0202851	0.113929	0.178051	0.858683	0.93069	ENSDART00000123369.3	kmt2e	lysine (K)-specific methyltransferase 2E [Source:ZFIN;Acc:ZDB-GENE-030131-4120]	protein_coding
ENSDARG00000045490	434.12	-0.0484815	0.221632	-0.218748	0.826847	0.914179	ENSDART00000146272.3	ndufb2	NADH:ubiquinone oxidoreductase subunit B2 [Source:ZFIN;Acc:ZDB-GENE-040426-1762]	protein_coding
ENSDARG00000018111	135.072	0.20599	0.389276	0.529162	0.596693	0.773805	ENSDART00000002851.9	kdm7aa	lysine (K)-specific demethylase 7Aa [Source:NCBI gene;Acc:321248]	protein_coding
ENSDARG00000117573	0	NA	NA	NA	NA	NA	ENSDART00000194724.1	BX537168.1	NA	lincRNA
ENSDARG00000034300	27.9523	0.205792	0.505019	0.407493	0.683646	0.830955	ENSDART00000131161.3	sema3c	sema domain, immunoglobulin domain (Ig), short basic domain, secreted, (semaphorin) 3C [Source:ZFIN;Acc:ZDB-GENE-050513-5]	protein_coding
ENSDARG00000032639	489.22	-1.31679	0.364685	-3.61076	0.000305301	0.00334938	ENSDART00000050753.6	cd36	CD36 molecule (thrombospondin receptor) [Source:ZFIN;Acc:ZDB-GENE-040718-55]	protein_coding
ENSDARG00000021647	664.796	-0.107672	0.108524	-0.992149	0.321125	0.551074	ENSDART00000036531.6	gnai1	guanine nucleotide binding protein (G protein), alpha inhibiting activity polypeptide 1 [Source:ZFIN;Acc:ZDB-GENE-040426-1310]	protein_coding
ENSDARG00000016010	188.418	-0.00672859	0.160724	-0.0418642	0.966607	0.983575	ENSDART00000040033.9	nup107	nucleoporin 107 [Source:ZFIN;Acc:ZDB-GENE-041210-245]	protein_coding
ENSDARG00000021590	110.189	-0.247424	0.215526	-1.148	0.250967	0.477773	ENSDART00000009768.9	magi2a	membrane associated guanylate kinase, WW and PDZ domain containing 2a [Source:ZFIN;Acc:ZDB-GENE-050810-4]	protein_coding
ENSDARG00000045493	13.365	0.433763	0.471737	0.919501	0.357833	0.585126	ENSDART00000066909.5	slc35e3	solute carrier family 35 member E3 [Source:NCBI gene;Acc:563675]	protein_coding
ENSDARG00000094023	17.8439	1.45722	0.554205	2.62939	0.00855384	0.0481432	ENSDART00000131433.2	AL935183.1	NA	processed_transcript
ENSDARG00000033443	252.88	0.229562	0.146575	1.56617	0.117308	0.301171	ENSDART00000162859.2	mdm2	MDM2 proto-oncogene [Source:NCBI gene;Acc:30637]	protein_coding
ENSDARG00000109358	75.5833	-0.94419	0.392995	-2.40255	0.0162813	0.0781968	ENSDART00000133056.2	trhde.2	thyrotropin releasing hormone degrading enzyme, tandem duplicate 2 [Source:ZFIN;Acc:ZDB-GENE-070705-89]	protein_coding
ENSDARG00000108552	0	NA	NA	NA	NA	NA	ENSDART00000178695.2	AL929141.1	NA	rRNA
ENSDARG00000108019	0.0535928	-0.920928	5.26007	-0.175079	0.861018	NA	ENSDART00000175186.2	AL935196.1	NA	rRNA
ENSDARG00000084043	0.195856	2.08619	5.22988	0.398898	0.689968	NA	ENSDART00000119443.2	CR394543.1	NA	rRNA
ENSDARG00000111837	68.7006	-0.726165	0.318725	-2.27834	0.0227061	0.0998176	ENSDART00000133184.2	trhde.2	thyrotropin releasing hormone degrading enzyme, tandem duplicate 2 [Source:ZFIN;Acc:ZDB-GENE-070705-89]	protein_coding
ENSDARG00000084741	0	NA	NA	NA	NA	NA	ENSDART00000120141.2	AL929006.1	NA	rRNA
ENSDARG00000011769	28.5315	0.173568	0.363226	0.477851	0.632756	0.79664	ENSDART00000132855.2	cpm	carboxypeptidase M [Source:ZFIN;Acc:ZDB-GENE-041210-191]	processed_transcript
ENSDARG00000022187	41.1153	-0.284657	0.43151	-0.659678	0.509461	0.712212	ENSDART00000143571.2	usp6nl	USP6 N-terminal like [Source:ZFIN;Acc:ZDB-GENE-041210-192]	protein_coding
ENSDARG00000002131	116.884	-0.486037	0.426955	-1.13838	0.254962	0.48252	ENSDART00000133433.3	celf2	cugbp, Elav-like family member 2 [Source:NCBI gene;Acc:373117]	protein_coding
ENSDARG00000016526	1160.4	-0.271613	0.140186	-1.93751	0.0526826	0.177776	ENSDART00000025153.7	gata3	GATA binding protein 3 [Source:NCBI gene;Acc:30458]	protein_coding
ENSDARG00000045513	520.561	-0.0494193	0.109224	-0.452459	0.650938	0.808346	ENSDART00000066929.7	taf3	TAF3 RNA polymerase II, TATA box binding protein (TBP)-associated facto [Source:ZFIN;Acc:ZDB-GENE-030131-6406]	protein_coding
ENSDARG00000045514	3074.15	0.136945	0.216508	0.632519	0.527048	0.725617	ENSDART00000066930.7	atp5f1c	ATP synthase F1 subunit gamma [Source:ZFIN;Acc:ZDB-GENE-030131-8901]	protein_coding
ENSDARG00000045515	98.7847	0.131083	0.198262	0.661158	0.508511	0.711582	ENSDART00000136643.3	kin	Kin17 DNA and RNA binding protein [Source:ZFIN;Acc:ZDB-GENE-030131-3689]	protein_coding
ENSDARG00000045516	93.1899	0.118987	0.718757	0.165546	0.868514	0.93687	ENSDART00000066932.7	itih2	inter-alpha-trypsin inhibitor heavy chain 2 [Source:ZFIN;Acc:ZDB-GENE-040426-1942]	protein_coding
ENSDARG00000045517	2.33557	0.802715	1.03165	0.778085	0.436519	NA	ENSDART00000138121.2	itih5	inter-alpha-trypsin inhibitor heavy chain 5 [Source:ZFIN;Acc:ZDB-GENE-041210-193]	protein_coding
ENSDARG00000045518	40.5711	0.146177	0.30981	0.471827	0.637051	0.799188	ENSDART00000146792.2	tmem110l	transmembrane protein 110, like [Source:ZFIN;Acc:ZDB-GENE-040426-912]	protein_coding
ENSDARG00000045519	30.4639	-0.596588	0.417124	-1.43024	0.152648	0.354206	ENSDART00000142992.3	sfmbt2	Scm like with four mbt domains 2 [Source:ZFIN;Acc:ZDB-GENE-041210-196]	protein_coding
ENSDARG00000034173	30.908	0.057715	0.387305	0.149017	0.88154	0.94288	ENSDART00000123680.3	prkcq	protein kinase C, theta [Source:ZFIN;Acc:ZDB-GENE-041210-195]	protein_coding
ENSDARG00000001953	667.201	1.33468	0.184615	7.22955	4.84611e-13	4.72234e-11	ENSDART00000136720.2	pfkfb3	6-phosphofructo-2-kinase/fructose-2,6-biphosphatase 3 [Source:ZFIN;Acc:ZDB-GENE-040426-2724]	processed_transcript
ENSDARG00000031346	211.148	-0.243039	0.156678	-1.5512	0.120853	0.307139	ENSDART00000186524.1	rbm17	RNA binding motif protein 17 [Source:ZFIN;Acc:ZDB-GENE-040426-817]	protein_coding
ENSDARG00000069311	1.96968	1.17752	1.10862	1.06215	0.288167	NA	ENSDART00000113663.3	il15ra	interleukin 15 receptor subunit alpha [Source:ZFIN;Acc:ZDB-GENE-081022-191]	protein_coding
ENSDARG00000089159	17.6899	0.910191	0.489846	1.85812	0.0631524	0.200256	ENSDART00000139605.2	acot14	acyl-CoA thioesterase 14 [Source:ZFIN;Acc:ZDB-GENE-041210-202]	processed_transcript
ENSDARG00000045522	30.0191	1.01845	0.434488	2.34402	0.0190772	0.0877455	ENSDART00000133425.2	acot15	acyl-CoA thioesterase 15 [Source:ZFIN;Acc:ZDB-GENE-041210-203]	protein_coding
ENSDARG00000069292	8.86833	-0.0382748	0.810318	-0.0472343	0.962327	0.982004	ENSDART00000100714.5	acot16	acyl-CoA thioesterase 16 [Source:ZFIN;Acc:ZDB-GENE-041210-201]	protein_coding
ENSDARG00000088524	1.78441	2.36781	1.62499	1.45712	0.145084	NA	ENSDART00000066943.7	acot17	acyl-CoA thioesterase 17 [Source:ZFIN;Acc:ZDB-GENE-040426-2381]	protein_coding
ENSDARG00000033413	51.397	0.220001	0.259124	0.849018	0.395871	0.619355	ENSDART00000047113.6	acot18	acyl-CoA thioesterase 18 [Source:ZFIN;Acc:ZDB-GENE-041210-254]	protein_coding
ENSDARG00000045524	85.7206	-0.167839	0.275274	-0.609716	0.54205	0.73678	ENSDART00000141133.2	lamb1b	laminin, beta 1b [Source:ZFIN;Acc:ZDB-GENE-041210-197]	protein_coding
ENSDARG00000045525	106.699	0.3053	0.241753	1.26286	0.206641	0.425447	ENSDART00000146658.2	tmcc3	transmembrane and coiled-coil domain family 3 [Source:ZFIN;Acc:ZDB-GENE-030131-1811]	protein_coding
ENSDARG00000042469	467.718	-0.254355	0.17772	-1.43121	0.15237	0.353727	ENSDART00000142491.2	ndufa12	NADH:ubiquinone oxidoreductase subunit A12 [Source:ZFIN;Acc:ZDB-GENE-050828-1]	protein_coding
ENSDARG00000045527	62.9241	-0.201558	0.212766	-0.947325	0.343473	0.572474	ENSDART00000128968.4	nr2c1	nuclear receptor subfamily 2, group C, member 1 [Source:ZFIN;Acc:ZDB-GENE-041210-198]	protein_coding
ENSDARG00000107892	0	NA	NA	NA	NA	NA	ENSDART00000178113.2	BX640593.1	NA	rRNA
ENSDARG00000045528	39.3319	0.206385	0.345611	0.597159	0.550401	0.743142	ENSDART00000066949.3	fgd6	FYVE, RhoGEF and PH domain containing 6 [Source:ZFIN;Acc:ZDB-GENE-041210-200]	protein_coding
ENSDARG00000075215	62.1192	-0.345809	0.327142	-1.05706	0.290484	0.522204	ENSDART00000136927.4	vezt	vezatin, adherens junctions transmembrane protein [Source:ZFIN;Acc:ZDB-GENE-070705-251]	protein_coding
ENSDARG00000069261	13.0148	-0.203084	0.514298	-0.394877	0.692934	0.836628	ENSDART00000125767.3	metap2a	methionyl aminopeptidase 2a [Source:ZFIN;Acc:ZDB-GENE-061013-5]	protein_coding
ENSDARG00000097579	0.163137	-0.0482573	5.25311	-0.00918641	0.99267	NA	ENSDART00000156021.2	CT573048.1	NA	antisense
ENSDARG00000089861	183.455	0.123129	0.190149	0.647537	0.517284	0.717518	ENSDART00000124514.3	usp44	ubiquitin specific peptidase 44 [Source:NCBI gene;Acc:393227]	protein_coding
ENSDARG00000089908	15.2332	0.634363	0.482539	1.31464	0.188632	0.402687	ENSDART00000126474.4	si:ch211-265o23.1	si:ch211-265o23.1 [Source:ZFIN;Acc:ZDB-GENE-060503-509]	protein_coding
ENSDARG00000032627	185.985	0.0608036	0.184022	0.330415	0.741086	0.865498	ENSDART00000039877.8	SCYL2	si:ch211-244b2.1 [Source:ZFIN;Acc:ZDB-GENE-041210-205]	protein_coding
ENSDARG00000069244	12.9952	0.209748	0.570396	0.367723	0.71308	0.848845	ENSDART00000100611.6	si:ch211-244b2.3	si:ch211-244b2.3 [Source:ZFIN;Acc:ZDB-GENE-030131-4737]	protein_coding
ENSDARG00000045530	16.1824	0.368857	0.422079	0.873904	0.382171	0.607142	ENSDART00000172012.2	si:ch211-244b2.4	si:ch211-244b2.4 [Source:ZFIN;Acc:ZDB-GENE-030131-8699]	protein_coding
ENSDARG00000097326	0.0582716	0	5.2679	0	1	NA	ENSDART00000153532.2	BX957270.1	NA	lincRNA
ENSDARG00000098221	222.374	-0.344759	0.174025	-1.98109	0.0475812	0.166087	ENSDART00000170709.2	st8sia1	ST8 alpha-N-acetyl-neuraminide alpha-2,8-sialyltransferase 1 [Source:ZFIN;Acc:ZDB-GENE-051005-1]	protein_coding
ENSDARG00000073766	101.344	0.316433	0.249587	1.26783	0.20486	0.423283	ENSDART00000148296.3	tnni1d	troponin I, skeletal, slow d [Source:ZFIN;Acc:ZDB-GENE-040718-374]	protein_coding
ENSDARG00000078749	0.300884	-1.49864	5.0102	-0.299118	0.76485	NA	ENSDART00000145955.3	b4galnt3a	beta-1,4-N-acetyl-galactosaminyl transferase 3a [Source:ZFIN;Acc:ZDB-GENE-060503-519]	protein_coding
ENSDARG00000083413	0	NA	NA	NA	NA	NA	ENSDART00000117732.2	CU137645.1	NA	rRNA
ENSDARG00000116145	0	NA	NA	NA	NA	NA	ENSDART00000183291.1	CU137645.2	NA	protein_coding
ENSDARG00000099850	260.602	-0.747585	0.181201	-4.12573	3.69554e-05	0.000572593	ENSDART00000171353.2	iqsec3a	IQ motif and Sec7 domain ArfGEF 3a [Source:ZFIN;Acc:ZDB-GENE-041210-343]	retained_intron
ENSDARG00000107462	0	NA	NA	NA	NA	NA	ENSDART00000179441.2	BX088697.1	NA	rRNA
ENSDARG00000041205	33.2749	-0.546197	0.353717	-1.54417	0.122548	0.309547	ENSDART00000138830.4	slc6a1l	solute carrier family 6 member 1, like [Source:ZFIN;Acc:ZDB-GENE-041210-296]	protein_coding
ENSDARG00000114833	0.0880764	1.04466	5.26337	0.198477	0.842672	NA	ENSDART00000180778.1	CR749777.1	NA	protein_coding
ENSDARG00000029071	7.32499	1.28171	0.600024	2.1361	0.0326711	0.128303	ENSDART00000146459.2	creld2	cysteine-rich with EGF-like domains 2 [Source:NCBI gene;Acc:393495]	processed_transcript
ENSDARG00000041199	27.5123	0.448703	0.350151	1.28146	0.200033	0.417622	ENSDART00000115200.5	alg12	ALG12 alpha-1,6-mannosyltransferase [Source:ZFIN;Acc:ZDB-GENE-041210-295]	protein_coding
ENSDARG00000024306	1.46511	-1.14231	1.60715	-0.71077	0.477227	NA	ENSDART00000131240.3	zbed4	zinc finger, BED-type containing 4 [Source:ZFIN;Acc:ZDB-GENE-041210-305]	protein_coding
ENSDARG00000013596	54.915	-0.366954	0.407668	-0.90013	0.368051	0.594271	ENSDART00000145083.3	brd1a	bromodomain containing 1a [Source:ZFIN;Acc:ZDB-GENE-041008-168]	protein_coding
ENSDARG00000084471	0	NA	NA	NA	NA	NA	ENSDART00000119871.2	CR751234.1	NA	rRNA
ENSDARG00000069160	24.0562	-0.641812	0.370529	-1.73215	0.083247	0.241728	ENSDART00000145806.3	tafa5a	TAFA chemokine like family member 5a [Source:ZFIN;Acc:ZDB-GENE-041210-344]	protein_coding
ENSDARG00000045510	67.2096	0.156047	0.236552	0.659671	0.509465	0.712212	ENSDART00000066924.8	tbc1d22a	TBC1 domain family, member 22a [Source:ZFIN;Acc:ZDB-GENE-041114-144]	protein_coding
ENSDARG00000069169	31.2846	-0.368682	0.460709	-0.800248	0.423567	0.642877	ENSDART00000146099.3	cerk	ceramide kinase [Source:ZFIN;Acc:ZDB-GENE-041210-210]	protein_coding
ENSDARG00000069171	58.1618	-0.709668	0.506834	-1.4002	0.161454	0.366011	ENSDART00000134605.3	gramd4a	GRAM domain containing 4a [Source:ZFIN;Acc:ZDB-GENE-041210-211]	protein_coding
ENSDARG00000109808	0	NA	NA	NA	NA	NA	ENSDART00000185221.1	CT583696.1	NA	rRNA
ENSDARG00000069185	188.434	0.473828	0.162118	2.92274	0.00346968	0.0235808	ENSDART00000123617.4	celsr1a	cadherin EGF LAG seven-pass G-type receptor 1a [Source:ZFIN;Acc:ZDB-GENE-030616-78]	protein_coding
ENSDARG00000043734	25.5896	0.312096	0.367816	0.848511	0.396153	0.619431	ENSDART00000064219.7	trmu	tRNA 5-methylaminomethyl-2-thiouridylate methyltransferase [Source:NCBI gene;Acc:553625]	protein_coding
ENSDARG00000096207	0	NA	NA	NA	NA	NA	ENSDART00000150799.2	si:ch73-263o4.3	si:ch73-263o4.3 [Source:ZFIN;Acc:ZDB-GENE-110914-192]	protein_coding
ENSDARG00000096045	15.0507	0.245918	0.448073	0.548834	0.583119	0.765542	ENSDART00000150424.3	si:ch73-263o4.4	si:ch73-263o4.4 [Source:ZFIN;Acc:ZDB-GENE-110914-210]	protein_coding
ENSDARG00000014941	10.2179	0.0214253	0.50088	0.0427753	0.965881	0.983292	ENSDART00000056132.7	tprkb	Tp53rk binding protein [Source:NCBI gene;Acc:492501]	protein_coding
ENSDARG00000053917	30.3418	-0.894532	0.484199	-1.84745	0.0646824	0.203433	ENSDART00000076037.6	alg10	ALG10 alpha-1,2-mannosyltransferase [Source:ZFIN;Acc:ZDB-GENE-110310-8]	protein_coding
ENSDARG00000075820	0.825117	0.155208	1.87854	0.0826215	0.934153	NA	ENSDART00000150335.2	CU694442.1	NA	unprocessed_pseudogene
ENSDARG00000076272	41.3843	-0.208152	0.255762	-0.813848	0.415732	0.636966	ENSDART00000111603.4	znf1041	zinc finger protein 1041 [Source:ZFIN;Acc:ZDB-GENE-080213-11]	protein_coding
ENSDARG00000111124	0	NA	NA	NA	NA	NA	ENSDART00000175475.2	CU694442.2	NA	rRNA
ENSDARG00000112874	13.3579	-0.231162	0.471966	-0.489785	0.624286	0.791365	ENSDART00000150879.2	znf1067	zinc finger protein 1067 [Source:ZFIN;Acc:ZDB-GENE-110913-170]	protein_coding
ENSDARG00000096034	0	NA	NA	NA	NA	NA	ENSDART00000150527.2	si:ch73-289h5.5	si:ch73-289h5.5 [Source:ZFIN;Acc:ZDB-GENE-110914-179]	nonsense_mediated_decay
ENSDARG00000077488	5.47611	1.08814	0.775465	1.40321	0.160553	0.364968	ENSDART00000150438.3	si:ch73-289h5.4	si:ch73-289h5.4 [Source:ZFIN;Acc:ZDB-GENE-110913-10]	protein_coding
ENSDARG00000106572	0	NA	NA	NA	NA	NA	ENSDART00000178343.2	FO704886.1	NA	rRNA
ENSDARG00000115901	0	NA	NA	NA	NA	NA	ENSDART00000193551.1	dre-mir-430c-1	dre-mir-430c-1 [Source:miRBase;Acc:MI0001529]	miRNA
ENSDARG00000115871	0	NA	NA	NA	NA	NA	ENSDART00000181490.1	dre-mir-430b-4	dre-mir-430b-4 [Source:miRBase;Acc:MI0002144]	miRNA
ENSDARG00000116477	0	NA	NA	NA	NA	NA	ENSDART00000181414.1	dre-mir-430a-4	dre-mir-430a-4 [Source:miRBase;Acc:MI0002113]	miRNA
ENSDARG00000116592	0	NA	NA	NA	NA	NA	ENSDART00000190843.1	dre-mir-430c-1	dre-mir-430c-1 [Source:miRBase;Acc:MI0001529]	miRNA
ENSDARG00000111340	0	NA	NA	NA	NA	NA	ENSDART00000182284.1	dre-mir-430b-10	dre-mir-430b-10 [Source:miRBase;Acc:MI0002150]	miRNA
ENSDARG00000109889	0	NA	NA	NA	NA	NA	ENSDART00000186439.1	dre-mir-430a-2	dre-mir-430a-2 [Source:miRBase;Acc:MI0002111]	miRNA
ENSDARG00000115466	0	NA	NA	NA	NA	NA	ENSDART00000180987.1	dre-mir-430c-1	dre-mir-430c-1 [Source:miRBase;Acc:MI0001529]	miRNA
ENSDARG00000112296	0	NA	NA	NA	NA	NA	ENSDART00000186012.1	dre-mir-430b-10	dre-mir-430b-10 [Source:miRBase;Acc:MI0002150]	miRNA
ENSDARG00000111749	0	NA	NA	NA	NA	NA	ENSDART00000185948.1	dre-mir-430a-4	dre-mir-430a-4 [Source:miRBase;Acc:MI0002113]	miRNA
ENSDARG00000111325	0	NA	NA	NA	NA	NA	ENSDART00000192946.1	dre-mir-430c-1	dre-mir-430c-1 [Source:miRBase;Acc:MI0001529]	miRNA
ENSDARG00000110605	0	NA	NA	NA	NA	NA	ENSDART00000184826.1	dre-mir-430b-1	dre-mir-430b-1 [Source:miRBase;Acc:MI0001528]	miRNA
ENSDARG00000114347	0	NA	NA	NA	NA	NA	ENSDART00000180246.1	dre-mir-430a-2	dre-mir-430a-2 [Source:miRBase;Acc:MI0002111]	miRNA
ENSDARG00000114485	0	NA	NA	NA	NA	NA	ENSDART00000183405.1	dre-mir-430c-1	dre-mir-430c-1 [Source:miRBase;Acc:MI0001529]	miRNA
ENSDARG00000109380	0	NA	NA	NA	NA	NA	ENSDART00000182118.1	dre-mir-430b-6	dre-mir-430b-6 [Source:miRBase;Acc:MI0002146]	miRNA
ENSDARG00000111403	0	NA	NA	NA	NA	NA	ENSDART00000189472.1	dre-mir-430a-4	dre-mir-430a-4 [Source:miRBase;Acc:MI0002113]	miRNA
ENSDARG00000114836	0	NA	NA	NA	NA	NA	ENSDART00000190794.1	dre-mir-430c-1	dre-mir-430c-1 [Source:miRBase;Acc:MI0001529]	miRNA
ENSDARG00000116261	0	NA	NA	NA	NA	NA	ENSDART00000186064.1	dre-mir-430b-10	dre-mir-430b-10 [Source:miRBase;Acc:MI0002150]	miRNA
ENSDARG00000113618	0	NA	NA	NA	NA	NA	ENSDART00000192349.1	dre-mir-430a-16	dre-mir-430a-16 [Source:miRBase;Acc:MI0002125]	miRNA
ENSDARG00000114213	0	NA	NA	NA	NA	NA	ENSDART00000184454.1	dre-mir-430b-9	dre-mir-430b-9 [Source:miRBase;Acc:MI0002149]	miRNA
ENSDARG00000115035	0	NA	NA	NA	NA	NA	ENSDART00000182794.1	dre-mir-430a-2	dre-mir-430a-2 [Source:miRBase;Acc:MI0002111]	miRNA
ENSDARG00000110116	0	NA	NA	NA	NA	NA	ENSDART00000192942.1	dre-mir-430c-1	dre-mir-430c-1 [Source:miRBase;Acc:MI0001529]	miRNA
ENSDARG00000113089	0	NA	NA	NA	NA	NA	ENSDART00000129847.2	dre-mir-430b-10	dre-mir-430b-10 [Source:miRBase;Acc:MI0002150]	miRNA
ENSDARG00000110445	0	NA	NA	NA	NA	NA	ENSDART00000184748.1	dre-mir-430c-1	dre-mir-430c-1 [Source:miRBase;Acc:MI0001529]	miRNA
ENSDARG00000116403	0	NA	NA	NA	NA	NA	ENSDART00000185591.1	dre-mir-430b-1	dre-mir-430b-1 [Source:miRBase;Acc:MI0001528]	miRNA
ENSDARG00000111541	0	NA	NA	NA	NA	NA	ENSDART00000186569.1	dre-mir-430a-2	dre-mir-430a-2 [Source:miRBase;Acc:MI0002111]	miRNA
ENSDARG00000116481	0	NA	NA	NA	NA	NA	ENSDART00000180206.1	dre-mir-430c-1	dre-mir-430c-1 [Source:miRBase;Acc:MI0001529]	miRNA
ENSDARG00000113073	0	NA	NA	NA	NA	NA	ENSDART00000182791.1	dre-mir-430b-6	dre-mir-430b-6 [Source:miRBase;Acc:MI0002146]	miRNA
ENSDARG00000111943	0	NA	NA	NA	NA	NA	ENSDART00000127341.3	dre-mir-430a-11	dre-mir-430a-11 [Source:miRBase;Acc:MI0002120]	miRNA
ENSDARG00000116749	0	NA	NA	NA	NA	NA	ENSDART00000184161.1	dre-mir-430c-1	dre-mir-430c-1 [Source:miRBase;Acc:MI0001529]	miRNA
ENSDARG00000109709	0	NA	NA	NA	NA	NA	ENSDART00000193158.1	dre-mir-430b-10	dre-mir-430b-10 [Source:miRBase;Acc:MI0002150]	miRNA
ENSDARG00000114599	0	NA	NA	NA	NA	NA	ENSDART00000185005.1	dre-mir-430c-1	dre-mir-430c-1 [Source:miRBase;Acc:MI0001529]	miRNA
ENSDARG00000112802	0	NA	NA	NA	NA	NA	ENSDART00000186435.1	dre-mir-430b-18	dre-mir-430b-18 [Source:miRBase;Acc:MI0002158]	miRNA
ENSDARG00000111975	0	NA	NA	NA	NA	NA	ENSDART00000181292.1	dre-mir-430a-2	dre-mir-430a-2 [Source:miRBase;Acc:MI0002111]	miRNA
ENSDARG00000114183	0	NA	NA	NA	NA	NA	ENSDART00000190135.1	dre-mir-430c-1	dre-mir-430c-1 [Source:miRBase;Acc:MI0001529]	miRNA
ENSDARG00000109941	0	NA	NA	NA	NA	NA	ENSDART00000190190.1	dre-mir-430b-10	dre-mir-430b-10 [Source:miRBase;Acc:MI0002150]	miRNA
ENSDARG00000115654	0	NA	NA	NA	NA	NA	ENSDART00000182981.1	dre-mir-430a-16	dre-mir-430a-16 [Source:miRBase;Acc:MI0002125]	miRNA
ENSDARG00000114311	0	NA	NA	NA	NA	NA	ENSDART00000185290.1	dre-mir-430b-9	dre-mir-430b-9 [Source:miRBase;Acc:MI0002149]	miRNA
ENSDARG00000115251	0	NA	NA	NA	NA	NA	ENSDART00000185304.1	dre-mir-430a-2	dre-mir-430a-2 [Source:miRBase;Acc:MI0002111]	miRNA
ENSDARG00000113362	0	NA	NA	NA	NA	NA	ENSDART00000180603.1	dre-mir-430c-1	dre-mir-430c-1 [Source:miRBase;Acc:MI0001529]	miRNA
ENSDARG00000109967	0	NA	NA	NA	NA	NA	ENSDART00000190646.1	dre-mir-430b-10	dre-mir-430b-10 [Source:miRBase;Acc:MI0002150]	miRNA
ENSDARG00000113279	0	NA	NA	NA	NA	NA	ENSDART00000186334.1	dre-mir-430c-1	dre-mir-430c-1 [Source:miRBase;Acc:MI0001529]	miRNA
ENSDARG00000115317	0	NA	NA	NA	NA	NA	ENSDART00000192745.1	dre-mir-430b-18	dre-mir-430b-18 [Source:miRBase;Acc:MI0002158]	miRNA
ENSDARG00000116475	0	NA	NA	NA	NA	NA	ENSDART00000193266.1	dre-mir-430a-2	dre-mir-430a-2 [Source:miRBase;Acc:MI0002111]	miRNA
ENSDARG00000110007	0	NA	NA	NA	NA	NA	ENSDART00000179974.1	dre-mir-430c-1	dre-mir-430c-1 [Source:miRBase;Acc:MI0001529]	miRNA
ENSDARG00000110957	0	NA	NA	NA	NA	NA	ENSDART00000190431.1	dre-mir-430b-10	dre-mir-430b-10 [Source:miRBase;Acc:MI0002150]	miRNA
ENSDARG00000113472	0	NA	NA	NA	NA	NA	ENSDART00000179752.1	dre-mir-430a-4	dre-mir-430a-4 [Source:miRBase;Acc:MI0002113]	miRNA
ENSDARG00000115532	0	NA	NA	NA	NA	NA	ENSDART00000189573.1	dre-mir-430c-1	dre-mir-430c-1 [Source:miRBase;Acc:MI0001529]	miRNA
ENSDARG00000114255	0	NA	NA	NA	NA	NA	ENSDART00000185666.1	dre-mir-430b-1	dre-mir-430b-1 [Source:miRBase;Acc:MI0001528]	miRNA
ENSDARG00000112506	0	NA	NA	NA	NA	NA	ENSDART00000188851.1	dre-mir-430a-2	dre-mir-430a-2 [Source:miRBase;Acc:MI0002111]	miRNA
ENSDARG00000113369	0	NA	NA	NA	NA	NA	ENSDART00000168329.2	dre-mir-430c-1	dre-mir-430c-1 [Source:miRBase;Acc:MI0001529]	miRNA
ENSDARG00000109546	0	NA	NA	NA	NA	NA	ENSDART00000186488.1	dre-mir-430b-6	dre-mir-430b-6 [Source:miRBase;Acc:MI0002146]	miRNA
ENSDARG00000110053	0	NA	NA	NA	NA	NA	ENSDART00000189118.1	dre-mir-430a-4	dre-mir-430a-4 [Source:miRBase;Acc:MI0002113]	miRNA
ENSDARG00000116026	0	NA	NA	NA	NA	NA	ENSDART00000181020.1	dre-mir-430c-1	dre-mir-430c-1 [Source:miRBase;Acc:MI0001529]	miRNA
ENSDARG00000114956	0	NA	NA	NA	NA	NA	ENSDART00000183313.1	dre-mir-430b-10	dre-mir-430b-10 [Source:miRBase;Acc:MI0002150]	miRNA
ENSDARG00000074009	25.0651	0.182894	0.368351	0.496521	0.619527	0.788803	ENSDART00000110358.5	znf1059	zinc finger protein 1059 [Source:ZFIN;Acc:ZDB-GENE-030131-8437]	protein_coding
ENSDARG00000089318	26.7612	0.112834	0.352931	0.319707	0.749191	0.870334	ENSDART00000136106.4	BX088538.1	NA	unprocessed_pseudogene
ENSDARG00000079222	17.4433	0.565932	0.430351	1.31505	0.188494	0.402521	ENSDART00000111294.4	zgc:174315	zgc:174315 [Source:ZFIN;Acc:ZDB-GENE-080219-29]	protein_coding
ENSDARG00000088214	18.2036	-0.353808	0.421883	-0.838639	0.401672	0.624069	ENSDART00000150629.2	si:dkey-23a23.3	si:dkey-23a23.3 [Source:ZFIN;Acc:ZDB-GENE-110913-89]	protein_coding
ENSDARG00000070203	0	NA	NA	NA	NA	NA	ENSDART00000133357.3	si:dkey-13e3.1	si:dkey-13e3.1 [Source:ZFIN;Acc:ZDB-GENE-060503-805]	protein_coding
ENSDARG00000023036	84.1653	0.970091	0.365016	2.65767	0.00786838	0.0451546	ENSDART00000142951.2	si:dkey-23a23.2	si:dkey-23a23.2 [Source:ZFIN;Acc:ZDB-GENE-060503-158]	protein_coding
ENSDARG00000097728	1.33555	1.74168	1.76119	0.988923	0.322701	NA	ENSDART00000154127.2	CR388132.1	NA	lincRNA
ENSDARG00000104041	33.266	0.391526	0.307245	1.27431	0.202552	0.420597	ENSDART00000169539.2	CR388132.2	NA	protein_coding
ENSDARG00000094824	1.90374	1.59398	1.62532	0.980714	0.326734	NA	ENSDART00000131893.2	si:dkey-23a23.1	si:dkey-23a23.1 [Source:ZFIN;Acc:ZDB-GENE-060503-65]	protein_coding
ENSDARG00000096684	14.6793	0.917355	0.551784	1.66253	0.0964075	0.266009	ENSDART00000153366.3	CR382372.1	NA	lincRNA
ENSDARG00000115593	0.782638	-0.496676	1.88871	-0.262971	0.792573	NA	ENSDART00000185164.1	CR847895.1	NA	protein_coding
ENSDARG00000109327	0.079482	-0.748008	5.25783	-0.142265	0.88687	NA	ENSDART00000114649.4	znf1140	zinc finger protein 1140 [Source:ZFIN;Acc:ZDB-GENE-080218-12]	protein_coding
ENSDARG00000088082	0.202361	-0.539202	5.233	-0.103039	0.917932	NA	ENSDART00000133110.4	si:ch211-214c20.1	si:ch211-214c20.1 [Source:ZFIN;Acc:ZDB-GENE-081103-49]	protein_coding
ENSDARG00000112449	5.59991	-0.673077	0.803214	-0.83798	0.402042	0.624206	ENSDART00000168046.2	BX248122.1	gastrula zinc finger protein XlCGF57.1-like [Source:NCBI gene;Acc:103910472]	protein_coding
ENSDARG00000091381	1.85139	-0.892373	1.1578	-0.770752	0.440854	NA	ENSDART00000132876.3	si:ch211-214c20.1	si:ch211-214c20.1 [Source:ZFIN;Acc:ZDB-GENE-081103-49]	protein_coding
ENSDARG00000096063	2.05049	-0.567313	1.3367	-0.424413	0.671265	NA	ENSDART00000150742.2	si:dkey-191j3.1	si:dkey-191j3.1 [Source:ZFIN;Acc:ZDB-GENE-110914-174]	protein_coding
ENSDARG00000116181	13.0158	0.0125944	0.47555	0.0264838	0.978871	0.989368	ENSDART00000134990.3	znf1119	zinc finger protein 1119 [Source:ZFIN;Acc:ZDB-GENE-110914-42]	protein_coding
ENSDARG00000099173	14.1745	-0.362735	0.477546	-0.759581	0.447505	0.662986	ENSDART00000170798.2	BX530097.1	NA	protein_coding
ENSDARG00000092140	0	NA	NA	NA	NA	NA	ENSDART00000137904.3	si:ch211-231i17.3	si:ch211-231i17.3 [Source:ZFIN;Acc:ZDB-GENE-081104-47]	protein_coding
ENSDARG00000094903	0.198897	-0.795926	5.26364	-0.151212	0.879808	NA	ENSDART00000150596.2	si:ch211-231i17.4	si:ch211-231i17.4 [Source:ZFIN;Acc:ZDB-GENE-110914-104]	protein_coding
ENSDARG00000093831	1.50687	0.706267	1.76756	0.399573	0.689471	NA	ENSDART00000150354.2	znf1121	zinc finger protein 1121 [Source:ZFIN;Acc:ZDB-GENE-110914-9]	protein_coding
ENSDARG00000110852	1.3814	-1.78909	2.08801	-0.856842	0.391532	NA	ENSDART00000150324.2	znf1111	zinc finger protein 1111 [Source:ZFIN;Acc:ZDB-GENE-110913-113]	protein_coding
ENSDARG00000092968	2.86705	-0.0119178	1.28452	-0.00927801	0.992597	NA	ENSDART00000150383.2	znf1128	zinc finger protein 1128 [Source:ZFIN;Acc:ZDB-GENE-110913-167]	protein_coding
ENSDARG00000043792	0.33251	-2.48542	4.80652	-0.517095	0.60509	NA	ENSDART00000139539.4	si:rp71-7l19.2	si:rp71-7l19.2 [Source:ZFIN;Acc:ZDB-GENE-081103-31]	protein_coding
ENSDARG00000117382	2.61726	0.912292	1.22787	0.742989	0.457488	NA	ENSDART00000194985.1	BX323560.1	NA	lincRNA
ENSDARG00000088870	2.37375	1.22157	1.09447	1.11613	0.264366	NA	ENSDART00000135420.3	si:ch211-22k7.9	si:ch211-22k7.9 [Source:ZFIN;Acc:ZDB-GENE-070424-160]	protein_coding
ENSDARG00000089582	10.4774	-0.116386	0.514022	-0.226422	0.820873	0.910941	ENSDART00000137564.4	si:dkey-265e15.2	si:dkey-265e15.2 [Source:ZFIN;Acc:ZDB-GENE-081103-3]	protein_coding
ENSDARG00000099440	1.487	-1.99816	1.75042	-1.14153	0.253648	NA	ENSDART00000164751.2	CR936249.1	NA	processed_transcript
ENSDARG00000114558	0.329587	-0.65412	4.13894	-0.15804	0.874425	NA	ENSDART00000163550.2	si:dkey-233e3.3	si:dkey-233e3.3 [Source:ZFIN;Acc:ZDB-GENE-110914-41]	protein_coding
ENSDARG00000111979	5.15238	-0.584745	0.771553	-0.757881	0.448522	0.663934	ENSDART00000183084.1	CR394552.1	NA	protein_coding
ENSDARG00000101497	1.61801	-0.21518	1.24435	-0.172926	0.86271	NA	ENSDART00000161790.2	znf1047	zinc finger protein 1047 [Source:ZFIN;Acc:ZDB-GENE-110914-204]	protein_coding
ENSDARG00000100142	18.2721	-0.543443	0.363571	-1.49474	0.134983	0.329244	ENSDART00000165929.2	znf1083	zinc finger protein 1083 [Source:ZFIN;Acc:ZDB-GENE-110914-15]	protein_coding
ENSDARG00000099837	2.80528	-0.0393112	1.03035	-0.0381532	0.969566	NA	ENSDART00000168421.2	si:dkey-199m13.7	si:dkey-199m13.7 [Source:ZFIN;Acc:ZDB-GENE-110914-26]	protein_coding
ENSDARG00000104239	1.76075	0.650353	1.1577	0.561764	0.574277	NA	ENSDART00000158990.2	CR383668.2	NA	antisense
ENSDARG00000103202	0.17051	0	5.2679	0	1	NA	ENSDART00000159919.2	CR383668.1	NA	lincRNA
ENSDARG00000117163	6.54359	-1.28266	0.652233	-1.96657	0.0492328	0.169777	ENSDART00000158444.2	znf1114	zinc finger protein 1114 [Source:ZFIN;Acc:ZDB-GENE-110914-54]	protein_coding
ENSDARG00000098876	6.10296	0.130753	0.704895	0.185493	0.852842	0.92766	ENSDART00000159935.2	si:dkey-199m13.5	si:dkey-199m13.5 [Source:ZFIN;Acc:ZDB-GENE-110913-174]	protein_coding
ENSDARG00000103471	1.47089	0.49931	1.291	0.386763	0.698931	NA	ENSDART00000164555.2	si:dkey-199m13.4	si:dkey-199m13.4 [Source:ZFIN;Acc:ZDB-GENE-110913-41]	protein_coding
ENSDARG00000104074	0.0708597	0	5.2679	0	1	NA	ENSDART00000169290.2	znf1052	zinc finger protein 1052 [Source:ZFIN;Acc:ZDB-GENE-110913-94]	protein_coding
ENSDARG00000101202	0	NA	NA	NA	NA	NA	ENSDART00000169859.2	CU302413.1	NA	processed_pseudogene
ENSDARG00000102559	0.155549	0.251804	5.25183	0.047946	0.961759	NA	ENSDART00000141715.3	si:dkey-16p19.5	si:dkey-16p19.5 [Source:ZFIN;Acc:ZDB-GENE-120709-69]	protein_coding
ENSDARG00000113016	0.496813	0.525355	3.25866	0.161218	0.871922	NA	ENSDART00000190901.1	CU207245.1	NA	protein_coding
ENSDARG00000101775	0.703026	1.02543	2.3359	0.438986	0.660671	NA	ENSDART00000158528.2	zgc:172014	zgc:172014 [Source:ZFIN;Acc:ZDB-GENE-080215-22]	protein_coding
ENSDARG00000098115	0.447031	1.03406	2.81228	0.367695	0.713101	NA	ENSDART00000184557.1	si:dkey-178j11.5	si:dkey-178j11.5 [Source:ZFIN;Acc:ZDB-GENE-131118-10]	protein_coding
ENSDARG00000101374	38.4413	-0.44685	0.349102	-1.28	0.200545	0.418325	ENSDART00000166459.2	si:dkey-11n14.1	si:dkey-11n14.1 [Source:ZFIN;Acc:ZDB-GENE-060503-332]	protein_coding
ENSDARG00000110594	0	NA	NA	NA	NA	NA	ENSDART00000181862.1	AL953856.4	NA	snRNA
ENSDARG00000082790	0	NA	NA	NA	NA	NA	ENSDART00000115752.2	AL953856.1	NA	snRNA
ENSDARG00000110759	0	NA	NA	NA	NA	NA	ENSDART00000186221.1	AL953856.5	NA	snRNA
ENSDARG00000115818	0.0820281	1.04466	5.26337	0.198477	0.842672	NA	ENSDART00000167727.2	znf1099	zinc finger protein 1099 [Source:ZFIN;Acc:ZDB-GENE-060503-829]	protein_coding
ENSDARG00000109664	0	NA	NA	NA	NA	NA	ENSDART00000180388.1	AL953856.3	NA	snRNA
ENSDARG00000115389	0	NA	NA	NA	NA	NA	ENSDART00000185558.1	AL953856.9	NA	snRNA
ENSDARG00000115944	0	NA	NA	NA	NA	NA	ENSDART00000192795.1	AL953856.10	NA	snRNA
ENSDARG00000111938	0	NA	NA	NA	NA	NA	ENSDART00000189207.1	AL953856.7	NA	snRNA
ENSDARG00000114277	0	NA	NA	NA	NA	NA	ENSDART00000189036.1	AL953856.8	NA	snRNA
ENSDARG00000110891	0	NA	NA	NA	NA	NA	ENSDART00000183752.1	AL953856.6	NA	snRNA
ENSDARG00000098340	0	NA	NA	NA	NA	NA	ENSDART00000172254.2	AL953856.2	NA	snRNA
ENSDARG00000113005	0.309332	0	4.97223	0	1	NA	ENSDART00000172541.2	si:dkey-47k16.4	si:dkey-47k16.4 [Source:ZFIN;Acc:ZDB-GENE-110914-131]	protein_coding
ENSDARG00000099699	2.36896	0.196766	1.12036	0.175628	0.860587	NA	ENSDART00000164600.2	BX649620.1	NA	lincRNA
ENSDARG00000117318	0	NA	NA	NA	NA	NA	ENSDART00000194690.1	BX571711.22	NA	lincRNA
ENSDARG00000112206	0	NA	NA	NA	NA	NA	ENSDART00000183173.1	BX571711.9	NA	snRNA
ENSDARG00000110785	0	NA	NA	NA	NA	NA	ENSDART00000193990.1	BX571711.6	NA	snRNA
ENSDARG00000117046	0	NA	NA	NA	NA	NA	ENSDART00000192854.1	BX571711.21	NA	snRNA
ENSDARG00000114548	0	NA	NA	NA	NA	NA	ENSDART00000188164.1	BX571711.12	NA	snRNA
ENSDARG00000116138	0	NA	NA	NA	NA	NA	ENSDART00000191332.1	BX571711.16	NA	snRNA
ENSDARG00000115815	0	NA	NA	NA	NA	NA	ENSDART00000192797.1	BX571711.15	NA	snRNA
ENSDARG00000114802	0	NA	NA	NA	NA	NA	ENSDART00000186388.1	BX571711.14	NA	snRNA
ENSDARG00000109445	0	NA	NA	NA	NA	NA	ENSDART00000191457.1	BX571711.2	NA	snRNA
ENSDARG00000114362	0	NA	NA	NA	NA	NA	ENSDART00000190939.1	BX571711.11	NA	snRNA
ENSDARG00000116626	0	NA	NA	NA	NA	NA	ENSDART00000183972.1	BX571711.18	NA	snRNA
ENSDARG00000111726	0	NA	NA	NA	NA	NA	ENSDART00000183186.1	BX571711.8	NA	snRNA
ENSDARG00000114561	0	NA	NA	NA	NA	NA	ENSDART00000188684.1	BX571711.13	NA	snRNA
ENSDARG00000113830	0	NA	NA	NA	NA	NA	ENSDART00000183516.1	BX571711.10	NA	snRNA
ENSDARG00000116681	0	NA	NA	NA	NA	NA	ENSDART00000190137.1	BX571711.19	NA	snRNA
ENSDARG00000110373	0	NA	NA	NA	NA	NA	ENSDART00000191375.1	BX571711.5	NA	snRNA
ENSDARG00000116826	0	NA	NA	NA	NA	NA	ENSDART00000117727.2	BX571711.20	NA	snRNA
ENSDARG00000080902	0	NA	NA	NA	NA	NA	ENSDART00000117748.2	BX571711.1	NA	snRNA
ENSDARG00000109780	0	NA	NA	NA	NA	NA	ENSDART00000184000.1	BX571711.3	NA	snRNA
ENSDARG00000100479	13.1131	0.286073	0.46406	0.616458	0.537593	0.733009	ENSDART00000165821.2	si:dkey-43f9.4	si:dkey-43f9.4 [Source:ZFIN;Acc:ZDB-GENE-110913-43]	protein_coding
ENSDARG00000110062	0.473747	-0.722627	2.86055	-0.252618	0.800563	NA	ENSDART00000192668.1	BX571711.4	NA	snRNA
ENSDARG00000116390	0	NA	NA	NA	NA	NA	ENSDART00000191640.1	BX571711.17	NA	snRNA
ENSDARG00000110989	0	NA	NA	NA	NA	NA	ENSDART00000192838.1	BX571711.7	NA	snRNA
ENSDARG00000098143	0.451739	0.925468	2.61191	0.354325	0.723095	NA	ENSDART00000169781.2	si:dkey-57l19.1	si:dkey-57l19.1 [Source:ZFIN;Acc:ZDB-GENE-060503-171]	protein_coding
ENSDARG00000104064	3.30708	0.122706	0.871457	0.140806	0.888023	NA	ENSDART00000189539.1	si:ch211-127b6.2	si:ch211-127b6.2 [Source:ZFIN;Acc:ZDB-GENE-081103-37]	protein_coding
ENSDARG00000110696	0.050696	0	5.2679	0	1	NA	ENSDART00000188401.1	AL590152.1	NA	processed_transcript
ENSDARG00000114172	5.73674	1.24978	0.691976	1.80611	0.0709015	0.216739	ENSDART00000140176.3	znf996	zinc finger protein 996 [Source:ZFIN;Acc:ZDB-GENE-110913-147]	protein_coding
ENSDARG00000103143	0.939715	0.723452	1.562	0.463157	0.643252	NA	ENSDART00000182911.1	si:dkey-19c16.12	si:dkey-19c16.12 [Source:ZFIN;Acc:ZDB-GENE-120703-20]	protein_coding
ENSDARG00000103229	1.01121	0.0103444	1.46943	0.00703975	0.994383	NA	ENSDART00000162161.2	si:dkey-265e15.5	si:dkey-265e15.5 [Source:ZFIN;Acc:ZDB-GENE-081104-6]	retained_intron
ENSDARG00000104211	0.182492	-1.05992	5.23778	-0.20236	0.839635	NA	ENSDART00000169153.2	BX548173.2	NA	processed_transcript
ENSDARG00000103998	0.745011	0.958065	1.65583	0.578601	0.562858	NA	ENSDART00000169534.2	BX548173.1	NA	unprocessed_pseudogene
ENSDARG00000100061	3.79041	0.47458	0.859635	0.552072	0.580899	0.763938	ENSDART00000190758.1	si:dkey-16p6.1	si:dkey-16p6.1 [Source:ZFIN;Acc:ZDB-GENE-081103-43]	protein_coding
ENSDARG00000116510	0	NA	NA	NA	NA	NA	ENSDART00000183932.1	BX539310.1	uncharacterized LOC110439423 [Source:NCBI gene;Acc:110439423]	protein_coding
ENSDARG00000104412	5.71219	0.231961	0.683778	0.339234	0.734434	0.861538	ENSDART00000164722.2	si:dkey-72l17.5	si:dkey-72l17.5 [Source:ZFIN;Acc:ZDB-GENE-070424-250]	retained_intron
ENSDARG00000100632	0.400621	0.283587	3.39186	0.083608	0.933368	NA	ENSDART00000163268.2	BX649328.1	NA	processed_transcript
ENSDARG00000101475	0	NA	NA	NA	NA	NA	ENSDART00000159880.2	BX649328.2	NA	lincRNA
ENSDARG00000110031	0.101444	-0.551157	5.23779	-0.105227	0.916196	NA	ENSDART00000189126.1	BX649328.3	NA	protein_coding
ENSDARG00000100793	4.07321	0.805661	0.866595	0.929685	0.352534	0.580039	ENSDART00000163904.2	CR450785.1	NA	protein_coding
ENSDARG00000102008	2.31319	-0.342108	1.0056	-0.340204	0.733703	NA	ENSDART00000124106.2	si:dkey-72l17.6	si:dkey-72l17.6 [Source:ZFIN;Acc:ZDB-GENE-110913-49]	protein_coding
ENSDARG00000111875	0	NA	NA	NA	NA	NA	ENSDART00000164675.2	CR450785.11	NA	protein_coding
ENSDARG00000113581	0	NA	NA	NA	NA	NA	ENSDART00000190770.1	CR450785.15	NA	snRNA
ENSDARG00000111217	0	NA	NA	NA	NA	NA	ENSDART00000183056.1	CR450785.7	NA	snRNA
ENSDARG00000116396	0	NA	NA	NA	NA	NA	ENSDART00000188026.1	CR450785.21	NA	snRNA
ENSDARG00000111322	0	NA	NA	NA	NA	NA	ENSDART00000181268.1	CR450785.8	NA	snRNA
ENSDARG00000112824	0	NA	NA	NA	NA	NA	ENSDART00000186214.1	CR450785.12	NA	snRNA
ENSDARG00000114517	0	NA	NA	NA	NA	NA	ENSDART00000184509.1	CR450785.19	NA	snRNA
ENSDARG00000110846	0	NA	NA	NA	NA	NA	ENSDART00000190557.1	CR450785.5	NA	snRNA
ENSDARG00000114778	0	NA	NA	NA	NA	NA	ENSDART00000184105.1	CR450785.20	NA	snRNA
ENSDARG00000109305	0	NA	NA	NA	NA	NA	ENSDART00000184574.1	CR450785.2	NA	snRNA
ENSDARG00000114244	0	NA	NA	NA	NA	NA	ENSDART00000180491.1	CR450785.18	NA	snRNA
ENSDARG00000111750	0	NA	NA	NA	NA	NA	ENSDART00000180533.1	CR450785.9	NA	snRNA
ENSDARG00000110138	0	NA	NA	NA	NA	NA	ENSDART00000183016.1	CR450785.3	NA	snRNA
ENSDARG00000113937	0	NA	NA	NA	NA	NA	ENSDART00000179771.1	CR450785.16	NA	snRNA
ENSDARG00000116916	0	NA	NA	NA	NA	NA	ENSDART00000186875.1	CR450785.23	NA	snRNA
ENSDARG00000113483	0	NA	NA	NA	NA	NA	ENSDART00000186664.1	CR450785.14	NA	snRNA
ENSDARG00000110847	0	NA	NA	NA	NA	NA	ENSDART00000185668.1	CR450785.6	NA	snRNA
ENSDARG00000113058	0	NA	NA	NA	NA	NA	ENSDART00000191754.1	CR450785.13	NA	snRNA
ENSDARG00000111830	0	NA	NA	NA	NA	NA	ENSDART00000186720.1	CR450785.10	NA	snRNA
ENSDARG00000116472	0	NA	NA	NA	NA	NA	ENSDART00000188169.1	CR450785.22	NA	snRNA
ENSDARG00000110566	0	NA	NA	NA	NA	NA	ENSDART00000193009.1	CR450785.4	NA	snRNA
ENSDARG00000113950	0	NA	NA	NA	NA	NA	ENSDART00000179712.1	CR450785.17	NA	snRNA
ENSDARG00000117208	0	NA	NA	NA	NA	NA	ENSDART00000181027.1	CR450785.24	NA	snRNA
ENSDARG00000114925	0	NA	NA	NA	NA	NA	ENSDART00000183134.1	BX005268.1	NA	snRNA
ENSDARG00000075731	1.12076	1.75033	1.6928	1.03398	0.301144	NA	ENSDART00000109176.4	zgc:174698	zgc:174698 [Source:ZFIN;Acc:ZDB-GENE-080204-74]	protein_coding
ENSDARG00000091746	2.17473	0.351159	1.27435	0.275559	0.782887	NA	ENSDART00000151862.2	si:dkey-16p6.1	si:dkey-16p6.1 [Source:ZFIN;Acc:ZDB-GENE-081103-43]	protein_coding
ENSDARG00000095293	3.22467	0.19375	0.997931	0.194152	0.846057	NA	ENSDART00000188695.1	si:dkey-265e7.1	si:dkey-265e7.1 [Source:ZFIN;Acc:ZDB-GENE-081103-25]	protein_coding
ENSDARG00000073915	3.25382	1.5228	0.943206	1.61449	0.106421	NA	ENSDART00000152013.2	znf1085	zinc finger protein 1085 [Source:ZFIN;Acc:ZDB-GENE-080218-7]	protein_coding
ENSDARG00000107177	1.1307	-0.335008	1.53831	-0.217776	0.827604	NA	ENSDART00000166485.2	znf1108	zinc finger protein 1108 [Source:ZFIN;Acc:ZDB-GENE-110914-14]	protein_coding
ENSDARG00000089814	9.08209	-0.713068	0.53962	-1.32143	0.186359	0.39925	ENSDART00000152115.2	znf1042	zinc finger protein 1042 [Source:ZFIN;Acc:ZDB-GENE-120703-14]	protein_coding
ENSDARG00000096499	0.166586	1.28952	5.2514	0.245557	0.806025	NA	ENSDART00000151995.2	BX324003.1	NA	lincRNA
ENSDARG00000088245	8.5129	0.32137	0.714018	0.450086	0.652648	0.809627	ENSDART00000137958.3	si:dkey-16p6.1	si:dkey-16p6.1 [Source:ZFIN;Acc:ZDB-GENE-081103-43]	protein_coding
ENSDARG00000109802	1.15951	-0.427874	1.44928	-0.295231	0.767817	NA	ENSDART00000176728.2	BX324003.2	NA	protein_coding
ENSDARG00000096458	0	NA	NA	NA	NA	NA	ENSDART00000151873.2	si:dkey-26h11.2	si:dkey-26h11.2 [Source:ZFIN;Acc:ZDB-GENE-120709-94]	protein_coding
ENSDARG00000096437	0	NA	NA	NA	NA	NA	ENSDART00000151897.2	si:dkey-26h11.1	si:dkey-26h11.1 [Source:ZFIN;Acc:ZDB-GENE-120709-74]	protein_coding
ENSDARG00000089304	6.29682	-0.198637	0.641568	-0.309612	0.756856	0.875198	ENSDART00000146414.3	si:dkeyp-4f2.1	si:dkeyp-4f2.1 [Source:ZFIN;Acc:ZDB-GENE-081103-33]	protein_coding
ENSDARG00000095997	10.4051	-1.0585	0.526482	-2.01052	0.0443761	0.158689	ENSDART00000150647.2	znf1112	zinc finger protein 1112 [Source:ZFIN;Acc:ZDB-GENE-110913-179]	protein_coding
ENSDARG00000095596	1.10118	3.12827	1.678	1.86428	0.0622818	NA	ENSDART00000140679.3	si:dkeyp-4f2.6	si:dkeyp-4f2.6 [Source:ZFIN;Acc:ZDB-GENE-110914-212]	protein_coding
ENSDARG00000094484	1.73163	0.0947564	1.23345	0.0768225	0.938765	NA	ENSDART00000158001.2	si:ch211-162i8.4	si:ch211-162i8.4 [Source:ZFIN;Acc:ZDB-GENE-110914-48]	protein_coding
ENSDARG00000094308	2.30383	0.219412	0.97701	0.224575	0.82231	NA	ENSDART00000150429.3	si:dkey-247i3.6	si:dkey-247i3.6 [Source:ZFIN;Acc:ZDB-GENE-110913-83]	protein_coding
ENSDARG00000096186	6.90709	0.716501	0.595018	1.20417	0.228525	0.452205	ENSDART00000150851.2	si:dkey-247i3.5	si:dkey-247i3.5 [Source:ZFIN;Acc:ZDB-GENE-110914-32]	protein_coding
ENSDARG00000088378	0.826897	-0.129299	1.70526	-0.0758236	0.939559	NA	ENSDART00000150319.2	znf1000	zinc finger protein 1000 [Source:ZFIN;Acc:ZDB-GENE-110913-165]	protein_coding
ENSDARG00000086449	0.773906	1.279	2.24055	0.570845	0.568105	NA	ENSDART00000150500.2	znf1055	zinc finger protein 1055 [Source:ZFIN;Acc:ZDB-GENE-110913-80]	protein_coding
ENSDARG00000096011	5.852	0.745816	0.691845	1.07801	0.28103	0.512625	ENSDART00000150712.2	si:dkeyp-4f2.3	si:dkeyp-4f2.3 [Source:ZFIN;Acc:ZDB-GENE-110914-117]	protein_coding
ENSDARG00000095521	2.56698	-0.96249	1.0701	-0.899441	0.368418	NA	ENSDART00000150417.2	znf1090	zinc finger protein 1090 [Source:ZFIN;Acc:ZDB-GENE-110914-10]	protein_coding
ENSDARG00000082253	0	NA	NA	NA	NA	NA	ENSDART00000117893.2	CT027578.1	NA	snRNA
ENSDARG00000112409	0	NA	NA	NA	NA	NA	ENSDART00000190342.1	CT027578.2	NA	snRNA
ENSDARG00000104584	10.7967	-0.0399302	0.530273	-0.0753012	0.939975	0.972115	ENSDART00000150625.2	si:dkeyp-4f2.3	si:dkeyp-4f2.3 [Source:ZFIN;Acc:ZDB-GENE-110914-117]	protein_coding
ENSDARG00000090366	1.95156	0.212173	1.25668	0.168836	0.865926	NA	ENSDART00000189413.1	znf1065	zinc finger protein 1065 [Source:ZFIN;Acc:ZDB-GENE-071004-94]	protein_coding
ENSDARG00000076252	6.2322	-0.111358	0.645961	-0.172391	0.86313	0.933676	ENSDART00000111083.3	si:dkey-247i3.1	si:dkey-247i3.1 [Source:ZFIN;Acc:ZDB-GENE-110913-84]	protein_coding
ENSDARG00000096188	0.301486	-1.55353	4.95003	-0.313843	0.75364	NA	ENSDART00000150491.2	CT027801.2	NA	protein_coding
ENSDARG00000096005	0	NA	NA	NA	NA	NA	ENSDART00000140480.3	CT027801.1	NA	protein_coding
ENSDARG00000091013	16.9932	0.329831	0.545827	0.604278	0.545659	0.739461	ENSDART00000150439.3	si:dkey-84h14.2	si:dkey-84h14.2 [Source:ZFIN;Acc:ZDB-GENE-110913-33]	protein_coding
ENSDARG00000103872	0	NA	NA	NA	NA	NA	ENSDART00000159918.2	si:dkey-84h14.4	si:dkey-84h14.4 [Source:ZFIN;Acc:ZDB-GENE-141216-176]	protein_coding
ENSDARG00000087293	2.31833	0.538307	1.13	0.476377	0.633806	NA	ENSDART00000192537.1	si:dkey-84h14.1	si:dkey-84h14.1 [Source:ZFIN;Acc:ZDB-GENE-110913-51]	protein_coding
ENSDARG00000090461	10.7186	0.25058	0.529998	0.472793	0.636361	0.798675	ENSDART00000132613.3	si:ch211-197f20.1	si:ch211-197f20.1 [Source:ZFIN;Acc:ZDB-GENE-081103-44]	protein_coding
ENSDARG00000117785	0	NA	NA	NA	NA	NA	ENSDART00000194645.1	AL807749.2	NA	lincRNA
ENSDARG00000095989	0	NA	NA	NA	NA	NA	ENSDART00000150273.2	AL807749.1	NA	unprocessed_pseudogene
ENSDARG00000109604	4.36024	0.406089	0.737659	0.55051	0.58197	0.76484	ENSDART00000170238.2	znf1026	zinc finger protein 1026 [Source:ZFIN;Acc:ZDB-GENE-110913-157]	protein_coding
ENSDARG00000098177	1.3754	1.82231	1.31416	1.38668	0.165541	NA	ENSDART00000165044.2	si:dkey-28i19.3	si:dkey-28i19.3 [Source:ZFIN;Acc:ZDB-GENE-110913-17]	protein_coding
ENSDARG00000110665	0	NA	NA	NA	NA	NA	ENSDART00000131186.2	CABZ01060112.2	NA	snRNA
ENSDARG00000100840	0	NA	NA	NA	NA	NA	ENSDART00000170245.2	CABZ01060112.1	NA	snRNA
ENSDARG00000110101	0	NA	NA	NA	NA	NA	ENSDART00000183296.1	CABZ01060113.1	NA	snRNA
ENSDARG00000116594	0	NA	NA	NA	NA	NA	ENSDART00000181758.1	CABZ01060113.2	NA	snRNA
ENSDARG00000101948	9.12951	0.877224	0.487261	1.80032	0.0718105	0.21861	ENSDART00000162442.2	si:ch211-223g7.6	si:ch211-223g7.6 [Source:ZFIN;Acc:ZDB-GENE-050420-222]	protein_coding
ENSDARG00000117764	0	NA	NA	NA	NA	NA	ENSDART00000194959.1	BX324179.1	NA	lincRNA
ENSDARG00000099330	0.539229	-0.447455	2.67133	-0.167502	0.866975	NA	ENSDART00000171694.2	si:ch211-246b8.5	si:ch211-246b8.5 [Source:ZFIN;Acc:ZDB-GENE-070705-140]	protein_coding
ENSDARG00000105246	0.0687922	1.08738	5.2679	0.206416	0.836466	NA	ENSDART00000168294.2	CT025695.1	NA	antisense
ENSDARG00000099432	1.45398	1.77774	1.50351	1.18239	0.237051	NA	ENSDART00000189989.1	si:ch211-246b8.1	si:ch211-246b8.1 [Source:ZFIN;Acc:ZDB-GENE-070705-136]	protein_coding
ENSDARG00000114938	0	NA	NA	NA	NA	NA	ENSDART00000169795.2	CT025695.2	NA	antisense
ENSDARG00000102904	1.28988	-0.563067	1.90368	-0.295778	0.767399	NA	ENSDART00000168500.2	si:ch211-246b8.2	si:ch211-246b8.2 [Source:ZFIN;Acc:ZDB-GENE-070705-137]	protein_coding
ENSDARG00000102515	0	NA	NA	NA	NA	NA	ENSDART00000167999.2	CR847504.1	NA	retained_intron
ENSDARG00000105063	1.96835	0.613828	1.39403	0.440326	0.659701	NA	ENSDART00000167022.2	si:ch211-64i20.3	si:ch211-64i20.3 [Source:ZFIN;Acc:ZDB-GENE-110913-55]	protein_coding
ENSDARG00000099899	1.23374	0.984596	1.55976	0.631247	0.527879	NA	ENSDART00000159602.2	si:dkeyp-51g9.4	si:dkeyp-51g9.4 [Source:ZFIN;Acc:ZDB-GENE-160628-1]	protein_coding
ENSDARG00000102716	4.97221	-0.008949	0.730779	-0.0122458	0.990229	0.995133	ENSDART00000162684.2	AL645691.2	NA	unprocessed_pseudogene
ENSDARG00000090355	0	NA	NA	NA	NA	NA	ENSDART00000150790.3	pimr168	Pim proto-oncogene, serine/threonine kinase, related 168 [Source:ZFIN;Acc:ZDB-GENE-041210-63]	protein_coding
ENSDARG00000112634	0	NA	NA	NA	NA	NA	ENSDART00000185561.1	AL645691.3	NA	rRNA
ENSDARG00000102561	0.526269	-0.653248	2.80302	-0.233052	0.815721	NA	ENSDART00000158655.2	AL645691.1	gastrula zinc finger protein XlCGF8.2DB-like [Source:NCBI gene;Acc:100536867]	protein_coding
ENSDARG00000103992	1.10561	-0.963008	1.68628	-0.571083	0.567943	NA	ENSDART00000167262.2	si:ch211-237a4.2	si:ch211-237a4.2 [Source:ZFIN;Acc:ZDB-GENE-060503-504]	protein_coding
ENSDARG00000099785	0	NA	NA	NA	NA	NA	ENSDART00000170744.2	si:dkey-146m20.13	si:dkey-146m20.13 [Source:ZFIN;Acc:ZDB-GENE-110914-223]	protein_coding
ENSDARG00000098615	0	NA	NA	NA	NA	NA	ENSDART00000157984.2	BX901954.1	NA	lincRNA
ENSDARG00000114783	1.23499	-0.138302	1.49859	-0.0922879	0.926469	NA	ENSDART00000188148.1	znf985	zinc finger protein 985 [Source:ZFIN;Acc:ZDB-GENE-110914-127]	protein_coding
ENSDARG00000117809	0.182627	2.42261	5.21176	0.464836	0.642049	NA	ENSDART00000194801.1	CR388228.1	NA	lincRNA
ENSDARG00000101459	2.71558	-0.228343	0.913109	-0.250072	0.802531	NA	ENSDART00000167934.2	si:dkey-279j5.1	si:dkey-279j5.1 [Source:ZFIN;Acc:ZDB-GENE-120703-27]	protein_coding
ENSDARG00000095275	1.38943	2.06051	1.38982	1.48257	0.138189	NA	ENSDART00000133667.3	si:dkey-269p2.1	si:dkey-269p2.1 [Source:ZFIN;Acc:ZDB-GENE-081103-5]	protein_coding
ENSDARG00000113431	1.57529	1.94046	1.48466	1.307	0.191211	NA	ENSDART00000182403.1	si:ch211-276i6.1	si:ch211-276i6.1 [Source:ZFIN;Acc:ZDB-GENE-081103-1]	protein_coding
ENSDARG00000109260	0	NA	NA	NA	NA	NA	ENSDART00000180425.1	BX000703.1	NA	rRNA
ENSDARG00000077266	0.641705	0.171776	1.92791	0.0890996	0.929003	NA	ENSDART00000109741.4	zgc:174698	zgc:174698 [Source:ZFIN;Acc:ZDB-GENE-080204-74]	protein_coding
ENSDARG00000116675	0	NA	NA	NA	NA	NA	ENSDART00000180449.1	CR847906.2	NA	rRNA
ENSDARG00000099493	1.24363	2.02598	1.83229	1.10571	0.268853	NA	ENSDART00000169536.2	CR847906.1	protein NLRC3-like [Source:NCBI gene;Acc:571651]	protein_coding
ENSDARG00000116197	4.67542	0.884966	0.728801	1.21428	0.224642	0.447433	ENSDART00000171191.2	si:dkeyp-4c4.2	si:dkeyp-4c4.2 [Source:ZFIN;Acc:ZDB-GENE-130530-1]	protein_coding
ENSDARG00000111444	0	NA	NA	NA	NA	NA	ENSDART00000180489.1	CABZ01087265.1	NA	snRNA
ENSDARG00000100961	6.11555	0.171394	0.657673	0.260606	0.794396	0.896072	ENSDART00000172316.2	zgc:174653	zgc:174653 [Source:ZFIN;Acc:ZDB-GENE-080218-2]	protein_coding
ENSDARG00000103348	1.58065	-1.53703	1.19517	-1.28604	0.19843	NA	ENSDART00000159084.2	si:dkey-176f19.7	si:dkey-176f19.7 [Source:ZFIN;Acc:ZDB-GENE-110913-130]	protein_coding
ENSDARG00000114908	2.21904	-1.41033	1.24326	-1.13439	0.256633	NA	ENSDART00000162245.2	znf1089	zinc finger protein 1089 [Source:ZFIN;Acc:ZDB-GENE-110913-116]	protein_coding
ENSDARG00000098167	0.658054	-0.989715	1.96813	-0.502871	0.615055	NA	ENSDART00000165440.2	si:dkey-176f19.4	si:dkey-176f19.4 [Source:ZFIN;Acc:ZDB-GENE-110913-20]	protein_coding
ENSDARG00000098677	0.374441	-0.724657	3.40921	-0.212558	0.831671	NA	ENSDART00000170143.2	zgc:174180	zgc:174180 [Source:ZFIN;Acc:ZDB-GENE-080206-1]	protein_coding
ENSDARG00000098758	0.591169	0.993166	2.59204	0.383161	0.701601	NA	ENSDART00000162568.2	znf1125	zinc finger protein 1125 [Source:ZFIN;Acc:ZDB-GENE-110913-129]	protein_coding
ENSDARG00000104038	3.23048	0.00379111	0.962011	0.00394081	0.996856	NA	ENSDART00000158190.2	znf1023	zinc finger protein 1023 [Source:ZFIN;Acc:ZDB-GENE-080218-24]	protein_coding
ENSDARG00000101463	0.312214	0.415249	4.12337	0.100706	0.919784	NA	ENSDART00000163259.2	si:dkey-176f19.1	si:dkey-176f19.1 [Source:ZFIN;Acc:ZDB-GENE-110914-124]	protein_coding
ENSDARG00000115564	0.505599	0.239297	2.36141	0.101337	0.919283	NA	ENSDART00000172017.2	si:ch211-271g18.4	si:ch211-271g18.4 [Source:ZFIN;Acc:ZDB-GENE-110914-58]	protein_coding
ENSDARG00000101623	3.94408	0.365299	0.766113	0.47682	0.63349	0.796759	ENSDART00000145826.3	znf1109	zinc finger protein 1109 [Source:ZFIN;Acc:ZDB-GENE-110914-77]	protein_coding
ENSDARG00000111046	8.44074	-0.579133	0.592147	-0.978023	0.328063	0.557685	ENSDART00000161697.2	znf1116	zinc finger protein 1116 [Source:ZFIN;Acc:ZDB-GENE-110914-47]	protein_coding
ENSDARG00000099152	1.60941	0.296778	1.45233	0.204345	0.838084	NA	ENSDART00000169562.2	si:dkey-190j3.2	si:dkey-190j3.2 [Source:ZFIN;Acc:ZDB-GENE-050208-399]	protein_coding
ENSDARG00000100099	0.556297	1.38253	3.54273	0.390244	0.696356	NA	ENSDART00000163816.2	si:dkey-238o14.1	si:dkey-238o14.1 [Source:ZFIN;Acc:ZDB-GENE-081103-10]	protein_coding
ENSDARG00000110802	0	NA	NA	NA	NA	NA	ENSDART00000143181.3	znf1149	zinc finger protein 1149 [Source:ZFIN;Acc:ZDB-GENE-141212-229]	protein_coding
ENSDARG00000104407	22.5636	0.577065	0.367666	1.56954	0.116523	0.299891	ENSDART00000167619.2	BX649453.1	gastrula zinc finger protein XlCGF8.2DB-like [Source:NCBI gene;Acc:100150619]	protein_coding
ENSDARG00000098452	4.1567	0.221687	0.803677	0.275841	0.78267	0.888814	ENSDART00000181349.1	si:dkey-151g22.1	si:dkey-151g22.1 [Source:ZFIN;Acc:ZDB-GENE-041001-115]	protein_coding
ENSDARG00000103473	0.751916	-0.360957	2.17587	-0.165891	0.868242	NA	ENSDART00000166181.2	BX537137.3	NA	sense_overlapping
ENSDARG00000104681	0.201888	0.345333	5.24914	0.0657885	0.947546	NA	ENSDART00000172152.2	si:dkeyp-87d1.1	si:dkeyp-87d1.1 [Source:ZFIN;Acc:ZDB-GENE-041014-75]	protein_coding
ENSDARG00000098335	0	NA	NA	NA	NA	NA	ENSDART00000160594.2	BX537137.2	NA	processed_transcript
ENSDARG00000092436	0.15169	1.82765	5.24224	0.34864	0.72736	NA	ENSDART00000136773.3	BX537137.1	gastrula zinc finger protein XlCGF7.1 [Source:NCBI gene;Acc:100148466]	protein_coding
ENSDARG00000108175	0	NA	NA	NA	NA	NA	ENSDART00000174458.2	BX571760.1	NA	protein_coding
ENSDARG00000100959	1.07207	-3.33756	1.88883	-1.767	0.077228	NA	ENSDART00000165241.2	si:dkey-3p4.7	si:dkey-3p4.7 [Source:ZFIN;Acc:ZDB-GENE-131119-47]	protein_coding
ENSDARG00000100896	13.0047	-0.275555	0.506005	-0.544569	0.58605	0.767801	ENSDART00000172013.2	znf973	zinc finger protein 973 [Source:ZFIN;Acc:ZDB-GENE-080218-9]	protein_coding
ENSDARG00000100565	0.132134	-0.773209	5.26102	-0.146969	0.883156	NA	ENSDART00000167278.2	CR556708.1	NA	processed_transcript
ENSDARG00000117327	0	NA	NA	NA	NA	NA	ENSDART00000194580.1	CR556708.2	NA	lincRNA
ENSDARG00000091327	0	NA	NA	NA	NA	NA	ENSDART00000130981.3	si:ch73-134f24.1	si:ch73-134f24.1 [Source:ZFIN;Acc:ZDB-GENE-091204-108]	protein_coding
ENSDARG00000098179	0.960438	1.86736	1.84504	1.0121	0.311491	NA	ENSDART00000160180.2	si:dkeyp-86c4.1	si:dkeyp-86c4.1 [Source:ZFIN;Acc:ZDB-GENE-120214-4]	protein_coding
ENSDARG00000098530	0	NA	NA	NA	NA	NA	ENSDART00000168299.2	si:dkey-106c17.2	si:dkey-106c17.2 [Source:ZFIN;Acc:ZDB-GENE-060503-612]	protein_coding
ENSDARG00000103405	2.72825	-1.52701	1.1817	-1.29222	0.196281	NA	ENSDART00000158217.2	znf1102	zinc finger protein 1102 [Source:ZFIN;Acc:ZDB-GENE-071004-71]	protein_coding
ENSDARG00000098958	0.627316	2.55517	2.64373	0.966502	0.333793	NA	ENSDART00000169302.2	znf1100	zinc finger protein 1100 [Source:ZFIN;Acc:ZDB-GENE-120215-2]	protein_coding
ENSDARG00000102475	10.888	0.606156	0.504103	1.20244	0.229191	0.453071	ENSDART00000169984.2	si:dkey-3p4.1	si:dkey-3p4.1 [Source:ZFIN;Acc:ZDB-GENE-081103-34]	protein_coding
ENSDARG00000113769	5.67365	-0.611047	0.678651	-0.900385	0.367915	0.594182	ENSDART00000168788.2	znf1139	zinc finger protein 1139 [Source:ZFIN;Acc:ZDB-GENE-120214-40]	protein_coding
ENSDARG00000114124	3.55557	0.454216	0.847019	0.536252	0.591784	0.771162	ENSDART00000138095.3	si:dkey-3p4.8	si:dkey-3p4.8 [Source:ZFIN;Acc:ZDB-GENE-120215-16]	protein_coding
ENSDARG00000116088	0	NA	NA	NA	NA	NA	ENSDART00000184309.1	BX510935.2	NA	snRNA
ENSDARG00000115719	0	NA	NA	NA	NA	NA	ENSDART00000184108.1	BX510935.1	NA	snRNA
ENSDARG00000101688	21.0547	0.167923	0.376471	0.446044	0.655565	0.811759	ENSDART00000170066.2	si:dkey-207l24.2	si:dkey-207l24.2 [Source:ZFIN;Acc:ZDB-GENE-131125-92]	protein_coding
ENSDARG00000104704	14.7022	0.116145	0.526032	0.220795	0.825252	0.913465	ENSDART00000171001.2	si:ch211-271g18.1	si:ch211-271g18.1 [Source:ZFIN;Acc:ZDB-GENE-081103-38]	protein_coding
ENSDARG00000112648	16.2724	-0.0185615	0.415804	-0.04464	0.964394	0.982534	ENSDART00000164505.2	si:dkeyp-82b4.2	si:dkeyp-82b4.2 [Source:ZFIN;Acc:ZDB-GENE-060503-561]	protein_coding
ENSDARG00000114030	0.171487	-0.279893	5.24737	-0.0533397	0.957461	NA	ENSDART00000193890.1	CR759843.2	NA	protein_coding
ENSDARG00000116992	2.68767	-0.0578528	0.991254	-0.0583633	0.953459	NA	ENSDART00000131318.3	znf1051	zinc finger protein 1051 [Source:ZFIN;Acc:ZDB-GENE-080218-22]	protein_coding
ENSDARG00000116234	0	NA	NA	NA	NA	NA	ENSDART00000183845.1	CR759843.4	NA	snRNA
ENSDARG00000115662	0	NA	NA	NA	NA	NA	ENSDART00000187233.1	CR759843.3	NA	snRNA
ENSDARG00000113548	0	NA	NA	NA	NA	NA	ENSDART00000159662.2	si:dkeyp-82b4.4	si:dkeyp-82b4.4 [Source:ZFIN;Acc:ZDB-GENE-110914-60]	protein_coding
ENSDARG00000098621	0.150342	-0.760891	5.25951	-0.14467	0.884972	NA	ENSDART00000158775.2	CR759843.1	NA	processed_transcript
ENSDARG00000100653	0	NA	NA	NA	NA	NA	ENSDART00000164716.2	si:dkeyp-82b4.6	si:dkeyp-82b4.6 [Source:ZFIN;Acc:ZDB-GENE-110914-71]	protein_coding
ENSDARG00000101760	2.73044	0.917051	1.1144	0.822911	0.410559	NA	ENSDART00000164164.2	znf1016	zinc finger protein 1016 [Source:ZFIN;Acc:ZDB-GENE-110913-76]	protein_coding
ENSDARG00000098987	0	NA	NA	NA	NA	NA	ENSDART00000168900.2	znf1071	zinc finger protein 1071 [Source:ZFIN;Acc:ZDB-GENE-110914-46]	protein_coding
ENSDARG00000101223	0.218607	0.807886	5.23478	0.15433	0.877349	NA	ENSDART00000133264.3	si:ch211-229l10.11	si:ch211-229l10.11 [Source:ZFIN;Acc:ZDB-GENE-110913-131]	protein_coding
ENSDARG00000114761	0	NA	NA	NA	NA	NA	ENSDART00000190703.1	CR381657.6	NA	snRNA
ENSDARG00000115329	0	NA	NA	NA	NA	NA	ENSDART00000186760.1	CR381657.7	NA	snRNA
ENSDARG00000111955	0	NA	NA	NA	NA	NA	ENSDART00000185483.1	CR381657.3	NA	snRNA
ENSDARG00000110824	0	NA	NA	NA	NA	NA	ENSDART00000126538.2	CR381657.2	NA	snRNA
ENSDARG00000112536	0	NA	NA	NA	NA	NA	ENSDART00000180770.1	CR381657.4	NA	snRNA
ENSDARG00000113170	0	NA	NA	NA	NA	NA	ENSDART00000179769.1	CR381657.5	NA	snRNA
ENSDARG00000112541	1.45389	0.585784	1.34222	0.436428	0.662526	NA	ENSDART00000172389.2	znf1093	zinc finger protein 1093 [Source:ZFIN;Acc:ZDB-GENE-110914-12]	protein_coding
ENSDARG00000098357	1.90136	0.0156399	1.28303	0.0121898	0.990274	NA	ENSDART00000158103.2	si:ch211-229l10.4	si:ch211-229l10.4 [Source:ZFIN;Acc:ZDB-GENE-060503-595]	protein_coding
ENSDARG00000102273	0	NA	NA	NA	NA	NA	ENSDART00000162448.2	si:ch211-229l10.9	si:ch211-229l10.9 [Source:ZFIN;Acc:ZDB-GENE-110913-139]	protein_coding
ENSDARG00000113527	7.34276	0.791304	0.633601	1.2489	0.211702	0.431721	ENSDART00000158211.2	si:ch211-209n20.3	si:ch211-209n20.3 [Source:ZFIN;Acc:ZDB-GENE-070705-100]	protein_coding
ENSDARG00000099656	0.0920047	0.213776	5.25783	0.0406585	0.967568	NA	ENSDART00000160537.2	CR381657.1	NA	unprocessed_pseudogene
ENSDARG00000110670	1.22026	-1.54383	1.84979	-0.834597	0.403945	NA	ENSDART00000164517.2	znf1092	szinc finger protein 1092 [Source:ZFIN;Acc:ZDB-GENE-110914-23]	protein_coding
ENSDARG00000110745	3.05407	0.382887	1.04996	0.364667	0.71536	NA	ENSDART00000168884.2	znf994	zinc finger protein 994 [Source:ZFIN;Acc:ZDB-GENE-110913-145]	protein_coding
ENSDARG00000101977	0.212872	-1.71926	5.2337	-0.328499	0.742534	NA	ENSDART00000167124.2	si:ch211-209n20.59	si:ch211-209n20.59 [Source:ZFIN;Acc:ZDB-GENE-120709-58]	protein_coding
ENSDARG00000099382	0.879168	2.95755	1.93071	1.53185	0.12556	NA	ENSDART00000157412.2	si:ch211-209n20.1	si:ch211-209n20.1 [Source:ZFIN;Acc:ZDB-GENE-070705-98]	protein_coding
ENSDARG00000098127	0.135573	-1.7945	5.23085	-0.34306	0.731553	NA	ENSDART00000157923.2	BX324212.1	NA	lincRNA
ENSDARG00000110372	0.175978	-0.560299	5.22028	-0.107331	0.914526	NA	ENSDART00000191971.1	BX324212.2	NA	protein_coding
ENSDARG00000092304	0	NA	NA	NA	NA	NA	ENSDART00000136793.3	si:dkey-59l11.7	si:dkey-59l11.7 [Source:ZFIN;Acc:ZDB-GENE-060503-643]	protein_coding
ENSDARG00000034095	3.21665	-0.232855	0.998663	-0.233167	0.815632	NA	ENSDART00000151952.3	si:dkey-59l11.10	si:dkey-59l11.10 [Source:ZFIN;Acc:ZDB-GENE-120703-17]	protein_coding
ENSDARG00000116177	8.01736	0.691853	0.579097	1.19471	0.232201	0.457112	ENSDART00000177741.2	znf1127	zinc finger protein 1127 [Source:ZFIN;Acc:ZDB-GENE-110914-37]	protein_coding
ENSDARG00000110433	0.372489	-0.569139	3.00759	-0.189234	0.849909	NA	ENSDART00000150385.2	znf997	zinc finger protein 997 [Source:ZFIN;Acc:ZDB-GENE-110914-80]	protein_coding
ENSDARG00000092926	0.165051	1.08738	5.2679	0.206416	0.836466	NA	ENSDART00000142713.2	si:dkey-66k12.3	si:dkey-66k12.3 [Source:ZFIN;Acc:ZDB-GENE-060503-927]	protein_coding
ENSDARG00000093747	0.11746	0	5.2679	0	1	NA	ENSDART00000133258.2	si:dkey-122c11.1	si:dkey-122c11.1 [Source:ZFIN;Acc:ZDB-GENE-060531-74]	protein_coding
ENSDARG00000087070	14.7645	0.134338	0.502909	0.267122	0.789375	0.892992	ENSDART00000150397.2	znf977	zinc finger protein 977 [Source:ZFIN;Acc:ZDB-GENE-110913-138]	protein_coding
ENSDARG00000115506	0.262469	-0.529346	4.32074	-0.122513	0.902493	NA	ENSDART00000150394.2	si:dkey-122c11.8	si:dkey-122c11.8 [Source:ZFIN;Acc:ZDB-GENE-110913-23]	protein_coding
ENSDARG00000111831	0.0502213	0	5.2679	0	1	NA	ENSDART00000189450.1	CR407594.1	NA	protein_coding
ENSDARG00000087788	3.22772	2.31611	0.977977	2.36827	0.0178714	NA	ENSDART00000150641.2	si:ch211-22k7.9	si:ch211-22k7.9 [Source:ZFIN;Acc:ZDB-GENE-070424-160]	retained_intron
ENSDARG00000112386	0	NA	NA	NA	NA	NA	ENSDART00000164912.2	si:ch73-236c18.2	si:ch73-236c18.2 [Source:ZFIN;Acc:ZDB-GENE-121214-2]	protein_coding
ENSDARG00000113753	0	NA	NA	NA	NA	NA	ENSDART00000169154.2	CR352303.1	NA	rRNA
ENSDARG00000115323	0	NA	NA	NA	NA	NA	ENSDART00000189442.1	BX548067.3	NA	snRNA
ENSDARG00000101301	2.79598	0.0586086	1.15522	0.0507336	0.959538	NA	ENSDART00000160640.2	si:dkey-261o4.1	si:dkey-261o4.1 [Source:ZFIN;Acc:ZDB-GENE-141211-74]	protein_coding
ENSDARG00000102927	1.98303	0.131596	1.22291	0.107609	0.914306	NA	ENSDART00000161855.2	si:dkey-156k2.4	si:dkey-156k2.4 [Source:ZFIN;Acc:ZDB-GENE-110913-8]	protein_coding
ENSDARG00000102358	0.793847	-1.56843	2.0936	-0.749152	0.453765	NA	ENSDART00000168526.2	si:dkey-261o4.9	si:dkey-261o4.9 [Source:ZFIN;Acc:ZDB-GENE-141211-1]	protein_coding
ENSDARG00000103045	3.09736	0.628563	0.980514	0.641055	0.521487	NA	ENSDART00000160101.2	BX548067.1	si:dkey-261o4.8 [Source:NCBI gene;Acc:100537246]	processed_transcript
ENSDARG00000110256	0	NA	NA	NA	NA	NA	ENSDART00000158054.2	BX548067.2	NA	processed_transcript
ENSDARG00000110611	0.111433	0	5.2679	0	1	NA	ENSDART00000170704.2	BX950868.3	NA	lincRNA
ENSDARG00000104423	3.24587	-0.696257	0.804139	-0.865842	0.386577	NA	ENSDART00000161173.2	BX950868.2	NA	lincRNA
ENSDARG00000100699	0	NA	NA	NA	NA	NA	ENSDART00000163313.2	BX950868.1	NA	lincRNA
ENSDARG00000108525	0.108157	-1.20303	5.24566	-0.229338	0.818606	NA	ENSDART00000176004.2	CR749167.2	NA	protein_coding
ENSDARG00000103755	8.63844	0.0339997	0.586776	0.0579432	0.953794	0.977646	ENSDART00000161152.2	si:dkeyp-4c4.1	si:dkeyp-4c4.1 [Source:ZFIN;Acc:ZDB-GENE-081104-4]	protein_coding
ENSDARG00000100165	0.174099	-0.047065	5.25337	-0.00895902	0.992852	NA	ENSDART00000164669.2	CR749167.1	NA	lincRNA
ENSDARG00000109211	3.12667	-0.573906	0.928932	-0.617812	0.536699	NA	ENSDART00000124410.3	znf979	zinc finger protein 979 [Source:ZFIN;Acc:ZDB-GENE-110913-140]	protein_coding
ENSDARG00000104850	15.3245	0.0291878	0.448924	0.0650173	0.94816	0.974765	ENSDART00000167236.2	si:ch211-215p11.1	si:ch211-215p11.1 [Source:ZFIN;Acc:ZDB-GENE-060531-33]	protein_coding
ENSDARG00000091062	0.834457	1.36843	1.79573	0.762047	0.446032	NA	ENSDART00000110827.3	si:dkey-199k11.6	si:dkey-199k11.6 [Source:ZFIN;Acc:ZDB-GENE-060531-88]	protein_coding
ENSDARG00000101731	0.430591	2.47798	3.31734	0.746977	0.455077	NA	ENSDART00000165127.2	BX649341.1	NA	lincRNA
ENSDARG00000101817	4.70353	-0.0381798	0.831308	-0.0459274	0.963368	0.982193	ENSDART00000167808.2	si:dkey-5i16.5	si:dkey-5i16.5 [Source:ZFIN;Acc:ZDB-GENE-131120-160]	protein_coding
ENSDARG00000105161	4.10484	-0.507077	0.799399	-0.634323	0.52587	0.724397	ENSDART00000168982.2	si:ch211-238e22.8	si:ch211-238e22.8 [Source:ZFIN;Acc:ZDB-GENE-050419-231]	protein_coding
ENSDARG00000109864	0.788522	0.998438	2.06787	0.482834	0.629214	NA	ENSDART00000152091.2	znf995	zinc finger protein 995 [Source:ZFIN;Acc:ZDB-GENE-080215-13]	protein_coding
ENSDARG00000096467	0.130048	0	5.2679	0	1	NA	ENSDART00000151870.2	si:ch211-246n15.2	si:ch211-246n15.2 [Source:ZFIN;Acc:ZDB-GENE-120703-24]	protein_coding
ENSDARG00000110787	10.956	-1.05581	0.483324	-2.18448	0.0289273	0.118022	ENSDART00000164219.2	znf1102	zinc finger protein 1102 [Source:ZFIN;Acc:ZDB-GENE-071004-71]	protein_coding
ENSDARG00000112725	9.79022	0.349851	0.524943	0.666457	0.505119	0.709229	ENSDART00000151957.2	si:dkey-22h13.2	si:dkey-22h13.2 [Source:ZFIN;Acc:ZDB-GENE-120703-42]	protein_coding
ENSDARG00000091026	4.98134	0.473033	0.94441	0.500877	0.616458	0.786507	ENSDART00000131216.4	si:ch211-218h8.1	si:ch211-218h8.1 [Source:ZFIN;Acc:ZDB-GENE-081103-16]	protein_coding
ENSDARG00000096497	7.92351	0.36306	0.57729	0.628904	0.529412	0.727336	ENSDART00000151890.2	si:dkey-22h13.3	si:dkey-22h13.3 [Source:ZFIN;Acc:ZDB-GENE-120703-47]	protein_coding
ENSDARG00000095777	0.826522	1.85571	2.14406	0.865511	0.386758	NA	ENSDART00000151927.2	si:ch211-218h8.3	si:ch211-218h8.3 [Source:ZFIN;Acc:ZDB-GENE-120703-51]	protein_coding
ENSDARG00000096434	0.269062	1.83696	4.34008	0.423255	0.672109	NA	ENSDART00000151967.2	BX901907.1	NA	lincRNA
ENSDARG00000096493	0.419933	-0.693115	3.21295	-0.215725	0.829202	NA	ENSDART00000151887.3	BX901907.4	NA	lincRNA
ENSDARG00000096486	0.0500425	1.08738	5.2679	0.206416	0.836466	NA	ENSDART00000151867.2	BX901907.3	NA	lincRNA
ENSDARG00000096478	0.404089	3.66309	3.72311	0.983879	0.325175	NA	ENSDART00000151879.2	BX901907.2	NA	lincRNA
ENSDARG00000093846	4.51256	-0.416372	0.712449	-0.584424	0.558935	0.748914	ENSDART00000150835.2	si:dkey-57c22.1	si:dkey-57c22.1 [Source:ZFIN;Acc:ZDB-GENE-110914-164]	protein_coding
ENSDARG00000098236	1.28546	0.711553	1.43228	0.496798	0.619331	NA	ENSDART00000162569.2	zgc:174698	zgc:174698 [Source:ZFIN;Acc:ZDB-GENE-080204-74]	protein_coding
ENSDARG00000089831	24.7567	-1.20288	0.421142	-2.85625	0.00428683	0.0280046	ENSDART00000133295.3	si:dkey-207m2.4	si:dkey-207m2.4 [Source:ZFIN;Acc:ZDB-GENE-081103-58]	protein_coding
ENSDARG00000096472	0.0677866	-0.920926	5.26007	-0.175079	0.861018	NA	ENSDART00000151837.2	AL845295.2	NA	processed_transcript
ENSDARG00000076160	1.45938	-0.639658	1.4126	-0.452822	0.650677	NA	ENSDART00000110319.4	si:dkey-285e18.2	si:dkey-285e18.2 [Source:ZFIN;Acc:ZDB-GENE-120703-43]	processed_transcript
ENSDARG00000096435	0.0562696	0	5.2679	0	1	NA	ENSDART00000151985.2	AL845295.1	NA	processed_transcript
ENSDARG00000093665	2.1537	-1.00228	1.00989	-0.992468	0.320969	NA	ENSDART00000151975.2	si:dkey-285e18.5	si:dkey-285e18.5 [Source:ZFIN;Acc:ZDB-GENE-120703-44]	protein_coding
ENSDARG00000098144	0.732948	-3.04279	2.39378	-1.27113	0.203684	NA	ENSDART00000152047.2	si:dkey-285e18.6	si:dkey-285e18.6 [Source:ZFIN;Acc:ZDB-GENE-120709-86]	protein_coding
ENSDARG00000098510	0.522058	0.163693	2.94438	0.0555951	0.955664	NA	ENSDART00000151978.3	zgc:174650	zgc:174650 [Source:ZFIN;Acc:ZDB-GENE-080219-10]	protein_coding
ENSDARG00000113523	0	NA	NA	NA	NA	NA	ENSDART00000191522.1	BX649394.9	NA	snRNA
ENSDARG00000115210	0	NA	NA	NA	NA	NA	ENSDART00000181672.1	BX649394.13	NA	snRNA
ENSDARG00000111674	0	NA	NA	NA	NA	NA	ENSDART00000183817.1	BX649394.2	NA	snRNA
ENSDARG00000115261	0	NA	NA	NA	NA	NA	ENSDART00000186535.1	BX649394.14	NA	snRNA
ENSDARG00000112939	0	NA	NA	NA	NA	NA	ENSDART00000191108.1	BX649394.6	NA	snRNA
ENSDARG00000116425	0	NA	NA	NA	NA	NA	ENSDART00000185759.1	BX649394.15	NA	snRNA
ENSDARG00000113996	0	NA	NA	NA	NA	NA	ENSDART00000182809.1	BX649394.11	NA	snRNA
ENSDARG00000113283	0	NA	NA	NA	NA	NA	ENSDART00000189560.1	BX649394.7	NA	snRNA
ENSDARG00000112814	0	NA	NA	NA	NA	NA	ENSDART00000192453.1	BX649394.4	NA	snRNA
ENSDARG00000113435	0	NA	NA	NA	NA	NA	ENSDART00000183303.1	BX649394.8	NA	snRNA
ENSDARG00000110692	0	NA	NA	NA	NA	NA	ENSDART00000182036.1	BX649394.1	NA	snRNA
ENSDARG00000114896	0	NA	NA	NA	NA	NA	ENSDART00000187098.1	BX649394.12	NA	snRNA
ENSDARG00000113861	0	NA	NA	NA	NA	NA	ENSDART00000189039.1	BX649394.10	NA	snRNA
ENSDARG00000112430	0	NA	NA	NA	NA	NA	ENSDART00000185652.1	BX649394.3	NA	snRNA
ENSDARG00000112871	0	NA	NA	NA	NA	NA	ENSDART00000183939.1	BX649394.5	NA	snRNA
ENSDARG00000090116	8.3016	-0.462699	0.641276	-0.721529	0.470584	0.681932	ENSDART00000137775.3	znf1136	zinc finger protein 1136 [Source:ZFIN;Acc:ZDB-GENE-120709-10]	protein_coding
ENSDARG00000096462	0.379969	-0.653544	3.01142	-0.217022	0.828191	NA	ENSDART00000151872.2	BX571664.1	NA	antisense
ENSDARG00000096463	0.6418	0.613015	2.66154	0.230324	0.81784	NA	ENSDART00000151964.2	si:dkeyp-82h4.1	si:dkeyp-82h4.1 [Source:ZFIN;Acc:ZDB-GENE-120709-49]	retained_intron
ENSDARG00000102062	15.8812	-0.0881065	0.398003	-0.221371	0.824803	0.913462	ENSDART00000129627.3	si:dkeyp-82h4.3	si:dkeyp-82h4.3 [Source:ZFIN;Acc:ZDB-GENE-120709-17]	protein_coding
ENSDARG00000112103	0.833615	-0.0456921	1.9493	-0.0234403	0.981299	NA	ENSDART00000151846.2	si:dkey-16p19.1	si:dkey-16p19.1 [Source:ZFIN;Acc:ZDB-GENE-120709-3]	protein_coding
ENSDARG00000095149	1.54271	0.369262	1.32242	0.279231	0.780068	NA	ENSDART00000131561.3	znf1062	zinc finger protein 1062 [Source:ZFIN;Acc:ZDB-GENE-120709-37]	protein_coding
ENSDARG00000096491	0.0582252	0	5.2679	0	1	NA	ENSDART00000151948.2	si:ch211-73m21.1	si:ch211-73m21.1 [Source:ZFIN;Acc:ZDB-GENE-120709-61]	protein_coding
ENSDARG00000096461	0.359866	-0.268789	2.93905	-0.0914545	0.927131	NA	ENSDART00000151944.2	CR382294.1	NA	lincRNA
ENSDARG00000096484	0.0535928	-0.920928	5.26007	-0.175079	0.861018	NA	ENSDART00000151996.2	si:ch211-181p13.2	si:ch211-181p13.2 [Source:ZFIN;Acc:ZDB-GENE-030131-9054]	lincRNA
ENSDARG00000092583	7.20567	-0.151225	0.662914	-0.228121	0.819552	0.909957	ENSDART00000136445.3	si:dkey-16p19.5	si:dkey-16p19.5 [Source:ZFIN;Acc:ZDB-GENE-120709-69]	protein_coding
ENSDARG00000114521	0.517424	0.000825434	2.92122	0.000282565	0.999775	NA	ENSDART00000186177.1	CR388165.10	NA	protein_coding
ENSDARG00000096481	0.0582716	0	5.2679	0	1	NA	ENSDART00000151905.2	si:dkey-16p19.8	si:dkey-16p19.8 [Source:ZFIN;Acc:ZDB-GENE-120709-67]	protein_coding
ENSDARG00000069555	4.04889	-0.184681	0.812688	-0.227247	0.820231	0.910508	ENSDART00000139754.3	CR388165.1	NA	unprocessed_pseudogene
ENSDARG00000080512	0	NA	NA	NA	NA	NA	ENSDART00000116568.2	CR388165.2	NA	snRNA
ENSDARG00000082646	0	NA	NA	NA	NA	NA	ENSDART00000117272.2	CR388165.4	NA	snRNA
ENSDARG00000117166	0	NA	NA	NA	NA	NA	ENSDART00000192853.1	CR388165.11	NA	snRNA
ENSDARG00000109330	0	NA	NA	NA	NA	NA	ENSDART00000181129.1	CR388165.6	NA	snRNA
ENSDARG00000112577	0	NA	NA	NA	NA	NA	ENSDART00000118207.2	CR388165.9	NA	snRNA
ENSDARG00000080787	0	NA	NA	NA	NA	NA	ENSDART00000117440.2	CR388165.3	NA	snRNA
ENSDARG00000110271	0	NA	NA	NA	NA	NA	ENSDART00000184357.1	CR388165.7	NA	snRNA
ENSDARG00000111055	0	NA	NA	NA	NA	NA	ENSDART00000118893.2	CR388165.8	NA	snRNA
ENSDARG00000084431	0	NA	NA	NA	NA	NA	ENSDART00000119831.2	CR388165.5	NA	snRNA
ENSDARG00000116546	0.892279	0.0514827	1.78609	0.0288243	0.977005	NA	ENSDART00000152038.2	znf987	zinc finger protein 987 [Source:ZFIN;Acc:ZDB-GENE-120709-57]	protein_coding
ENSDARG00000099595	0.696972	1.17481	2.15847	0.544277	0.586251	NA	ENSDART00000164821.2	BX088603.2	NA	processed_transcript
ENSDARG00000092596	0.243282	0.571706	4.43146	0.129011	0.897349	NA	ENSDART00000140906.3	si:dkeyp-44d3.1	si:dkeyp-44d3.1 [Source:ZFIN;Acc:ZDB-GENE-120709-22]	protein_coding
ENSDARG00000101960	0.584834	-0.836194	2.78689	-0.300045	0.764143	NA	ENSDART00000170480.2	si:dkeyp-44d3.3	si:dkeyp-44d3.3 [Source:ZFIN;Acc:ZDB-GENE-120703-45]	protein_coding
ENSDARG00000102370	0.353841	0.279212	3.01273	0.0926775	0.92616	NA	ENSDART00000164004.2	znf1094	zinc finger protein 1094 [Source:ZFIN;Acc:ZDB-GENE-120703-39]	protein_coding
ENSDARG00000117713	0.100085	1.82758	5.23845	0.348877	0.727182	NA	ENSDART00000194933.1	BX088603.3	NA	lincRNA
ENSDARG00000101916	0.125062	1.08738	5.2679	0.206416	0.836466	NA	ENSDART00000182308.1	si:dkeyp-44d3.5	si:dkeyp-44d3.5 [Source:ZFIN;Acc:ZDB-GENE-120703-2]	protein_coding
ENSDARG00000113626	1.14137	-1.28402	1.95774	-0.655868	0.511909	NA	ENSDART00000138165.3	znf976	zinc finger protein 976 [Source:ZFIN;Acc:ZDB-GENE-131119-69]	protein_coding
ENSDARG00000099561	0.116497	0	5.2679	0	1	NA	ENSDART00000166742.2	BX088603.1	NA	processed_transcript
ENSDARG00000099475	0.153857	-0.295135	5.24015	-0.0563219	0.955085	NA	ENSDART00000163799.2	CR855306.1	NA	processed_transcript
ENSDARG00000098071	0.158871	1.90544	5.24078	0.363579	0.716172	NA	ENSDART00000167263.2	znf1049	zinc finger protein 1049 [Source:ZFIN;Acc:ZDB-GENE-131118-26]	protein_coding
ENSDARG00000102316	1.14829	-1.70326	1.56439	-1.08877	0.276257	NA	ENSDART00000126634.3	si:dkey-237m9.2	si:dkey-237m9.2 [Source:ZFIN;Acc:ZDB-GENE-131119-68]	protein_coding
ENSDARG00000098281	2.68993	-1.43763	1.11912	-1.28461	0.198929	NA	ENSDART00000160196.2	si:dkey-237m9.1	si:dkey-237m9.1 [Source:ZFIN;Acc:ZDB-GENE-131118-30]	protein_coding
ENSDARG00000102542	1.44412	0.77186	1.25794	0.613592	0.539485	NA	ENSDART00000171428.2	si:ch211-268b14.2	si:ch211-268b14.2 [Source:ZFIN;Acc:ZDB-GENE-131121-648]	protein_coding
ENSDARG00000102357	0.0500425	1.08738	5.2679	0.206416	0.836466	NA	ENSDART00000171896.2	CR854899.1	NA	processed_transcript
ENSDARG00000101489	0	NA	NA	NA	NA	NA	ENSDART00000165185.2	CR954226.1	NA	snRNA
ENSDARG00000109432	0	NA	NA	NA	NA	NA	ENSDART00000182138.1	CR954226.3	NA	snRNA
ENSDARG00000115510	0	NA	NA	NA	NA	NA	ENSDART00000193552.1	CR954226.4	NA	snRNA
ENSDARG00000102098	0.212882	0	5.2679	0	1	NA	ENSDART00000162616.2	CR954226.2	NA	lincRNA
ENSDARG00000102837	0	NA	NA	NA	NA	NA	ENSDART00000163399.2	znf1145	zinc finger protein 1145 [Source:ZFIN;Acc:ZDB-GENE-141212-288]	protein_coding
ENSDARG00000104852	8.3745	0.102017	0.5925	0.172181	0.863295	0.933753	ENSDART00000160038.2	si:ch211-142b24.8	si:ch211-142b24.8 [Source:ZFIN;Acc:ZDB-GENE-141215-45]	protein_coding
ENSDARG00000103346	16.6698	-0.0552963	0.497705	-0.111103	0.911535	0.95758	ENSDART00000110313.4	si:dkeyp-85d8.5	si:dkeyp-85d8.5 [Source:ZFIN;Acc:ZDB-GENE-110913-144]	protein_coding
ENSDARG00000110658	16.6644	-0.47239	0.450951	-1.04754	0.294849	0.526576	ENSDART00000164406.2	zgc:174696	zgc:174696 [Source:ZFIN;Acc:ZDB-GENE-030131-2836]	protein_coding
ENSDARG00000103441	4.02876	1.15273	0.984056	1.17141	0.241433	0.4671	ENSDART00000162361.2	znf1060	zinc finger protein 1060 [Source:ZFIN;Acc:ZDB-GENE-141211-13]	protein_coding
ENSDARG00000103675	0.116543	0	5.2679	0	1	NA	ENSDART00000167317.2	CR854948.1	NA	processed_transcript
ENSDARG00000103689	4.57373	0.0483012	0.754959	0.0639786	0.948987	0.975	ENSDART00000162202.2	znf1148	zinc finger protein 1148 [Source:ZFIN;Acc:ZDB-GENE-141219-26]	processed_transcript
ENSDARG00000105173	1.32768	0.972887	1.22264	0.795728	0.42619	NA	ENSDART00000162193.2	si:ch211-142b24.2	si:ch211-142b24.2 [Source:ZFIN;Acc:ZDB-GENE-131122-63]	protein_coding
ENSDARG00000098390	1.94924	-0.084653	1.16652	-0.0725689	0.942149	NA	ENSDART00000170540.2	si:ch211-76m11.8	si:ch211-76m11.8 [Source:ZFIN;Acc:ZDB-GENE-041210-280]	retained_intron
ENSDARG00000109251	1.14595	1.45006	1.79873	0.806158	0.420152	NA	ENSDART00000133558.4	si:dkey-4e4.1	si:dkey-4e4.1 [Source:ZFIN;Acc:ZDB-GENE-110914-73]	protein_coding
ENSDARG00000100112	5.83142	-0.21199	0.673877	-0.314583	0.753078	0.873167	ENSDART00000162279.2	znf1118	zinc finger protein 1118 [Source:ZFIN;Acc:ZDB-GENE-131125-21]	protein_coding
ENSDARG00000101447	0.545054	0.226933	3.05781	0.0742141	0.94084	NA	ENSDART00000166283.2	BX511066.2	NA	processed_transcript
ENSDARG00000099145	0	NA	NA	NA	NA	NA	ENSDART00000164343.2	BX511066.1	NA	processed_transcript
ENSDARG00000113510	1.48023	-0.268213	1.64952	-0.1626	0.870833	NA	ENSDART00000182910.1	si:ch211-59d8.2	si:ch211-59d8.2 [Source:ZFIN;Acc:ZDB-GENE-120703-18]	protein_coding
ENSDARG00000098514	2.58223	-0.0861646	1.03404	-0.0833279	0.933591	NA	ENSDART00000172612.2	si:ch211-59d8.3	si:ch211-59d8.3 [Source:ZFIN;Acc:ZDB-GENE-120709-11]	protein_coding
ENSDARG00000098515	6.84493	0.190581	0.68842	0.276838	0.781905	0.888605	ENSDART00000163299.2	si:dkey-16p6.1	si:dkey-16p6.1 [Source:ZFIN;Acc:ZDB-GENE-081103-43]	protein_coding
ENSDARG00000115391	0	NA	NA	NA	NA	NA	ENSDART00000191358.1	BX000477.8	NA	snRNA
ENSDARG00000111930	0	NA	NA	NA	NA	NA	ENSDART00000183829.1	BX000477.6	NA	snRNA
ENSDARG00000115765	0.123811	1.0746	5.23077	0.205438	0.83723	NA	ENSDART00000193797.1	BX000477.9	NA	snRNA
ENSDARG00000113981	0.0318067	1.01674	5.26009	0.193292	0.84673	NA	ENSDART00000192099.1	BX000477.7	NA	snRNA
ENSDARG00000109917	0	NA	NA	NA	NA	NA	ENSDART00000182123.1	BX000477.4	NA	snRNA
ENSDARG00000099467	0.0562696	0	5.2679	0	1	NA	ENSDART00000171104.2	BX000477.1	NA	snRNA
ENSDARG00000110188	0	NA	NA	NA	NA	NA	ENSDART00000189069.1	BX000477.5	NA	snRNA
ENSDARG00000108420	0	NA	NA	NA	NA	NA	ENSDART00000175557.2	BX000477.3	NA	snRNA
ENSDARG00000114743	0.283417	-1.19027	5.08461	-0.234094	0.814912	NA	ENSDART00000168211.2	si:dkey-11d20.1	si:dkey-11d20.1 [Source:ZFIN;Acc:ZDB-GENE-070705-291]	protein_coding
ENSDARG00000102220	0.0232124	-0.726841	5.25477	-0.13832	0.889987	NA	ENSDART00000164020.2	BX000477.2	NA	snRNA
ENSDARG00000117184	0	NA	NA	NA	NA	NA	ENSDART00000188000.1	BX000477.10	NA	snRNA
ENSDARG00000098270	3.48914	0.299086	0.886339	0.33744	0.735786	NA	ENSDART00000168536.2	znf1053	zinc finger protein 1053 [Source:ZFIN;Acc:ZDB-GENE-121214-1]	protein_coding
ENSDARG00000115426	0	NA	NA	NA	NA	NA	ENSDART00000184850.1	CR925768.11	NA	protein_coding
ENSDARG00000111248	0	NA	NA	NA	NA	NA	ENSDART00000192452.1	CR925768.5	NA	snRNA
ENSDARG00000116816	0	NA	NA	NA	NA	NA	ENSDART00000185936.1	CR925768.15	NA	snRNA
ENSDARG00000117022	0	NA	NA	NA	NA	NA	ENSDART00000189586.1	CR925768.16	NA	snRNA
ENSDARG00000113020	0	NA	NA	NA	NA	NA	ENSDART00000190030.1	CR925768.8	NA	snRNA
ENSDARG00000114570	0	NA	NA	NA	NA	NA	ENSDART00000180509.1	CR925768.10	NA	snRNA
ENSDARG00000111695	0	NA	NA	NA	NA	NA	ENSDART00000191601.1	CR925768.6	NA	snRNA
ENSDARG00000111111	0	NA	NA	NA	NA	NA	ENSDART00000187121.1	CR925768.4	NA	snRNA
ENSDARG00000115879	0	NA	NA	NA	NA	NA	ENSDART00000187459.1	CR925768.14	NA	snRNA
ENSDARG00000117062	0	NA	NA	NA	NA	NA	ENSDART00000189796.1	CR925768.17	NA	snRNA
ENSDARG00000113335	0	NA	NA	NA	NA	NA	ENSDART00000192542.1	CR925768.9	NA	snRNA
ENSDARG00000115874	0	NA	NA	NA	NA	NA	ENSDART00000185987.1	CR925768.13	NA	snRNA
ENSDARG00000111857	0	NA	NA	NA	NA	NA	ENSDART00000186243.1	CR925768.7	NA	snRNA
ENSDARG00000117206	0	NA	NA	NA	NA	NA	ENSDART00000190199.1	CR925768.18	NA	snRNA
ENSDARG00000109323	0	NA	NA	NA	NA	NA	ENSDART00000183999.1	CR925768.2	NA	snRNA
ENSDARG00000109421	0	NA	NA	NA	NA	NA	ENSDART00000183314.1	CR925768.3	NA	snRNA
ENSDARG00000115512	0	NA	NA	NA	NA	NA	ENSDART00000189192.1	CR925768.12	NA	snRNA
ENSDARG00000105282	0.111433	0	5.2679	0	1	NA	ENSDART00000162116.2	CR925768.1	NA	snRNA
ENSDARG00000117802	0.0825027	0.975013	5.25428	0.185565	0.852786	NA	ENSDART00000194651.1	CT027759.1	NA	lincRNA
ENSDARG00000098279	2.66808	-1.1751	1.1019	-1.06644	0.286226	NA	ENSDART00000171047.2	si:zfos-451d2.2	si:zfos-451d2.2 [Source:ZFIN;Acc:ZDB-GENE-141212-290]	protein_coding
ENSDARG00000096189	3.96144	0.527539	0.816579	0.646035	0.518256	0.718389	ENSDART00000150269.2	si:dkey-54j5.2	si:dkey-54j5.2 [Source:ZFIN;Acc:ZDB-GENE-110913-53]	protein_coding
ENSDARG00000096226	1.13386	0.0517311	1.68749	0.0306555	0.975544	NA	ENSDART00000150773.2	znf1072	zinc finger protein 1072 [Source:ZFIN;Acc:ZDB-GENE-110913-146]	protein_coding
ENSDARG00000094017	2.59845	1.34139	1.20052	1.11734	0.263848	NA	ENSDART00000150732.2	znf1137	zinc finger protein 1137 [Source:ZFIN;Acc:ZDB-GENE-071004-87]	protein_coding
ENSDARG00000082273	0	NA	NA	NA	NA	NA	ENSDART00000115713.2	BX927135.1	NA	snRNA
ENSDARG00000109385	0	NA	NA	NA	NA	NA	ENSDART00000184974.1	BX927135.3	NA	snRNA
ENSDARG00000093165	0.773783	0.729698	1.691	0.431519	0.666091	NA	ENSDART00000150380.2	si:dkey-16p6.2	si:dkey-16p6.2 [Source:ZFIN;Acc:ZDB-GENE-110913-100]	protein_coding
ENSDARG00000096162	0	NA	NA	NA	NA	NA	ENSDART00000150435.2	BX927135.2	NA	unprocessed_pseudogene
ENSDARG00000088836	10.0573	0.543989	0.547615	0.993378	0.320526	0.550695	ENSDART00000137770.2	si:ch211-76m11.5	si:ch211-76m11.5 [Source:ZFIN;Acc:ZDB-GENE-041210-278]	protein_coding
ENSDARG00000090947	2.06325	0.803382	1.14928	0.699027	0.484535	NA	ENSDART00000150310.4	si:dkey-29j8.1	si:dkey-29j8.1 [Source:ZFIN;Acc:ZDB-GENE-110913-11]	protein_coding
ENSDARG00000094558	1.7134	-0.490873	1.26068	-0.38937	0.697002	NA	ENSDART00000183160.1	si:dkeyp-53e4.1	si:dkeyp-53e4.1 [Source:ZFIN;Acc:ZDB-GENE-110913-59]	protein_coding
ENSDARG00000096000	0.529854	0.464952	2.38352	0.195069	0.845339	NA	ENSDART00000150796.2	si:dkey-29j8.2	si:dkey-29j8.2 [Source:ZFIN;Acc:ZDB-GENE-110913-58]	protein_coding
ENSDARG00000096091	33.2546	-0.128996	0.332727	-0.387691	0.698244	0.839388	ENSDART00000150462.2	BX927253.2	NA	sense_intronic
ENSDARG00000114317	0.893504	-2.03269	2.08417	-0.975299	0.329412	NA	ENSDART00000191022.1	BX927253.3	NA	protein_coding
ENSDARG00000096072	0.261222	-0.805067	5.26464	-0.15292	0.878462	NA	ENSDART00000150323.2	BX927253.1	NA	sense_intronic
ENSDARG00000095993	2.52022	0.0396797	1.07972	0.0367499	0.970684	NA	ENSDART00000150797.2	znf1073	zinc finger protein 1073 [Source:ZFIN;Acc:ZDB-GENE-110913-154]	protein_coding
ENSDARG00000095440	0.418506	0.556115	2.57912	0.215622	0.829283	NA	ENSDART00000150476.2	si:dkeyp-53e4.2	si:dkeyp-53e4.2 [Source:ZFIN;Acc:ZDB-GENE-110913-125]	protein_coding
ENSDARG00000096163	0	NA	NA	NA	NA	NA	ENSDART00000150536.2	BX664605.1	NA	unprocessed_pseudogene
ENSDARG00000114935	0.221388	0	5.2679	0	1	NA	ENSDART00000182252.1	si:dkeyp-53e4.4	si:dkeyp-53e4.4 [Source:ZFIN;Acc:ZDB-GENE-110913-37]	protein_coding
ENSDARG00000112905	0	NA	NA	NA	NA	NA	ENSDART00000180024.1	BX664605.2	NA	snRNA
ENSDARG00000068161	0.100738	1.19597	5.25812	0.227452	0.820072	NA	ENSDART00000150240.3	si:dkey-16p6.4	si:dkey-16p6.4 [Source:ZFIN;Acc:ZDB-GENE-110913-5]	protein_coding
ENSDARG00000113192	3.4259	-0.122318	0.959318	-0.127505	0.898541	NA	ENSDART00000150700.2	si:dkey-29p23.2	si:dkey-29p23.2 [Source:ZFIN;Acc:ZDB-GENE-110914-51]	protein_coding
ENSDARG00000113896	51.0009	-0.494557	0.385641	-1.28243	0.199693	0.417291	ENSDART00000180541.1	si:dkey-29p23.1	si:dkey-29p23.1 [Source:ZFIN;Acc:ZDB-GENE-081103-27]	protein_coding
ENSDARG00000089875	6.90318	-0.744703	0.609396	-1.22203	0.221694	0.443858	ENSDART00000132945.3	zgc:173705	zgc:173705 [Source:ZFIN;Acc:ZDB-GENE-080212-6]	protein_coding
ENSDARG00000087714	3.39489	-0.509787	0.897592	-0.56795	0.570069	NA	ENSDART00000163000.2	si:ch211-226o13.1	si:ch211-226o13.1 [Source:ZFIN;Acc:ZDB-GENE-081104-491]	protein_coding
ENSDARG00000087518	9.23336	1.08891	0.566028	1.92377	0.0543828	0.181332	ENSDART00000185246.1	si:dkey-261p22.1	si:dkey-261p22.1 [Source:ZFIN;Acc:ZDB-GENE-081103-60]	protein_coding
ENSDARG00000094305	0.186269	1.08738	5.2679	0.206416	0.836466	NA	ENSDART00000146627.3	si:ch211-226o13.3	si:ch211-226o13.3 [Source:ZFIN;Acc:ZDB-GENE-110914-139]	protein_coding
ENSDARG00000111465	7.45822	-0.115634	0.590197	-0.195924	0.84467	0.923354	ENSDART00000181638.1	znf1104	zinc finger protein 1104 [Source:ZFIN;Acc:ZDB-GENE-110913-152]	protein_coding
ENSDARG00000112719	27.9715	0.258244	0.347737	0.742642	0.457699	0.671136	ENSDART00000124397.3	si:dkey-4j21.2	si:dkey-4j21.2 [Source:ZFIN;Acc:ZDB-GENE-120703-3]	protein_coding
ENSDARG00000091235	11.3513	-0.338357	0.695548	-0.486461	0.62664	0.792984	ENSDART00000108542.4	CABZ01015525.1	NA	protein_coding
ENSDARG00000096064	0	NA	NA	NA	NA	NA	ENSDART00000150482.2	si:dkeyp-100h4.4	si:dkeyp-100h4.4 [Source:ZFIN;Acc:ZDB-GENE-110914-147]	protein_coding
ENSDARG00000078167	3.35212	1.28929	0.911944	1.41378	0.157426	NA	ENSDART00000181891.1	si:dkeyp-100h4.1	si:dkeyp-100h4.1 [Source:ZFIN;Acc:ZDB-GENE-081103-7]	protein_coding
ENSDARG00000096067	0	NA	NA	NA	NA	NA	ENSDART00000150460.2	si:dkeyp-100h4.7	si:dkeyp-100h4.7 [Source:ZFIN;Acc:ZDB-GENE-110914-163]	protein_coding
ENSDARG00000112106	0	NA	NA	NA	NA	NA	ENSDART00000191231.1	BX649454.1	NA	rRNA
ENSDARG00000096109	0	NA	NA	NA	NA	NA	ENSDART00000150673.2	si:dkeyp-100h4.2	si:dkeyp-100h4.2 [Source:ZFIN;Acc:ZDB-GENE-110914-172]	protein_coding
ENSDARG00000092471	2.66582	-0.334854	1.05767	-0.316596	0.75155	NA	ENSDART00000153885.2	si:dkey-7j22.1	si:dkey-7j22.1 [Source:ZFIN;Acc:ZDB-GENE-131119-62]	protein_coding
ENSDARG00000097091	2.13093	1.89414	1.14598	1.65286	0.0983594	NA	ENSDART00000157214.2	si:dkey-7j22.2	si:dkey-7j22.2 [Source:ZFIN;Acc:ZDB-GENE-131122-92]	protein_coding
ENSDARG00000088640	3.00131	-0.68262	0.969489	-0.704103	0.481369	NA	ENSDART00000156793.2	znf1115	zinc finger protein 1115 [Source:ZFIN;Acc:ZDB-GENE-131119-74]	protein_coding
ENSDARG00000117156	2.05968	0.846903	1.23882	0.683639	0.494203	NA	ENSDART00000156670.2	si:dkey-7j22.4	si:dkey-7j22.4 [Source:ZFIN;Acc:ZDB-GENE-131125-95]	protein_coding
ENSDARG00000097393	0.0635442	0	5.2679	0	1	NA	ENSDART00000154143.2	BX897720.1	NA	lincRNA
ENSDARG00000090192	4.11181	0.679164	0.92383	0.735161	0.462241	0.675505	ENSDART00000145036.4	si:dkey-16p6.1	si:dkey-16p6.1 [Source:ZFIN;Acc:ZDB-GENE-081103-43]	protein_coding
ENSDARG00000109466	4.41641	1.60544	0.873668	1.83758	0.0661236	0.206483	ENSDART00000154874.2	si:dkeyp-77c4.5	si:dkeyp-77c4.5 [Source:ZFIN;Acc:ZDB-GENE-131119-35]	protein_coding
ENSDARG00000113564	4.03557	-1.28725	0.873599	-1.47351	0.140615	0.336497	ENSDART00000156083.2	znf1107	zinc finger protein 1107 [Source:ZFIN;Acc:ZDB-GENE-131122-103]	protein_coding
ENSDARG00000086296	3.13025	0.544755	0.877355	0.620906	0.534662	NA	ENSDART00000150621.2	znf1137	zinc finger protein 1137 [Source:ZFIN;Acc:ZDB-GENE-071004-87]	protein_coding
ENSDARG00000096046	0.639867	0.0252238	2.61306	0.00965298	0.992298	NA	ENSDART00000150580.2	BX649307.1	NA	antisense
ENSDARG00000116587	1.03475	1.18924	1.75999	0.675709	0.499226	NA	ENSDART00000178716.2	znf980	zinc finger protein 980 [Source:ZFIN;Acc:ZDB-GENE-110913-163]	protein_coding
ENSDARG00000096208	0	NA	NA	NA	NA	NA	ENSDART00000150875.2	si:dkeyp-100h4.8	si:dkeyp-100h4.8 [Source:ZFIN;Acc:ZDB-GENE-110914-140]	protein_coding
ENSDARG00000089852	1.0901	0.0731049	1.7773	0.0411326	0.96719	NA	ENSDART00000143150.4	si:dkey-51d8.1	si:dkey-51d8.1 [Source:ZFIN;Acc:ZDB-GENE-081103-14]	protein_coding
ENSDARG00000095132	2.24342	-0.669758	1.1765	-0.56928	0.569166	NA	ENSDART00000135010.3	si:ch211-227e10.6	si:ch211-227e10.6 [Source:ZFIN;Acc:ZDB-GENE-050420-355]	protein_coding
ENSDARG00000116763	0	NA	NA	NA	NA	NA	ENSDART00000150373.2	BX649516.5	NA	antisense
ENSDARG00000095099	1.49817	2.76463	1.5084	1.83282	0.0668295	NA	ENSDART00000139338.3	BX649516.1	NA	lincRNA
ENSDARG00000096078	0.23749	0.928979	5.2127	0.178215	0.858554	NA	ENSDART00000148253.3	BX649516.3	NA	lincRNA
ENSDARG00000087597	7.64962	-0.0366374	0.614348	-0.0596363	0.952445	0.976868	ENSDART00000163870.2	si:dkey-51d8.3	si:dkey-51d8.3 [Source:ZFIN;Acc:ZDB-GENE-081103-8]	protein_coding
ENSDARG00000090769	2.04631	0.525008	1.20367	0.436174	0.66271	NA	ENSDART00000150696.2	si:dkey-51d8.6	si:dkey-51d8.6 [Source:ZFIN;Acc:ZDB-GENE-110914-115]	retained_intron
ENSDARG00000116216	4.12427	-0.686372	0.835665	-0.821349	0.411448	0.632871	ENSDART00000141609.3	znf1046	zinc finger protein 1046 [Source:ZFIN;Acc:ZDB-GENE-030131-2092]	protein_coding
ENSDARG00000096074	0.0935388	1.04466	5.26337	0.198477	0.842672	NA	ENSDART00000150663.2	BX649516.2	NA	lincRNA
ENSDARG00000096217	6.77962	-0.175548	0.630708	-0.278334	0.780756	0.888112	ENSDART00000150798.2	si:dkey-51d8.9	si:dkey-51d8.9 [Source:ZFIN;Acc:ZDB-GENE-110914-66]	protein_coding
ENSDARG00000096107	2.74056	0.862841	0.988685	0.872716	0.382818	NA	ENSDART00000150632.2	BX649516.4	NA	protein_coding
ENSDARG00000088861	3.6978	-0.552598	1.03195	-0.535489	0.592312	0.771611	ENSDART00000150838.2	znf1021	zinc finger protein 1021 [Source:ZFIN;Acc:ZDB-GENE-110913-143]	protein_coding
ENSDARG00000096012	6.09256	-0.485782	0.660963	-0.734961	0.462363	0.675584	ENSDART00000150544.2	znf1115	zinc finger protein 1115 [Source:ZFIN;Acc:ZDB-GENE-131119-74]	protein_coding
ENSDARG00000111835	0	NA	NA	NA	NA	NA	ENSDART00000187677.1	BX649479.1	NA	rRNA
ENSDARG00000117096	0.490269	2.50121	4.12738	0.606004	0.544512	NA	ENSDART00000150295.2	znf1138	zinc finger protein 1138 [Source:ZFIN;Acc:ZDB-GENE-110914-11]	protein_coding
ENSDARG00000096041	1.3332	0.650951	1.58615	0.410397	0.681515	NA	ENSDART00000150282.2	si:ch211-162i8.2	si:ch211-162i8.2 [Source:ZFIN;Acc:ZDB-GENE-110913-56]	protein_coding
ENSDARG00000100214	2.11813	-0.328441	1.4195	-0.231378	0.817021	NA	ENSDART00000159767.2	si:dkey-247i3.6	si:dkey-247i3.6 [Source:ZFIN;Acc:ZDB-GENE-110913-83]	protein_coding
ENSDARG00000111716	2.10177	-0.057809	1.17738	-0.0490997	0.96084	NA	ENSDART00000150769.2	si:ch211-162i8.5	si:ch211-162i8.5 [Source:ZFIN;Acc:ZDB-GENE-110914-30]	protein_coding
ENSDARG00000090033	10.5745	0.982162	0.498308	1.97099	0.0487247	0.16867	ENSDART00000150802.4	si:dkey-16p6.1	si:dkey-16p6.1 [Source:ZFIN;Acc:ZDB-GENE-081103-43]	protein_coding
ENSDARG00000087168	0.537921	0.875551	3.20232	0.273412	0.784537	NA	ENSDART00000150524.2	si:ch211-162i8.4	si:ch211-162i8.4 [Source:ZFIN;Acc:ZDB-GENE-110914-48]	protein_coding
ENSDARG00000096194	0	NA	NA	NA	NA	NA	ENSDART00000150367.2	BX649518.1	NA	lincRNA
ENSDARG00000109749	3.6039	2.00907	1.23745	1.62356	0.104469	0.279658	ENSDART00000150745.2	si:ch211-162i8.7	si:ch211-162i8.7 [Source:ZFIN;Acc:ZDB-GENE-110914-84]	protein_coding
ENSDARG00000087699	0.457788	-0.419751	2.88533	-0.145478	0.884334	NA	ENSDART00000124892.3	si:dkey-256i11.3	si:dkey-256i11.3 [Source:ZFIN;Acc:ZDB-GENE-110914-135]	protein_coding
ENSDARG00000096084	0	NA	NA	NA	NA	NA	ENSDART00000150573.2	si:dkey-256i11.6	si:dkey-256i11.6 [Source:ZFIN;Acc:ZDB-GENE-110914-215]	protein_coding
ENSDARG00000093713	2.67459	1.35087	0.967026	1.39694	0.162433	NA	ENSDART00000150399.2	si:dkey-256i11.2	si:dkey-256i11.2 [Source:ZFIN;Acc:ZDB-GENE-110913-47]	protein_coding
ENSDARG00000117248	2.14357	0.196839	1.31733	0.149423	0.88122	NA	ENSDART00000194589.1	BX649399.21	NA	lincRNA
ENSDARG00000096098	0	NA	NA	NA	NA	NA	ENSDART00000150465.2	BX649399.1	NA	lincRNA
ENSDARG00000111191	0	NA	NA	NA	NA	NA	ENSDART00000190024.1	BX649399.5	NA	snRNA
ENSDARG00000116359	0	NA	NA	NA	NA	NA	ENSDART00000181817.1	BX649399.18	NA	snRNA
ENSDARG00000111421	0	NA	NA	NA	NA	NA	ENSDART00000188842.1	BX649399.6	NA	snRNA
ENSDARG00000117036	0	NA	NA	NA	NA	NA	ENSDART00000192233.1	BX649399.20	NA	snRNA
ENSDARG00000114584	0	NA	NA	NA	NA	NA	ENSDART00000192830.1	BX649399.12	NA	snRNA
ENSDARG00000115258	0	NA	NA	NA	NA	NA	ENSDART00000189299.1	BX649399.14	NA	snRNA
ENSDARG00000110446	0	NA	NA	NA	NA	NA	ENSDART00000186278.1	BX649399.3	NA	snRNA
ENSDARG00000111663	0	NA	NA	NA	NA	NA	ENSDART00000189385.1	BX649399.7	NA	snRNA
ENSDARG00000116029	0	NA	NA	NA	NA	NA	ENSDART00000191407.1	BX649399.16	NA	snRNA
ENSDARG00000115223	0	NA	NA	NA	NA	NA	ENSDART00000190829.1	BX649399.13	NA	snRNA
ENSDARG00000116559	0	NA	NA	NA	NA	NA	ENSDART00000182683.1	BX649399.19	NA	snRNA
ENSDARG00000115734	0	NA	NA	NA	NA	NA	ENSDART00000183729.1	BX649399.15	NA	snRNA
ENSDARG00000116063	0	NA	NA	NA	NA	NA	ENSDART00000193595.1	BX649399.17	NA	snRNA
ENSDARG00000113958	0	NA	NA	NA	NA	NA	ENSDART00000193116.1	BX649399.8	NA	snRNA
ENSDARG00000114421	0	NA	NA	NA	NA	NA	ENSDART00000182785.1	BX649399.10	NA	snRNA
ENSDARG00000114375	0	NA	NA	NA	NA	NA	ENSDART00000190689.1	BX649399.9	NA	snRNA
ENSDARG00000114545	0	NA	NA	NA	NA	NA	ENSDART00000180825.1	BX649399.11	NA	snRNA
ENSDARG00000109457	0	NA	NA	NA	NA	NA	ENSDART00000192322.1	BX649399.2	NA	snRNA
ENSDARG00000111036	0	NA	NA	NA	NA	NA	ENSDART00000185577.1	BX649399.4	NA	snRNA
ENSDARG00000114893	2.27152	0.522771	1.00338	0.521008	0.602361	NA	ENSDART00000150866.2	znf1038	zinc finger protein 1038 [Source:ZFIN;Acc:ZDB-GENE-110914-24]	protein_coding
ENSDARG00000112860	0	NA	NA	NA	NA	NA	ENSDART00000179657.1	BX927193.6	NA	snRNA
ENSDARG00000114915	0	NA	NA	NA	NA	NA	ENSDART00000191748.1	BX927193.10	NA	snRNA
ENSDARG00000115366	0	NA	NA	NA	NA	NA	ENSDART00000126104.2	BX927193.12	NA	snRNA
ENSDARG00000117148	0	NA	NA	NA	NA	NA	ENSDART00000181852.1	BX927193.13	NA	snRNA
ENSDARG00000114058	0	NA	NA	NA	NA	NA	ENSDART00000189327.1	BX927193.8	NA	snRNA
ENSDARG00000111679	0	NA	NA	NA	NA	NA	ENSDART00000189581.1	BX927193.3	NA	snRNA
ENSDARG00000114904	0	NA	NA	NA	NA	NA	ENSDART00000181568.1	BX927193.9	NA	snRNA
ENSDARG00000114998	0	NA	NA	NA	NA	NA	ENSDART00000192063.1	BX927193.11	NA	snRNA
ENSDARG00000112696	0	NA	NA	NA	NA	NA	ENSDART00000190772.1	BX927193.5	NA	snRNA
ENSDARG00000112901	0	NA	NA	NA	NA	NA	ENSDART00000189003.1	BX927193.7	NA	snRNA
ENSDARG00000112695	0	NA	NA	NA	NA	NA	ENSDART00000189534.1	BX927193.4	NA	snRNA
ENSDARG00000111026	2.42699	0.865447	0.964008	0.897759	0.369314	NA	ENSDART00000162101.2	BX927193.2	NA	protein_coding
ENSDARG00000102644	0.230434	0.26784	5.18861	0.0516208	0.958831	NA	ENSDART00000161901.2	BX927193.1	NA	processed_transcript
ENSDARG00000110229	0.253429	0.217371	4.43837	0.0489754	0.960939	NA	ENSDART00000172383.2	zgc:173702	zgc:173702 [Source:ZFIN;Acc:ZDB-GENE-080208-3]	protein_coding
ENSDARG00000098878	0	NA	NA	NA	NA	NA	ENSDART00000160418.2	BX927164.1	NA	lincRNA
ENSDARG00000116657	0	NA	NA	NA	NA	NA	ENSDART00000188444.1	BX927164.2	NA	rRNA
ENSDARG00000101689	4.41887	0.385624	0.722171	0.533979	0.593356	0.772103	ENSDART00000168835.2	si:dkey-16p6.1	si:dkey-16p6.1 [Source:ZFIN;Acc:ZDB-GENE-081103-43]	protein_coding
ENSDARG00000102848	5.86698	0.175469	0.6347	0.27646	0.782194	0.888782	ENSDART00000158744.2	BX927336.3	NA	processed_transcript
ENSDARG00000098569	1.13518	-0.229975	1.54449	-0.1489	0.881633	NA	ENSDART00000162902.2	BX927336.1	NA	processed_transcript
ENSDARG00000101450	4.62354	0.429813	0.746913	0.575452	0.564985	0.753276	ENSDART00000162329.2	si:ch211-215p11.3	si:ch211-215p11.3 [Source:ZFIN;Acc:ZDB-GENE-060531-35]	protein_coding
ENSDARG00000101695	17.7586	0.174019	0.41573	0.418587	0.675518	0.825107	ENSDART00000161079.2	si:dkey-26m3.3	si:dkey-26m3.3 [Source:ZFIN;Acc:ZDB-GENE-070705-445]	protein_coding
ENSDARG00000099829	1.52448	1.12611	1.64174	0.685922	0.492762	NA	ENSDART00000162207.2	BX927336.2	NA	unprocessed_pseudogene
ENSDARG00000101598	15.6106	0.662685	0.50503	1.31217	0.189464	0.403854	ENSDART00000169555.2	si:ch211-215p11.1	si:ch211-215p11.1 [Source:ZFIN;Acc:ZDB-GENE-060531-33]	protein_coding
ENSDARG00000101312	3.12534	-0.101175	0.969418	-0.104367	0.916878	NA	ENSDART00000169104.2	si:dkey-31n13.4	si:dkey-31n13.4 [Source:ZFIN;Acc:ZDB-GENE-071008-3]	protein_coding
ENSDARG00000099198	1.82585	-3.16479	1.43809	-2.20068	0.0277587	NA	ENSDART00000160117.2	BX927287.1	NA	pseudogene
ENSDARG00000114645	0.146868	-1.08022	5.2392	-0.20618	0.83665	NA	ENSDART00000141108.3	BX942815.11	NA	protein_coding
ENSDARG00000099926	0	NA	NA	NA	NA	NA	ENSDART00000170732.2	si:dkey-26m3.1	si:dkey-26m3.1 [Source:ZFIN;Acc:ZDB-GENE-060526-281]	protein_coding
ENSDARG00000104925	0	NA	NA	NA	NA	NA	ENSDART00000170816.2	si:dkey-26m3.2	si:dkey-26m3.2 [Source:ZFIN;Acc:ZDB-GENE-061009-42]	protein_coding
ENSDARG00000111577	0	NA	NA	NA	NA	NA	ENSDART00000180397.1	BX942815.6	NA	snRNA
ENSDARG00000114223	0	NA	NA	NA	NA	NA	ENSDART00000181346.1	BX942815.10	NA	snRNA
ENSDARG00000115833	0	NA	NA	NA	NA	NA	ENSDART00000191324.1	BX942815.12	NA	snRNA
ENSDARG00000110195	0	NA	NA	NA	NA	NA	ENSDART00000187793.1	BX942815.4	NA	snRNA
ENSDARG00000109515	0	NA	NA	NA	NA	NA	ENSDART00000187224.1	BX942815.2	NA	snRNA
ENSDARG00000116333	0	NA	NA	NA	NA	NA	ENSDART00000179666.1	BX942815.13	NA	snRNA
ENSDARG00000113929	0	NA	NA	NA	NA	NA	ENSDART00000189340.1	BX942815.9	NA	snRNA
ENSDARG00000112740	0	NA	NA	NA	NA	NA	ENSDART00000184629.1	BX942815.7	NA	snRNA
ENSDARG00000112949	0	NA	NA	NA	NA	NA	ENSDART00000182772.1	BX942815.8	NA	snRNA
ENSDARG00000110133	0	NA	NA	NA	NA	NA	ENSDART00000181210.1	BX942815.3	NA	snRNA
ENSDARG00000110956	0	NA	NA	NA	NA	NA	ENSDART00000185366.1	BX942815.5	NA	snRNA
ENSDARG00000098427	0	NA	NA	NA	NA	NA	ENSDART00000160052.2	BX942815.1	NA	snRNA
ENSDARG00000105570	0.180221	0.234945	5.25477	0.0447108	0.964338	NA	ENSDART00000173868.2	crestin	crestin [Source:ZFIN;Acc:ZDB-GENE-000208-13]	protein_coding
ENSDARG00000117402	0	NA	NA	NA	NA	NA	ENSDART00000194968.1	CR450840.1	NA	lincRNA
ENSDARG00000104932	0.0318067	1.01674	5.26009	0.193292	0.84673	NA	ENSDART00000169561.2	si:ch211-261d9.1	si:ch211-261d9.1 [Source:ZFIN;Acc:ZDB-GENE-141211-41]	protein_coding
ENSDARG00000099444	5.67604	0.337776	0.64755	0.521622	0.601933	0.777564	ENSDART00000163413.2	znf1122	zinc finger protein 1122 [Source:ZFIN;Acc:ZDB-GENE-141211-60]	protein_coding
ENSDARG00000103946	7.65308	0.134152	0.653897	0.205158	0.837449	0.919607	ENSDART00000157555.2	si:dkey-124l13.1	si:dkey-124l13.1 [Source:ZFIN;Acc:ZDB-GENE-141215-10]	protein_coding
ENSDARG00000114711	3.93352	-1.00181	0.908758	-1.10239	0.270292	0.500592	ENSDART00000167272.2	BX324142.1	proline-rich receptor-like protein kinase PERK8 [Source:NCBI gene;Acc:101884110]	protein_coding
ENSDARG00000098986	5.92536	0.508896	0.641027	0.793876	0.427268	0.646397	ENSDART00000161148.2	znf1040	zinc finger protein 1040 [Source:ZFIN;Acc:ZDB-GENE-141210-11]	protein_coding
ENSDARG00000113660	4.45823	0.406603	0.726887	0.559377	0.575905	0.760237	ENSDART00000160043.2	si:ch211-196f19.1	si:ch211-196f19.1 [Source:ZFIN;Acc:ZDB-GENE-081103-47]	protein_coding
ENSDARG00000117006	0	NA	NA	NA	NA	NA	ENSDART00000192738.1	BX324142.2	NA	protein_coding
ENSDARG00000100341	3.77058	-0.0418531	0.964299	-0.0434026	0.965381	0.983035	ENSDART00000161728.2	si:ch211-196h24.2	si:ch211-196h24.2 [Source:ZFIN;Acc:ZDB-GENE-081103-20]	protein_coding
ENSDARG00000098928	3.52881	1.72598	0.899622	1.91856	0.0550401	NA	ENSDART00000165356.2	si:ch211-196h24.1	si:ch211-196h24.1 [Source:ZFIN;Acc:ZDB-GENE-081103-12]	protein_coding
ENSDARG00000110640	0	NA	NA	NA	NA	NA	ENSDART00000191978.1	BX321887.3	NA	snRNA
ENSDARG00000115028	0	NA	NA	NA	NA	NA	ENSDART00000181197.1	BX321887.12	NA	snRNA
ENSDARG00000111578	0	NA	NA	NA	NA	NA	ENSDART00000187992.1	BX321887.8	NA	snRNA
ENSDARG00000110822	0	NA	NA	NA	NA	NA	ENSDART00000171964.2	BX321887.5	NA	snRNA
ENSDARG00000101971	0	NA	NA	NA	NA	NA	ENSDART00000165439.2	BX321887.1	NA	snRNA
ENSDARG00000110813	0	NA	NA	NA	NA	NA	ENSDART00000181320.1	BX321887.4	NA	snRNA
ENSDARG00000114576	0	NA	NA	NA	NA	NA	ENSDART00000188873.1	BX321887.11	NA	snRNA
ENSDARG00000112457	0	NA	NA	NA	NA	NA	ENSDART00000187085.1	BX321887.9	NA	snRNA
ENSDARG00000111220	0	NA	NA	NA	NA	NA	ENSDART00000190563.1	BX321887.6	NA	snRNA
ENSDARG00000111520	0	NA	NA	NA	NA	NA	ENSDART00000187318.1	BX321887.7	NA	snRNA
ENSDARG00000114265	0	NA	NA	NA	NA	NA	ENSDART00000190483.1	BX321887.10	NA	snRNA
ENSDARG00000115134	0	NA	NA	NA	NA	NA	ENSDART00000191226.1	BX321887.13	NA	snRNA
ENSDARG00000116579	0	NA	NA	NA	NA	NA	ENSDART00000191810.1	BX321887.14	NA	snRNA
ENSDARG00000116910	0	NA	NA	NA	NA	NA	ENSDART00000189698.1	BX321887.15	NA	snRNA
ENSDARG00000102390	0	NA	NA	NA	NA	NA	ENSDART00000170379.2	BX321887.2	NA	snRNA
ENSDARG00000111887	0	NA	NA	NA	NA	NA	ENSDART00000182749.1	CR356223.3	NA	snRNA
ENSDARG00000112987	0.0587384	0	5.2679	0	1	NA	ENSDART00000181863.1	CR356223.4	NA	snRNA
ENSDARG00000113385	0	NA	NA	NA	NA	NA	ENSDART00000189838.1	CR356223.5	NA	snRNA
ENSDARG00000095106	3.02099	1.32749	1.187	1.11835	0.263416	NA	ENSDART00000136778.3	si:dkey-28k24.2	si:dkey-28k24.2 [Source:ZFIN;Acc:ZDB-GENE-121213-4]	protein_coding
ENSDARG00000093865	0	NA	NA	NA	NA	NA	ENSDART00000141847.3	CR356223.1	NA	protein_coding
ENSDARG00000114289	0.218529	-0.961147	5.25684	-0.182837	0.854926	NA	ENSDART00000122707.3	znf980	zinc finger protein 980 [Source:ZFIN;Acc:ZDB-GENE-110913-163]	protein_coding
ENSDARG00000101245	1.29943	1.04634	1.5511	0.674579	0.499943	NA	ENSDART00000158073.2	znf1063	zinc finger protein 1063 [Source:ZFIN;Acc:ZDB-GENE-110914-144]	retained_intron
ENSDARG00000100655	0.669325	0.467786	2.33641	0.200216	0.841312	NA	ENSDART00000168353.2	CR356223.2	NA	unprocessed_pseudogene
ENSDARG00000086720	2.11967	0.917698	1.16957	0.784643	0.432663	NA	ENSDART00000121499.3	znf1023	zinc finger protein 1023 [Source:ZFIN;Acc:ZDB-GENE-080218-24]	protein_coding
ENSDARG00000092000	8.60166	-0.69232	0.692679	-0.999482	0.317561	0.547652	ENSDART00000150725.2	znf1020	zinc finger protein 1020 [Source:ZFIN;Acc:ZDB-GENE-110913-31]	protein_coding
ENSDARG00000096172	9.28315	0.228194	0.618462	0.36897	0.71215	0.848505	ENSDART00000150313.2	znf1113	zinc finger protein 1113 [Source:ZFIN;Acc:ZDB-GENE-110913-161]	protein_coding
ENSDARG00000087645	3.50847	-1.54069	1.06269	-1.4498	0.147115	NA	ENSDART00000121915.3	znf1064	zinc finger protein 1064 [Source:ZFIN;Acc:ZDB-GENE-110913-175]	protein_coding
ENSDARG00000093041	0.874492	0.578845	2.30199	0.251455	0.801463	NA	ENSDART00000150289.2	si:ch211-234c11.2	si:ch211-234c11.2 [Source:ZFIN;Acc:ZDB-GENE-110914-70]	protein_coding
ENSDARG00000093615	1.07667	-3.08345	1.90746	-1.61652	0.105982	NA	ENSDART00000150622.2	si:ch211-234c11.3	si:ch211-234c11.3 [Source:ZFIN;Acc:ZDB-GENE-110914-93]	protein_coding
ENSDARG00000114437	1.33317	0.292348	1.59956	0.182768	0.85498	NA	ENSDART00000170022.2	zgc:173705	zgc:173705 [Source:ZFIN;Acc:ZDB-GENE-080212-6]	protein_coding
ENSDARG00000094443	0.116543	0	5.2679	0	1	NA	ENSDART00000150263.2	znf1036	zinc finger protein 1036 [Source:ZFIN;Acc:ZDB-GENE-110913-155]	protein_coding
ENSDARG00000096014	0.35996	0	4.05118	0	1	NA	ENSDART00000150806.2	znf1146	zinc finger protein 1146 [Source:ZFIN;Acc:ZDB-GENE-110914-152]	protein_coding
ENSDARG00000115628	0	NA	NA	NA	NA	NA	ENSDART00000150751.2	CR293532.1	NA	lincRNA
ENSDARG00000116117	0.126012	-0.845505	5.26697	-0.16053	0.872464	NA	ENSDART00000150678.2	si:dkey-40n15.1	si:dkey-40n15.1 [Source:ZFIN;Acc:ZDB-GENE-110914-64]	protein_coding
ENSDARG00000096215	0.123464	0	5.2679	0	1	NA	ENSDART00000139978.3	CR293502.1	NA	antisense
ENSDARG00000086130	3.72296	0.54911	0.851728	0.644702	0.51912	0.719035	ENSDART00000131243.5	si:ch211-42i6.2	si:ch211-42i6.2 [Source:ZFIN;Acc:ZDB-GENE-110913-9]	protein_coding
ENSDARG00000096105	0.560097	0.231305	2.38402	0.0970229	0.922708	NA	ENSDART00000150502.2	BX942819.3	NA	antisense
ENSDARG00000087265	0	NA	NA	NA	NA	NA	ENSDART00000181057.1	BX942819.2	serine/threonine-protein kinase pim-3-like [Source:NCBI gene;Acc:103910699]	protein_coding
ENSDARG00000070299	0.296549	0.177169	5.22539	0.0339054	0.972953	NA	ENSDART00000184154.1	BX942819.1	NA	protein_coding
ENSDARG00000097990	0	NA	NA	NA	NA	NA	ENSDART00000155001.2	CR293498.1	NA	lincRNA
ENSDARG00000116211	5.18339	1.07597	0.733415	1.46706	0.142358	0.338469	ENSDART00000156367.3	si:dkey-5i16.5	si:dkey-5i16.5 [Source:ZFIN;Acc:ZDB-GENE-131120-160]	protein_coding
ENSDARG00000114577	292.26	-0.200948	0.186857	-1.07541	0.28219	0.513564	ENSDART00000154999.2	si:dkey-159n16.2	si:dkey-159n16.2 [Source:ZFIN;Acc:ZDB-GENE-131121-650]	protein_coding
ENSDARG00000093478	1.31506	0.473325	1.60775	0.294402	0.768451	NA	ENSDART00000128257.3	si:ch211-197e7.3	si:ch211-197e7.3 [Source:ZFIN;Acc:ZDB-GENE-131122-50]	protein_coding
ENSDARG00000097713	0	NA	NA	NA	NA	NA	ENSDART00000156889.2	BX927318.1	NA	lincRNA
ENSDARG00000097059	0	NA	NA	NA	NA	NA	ENSDART00000154381.2	si:dkey-159n16.4	si:dkey-159n16.4 [Source:ZFIN;Acc:ZDB-GENE-131120-58]	protein_coding
ENSDARG00000088000	6.98806	-0.474394	0.654654	-0.724648	0.468668	0.680445	ENSDART00000154146.2	znf1057	zinc finger protein 1057 [Source:ZFIN;Acc:ZDB-GENE-131120-158]	protein_coding
ENSDARG00000114236	1.82845	1.12958	1.55567	0.726105	0.467774	NA	ENSDART00000155251.2	znf974	zinc finger protein 974 [Source:ZFIN;Acc:ZDB-GENE-131119-54]	protein_coding
ENSDARG00000097604	0	NA	NA	NA	NA	NA	ENSDART00000157011.2	BX465205.2	NA	lincRNA
ENSDARG00000097775	0	NA	NA	NA	NA	NA	ENSDART00000153572.2	BX465205.3	NA	lincRNA
ENSDARG00000097139	0	NA	NA	NA	NA	NA	ENSDART00000156748.2	BX465205.1	NA	lincRNA
ENSDARG00000095200	34.8051	0.53349	0.421998	1.2642	0.206159	0.424952	ENSDART00000190636.1	si:ch211-197e7.1	si:ch211-197e7.1 [Source:ZFIN;Acc:ZDB-GENE-081103-26]	protein_coding
ENSDARG00000097811	0.689941	0.263582	1.99189	0.132327	0.894725	NA	ENSDART00000155980.2	BX324126.1	NA	lincRNA
ENSDARG00000090160	15.9881	0.177029	0.496365	0.35665	0.721354	0.853915	ENSDART00000190248.1	zgc:173709	zgc:173709 [Source:ZFIN;Acc:ZDB-GENE-080208-5]	protein_coding
ENSDARG00000097971	0	NA	NA	NA	NA	NA	ENSDART00000154060.2	BX957251.1	NA	lincRNA
ENSDARG00000091561	5.52481	1.15257	0.771767	1.49341	0.13533	0.329482	ENSDART00000186050.1	si:dkey-156k2.4	si:dkey-156k2.4 [Source:ZFIN;Acc:ZDB-GENE-110913-8]	protein_coding
ENSDARG00000113432	0	NA	NA	NA	NA	NA	ENSDART00000185136.1	CR356227.7	NA	snRNA
ENSDARG00000113683	0	NA	NA	NA	NA	NA	ENSDART00000182183.1	CR356227.8	NA	snRNA
ENSDARG00000109221	0	NA	NA	NA	NA	NA	ENSDART00000188168.1	CR356227.2	NA	snRNA
ENSDARG00000112639	0	NA	NA	NA	NA	NA	ENSDART00000182988.1	CR356227.6	NA	snRNA
ENSDARG00000110080	0	NA	NA	NA	NA	NA	ENSDART00000184220.1	CR356227.3	NA	snRNA
ENSDARG00000116360	0	NA	NA	NA	NA	NA	ENSDART00000188646.1	CR356227.12	NA	snRNA
ENSDARG00000111187	0	NA	NA	NA	NA	NA	ENSDART00000181907.1	CR356227.5	NA	snRNA
ENSDARG00000115434	0	NA	NA	NA	NA	NA	ENSDART00000190094.1	CR356227.11	NA	snRNA
ENSDARG00000110916	0	NA	NA	NA	NA	NA	ENSDART00000181726.1	CR356227.4	NA	snRNA
ENSDARG00000113973	0	NA	NA	NA	NA	NA	ENSDART00000186948.1	CR356227.9	NA	snRNA
ENSDARG00000114264	0	NA	NA	NA	NA	NA	ENSDART00000187952.1	CR356227.10	NA	snRNA
ENSDARG00000088961	0.681359	-2.00277	2.11249	-0.948063	0.343097	NA	ENSDART00000121664.3	si:dkey-16p19.5	si:dkey-16p19.5 [Source:ZFIN;Acc:ZDB-GENE-120709-69]	protein_coding
ENSDARG00000107506	0.0318067	1.01674	5.26009	0.193292	0.84673	NA	ENSDART00000179835.1	CR356227.1	uncharacterized LOC103910708 [Source:NCBI gene;Acc:103910708]	protein_coding
ENSDARG00000088616	3.24708	-0.168944	1.11438	-0.151604	0.879499	NA	ENSDART00000162310.2	si:ch211-152l15.2	si:ch211-152l15.2 [Source:ZFIN;Acc:ZDB-GENE-110913-91]	protein_coding
ENSDARG00000089179	42.2262	0.140741	0.344402	0.408652	0.682795	0.830265	ENSDART00000166894.2	si:dkey-16p6.1	si:dkey-16p6.1 [Source:ZFIN;Acc:ZDB-GENE-081103-43]	protein_coding
ENSDARG00000093424	1.83308	-1.48871	1.38673	-1.07353	0.283032	NA	ENSDART00000150854.2	znf1135	zinc finger protein 1135 [Source:ZFIN;Acc:ZDB-GENE-110913-151]	protein_coding
ENSDARG00000091477	1.86073	2.21008	1.62414	1.36077	0.173588	NA	ENSDART00000150403.3	znf1066	zinc finger protein 1066 [Source:ZFIN;Acc:ZDB-GENE-110913-60]	protein_coding
ENSDARG00000096065	0.226723	-0.836186	5.2679	-0.158732	0.87388	NA	ENSDART00000150644.2	si:dkey-156k2.7	si:dkey-156k2.7 [Source:ZFIN;Acc:ZDB-GENE-110914-110]	protein_coding
ENSDARG00000087743	0	NA	NA	NA	NA	NA	ENSDART00000146006.3	si:dkey-156k2.8	si:dkey-156k2.8 [Source:ZFIN;Acc:ZDB-GENE-110914-111]	protein_coding
ENSDARG00000094888	0	NA	NA	NA	NA	NA	ENSDART00000167053.2	znf1061	zinc finger protein 1061 [Source:ZFIN;Acc:ZDB-GENE-110913-78]	protein_coding
ENSDARG00000117132	1.44477	1.50754	1.58995	0.948168	0.343044	NA	ENSDART00000150365.2	BX663613.1	NA	protein_coding
ENSDARG00000117521	0	NA	NA	NA	NA	NA	ENSDART00000194944.1	BX663613.2	NA	lincRNA
ENSDARG00000102791	2.77796	-0.390972	1.12393	-0.347861	0.727944	NA	ENSDART00000155155.3	zgc:174704	zgc:174704 [Source:ZFIN;Acc:ZDB-GENE-080218-5]	protein_coding
ENSDARG00000106667	0.23707	0.966693	5.25287	0.184032	0.853989	NA	ENSDART00000150766.2	znf977	zinc finger protein 977 [Source:ZFIN;Acc:ZDB-GENE-110913-138]	protein_coding
ENSDARG00000117424	3.20054	-0.308044	1.01137	-0.304582	0.760684	NA	ENSDART00000194155.1	BX855590.1	NA	lincRNA
ENSDARG00000110946	1.90111	0.234088	1.12925	0.207295	0.835779	NA	ENSDART00000150480.2	znf1110	zinc finger protein 1110 [Source:ZFIN;Acc:ZDB-GENE-110914-29]	protein_coding
ENSDARG00000093994	0.0635442	0	5.2679	0	1	NA	ENSDART00000150469.2	znf1058	zinc finger protein 1058 [Source:ZFIN;Acc:ZDB-GENE-110913-168]	protein_coding
ENSDARG00000096222	10.0602	0.433066	0.509159	0.850552	0.395018	0.61841	ENSDART00000150246.2	si:ch211-245n8.4	si:ch211-245n8.4 [Source:ZFIN;Acc:ZDB-GENE-110914-56]	protein_coding
ENSDARG00000094034	0	NA	NA	NA	NA	NA	ENSDART00000150302.2	znf1045	zinc finger protein 1045 [Source:ZFIN;Acc:ZDB-GENE-110914-118]	protein_coding
ENSDARG00000094177	1.31086	0.95023	1.52426	0.623406	0.533018	NA	ENSDART00000150271.2	si:ch211-208f21.2	si:ch211-208f21.2 [Source:ZFIN;Acc:ZDB-GENE-110914-134]	protein_coding
ENSDARG00000077220	1.55059	0.455343	1.42474	0.319598	0.749273	NA	ENSDART00000186117.1	si:ch211-208f21.3	si:ch211-208f21.3 [Source:ZFIN;Acc:ZDB-GENE-110913-7]	protein_coding
ENSDARG00000109821	0.762327	-0.950608	2.43759	-0.389979	0.696552	NA	ENSDART00000150374.2	si:dkey-156j15.1	si:dkey-156j15.1 [Source:ZFIN;Acc:ZDB-GENE-110914-81]	protein_coding
ENSDARG00000115802	0	NA	NA	NA	NA	NA	ENSDART00000185593.1	BX855613.2	NA	snRNA
ENSDARG00000112048	0	NA	NA	NA	NA	NA	ENSDART00000119597.2	BX855613.1	NA	snRNA
ENSDARG00000114894	2.69562	-0.364278	1.07652	-0.338384	0.735074	NA	ENSDART00000185716.1	znf1026	zinc finger protein 1026 [Source:ZFIN;Acc:ZDB-GENE-110913-157]	protein_coding
ENSDARG00000110454	2.56667	0.100631	1.25878	0.0799431	0.936283	NA	ENSDART00000193565.1	BX005380.2	NA	protein_coding
ENSDARG00000116625	5.18384	-0.555321	0.790709	-0.702308	0.482487	0.691518	ENSDART00000189984.1	znf1141	zinc finger protein 1141 [Source:ZFIN;Acc:ZDB-GENE-110913-35]	protein_coding
ENSDARG00000110290	2.82877	0.828582	0.876005	0.945864	0.344218	NA	ENSDART00000189875.1	BX005380.1	NA	protein_coding
ENSDARG00000111966	0	NA	NA	NA	NA	NA	ENSDART00000190564.1	CABZ01036080.1	NA	snRNA
ENSDARG00000115441	0.0582252	0	5.2679	0	1	NA	ENSDART00000183037.1	CABZ01036081.1	NA	snRNA
ENSDARG00000115588	3.63614	0.497675	0.826006	0.602507	0.546836	0.740451	ENSDART00000170092.2	si:dkeyp-82b4.3	si:dkeyp-82b4.3 [Source:ZFIN;Acc:ZDB-GENE-110913-166]	protein_coding
ENSDARG00000112989	0	NA	NA	NA	NA	NA	ENSDART00000190936.1	CR388390.8	NA	snRNA
ENSDARG00000109894	0	NA	NA	NA	NA	NA	ENSDART00000187158.1	CR388390.2	NA	snRNA
ENSDARG00000115686	0	NA	NA	NA	NA	NA	ENSDART00000182659.1	CR388390.18	NA	snRNA
ENSDARG00000098429	0	NA	NA	NA	NA	NA	ENSDART00000158482.2	CR388390.1	NA	snRNA
ENSDARG00000113665	0	NA	NA	NA	NA	NA	ENSDART00000180927.1	CR388390.13	NA	snRNA
ENSDARG00000111703	0	NA	NA	NA	NA	NA	ENSDART00000180776.1	CR388390.7	NA	snRNA
ENSDARG00000116282	0	NA	NA	NA	NA	NA	ENSDART00000180166.1	CR388390.20	NA	snRNA
ENSDARG00000110472	0	NA	NA	NA	NA	NA	ENSDART00000182386.1	CR388390.4	NA	snRNA
ENSDARG00000113709	0	NA	NA	NA	NA	NA	ENSDART00000186220.1	CR388390.14	NA	snRNA
ENSDARG00000114821	0	NA	NA	NA	NA	NA	ENSDART00000186807.1	CR388390.16	NA	snRNA
ENSDARG00000114028	0	NA	NA	NA	NA	NA	ENSDART00000183843.1	CR388390.15	NA	snRNA
ENSDARG00000111177	0	NA	NA	NA	NA	NA	ENSDART00000190679.1	CR388390.6	NA	snRNA
ENSDARG00000113337	0	NA	NA	NA	NA	NA	ENSDART00000191365.1	CR388390.10	NA	snRNA
ENSDARG00000115011	0	NA	NA	NA	NA	NA	ENSDART00000187207.1	CR388390.17	NA	snRNA
ENSDARG00000110215	0	NA	NA	NA	NA	NA	ENSDART00000193933.1	CR388390.3	NA	snRNA
ENSDARG00000117007	0	NA	NA	NA	NA	NA	ENSDART00000191404.1	CR388390.21	NA	snRNA
ENSDARG00000115828	0	NA	NA	NA	NA	NA	ENSDART00000180960.1	CR388390.19	NA	snRNA
ENSDARG00000113608	0	NA	NA	NA	NA	NA	ENSDART00000193148.1	CR388390.12	NA	snRNA
ENSDARG00000113085	0	NA	NA	NA	NA	NA	ENSDART00000187034.1	CR388390.9	NA	snRNA
ENSDARG00000111145	0	NA	NA	NA	NA	NA	ENSDART00000184327.1	CR388390.5	NA	snRNA
ENSDARG00000113475	0	NA	NA	NA	NA	NA	ENSDART00000185467.1	CR388390.11	NA	snRNA
ENSDARG00000116298	0	NA	NA	NA	NA	NA	ENSDART00000193382.1	CR628395.1	NA	protein_coding
ENSDARG00000100311	29.176	0.280266	0.475869	0.588955	0.555891	0.746862	ENSDART00000186119.1	si:dkey-165e24.1	si:dkey-165e24.1 [Source:ZFIN;Acc:ZDB-GENE-081103-19]	protein_coding
ENSDARG00000100578	3.74436	1.32491	0.990142	1.3381	0.180864	0.391614	ENSDART00000189025.1	si:dkeyp-90h9.1	si:dkeyp-90h9.1 [Source:ZFIN;Acc:ZDB-GENE-131122-5]	protein_coding
ENSDARG00000100640	2.76733	0.723951	0.975256	0.742319	0.457894	NA	ENSDART00000162676.2	BX321870.2	NA	processed_pseudogene
ENSDARG00000114042	0	NA	NA	NA	NA	NA	ENSDART00000181008.1	BX321870.3	NA	rRNA
ENSDARG00000098519	0.337927	-1.54119	5.23365	-0.294476	0.768394	NA	ENSDART00000168360.2	BX321870.1	NA	lincRNA
ENSDARG00000110338	0	NA	NA	NA	NA	NA	ENSDART00000190103.1	BX908721.2	NA	rRNA
ENSDARG00000099626	0.490986	-0.808295	2.8192	-0.28671	0.774334	NA	ENSDART00000165818.2	BX908721.1	NA	unprocessed_pseudogene
ENSDARG00000098406	2.95902	1.08734	0.986124	1.10264	0.270182	NA	ENSDART00000180146.1	si:dkey-22a18.2	si:dkey-22a18.2 [Source:ZFIN;Acc:ZDB-GENE-120703-7]	protein_coding
ENSDARG00000098522	8.37752	0.52452	0.555748	0.94381	0.345267	0.574165	ENSDART00000158235.2	BX649431.1	NA	unprocessed_pseudogene
ENSDARG00000105244	0.0964674	-0.157325	5.23897	-0.0300297	0.976043	NA	ENSDART00000167561.2	BX649431.3	NA	lincRNA
ENSDARG00000098985	0	NA	NA	NA	NA	NA	ENSDART00000166134.2	BX649431.2	NA	processed_transcript
ENSDARG00000109740	0	NA	NA	NA	NA	NA	ENSDART00000171130.2	si:dkeyp-44b5.4	si:dkeyp-44b5.4 [Source:ZFIN;Acc:ZDB-GENE-120709-63]	protein_coding
ENSDARG00000101046	0.0502213	0	5.2679	0	1	NA	ENSDART00000167023.2	si:dkeyp-107f9.1	si:dkeyp-107f9.1 [Source:ZFIN;Acc:ZDB-GENE-120709-34]	protein_coding
ENSDARG00000100995	1.36596	-2.46048	1.66763	-1.47543	0.140097	NA	ENSDART00000166189.2	si:dkey-16b10.1	si:dkey-16b10.1 [Source:ZFIN;Acc:ZDB-GENE-120703-53]	protein_coding
ENSDARG00000117168	0.574909	-1.54086	2.96987	-0.518829	0.60388	NA	ENSDART00000192426.1	BX649431.4	NA	protein_coding
ENSDARG00000102994	1.50274	0.493271	1.52854	0.322708	0.746917	NA	ENSDART00000165627.2	znf1034	zinc finger protein 1034 [Source:ZFIN;Acc:ZDB-GENE-120703-37]	protein_coding
ENSDARG00000101829	3.29444	1.41461	0.999682	1.41506	0.157051	NA	ENSDART00000191413.1	si:dkey-16b10.2	si:dkey-16b10.2 [Source:ZFIN;Acc:ZDB-GENE-120703-32]	protein_coding
ENSDARG00000104351	0.89499	-0.791431	1.64853	-0.480084	0.631168	NA	ENSDART00000170981.2	CR318589.1	NA	lincRNA
ENSDARG00000102659	0.0677866	-0.920926	5.26007	-0.175079	0.861018	NA	ENSDART00000171626.2	si:dkeyp-107f9.2	si:dkeyp-107f9.2 [Source:ZFIN;Acc:ZDB-GENE-120709-39]	protein_coding
ENSDARG00000105137	0.569071	1.83126	2.37693	0.770431	0.441044	NA	ENSDART00000170639.2	zgc:173705	zgc:173705 [Source:ZFIN;Acc:ZDB-GENE-080212-6]	protein_coding
ENSDARG00000116023	0.407531	-0.06749	3.43067	-0.0196726	0.984305	NA	ENSDART00000139248.3	CR318589.2	NA	protein_coding
ENSDARG00000104468	0.803868	2.06286	1.90767	1.08135	0.279541	NA	ENSDART00000168272.2	si:dkeyp-107f9.4	si:dkeyp-107f9.4 [Source:ZFIN;Acc:ZDB-GENE-120709-91]	protein_coding
ENSDARG00000117334	0.215094	1.80387	5.23736	0.344423	0.730528	NA	ENSDART00000194677.1	BX640584.18	NA	lincRNA
ENSDARG00000100387	0.887035	0.393208	1.60578	0.244871	0.806557	NA	ENSDART00000163123.2	si:dkey-78o7.3	si:dkey-78o7.3 [Source:ZFIN;Acc:ZDB-GENE-120709-79]	protein_coding
ENSDARG00000100855	0	NA	NA	NA	NA	NA	ENSDART00000166767.2	BX640584.1	NA	antisense
ENSDARG00000113194	0	NA	NA	NA	NA	NA	ENSDART00000190259.1	BX640584.10	NA	snRNA
ENSDARG00000110196	0	NA	NA	NA	NA	NA	ENSDART00000185834.1	BX640584.5	NA	snRNA
ENSDARG00000103753	0	NA	NA	NA	NA	NA	ENSDART00000168374.2	BX640584.3	NA	snRNA
ENSDARG00000101006	0	NA	NA	NA	NA	NA	ENSDART00000165344.2	BX640584.2	NA	snRNA
ENSDARG00000112468	0	NA	NA	NA	NA	NA	ENSDART00000191665.1	BX640584.7	NA	snRNA
ENSDARG00000113340	0	NA	NA	NA	NA	NA	ENSDART00000192643.1	BX640584.11	NA	snRNA
ENSDARG00000112757	0	NA	NA	NA	NA	NA	ENSDART00000184696.1	BX640584.9	NA	snRNA
ENSDARG00000112514	0	NA	NA	NA	NA	NA	ENSDART00000191988.1	BX640584.8	NA	snRNA
ENSDARG00000115393	0	NA	NA	NA	NA	NA	ENSDART00000185975.1	BX640584.14	NA	snRNA
ENSDARG00000111032	0	NA	NA	NA	NA	NA	ENSDART00000180625.1	BX640584.6	NA	snRNA
ENSDARG00000110162	0	NA	NA	NA	NA	NA	ENSDART00000190097.1	BX640584.4	NA	snRNA
ENSDARG00000115551	0	NA	NA	NA	NA	NA	ENSDART00000187586.1	BX640584.15	NA	snRNA
ENSDARG00000114371	0	NA	NA	NA	NA	NA	ENSDART00000186357.1	BX640584.12	NA	snRNA
ENSDARG00000116031	0	NA	NA	NA	NA	NA	ENSDART00000180757.1	BX640584.17	NA	snRNA
ENSDARG00000116010	0	NA	NA	NA	NA	NA	ENSDART00000181903.1	BX640584.16	NA	snRNA
ENSDARG00000114772	0	NA	NA	NA	NA	NA	ENSDART00000193029.1	BX640584.13	NA	snRNA
ENSDARG00000105306	1.49899	1.65478	1.50912	1.09652	0.272851	NA	ENSDART00000124451.3	si:dkeyp-44b5.5	si:dkeyp-44b5.5 [Source:ZFIN;Acc:ZDB-GENE-120703-49]	protein_coding
ENSDARG00000102130	0	NA	NA	NA	NA	NA	ENSDART00000164399.2	BX666065.2	NA	processed_pseudogene
ENSDARG00000099174	0	NA	NA	NA	NA	NA	ENSDART00000167364.2	BX666065.1	NA	processed_pseudogene
ENSDARG00000101647	0	NA	NA	NA	NA	NA	ENSDART00000165665.2	BX640547.5	NA	snRNA
ENSDARG00000101401	0	NA	NA	NA	NA	NA	ENSDART00000170519.2	BX640547.4	NA	snRNA
ENSDARG00000113119	0	NA	NA	NA	NA	NA	ENSDART00000179682.1	BX640547.6	NA	snRNA
ENSDARG00000092775	2.20537	2.21547	1.28433	1.725	0.0845274	NA	ENSDART00000160684.2	BX640547.1	NA	lincRNA
ENSDARG00000100931	0	NA	NA	NA	NA	NA	ENSDART00000168697.2	BX640547.3	NA	snRNA
ENSDARG00000098879	1.37431	0.00308165	1.43029	0.00215455	0.998281	NA	ENSDART00000167458.2	si:dkey-4j21.2	si:dkey-4j21.2 [Source:ZFIN;Acc:ZDB-GENE-120703-3]	processed_transcript
ENSDARG00000098776	0.702744	1.96501	2.1737	0.903994	0.365998	NA	ENSDART00000168068.2	BX640547.2	NA	unprocessed_pseudogene
ENSDARG00000100049	0	NA	NA	NA	NA	NA	ENSDART00000160842.2	BX571954.1	NA	processed_transcript
ENSDARG00000109558	0	NA	NA	NA	NA	NA	ENSDART00000162487.2	BX571954.3	NA	processed_transcript
ENSDARG00000101292	4.73799	0.049214	0.742569	0.0662752	0.947159	0.974765	ENSDART00000158240.2	si:dkey-201g16.1	si:dkey-201g16.1 [Source:ZFIN;Acc:ZDB-GENE-120703-40]	protein_coding
ENSDARG00000103538	0.848914	-0.387554	1.75086	-0.221351	0.824819	NA	ENSDART00000165589.2	BX571954.2	NA	lincRNA
ENSDARG00000100412	0.428418	1.40724	3.23061	0.435595	0.66313	NA	ENSDART00000190363.1	si:ch211-171l17.14	si:ch211-171l17.14 [Source:ZFIN;Acc:ZDB-GENE-070912-153]	protein_coding
ENSDARG00000100590	0.524093	-0.461085	2.56481	-0.179774	0.85733	NA	ENSDART00000172202.2	BX649421.1	NA	unprocessed_pseudogene
ENSDARG00000098610	0.706878	-2.36919	2.63207	-0.900124	0.368054	NA	ENSDART00000166960.2	si:ch211-207e19.2	si:ch211-207e19.2 [Source:ZFIN;Acc:ZDB-GENE-041210-227]	protein_coding
ENSDARG00000110123	0	NA	NA	NA	NA	NA	ENSDART00000177530.2	BX649421.2	NA	rRNA
ENSDARG00000103310	1.58701	1.52236	1.28687	1.18299	0.236812	NA	ENSDART00000168891.2	znf1053	zinc finger protein 1053 [Source:ZFIN;Acc:ZDB-GENE-121214-1]	protein_coding
ENSDARG00000102635	0.482734	-0.725129	3.31124	-0.21899	0.826658	NA	ENSDART00000176617.2	znf1037	zinc finger protein 1037 [Source:ZFIN;Acc:ZDB-GENE-120709-1]	protein_coding
ENSDARG00000102595	76.3553	-0.193481	0.278076	-0.695785	0.486564	0.694906	ENSDART00000184708.1	si:dkey-250k10.1	si:dkey-250k10.1 [Source:ZFIN;Acc:ZDB-GENE-081103-24]	protein_coding
ENSDARG00000100283	0	NA	NA	NA	NA	NA	ENSDART00000164620.2	BX571843.1	NA	lincRNA
ENSDARG00000099751	2.06363	0.856814	0.986229	0.868777	0.384969	NA	ENSDART00000169031.2	si:dkey-250k10.4	si:dkey-250k10.4 [Source:ZFIN;Acc:ZDB-GENE-120703-22]	protein_coding
ENSDARG00000113052	0	NA	NA	NA	NA	NA	ENSDART00000168956.2	BX897739.2	NA	rRNA
ENSDARG00000109735	0	NA	NA	NA	NA	NA	ENSDART00000165475.2	BX897739.1	NA	snRNA
ENSDARG00000117791	0	NA	NA	NA	NA	NA	ENSDART00000194915.1	BX511078.2	NA	lincRNA
ENSDARG00000117505	0.0500425	1.08738	5.2679	0.206416	0.836466	NA	ENSDART00000194884.1	BX511078.1	NA	lincRNA
ENSDARG00000106267	14.5539	-0.253392	0.511208	-0.495673	0.620125	0.789267	ENSDART00000174598.2	CR388042.1	NA	pseudogene
ENSDARG00000109339	0.10896	0	5.2679	0	1	NA	ENSDART00000183439.1	CR388042.2	NA	protein_coding
ENSDARG00000115278	0	NA	NA	NA	NA	NA	ENSDART00000180975.1	CABZ01031674.1	NA	snRNA
ENSDARG00000103431	0	NA	NA	NA	NA	NA	ENSDART00000166240.2	CABZ01031673.1	NA	snRNA
ENSDARG00000102941	0.116497	0	5.2679	0	1	NA	ENSDART00000165813.2	si:ch211-249c2.1	si:ch211-249c2.1 [Source:ZFIN;Acc:ZDB-GENE-060503-317]	protein_coding
ENSDARG00000111824	0.625554	0.627669	2.64011	0.237743	0.81208	NA	ENSDART00000129685.3	si:dkey-199m13.7	si:dkey-199m13.7 [Source:ZFIN;Acc:ZDB-GENE-110914-26]	protein_coding
ENSDARG00000117658	0.615917	-0.649775	2.11572	-0.307119	0.758753	NA	ENSDART00000194747.1	BX936303.2	NA	lincRNA
ENSDARG00000112126	0.658305	2.36853	2.15542	1.09887	0.271824	NA	ENSDART00000166637.2	znf995	zinc finger protein 995 [Source:ZFIN;Acc:ZDB-GENE-080215-13]	protein_coding
ENSDARG00000103105	0.0582252	0	5.2679	0	1	NA	ENSDART00000168407.2	BX936303.1	NA	processed_transcript
ENSDARG00000113690	7.35129	0.625838	0.562938	1.11174	0.266252	0.496194	ENSDART00000160463.2	si:ch211-223g7.6	si:ch211-223g7.6 [Source:ZFIN;Acc:ZDB-GENE-050420-222]	protein_coding
ENSDARG00000099825	5.11626	-0.125923	0.75368	-0.167078	0.867308	0.936284	ENSDART00000157990.2	zgc:174944	zgc:174944 [Source:ZFIN;Acc:ZDB-GENE-080207-2]	protein_coding
ENSDARG00000103265	7.94785	0.620103	0.694698	0.892623	0.372059	0.598153	ENSDART00000180884.1	si:ch211-223g7.2	si:ch211-223g7.2 [Source:ZFIN;Acc:ZDB-GENE-050420-153]	protein_coding
ENSDARG00000098145	3.18674	-0.347183	1.10124	-0.315264	0.752561	NA	ENSDART00000168328.2	BX572628.1	uncharacterized LOC108183449 [Source:NCBI gene;Acc:108183449]	unprocessed_pseudogene
ENSDARG00000111198	0.663367	2.53726	2.50048	1.01471	0.310244	NA	ENSDART00000191572.1	BX640461.1	NA	protein_coding
ENSDARG00000102215	44.621	0.686057	0.466358	1.47109	0.141266	0.337202	ENSDART00000158834.2	si:ch211-227e10.6	si:ch211-227e10.6 [Source:ZFIN;Acc:ZDB-GENE-050420-355]	protein_coding
ENSDARG00000100673	0.827565	0.907503	2.00937	0.451636	0.651531	NA	ENSDART00000161653.2	znf974	zinc finger protein 974 [Source:ZFIN;Acc:ZDB-GENE-131119-54]	protein_coding
ENSDARG00000115299	11.0181	-0.0638156	0.448988	-0.142132	0.886976	0.944994	ENSDART00000160825.2	si:ch211-227e10.3	si:ch211-227e10.3 [Source:ZFIN;Acc:ZDB-GENE-050420-291]	protein_coding
ENSDARG00000104968	13.8386	-0.270888	0.550737	-0.491863	0.622816	0.790544	ENSDART00000190527.1	si:ch211-227e10.1	si:ch211-227e10.1 [Source:ZFIN;Acc:ZDB-GENE-050420-221]	protein_coding
ENSDARG00000100414	0	NA	NA	NA	NA	NA	ENSDART00000171824.2	si:ch211-227e10.2	si:ch211-227e10.2 [Source:ZFIN;Acc:ZDB-GENE-050419-8]	protein_coding
ENSDARG00000105245	0	NA	NA	NA	NA	NA	ENSDART00000168392.2	CR388413.5	NA	processed_transcript
ENSDARG00000100537	0	NA	NA	NA	NA	NA	ENSDART00000167669.2	CR388413.1	NA	processed_transcript
ENSDARG00000104052	0.118376	0	5.2679	0	1	NA	ENSDART00000162963.2	CR388413.4	NA	processed_transcript
ENSDARG00000102278	0.0502213	0	5.2679	0	1	NA	ENSDART00000168204.2	CR388413.3	NA	processed_transcript
ENSDARG00000100987	0	NA	NA	NA	NA	NA	ENSDART00000167410.2	CR388413.2	NA	processed_transcript
ENSDARG00000113808	0.659577	-0.602901	2.18367	-0.276096	0.782474	NA	ENSDART00000109624.4	si:dkeyp-82b4.6	si:dkeyp-82b4.6 [Source:ZFIN;Acc:ZDB-GENE-110914-71]	protein_coding
ENSDARG00000103281	0.0677866	-0.920926	5.26007	-0.175079	0.861018	NA	ENSDART00000166721.2	si:dkey-56m15.9	si:dkey-56m15.9 [Source:ZFIN;Acc:ZDB-GENE-110913-4]	protein_coding
ENSDARG00000101469	6.07604	1.06568	0.681651	1.56338	0.117963	0.302306	ENSDART00000128531.3	si:dkey-56m15.2	si:dkey-56m15.2 [Source:ZFIN;Acc:ZDB-GENE-110913-122]	protein_coding
ENSDARG00000098426	1.2394	-0.342367	1.37887	-0.248296	0.803905	NA	ENSDART00000162786.2	si:dkey-56m15.8	si:dkey-56m15.8 [Source:ZFIN;Acc:ZDB-GENE-110914-109]	protein_coding
ENSDARG00000104270	0	NA	NA	NA	NA	NA	ENSDART00000166873.2	si:dkey-56m15.7	si:dkey-56m15.7 [Source:ZFIN;Acc:ZDB-GENE-110914-162]	protein_coding
ENSDARG00000093461	2.5957	0.43976	1.25896	0.349303	0.726862	NA	ENSDART00000133535.3	si:dkey-56m15.6	si:dkey-56m15.6 [Source:ZFIN;Acc:ZDB-GENE-110914-102]	protein_coding
ENSDARG00000103420	4.4366	-0.565528	0.967823	-0.58433	0.558998	0.748914	ENSDART00000162800.2	si:dkey-56m15.5	si:dkey-56m15.5 [Source:ZFIN;Acc:ZDB-GENE-110913-134]	protein_coding
ENSDARG00000099932	0.079482	-0.748008	5.25783	-0.142265	0.88687	NA	ENSDART00000167681.2	BX005245.1	uncharacterized LOC103911727 [Source:NCBI gene;Acc:103911727]	processed_transcript
ENSDARG00000114391	0.261492	0	5.2679	0	1	NA	ENSDART00000191593.1	BX005245.2	NA	rRNA
ENSDARG00000104262	0.0591879	0	5.2679	0	1	NA	ENSDART00000170096.3	si:dkey-56m15.3	si:dkey-56m15.3 [Source:ZFIN;Acc:ZDB-GENE-110913-96]	protein_coding
ENSDARG00000099255	0.0557166	0	5.2679	0	1	NA	ENSDART00000168622.2	BX465836.2	NA	processed_transcript
ENSDARG00000098213	0.561633	-1.74909	2.44186	-0.716293	0.473811	NA	ENSDART00000170377.2	BX465836.1	uncharacterized LOC101886469 [Source:NCBI gene;Acc:101886469]	processed_transcript
ENSDARG00000099277	2.87042	-0.429776	0.998243	-0.430533	0.666808	NA	ENSDART00000165288.2	znf1039	zinc finger protein 1039 [Source:ZFIN;Acc:ZDB-GENE-110913-141]	protein_coding
ENSDARG00000101997	5.32013	0.248455	0.680095	0.365325	0.714869	0.850136	ENSDART00000163802.2	si:dkey-191j3.2	si:dkey-191j3.2 [Source:ZFIN;Acc:ZDB-GENE-081103-55]	protein_coding
ENSDARG00000100386	1.47368	-0.409633	1.22128	-0.335412	0.737314	NA	ENSDART00000184323.1	si:dkey-61p9.9	si:dkey-61p9.9 [Source:ZFIN;Acc:ZDB-GENE-041210-240]	protein_coding
ENSDARG00000103536	0.952402	-1.46018	1.73448	-0.841852	0.399871	NA	ENSDART00000169259.2	BX546503.1	NA	lincRNA
ENSDARG00000101165	0	NA	NA	NA	NA	NA	ENSDART00000163388.2	si:dkey-157e10.8	si:dkey-157e10.8 [Source:ZFIN;Acc:ZDB-GENE-110914-202]	protein_coding
ENSDARG00000102256	0.797918	0.083627	2.13122	0.0392391	0.9687	NA	ENSDART00000160012.2	si:dkey-157e10.6	si:dkey-157e10.6 [Source:ZFIN;Acc:ZDB-GENE-110913-118]	protein_coding
ENSDARG00000098193	0.511836	0.998218	3.07036	0.325114	0.745095	NA	ENSDART00000143067.3	znf998	zinc finger protein 998 [Source:ZFIN;Acc:ZDB-GENE-110913-164]	protein_coding
ENSDARG00000101483	0.350378	-0.920446	4.11889	-0.22347	0.82317	NA	ENSDART00000160705.2	CT027586.1	NA	lincRNA
ENSDARG00000093254	4.83409	0.250342	0.838085	0.298707	0.765163	0.879993	ENSDART00000172184.2	znf569l	zinc finger protein 569, like [Source:ZFIN;Acc:ZDB-GENE-110914-7]	protein_coding
ENSDARG00000098243	0	NA	NA	NA	NA	NA	ENSDART00000172605.2	CR762475.1	NA	protein_coding
ENSDARG00000105057	0	NA	NA	NA	NA	NA	ENSDART00000161998.2	CR762475.3	NA	processed_transcript
ENSDARG00000103031	7.40013	-0.672263	0.715275	-0.939867	0.347286	0.575998	ENSDART00000164747.2	znf1029	zinc finger protein 1029 [Source:ZFIN;Acc:ZDB-GENE-110914-6]	protein_coding
ENSDARG00000102543	0	NA	NA	NA	NA	NA	ENSDART00000168109.2	CR762475.2	NA	sense_overlapping
ENSDARG00000098430	2.6086	0.532098	1.15089	0.462336	0.64384	NA	ENSDART00000159365.2	znf1078	zinc finger protein 1078 [Source:ZFIN;Acc:ZDB-GENE-080218-3]	protein_coding
ENSDARG00000105304	11.3653	0.460891	0.741164	0.621848	0.534042	0.730239	ENSDART00000159665.2	CR762475.4	NA	lincRNA
ENSDARG00000099670	0.394732	-0.359029	3.3515	-0.107125	0.91469	NA	ENSDART00000165178.2	znf1074	zinc finger protein 1074 [Source:ZFIN;Acc:ZDB-GENE-110913-85]	protein_coding
ENSDARG00000101213	1.32972	-1.25593	1.34526	-0.933593	0.350514	NA	ENSDART00000171515.2	CU278559.1	NA	unprocessed_pseudogene
ENSDARG00000098155	0	NA	NA	NA	NA	NA	ENSDART00000167545.2	CT583728.1	NA	rRNA
ENSDARG00000112406	0	NA	NA	NA	NA	NA	ENSDART00000190131.1	CT583728.16	NA	miRNA
ENSDARG00000116226	0	NA	NA	NA	NA	NA	ENSDART00000181297.1	CT583728.26	NA	rRNA
ENSDARG00000112295	0	NA	NA	NA	NA	NA	ENSDART00000186201.1	CT583728.15	NA	protein_coding
ENSDARG00000111237	0	NA	NA	NA	NA	NA	ENSDART00000180346.1	CT583728.13	NA	rRNA
ENSDARG00000115819	0	NA	NA	NA	NA	NA	ENSDART00000185964.1	CT583728.24	NA	protein_coding
ENSDARG00000110315	0	NA	NA	NA	NA	NA	ENSDART00000179659.1	CT583728.11	NA	rRNA
ENSDARG00000114779	0	NA	NA	NA	NA	NA	ENSDART00000183009.1	CT583728.20	NA	protein_coding
ENSDARG00000099372	0	NA	NA	NA	NA	NA	ENSDART00000161347.2	CT583728.3	NA	rRNA
ENSDARG00000110135	0	NA	NA	NA	NA	NA	ENSDART00000186299.1	CT583728.10	NA	rRNA
ENSDARG00000116179	0	NA	NA	NA	NA	NA	ENSDART00000181348.1	CT583728.25	NA	protein_coding
ENSDARG00000111012	0	NA	NA	NA	NA	NA	ENSDART00000159089.2	CT583728.12	NA	miRNA
ENSDARG00000103411	0	NA	NA	NA	NA	NA	ENSDART00000171474.2	CT583728.6	NA	rRNA
ENSDARG00000115716	0	NA	NA	NA	NA	NA	ENSDART00000193724.1	CT583728.23	NA	rRNA
ENSDARG00000114100	0	NA	NA	NA	NA	NA	ENSDART00000189043.1	CT583728.18	NA	protein_coding
ENSDARG00000115021	0	NA	NA	NA	NA	NA	ENSDART00000186640.1	CT583728.22	NA	rRNA
ENSDARG00000112047	0	NA	NA	NA	NA	NA	ENSDART00000186943.1	CT583728.14	NA	protein_coding
ENSDARG00000109304	0	NA	NA	NA	NA	NA	ENSDART00000185289.1	CT583728.9	NA	miRNA
ENSDARG00000103201	0	NA	NA	NA	NA	NA	ENSDART00000157433.2	CT583728.5	NA	rRNA
ENSDARG00000109296	0	NA	NA	NA	NA	NA	ENSDART00000158631.2	CT583728.8	NA	rRNA
ENSDARG00000112791	0	NA	NA	NA	NA	NA	ENSDART00000182875.1	CT583728.17	NA	protein_coding
ENSDARG00000114429	0	NA	NA	NA	NA	NA	ENSDART00000191623.1	CT583728.19	NA	rRNA
ENSDARG00000117174	0	NA	NA	NA	NA	NA	ENSDART00000185611.1	CT583728.27	NA	protein_coding
ENSDARG00000114924	0	NA	NA	NA	NA	NA	ENSDART00000179700.1	CT583728.21	NA	miRNA
ENSDARG00000103635	0	NA	NA	NA	NA	NA	ENSDART00000158458.2	CT583728.7	NA	rRNA
ENSDARG00000098506	0.510183	0.312217	3.18526	0.0980194	0.921917	NA	ENSDART00000159081.2	CT583728.2	NA	processed_transcript
ENSDARG00000101517	1.32612	-0.936433	1.4503	-0.645683	0.518485	NA	ENSDART00000163320.2	CT583728.4	NA	unprocessed_pseudogene
ENSDARG00000103719	0	NA	NA	NA	NA	NA	ENSDART00000158304.2	AL772298.2	NA	processed_transcript
ENSDARG00000089005	0	NA	NA	NA	NA	NA	ENSDART00000150340.3	AL772298.1	NA	processed_pseudogene
ENSDARG00000117343	0.292893	1.08739	4.27442	0.254394	0.799191	NA	ENSDART00000194309.1	AL772298.3	NA	lincRNA
ENSDARG00000102455	1.0217	-0.964514	1.86545	-0.517041	0.605128	NA	ENSDART00000168345.2	znf1133	zinc finger protein 1133 [Source:ZFIN;Acc:ZDB-GENE-110913-178]	protein_coding
ENSDARG00000110323	10.8175	-0.0477876	0.479997	-0.0995583	0.920695	0.961417	ENSDART00000157710.2	znf986	zinc finger protein 986 [Source:ZFIN;Acc:ZDB-GENE-110913-135]	protein_coding
ENSDARG00000101351	6.40453	0.0969387	0.677267	0.143132	0.886186	0.944533	ENSDART00000165784.2	si:dkey-16p6.1	si:dkey-16p6.1 [Source:ZFIN;Acc:ZDB-GENE-081103-43]	protein_coding
ENSDARG00000104893	1.51961	0.157202	1.75029	0.0898151	0.928434	NA	ENSDART00000160253.2	si:ch211-207e19.2	si:ch211-207e19.2 [Source:ZFIN;Acc:ZDB-GENE-041210-227]	protein_coding
ENSDARG00000113022	3.19711	1.26794	0.951654	1.33236	0.182743	NA	ENSDART00000169806.2	si:ch211-207e19.15	si:ch211-207e19.15 [Source:ZFIN;Acc:ZDB-GENE-110914-27]	protein_coding
ENSDARG00000111731	0.452532	-0.651768	3.18663	-0.204532	0.837938	NA	ENSDART00000163191.2	znf972	zinc finger protein 972 [Source:ZFIN;Acc:ZDB-GENE-110914-39]	protein_coding
ENSDARG00000102342	0	NA	NA	NA	NA	NA	ENSDART00000165837.2	CR925800.1	NA	processed_transcript
ENSDARG00000100492	0.290741	1.08738	5.07959	0.214069	0.830493	NA	ENSDART00000166460.2	CT025669.1	NA	processed_transcript
ENSDARG00000099845	14.1386	0.365376	0.522238	0.699635	0.484155	0.69296	ENSDART00000169288.2	zgc:174275	zgc:174275 [Source:ZFIN;Acc:ZDB-GENE-080305-5]	protein_coding
ENSDARG00000113974	0	NA	NA	NA	NA	NA	ENSDART00000188812.1	CT025669.2	NA	rRNA
ENSDARG00000098585	1.54858	-0.623302	1.29689	-0.480615	0.63079	NA	ENSDART00000165359.2	si:ch211-237a4.2	si:ch211-237a4.2 [Source:ZFIN;Acc:ZDB-GENE-060503-504]	protein_coding
ENSDARG00000104476	16.4079	-0.11192	0.572711	-0.195421	0.845063	0.923431	ENSDART00000169142.2	si:dkey-41c6.3	si:dkey-41c6.3 [Source:ZFIN;Acc:ZDB-GENE-070705-469]	protein_coding
ENSDARG00000101912	0	NA	NA	NA	NA	NA	ENSDART00000159185.2	si:dkey-65l23.2	si:dkey-65l23.2 [Source:ZFIN;Acc:ZDB-GENE-091112-12]	protein_coding
ENSDARG00000101065	0	NA	NA	NA	NA	NA	ENSDART00000166662.2	CR812471.1	NA	processed_transcript
ENSDARG00000117387	0	NA	NA	NA	NA	NA	ENSDART00000194755.1	BX649417.1	NA	lincRNA
ENSDARG00000101968	0	NA	NA	NA	NA	NA	ENSDART00000165511.2	si:ch211-227p7.1	si:ch211-227p7.1 [Source:ZFIN;Acc:ZDB-GENE-041210-224]	protein_coding
ENSDARG00000115524	4.75977	-1.09247	0.973127	-1.12264	0.26159	0.490348	ENSDART00000160063.2	znf1118	zinc finger protein 1118 [Source:ZFIN;Acc:ZDB-GENE-131125-21]	protein_coding
ENSDARG00000099046	2.20493	1.85738	1.07257	1.73172	0.0833243	NA	ENSDART00000161464.2	si:ch211-227p7.5	si:ch211-227p7.5 [Source:ZFIN;Acc:ZDB-GENE-120703-10]	protein_coding
ENSDARG00000092938	2.04791	-0.370805	1.0954	-0.338511	0.734978	NA	ENSDART00000143244.3	znf1047	zinc finger protein 1047 [Source:ZFIN;Acc:ZDB-GENE-110914-204]	protein_coding
ENSDARG00000098884	13.9104	-0.661169	0.452261	-1.46192	0.143763	0.340141	ENSDART00000169989.2	BX649355.1	NA	processed_transcript
ENSDARG00000103119	1.64223	3.27567	1.71288	1.91237	0.0558284	NA	ENSDART00000157504.2	si:dkeyp-33c10.7	si:dkeyp-33c10.7 [Source:ZFIN;Acc:ZDB-GENE-070705-538]	protein_coding
ENSDARG00000103417	4.1539	0.0847142	0.711076	0.119135	0.905168	0.954524	ENSDART00000169189.2	si:dkey-269o24.6	si:dkey-269o24.6 [Source:ZFIN;Acc:ZDB-GENE-110914-22]	protein_coding
ENSDARG00000103103	2.32284	0.339776	1.11726	0.304116	0.761039	NA	ENSDART00000168302.2	BX957361.2	NA	processed_transcript
ENSDARG00000100865	26.5459	-0.384593	0.396725	-0.969419	0.332336	0.562113	ENSDART00000160934.2	si:dkey-269o24.1	si:dkey-269o24.1 [Source:ZFIN;Acc:ZDB-GENE-041210-347]	protein_coding
ENSDARG00000101664	0.0502213	0	5.2679	0	1	NA	ENSDART00000158368.2	BX957361.1	NA	processed_transcript
ENSDARG00000101137	5.50307	0.580993	0.654631	0.887512	0.374803	0.600429	ENSDART00000161888.2	znf999	zinc finger protein 999 [Source:ZFIN;Acc:ZDB-GENE-110913-39]	protein_coding
ENSDARG00000103400	1.72685	-1.04744	1.3025	-0.804174	0.421296	NA	ENSDART00000158660.2	si:ch211-161m3.1	si:ch211-161m3.1 [Source:ZFIN;Acc:ZDB-GENE-110914-33]	protein_coding
ENSDARG00000100777	0.343674	-0.762786	4.10914	-0.185632	0.852734	NA	ENSDART00000171796.2	si:ch211-238e22.7	si:ch211-238e22.7 [Source:ZFIN;Acc:ZDB-GENE-041210-372]	protein_coding
ENSDARG00000100229	1.25836	0.17496	1.37773	0.126991	0.898947	NA	ENSDART00000170198.2	si:ch211-238e22.5	si:ch211-238e22.5 [Source:ZFIN;Acc:ZDB-GENE-041210-374]	protein_coding
ENSDARG00000112450	2.36088	0.656058	1.05408	0.622396	0.533681	NA	ENSDART00000131654.3	si:ch211-238e22.2	si:ch211-238e22.2 [Source:ZFIN;Acc:ZDB-GENE-041210-346]	protein_coding
ENSDARG00000094500	0.26882	-0.759718	5.15186	-0.147465	0.882765	NA	ENSDART00000135121.3	si:ch211-238e22.4	si:ch211-238e22.4 [Source:ZFIN;Acc:ZDB-GENE-030131-3632]	protein_coding
ENSDARG00000099355	82.9167	0.569408	0.226197	2.51731	0.0118255	0.0617005	ENSDART00000147029.3	BX890548.1	NA	processed_transcript
ENSDARG00000104804	2.91872	0.937162	0.995952	0.940972	0.346719	NA	ENSDART00000160720.2	si:ch211-238e22.8	si:ch211-238e22.8 [Source:ZFIN;Acc:ZDB-GENE-050419-231]	protein_coding
ENSDARG00000101274	0.22107	-1.27282	5.2487	-0.242501	0.808392	NA	ENSDART00000190438.1	si:dkey-16p6.4	si:dkey-16p6.4 [Source:ZFIN;Acc:ZDB-GENE-110913-5]	protein_coding
ENSDARG00000110144	0	NA	NA	NA	NA	NA	ENSDART00000179927.1	LO018289.2	NA	snRNA
ENSDARG00000115894	1.57843	-1.43542	1.48225	-0.968406	0.332842	NA	ENSDART00000193689.1	zgc:194906	zgc:194906 [Source:ZFIN;Acc:ZDB-GENE-080722-43]	protein_coding
ENSDARG00000092197	0	NA	NA	NA	NA	NA	ENSDART00000191125.1	LO018289.1	NA	protein_coding
ENSDARG00000100221	0.061732	0	5.2679	0	1	NA	ENSDART00000172695.2	BX511018.2	NA	antisense
ENSDARG00000098727	0.0687922	1.08738	5.2679	0.206416	0.836466	NA	ENSDART00000165984.2	BX511018.1	NA	processed_transcript
ENSDARG00000104124	7.11519	-0.381494	0.681911	-0.559448	0.575856	0.760224	ENSDART00000164760.2	znf1069	zinc finger protein 1069 [Source:ZFIN;Acc:ZDB-GENE-071004-89]	protein_coding
ENSDARG00000103721	0.234897	0	5.2679	0	1	NA	ENSDART00000169434.2	si:dkey-122c11.7	si:dkey-122c11.7 [Source:ZFIN;Acc:ZDB-GENE-110913-120]	protein_coding
ENSDARG00000103597	2.73359	0.456863	1.04422	0.437515	0.661738	NA	ENSDART00000169391.2	si:dkey-40j3.3	si:dkey-40j3.3 [Source:ZFIN;Acc:ZDB-GENE-110913-109]	protein_coding
ENSDARG00000117381	0.0502213	0	5.2679	0	1	NA	ENSDART00000194305.1	BX510934.3	NA	lincRNA
ENSDARG00000087544	0.192263	-1.58936	5.24032	-0.303294	0.761666	NA	ENSDART00000127643.3	BX510934.1	NA	protein_coding
ENSDARG00000104884	0	NA	NA	NA	NA	NA	ENSDART00000158265.2	BX510934.2	NA	lincRNA
ENSDARG00000103636	6.32243	1.01615	0.707809	1.43563	0.151109	0.351991	ENSDART00000158435.2	zgc:174703	zgc:174703 [Source:ZFIN;Acc:ZDB-GENE-080208-4]	protein_coding
ENSDARG00000101392	0	NA	NA	NA	NA	NA	ENSDART00000160770.2	pimr168	Pim proto-oncogene, serine/threonine kinase, related 168 [Source:ZFIN;Acc:ZDB-GENE-041210-63]	protein_coding
ENSDARG00000103208	0.538239	-0.0609807	2.62786	-0.0232055	0.981486	NA	ENSDART00000158802.2	il17ra1b	interleukin 17 receptor A1b [Source:ZFIN;Acc:ZDB-GENE-110914-185]	protein_coding
ENSDARG00000100137	0	NA	NA	NA	NA	NA	ENSDART00000103025.5	il17ra2	interleukin 17 receptor A2 [Source:ZFIN;Acc:ZDB-GENE-060503-869]	protein_coding
ENSDARG00000117223	0.123655	-0.69058	5.24653	-0.131626	0.89528	NA	ENSDART00000194475.1	BX324181.2	NA	lincRNA
ENSDARG00000104053	0	NA	NA	NA	NA	NA	ENSDART00000168552.2	BX324181.1	NA	antisense
ENSDARG00000104362	0	NA	NA	NA	NA	NA	ENSDART00000159293.2	FP236354.1	NA	lincRNA
ENSDARG00000116887	0	NA	NA	NA	NA	NA	ENSDART00000192508.1	CR388206.17	NA	snRNA
ENSDARG00000114009	0	NA	NA	NA	NA	NA	ENSDART00000188527.1	CR388206.12	NA	snRNA
ENSDARG00000098775	0	NA	NA	NA	NA	NA	ENSDART00000165274.2	CR388206.2	NA	snRNA
ENSDARG00000113984	0.0318067	1.01674	5.26009	0.193292	0.84673	NA	ENSDART00000190964.1	CR388206.11	NA	snRNA
ENSDARG00000113412	0.050696	0	5.2679	0	1	NA	ENSDART00000191265.1	CR388206.10	NA	snRNA
ENSDARG00000111764	0	NA	NA	NA	NA	NA	ENSDART00000185787.1	CR388206.9	NA	snRNA
ENSDARG00000116034	0	NA	NA	NA	NA	NA	ENSDART00000188991.1	CR388206.15	NA	snRNA
ENSDARG00000115113	0	NA	NA	NA	NA	NA	ENSDART00000190434.1	CR388206.14	NA	snRNA
ENSDARG00000103968	0	NA	NA	NA	NA	NA	ENSDART00000159923.2	CR388206.3	NA	snRNA
ENSDARG00000111137	0	NA	NA	NA	NA	NA	ENSDART00000189570.1	CR388206.6	NA	snRNA
ENSDARG00000116979	0	NA	NA	NA	NA	NA	ENSDART00000190665.1	CR388206.18	NA	snRNA
ENSDARG00000100257	38.4774	-0.202893	0.3165	-0.64105	0.52149	0.721055	ENSDART00000170067.2	zgc:174314	zgc:174314 [Source:ZFIN;Acc:ZDB-GENE-080213-5]	protein_coding
ENSDARG00000103091	9.59422	0.855266	0.478786	1.78632	0.0740468	0.222413	ENSDART00000159667.2	si:dkey-19h16.8	si:dkey-19h16.8 [Source:ZFIN;Acc:ZDB-GENE-110914-233]	protein_coding
ENSDARG00000111959	0	NA	NA	NA	NA	NA	ENSDART00000162234.2	si:dkeyp-44b5.4	si:dkeyp-44b5.4 [Source:ZFIN;Acc:ZDB-GENE-120709-63]	protein_coding
ENSDARG00000098244	0.102141	-1.20303	5.24566	-0.229337	0.818607	NA	ENSDART00000160351.2	CR388206.1	NA	antisense
ENSDARG00000111278	0	NA	NA	NA	NA	NA	ENSDART00000188925.1	CR388206.7	NA	snRNA
ENSDARG00000116653	0	NA	NA	NA	NA	NA	ENSDART00000185216.1	CR388206.16	NA	snRNA
ENSDARG00000111330	0	NA	NA	NA	NA	NA	ENSDART00000183215.1	CR388206.8	NA	snRNA
ENSDARG00000109254	0	NA	NA	NA	NA	NA	ENSDART00000183089.1	CR388206.4	NA	snRNA
ENSDARG00000117056	0	NA	NA	NA	NA	NA	ENSDART00000191831.1	CR388206.19	NA	snRNA
ENSDARG00000114101	0	NA	NA	NA	NA	NA	ENSDART00000187339.1	CR388206.13	NA	snRNA
ENSDARG00000109985	0.111953	0	5.2679	0	1	NA	ENSDART00000186447.1	CR388206.5	NA	snRNA
ENSDARG00000100723	3.00784	-1.61756	1.00229	-1.61386	0.106557	NA	ENSDART00000168657.2	znf1097	zinc finger protein 1097 [Source:ZFIN;Acc:ZDB-GENE-110914-20]	protein_coding
ENSDARG00000105058	0.170867	1.07618	5.26676	0.204334	0.838092	NA	ENSDART00000165777.2	CT027609.1	gastrula zinc finger protein XlCGF8.2DB-like [Source:NCBI gene;Acc:108183899]	protein_coding
ENSDARG00000104697	4.78947	-0.189943	0.960418	-0.197771	0.843224	0.922819	ENSDART00000161097.2	si:dkey-57k17.1	si:dkey-57k17.1 [Source:ZFIN;Acc:ZDB-GENE-110913-105]	protein_coding
ENSDARG00000117604	0	NA	NA	NA	NA	NA	ENSDART00000194376.1	CR388095.2	NA	lincRNA
ENSDARG00000105266	2.44529	-0.158351	1.04813	-0.15108	0.879912	NA	ENSDART00000164424.2	si:dkey-16p6.1	si:dkey-16p6.1 [Source:ZFIN;Acc:ZDB-GENE-081103-43]	protein_coding
ENSDARG00000103381	5.12061	-0.571235	0.824411	-0.692901	0.488371	0.696088	ENSDART00000168971.2	si:ch211-196f19.1	si:ch211-196f19.1 [Source:ZFIN;Acc:ZDB-GENE-081103-47]	protein_coding
ENSDARG00000102917	5.53479	0.295805	0.695668	0.425211	0.670683	0.821808	ENSDART00000157543.2	CR388095.1	NA	lincRNA
ENSDARG00000110637	22.0158	-0.0930151	0.34869	-0.266756	0.789657	0.893127	ENSDART00000157856.2	si:ch211-212k5.1	si:ch211-212k5.1 [Source:ZFIN;Acc:ZDB-GENE-110914-19]	protein_coding
ENSDARG00000098095	0.174099	-0.047065	5.25337	-0.00895902	0.992852	NA	ENSDART00000158078.2	CT027696.1	NA	lincRNA
ENSDARG00000102931	0.0708597	0	5.2679	0	1	NA	ENSDART00000172359.2	si:ch211-212k5.3	si:ch211-212k5.3 [Source:ZFIN;Acc:ZDB-GENE-110914-156]	protein_coding
ENSDARG00000104335	0.671721	1.89925	2.83407	0.670149	0.502763	NA	ENSDART00000164911.2	si:ch211-212k5.4	si:ch211-212k5.4 [Source:ZFIN;Acc:ZDB-GENE-110914-68]	protein_coding
ENSDARG00000116479	0	NA	NA	NA	NA	NA	ENSDART00000182216.1	BX927290.1	NA	snRNA
ENSDARG00000113324	2.82663	-0.0427453	1.2015	-0.0355766	0.97162	NA	ENSDART00000188763.1	CR388148.2	NA	protein_coding
ENSDARG00000104888	0.135573	-1.7945	5.23085	-0.34306	0.731553	NA	ENSDART00000170777.2	si:dkey-28i19.1	si:dkey-28i19.1 [Source:ZFIN;Acc:ZDB-GENE-110914-21]	protein_coding
ENSDARG00000098536	0.0587384	0	5.2679	0	1	NA	ENSDART00000169840.2	si:dkey-25i10.1	si:dkey-25i10.1 [Source:ZFIN;Acc:ZDB-GENE-110913-114]	protein_coding
ENSDARG00000101382	0	NA	NA	NA	NA	NA	ENSDART00000158088.2	CR388148.1	NA	unprocessed_pseudogene
ENSDARG00000109987	0	NA	NA	NA	NA	NA	ENSDART00000190983.1	CR388172.3	NA	snRNA
ENSDARG00000109781	0	NA	NA	NA	NA	NA	ENSDART00000185079.1	CR388172.2	NA	snRNA
ENSDARG00000116121	0	NA	NA	NA	NA	NA	ENSDART00000192512.1	CR388172.11	NA	snRNA
ENSDARG00000116549	0	NA	NA	NA	NA	NA	ENSDART00000185889.1	CR388172.14	NA	snRNA
ENSDARG00000113358	0	NA	NA	NA	NA	NA	ENSDART00000192302.1	CR388172.9	NA	snRNA
ENSDARG00000111752	0	NA	NA	NA	NA	NA	ENSDART00000180730.1	CR388172.7	NA	snRNA
ENSDARG00000113921	0	NA	NA	NA	NA	NA	ENSDART00000185272.1	CR388172.10	NA	snRNA
ENSDARG00000116964	0	NA	NA	NA	NA	NA	ENSDART00000188097.1	CR388172.15	NA	snRNA
ENSDARG00000110389	0	NA	NA	NA	NA	NA	ENSDART00000180210.1	CR388172.6	NA	snRNA
ENSDARG00000110249	0	NA	NA	NA	NA	NA	ENSDART00000191293.1	CR388172.5	NA	snRNA
ENSDARG00000110122	0	NA	NA	NA	NA	NA	ENSDART00000191484.1	CR388172.4	NA	snRNA
ENSDARG00000113051	0	NA	NA	NA	NA	NA	ENSDART00000181479.1	CR388172.8	NA	snRNA
ENSDARG00000116247	0	NA	NA	NA	NA	NA	ENSDART00000185006.1	CR388172.12	NA	snRNA
ENSDARG00000116336	0	NA	NA	NA	NA	NA	ENSDART00000183200.1	CR388172.13	NA	snRNA
ENSDARG00000101304	0	NA	NA	NA	NA	NA	ENSDART00000167460.2	CR388172.1	NA	processed_transcript
ENSDARG00000103955	0.78194	-1.10228	2.20356	-0.500225	0.616916	NA	ENSDART00000164546.2	si:dkey-29j8.1	si:dkey-29j8.1 [Source:ZFIN;Acc:ZDB-GENE-110913-11]	protein_coding
ENSDARG00000095992	0	NA	NA	NA	NA	NA	ENSDART00000150338.2	BX469910.1	NA	processed_transcript
ENSDARG00000114969	0	NA	NA	NA	NA	NA	ENSDART00000185513.1	BX469910.3	NA	rRNA
ENSDARG00000089934	0.886721	0.516141	2.00043	0.258015	0.796395	NA	ENSDART00000150259.2	si:ch211-64i20.3	si:ch211-64i20.3 [Source:ZFIN;Acc:ZDB-GENE-110913-55]	protein_coding
ENSDARG00000096127	1.54623	-0.542917	1.39423	-0.389402	0.696979	NA	ENSDART00000150834.2	BX469910.2	NA	antisense
ENSDARG00000095990	0	NA	NA	NA	NA	NA	ENSDART00000150408.2	si:ch211-64i20.5_2	si:ch211-64i20.5_2 [Source:ZFIN;Acc:ZDB-GENE-110914-141]	protein_coding
ENSDARG00000095198	0.0591879	0	5.2679	0	1	NA	ENSDART00000150249.2	znf1132	zinc finger protein 1132 [Source:ZFIN;Acc:ZDB-GENE-110914-67]	protein_coding
ENSDARG00000093220	0.270804	0	5.2679	0	1	NA	ENSDART00000150447.2	znf1127	zinc finger protein 1127 [Source:ZFIN;Acc:ZDB-GENE-110914-37]	protein_coding
ENSDARG00000113582	3.90805	1.39183	0.762744	1.82477	0.0680362	0.210512	ENSDART00000164706.2	znf993	zinc finger protein 993 [Source:ZFIN;Acc:ZDB-GENE-110914-103]	protein_coding
ENSDARG00000105111	0	NA	NA	NA	NA	NA	ENSDART00000160451.2	BX927122.2	NA	sense_overlapping
ENSDARG00000101842	2.95329	0.372041	0.96351	0.386131	0.699399	NA	ENSDART00000170724.2	znf1085	zinc finger protein 1085 [Source:ZFIN;Acc:ZDB-GENE-080218-7]	protein_coding
ENSDARG00000100571	0.050696	0	5.2679	0	1	NA	ENSDART00000167160.2	BX927122.1	NA	lincRNA
ENSDARG00000077697	45.3073	0.183312	0.333271	0.55004	0.582292	0.764971	ENSDART00000160587.2	si:dkey-105i14.1	si:dkey-105i14.1 [Source:ZFIN;Acc:ZDB-GENE-081103-64]	protein_coding
ENSDARG00000076255	1.04666	-0.784013	1.9973	-0.392536	0.694662	NA	ENSDART00000150611.2	znf1084	zinc finger protein 1084 [Source:ZFIN;Acc:ZDB-GENE-110913-77]	protein_coding
ENSDARG00000109366	0.439089	2.20582	3.72693	0.59186	0.553945	NA	ENSDART00000163357.2	zgc:173720	zgc:173720 [Source:ZFIN;Acc:ZDB-GENE-080218-21]	protein_coding
ENSDARG00000096210	0.0582252	0	5.2679	0	1	NA	ENSDART00000150655.2	znf1050	zinc finger protein 1050 [Source:ZFIN;Acc:ZDB-GENE-110913-27]	protein_coding
ENSDARG00000088915	1.33147	0.323662	1.41323	0.229024	0.81885	NA	ENSDART00000127914.3	si:ch211-241n15.3	si:ch211-241n15.3 [Source:ZFIN;Acc:ZDB-GENE-110913-169]	protein_coding
ENSDARG00000109840	0	NA	NA	NA	NA	NA	ENSDART00000143464.3	znf993	zinc finger protein 993 [Source:ZFIN;Acc:ZDB-GENE-110914-103]	protein_coding
ENSDARG00000096026	1.65245	2.97451	1.61601	1.84064	0.0656736	NA	ENSDART00000150576.2	si:dkey-4e4.1	si:dkey-4e4.1 [Source:ZFIN;Acc:ZDB-GENE-110914-73]	protein_coding
ENSDARG00000094195	0.0500425	1.08738	5.2679	0.206416	0.836466	NA	ENSDART00000141640.3	CR936371.1	NA	lincRNA
ENSDARG00000094653	1.34357	-0.386946	1.28135	-0.301983	0.762665	NA	ENSDART00000136825.3	si:dkey-149m13.5	si:dkey-149m13.5 [Source:ZFIN;Acc:ZDB-GENE-110913-74]	protein_coding
ENSDARG00000114536	1.36415	-2.34812	1.73425	-1.35397	0.175747	NA	ENSDART00000150849.2	si:dkey-149m13.4	si:dkey-149m13.4 [Source:ZFIN;Acc:ZDB-GENE-110914-34]	protein_coding
ENSDARG00000117302	0.465645	1.49083	3.27492	0.455225	0.648947	NA	ENSDART00000194096.1	CR936371.2	NA	lincRNA
ENSDARG00000078728	3.89604	0.401057	0.82555	0.485806	0.627105	0.793279	ENSDART00000108499.3	znf1068	zinc finger protein 1068 [Source:ZFIN;Acc:ZDB-GENE-080215-12]	protein_coding
ENSDARG00000086615	1.51412	0.879746	1.27912	0.687772	0.491596	NA	ENSDART00000140733.3	CR846087.1	NA	unprocessed_pseudogene
ENSDARG00000095605	0.0582252	0	5.2679	0	1	NA	ENSDART00000142868.2	CR846087.3	gastrula zinc finger protein XlCGF8.2DB-like [Source:NCBI gene;Acc:100535113]	protein_coding
ENSDARG00000090734	5.48597	-0.765497	0.726126	-1.05422	0.291782	0.523529	ENSDART00000144806.4	si:dkey-16p6.1	si:dkey-16p6.1 [Source:ZFIN;Acc:ZDB-GENE-081103-43]	protein_coding
ENSDARG00000094119	0.31725	0	4.95553	0	1	NA	ENSDART00000146219.4	CR846087.2	NA	unprocessed_pseudogene
ENSDARG00000092784	1.80574	-0.901002	1.2855	-0.700897	0.483367	NA	ENSDART00000150615.2	znf1109	zinc finger protein 1109 [Source:ZFIN;Acc:ZDB-GENE-110914-77]	protein_coding
ENSDARG00000115017	3.46979	0.31295	0.938392	0.333496	0.73876	NA	ENSDART00000150758.2	znf1033	zinc finger protein 1033 [Source:ZFIN;Acc:ZDB-GENE-110914-25]	protein_coding
ENSDARG00000095998	2.79919	-0.683061	1.13836	-0.600042	0.548479	NA	ENSDART00000150699.2	CR388052.1	NA	lincRNA
ENSDARG00000096144	0	NA	NA	NA	NA	NA	ENSDART00000150754.2	CR388052.2	NA	antisense
ENSDARG00000117801	0	NA	NA	NA	NA	NA	ENSDART00000194721.1	CR388052.3	NA	lincRNA
ENSDARG00000096024	0	NA	NA	NA	NA	NA	ENSDART00000150348.2	si:ch211-178j18.4	si:ch211-178j18.4 [Source:ZFIN;Acc:ZDB-GENE-110914-148]	protein_coding
ENSDARG00000114860	0	NA	NA	NA	NA	NA	ENSDART00000184038.1	CABZ01002524.1	NA	snRNA
ENSDARG00000115069	0	NA	NA	NA	NA	NA	ENSDART00000170363.2	CABZ01002524.2	NA	snRNA
ENSDARG00000114557	0	NA	NA	NA	NA	NA	ENSDART00000190223.1	CABZ01002523.3	NA	snRNA
ENSDARG00000112012	0	NA	NA	NA	NA	NA	ENSDART00000180053.1	CABZ01002523.1	NA	snRNA
ENSDARG00000113844	0	NA	NA	NA	NA	NA	ENSDART00000179655.1	CABZ01002523.2	NA	snRNA
ENSDARG00000116616	0	NA	NA	NA	NA	NA	ENSDART00000190855.1	CABZ01002523.4	NA	snRNA
ENSDARG00000115827	0	NA	NA	NA	NA	NA	ENSDART00000185553.1	CABZ01002522.2	NA	snRNA
ENSDARG00000114972	0	NA	NA	NA	NA	NA	ENSDART00000191507.1	CABZ01002522.1	NA	snRNA
ENSDARG00000116911	0	NA	NA	NA	NA	NA	ENSDART00000189579.1	CABZ01002521.2	NA	snRNA
ENSDARG00000113612	0	NA	NA	NA	NA	NA	ENSDART00000185247.1	CABZ01002521.1	NA	snRNA
ENSDARG00000111575	0	NA	NA	NA	NA	NA	ENSDART00000128202.2	CABZ01002520.1	NA	snRNA
ENSDARG00000101524	0.121816	0	5.2679	0	1	NA	ENSDART00000169157.2	znf1080	zinc finger protein 1080 [Source:ZFIN;Acc:ZDB-GENE-131125-96]	protein_coding
ENSDARG00000099036	0.0582252	0	5.2679	0	1	NA	ENSDART00000165378.2	CU138542.1	NA	lincRNA
ENSDARG00000103439	0.355164	1.03447	3.39307	0.304878	0.760459	NA	ENSDART00000172479.2	si:dkey-248e17.5	si:dkey-248e17.5 [Source:ZFIN;Acc:ZDB-GENE-131120-19]	protein_coding
ENSDARG00000103343	0.141719	0	5.2679	0	1	NA	ENSDART00000164606.2	si:dkey-51d8.1	si:dkey-51d8.1 [Source:ZFIN;Acc:ZDB-GENE-081103-14]	protein_coding
ENSDARG00000112070	0.719079	-0.85134	2.17919	-0.390667	0.696043	NA	ENSDART00000125171.4	znf1121	zinc finger protein 1121 [Source:ZFIN;Acc:ZDB-GENE-110914-9]	protein_coding
ENSDARG00000104523	0	NA	NA	NA	NA	NA	ENSDART00000157996.2	CU138542.2	NA	lincRNA
ENSDARG00000105144	0.621098	-0.835524	3.17469	-0.263183	0.79241	NA	ENSDART00000167351.2	znf1130	zinc finger protein 1130 [Source:ZFIN;Acc:ZDB-GENE-131122-51]	protein_coding
ENSDARG00000104416	0.42648	-0.588308	3.25803	-0.180572	0.856704	NA	ENSDART00000162049.2	si:dkey-16p6.1	si:dkey-16p6.1 [Source:ZFIN;Acc:ZDB-GENE-081103-43]	protein_coding
ENSDARG00000103003	0.237261	-0.677727	4.53253	-0.149525	0.881139	NA	ENSDART00000157679.2	si:dkey-211i20.2	si:dkey-211i20.2 [Source:ZFIN;Acc:ZDB-GENE-081027-6]	protein_coding
ENSDARG00000100647	0	NA	NA	NA	NA	NA	ENSDART00000157489.2	si:dkey-211i20.4	si:dkey-211i20.4 [Source:ZFIN;Acc:ZDB-GENE-120709-19]	protein_coding
ENSDARG00000099597	0	NA	NA	NA	NA	NA	ENSDART00000158732.2	si:dkey-211i20.5	si:dkey-211i20.5 [Source:ZFIN;Acc:ZDB-GENE-120709-55]	protein_coding
ENSDARG00000116007	0.481503	0.549076	3.14363	0.174663	0.861344	NA	ENSDART00000186182.1	CABZ01016118.1	NA	protein_coding
ENSDARG00000088301	1.54607	0.857742	1.42923	0.600142	0.548412	NA	ENSDART00000137702.4	si:dkey-254e13.6	si:dkey-254e13.6 [Source:ZFIN;Acc:ZDB-GENE-070705-420]	protein_coding
ENSDARG00000110403	0	NA	NA	NA	NA	NA	ENSDART00000135377.2	CR388363.3	NA	processed_transcript
ENSDARG00000095418	0	NA	NA	NA	NA	NA	ENSDART00000145847.2	CR388363.2	NA	processed_transcript
ENSDARG00000095155	0	NA	NA	NA	NA	NA	ENSDART00000133969.2	CR388363.1	NA	processed_transcript
ENSDARG00000092080	0	NA	NA	NA	NA	NA	ENSDART00000150691.2	znf1044	zinc finger protein 1044 [Source:ZFIN;Acc:ZDB-GENE-110914-55]	protein_coding
ENSDARG00000093803	1.15342	-0.531162	1.82002	-0.291845	0.770405	NA	ENSDART00000142335.3	si:dkey-196n19.2	si:dkey-196n19.2 [Source:ZFIN;Acc:ZDB-GENE-081104-8]	protein_coding
ENSDARG00000094223	0	NA	NA	NA	NA	NA	ENSDART00000140656.2	CR854965.1	NA	processed_transcript
ENSDARG00000095126	2.86571	0.576916	1.15275	0.500468	0.616746	NA	ENSDART00000150675.2	si:dkey-82i20.2	si:dkey-82i20.2 [Source:ZFIN;Acc:ZDB-GENE-110914-74]	protein_coding
ENSDARG00000097347	0	NA	NA	NA	NA	NA	ENSDART00000155753.2	CR854965.2	NA	lincRNA
ENSDARG00000094304	0.159664	0	5.2679	0	1	NA	ENSDART00000145119.2	BX000981.4	NA	retained_intron
ENSDARG00000096100	0	NA	NA	NA	NA	NA	ENSDART00000150531.2	BX000981.5	NA	processed_transcript
ENSDARG00000111024	0	NA	NA	NA	NA	NA	ENSDART00000188871.1	BX000981.6	NA	processed_transcript
ENSDARG00000115032	0	NA	NA	NA	NA	NA	ENSDART00000190630.1	BX000981.14	NA	processed_transcript
ENSDARG00000113038	0	NA	NA	NA	NA	NA	ENSDART00000185885.1	BX000981.10	NA	processed_transcript
ENSDARG00000111688	0	NA	NA	NA	NA	NA	ENSDART00000184689.1	BX000981.7	NA	processed_transcript
ENSDARG00000112896	0	NA	NA	NA	NA	NA	ENSDART00000182720.1	BX000981.9	NA	processed_transcript
ENSDARG00000112599	0	NA	NA	NA	NA	NA	ENSDART00000143507.2	BX000981.8	NA	processed_transcript
ENSDARG00000093633	0	NA	NA	NA	NA	NA	ENSDART00000145284.2	BX000981.3	NA	processed_transcript
ENSDARG00000117620	0	NA	NA	NA	NA	NA	ENSDART00000194850.1	BX000981.15	NA	lincRNA
ENSDARG00000092940	0.135573	-1.7945	5.23085	-0.34306	0.731553	NA	ENSDART00000135329.2	BX000981.1	NA	processed_transcript
ENSDARG00000114228	0	NA	NA	NA	NA	NA	ENSDART00000186034.1	BX000981.13	NA	snRNA
ENSDARG00000093576	0.594897	1.63055	3.04364	0.535724	0.59215	NA	ENSDART00000132396.2	BX000981.2	NA	processed_transcript
ENSDARG00000094615	0	NA	NA	NA	NA	NA	ENSDART00000141738.2	si:dkey-9p20.18	si:dkey-9p20.18 [Source:ZFIN;Acc:ZDB-GENE-070705-515]	protein_coding
ENSDARG00000113652	0	NA	NA	NA	NA	NA	ENSDART00000191350.1	BX000981.11	NA	snRNA
ENSDARG00000114186	0	NA	NA	NA	NA	NA	ENSDART00000184767.1	BX000981.12	NA	snRNA
ENSDARG00000109896	0	NA	NA	NA	NA	NA	ENSDART00000184887.1	CABZ01004903.1	NA	snRNA
ENSDARG00000112345	0	NA	NA	NA	NA	NA	ENSDART00000188426.1	CABZ01004903.2	NA	snRNA
ENSDARG00000117081	0	NA	NA	NA	NA	NA	ENSDART00000130113.2	CABZ01004903.3	NA	snRNA
ENSDARG00000112603	0	NA	NA	NA	NA	NA	ENSDART00000188351.1	BX255935.2	NA	snRNA
ENSDARG00000111851	0	NA	NA	NA	NA	NA	ENSDART00000183140.1	BX255935.1	NA	snRNA
ENSDARG00000114646	0.926234	-1.42525	1.66234	-0.857377	0.391236	NA	ENSDART00000162726.2	znf1021	zinc finger protein 1021 [Source:ZFIN;Acc:ZDB-GENE-110913-143]	protein_coding
ENSDARG00000100934	0	NA	NA	NA	NA	NA	ENSDART00000170300.2	AL929029.1	NA	snRNA
ENSDARG00000109244	0	NA	NA	NA	NA	NA	ENSDART00000183402.1	AL929029.2	NA	snRNA
ENSDARG00000110684	0	NA	NA	NA	NA	NA	ENSDART00000182653.1	AL929029.8	NA	snRNA
ENSDARG00000109860	0	NA	NA	NA	NA	NA	ENSDART00000191220.1	AL929029.5	NA	snRNA
ENSDARG00000116746	0	NA	NA	NA	NA	NA	ENSDART00000191704.1	AL929029.19	NA	snRNA
ENSDARG00000111592	0	NA	NA	NA	NA	NA	ENSDART00000189463.1	AL929029.10	NA	snRNA
ENSDARG00000113647	0	NA	NA	NA	NA	NA	ENSDART00000186957.1	AL929029.13	NA	snRNA
ENSDARG00000116492	0	NA	NA	NA	NA	NA	ENSDART00000181912.1	AL929029.18	NA	snRNA
ENSDARG00000113873	0	NA	NA	NA	NA	NA	ENSDART00000180019.1	AL929029.15	NA	snRNA
ENSDARG00000110538	0	NA	NA	NA	NA	NA	ENSDART00000189246.1	AL929029.7	NA	snRNA
ENSDARG00000116144	0	NA	NA	NA	NA	NA	ENSDART00000193301.1	AL929029.17	NA	snRNA
ENSDARG00000113682	0	NA	NA	NA	NA	NA	ENSDART00000181943.1	AL929029.14	NA	snRNA
ENSDARG00000110974	0	NA	NA	NA	NA	NA	ENSDART00000191389.1	AL929029.9	NA	snRNA
ENSDARG00000113979	0	NA	NA	NA	NA	NA	ENSDART00000181829.1	AL929029.16	NA	snRNA
ENSDARG00000112166	0	NA	NA	NA	NA	NA	ENSDART00000189707.1	AL929029.11	NA	snRNA
ENSDARG00000109822	0	NA	NA	NA	NA	NA	ENSDART00000188603.1	AL929029.4	NA	snRNA
ENSDARG00000110052	0	NA	NA	NA	NA	NA	ENSDART00000185706.1	AL929029.6	NA	snRNA
ENSDARG00000109322	0	NA	NA	NA	NA	NA	ENSDART00000179891.1	AL929029.3	NA	snRNA
ENSDARG00000112182	0	NA	NA	NA	NA	NA	ENSDART00000186675.1	AL929029.12	NA	snRNA
ENSDARG00000102673	0.510635	0.457207	2.82795	0.161674	0.871562	NA	ENSDART00000172688.2	si:dkey-26i24.1	si:dkey-26i24.1 [Source:ZFIN;Acc:ZDB-GENE-110913-88]	protein_coding
ENSDARG00000100421	2.70125	-1.04831	1.03422	-1.01362	0.310766	NA	ENSDART00000159114.2	znf1129	zinc finger protein 1129 [Source:ZFIN;Acc:ZDB-GENE-110914-95]	protein_coding
ENSDARG00000100335	0.177905	-0.447199	5.23727	-0.0853878	0.931953	NA	ENSDART00000162832.2	znf1104	zinc finger protein 1104 [Source:ZFIN;Acc:ZDB-GENE-110913-152]	protein_coding
ENSDARG00000104006	0.683354	-0.914587	2.83074	-0.323091	0.746627	NA	ENSDART00000170474.2	znf1082	zinc finger protein 1082 [Source:ZFIN;Acc:ZDB-GENE-110913-158]	protein_coding
ENSDARG00000111178	0	NA	NA	NA	NA	NA	ENSDART00000183792.1	CU457794.1	NA	snRNA
ENSDARG00000116114	0	NA	NA	NA	NA	NA	ENSDART00000187434.1	CU457794.2	NA	snRNA
ENSDARG00000098196	1.20865	-1.32088	1.71905	-0.768378	0.442263	NA	ENSDART00000170406.2	znf1077	zinc finger protein 1077 [Source:ZFIN;Acc:ZDB-GENE-080218-11]	protein_coding
ENSDARG00000105038	0.305533	-2.46746	4.16434	-0.592522	0.553501	NA	ENSDART00000158840.2	CABZ01038376.1	NA	protein_coding
ENSDARG00000102212	2.22683	1.37594	1.21077	1.13642	0.255781	NA	ENSDART00000169427.2	si:dkey-16p6.1	si:dkey-16p6.1 [Source:ZFIN;Acc:ZDB-GENE-081103-43]	protein_coding
ENSDARG00000098094	0.106491	0	5.2679	0	1	NA	ENSDART00000166793.2	si:dkey-146c18.5	si:dkey-146c18.5 [Source:ZFIN;Acc:ZDB-GENE-131119-41]	protein_coding
ENSDARG00000100329	0.22088	1.3024	5.25057	0.24805	0.804096	NA	ENSDART00000164832.2	znf1056	zinc finger protein 1056 [Source:ZFIN;Acc:ZDB-GENE-131122-90]	protein_coding
ENSDARG00000114441	0	NA	NA	NA	NA	NA	ENSDART00000191388.1	CT990567.4	NA	rRNA
ENSDARG00000103809	0.177564	0	5.2679	0	1	NA	ENSDART00000160277.2	CT990567.3	NA	unprocessed_pseudogene
ENSDARG00000104004	1.10984	-0.240657	2.0302	-0.118539	0.905641	NA	ENSDART00000163069.2	si:dkey-146c18.2	si:dkey-146c18.2 [Source:ZFIN;Acc:ZDB-GENE-131118-16]	nonsense_mediated_decay
ENSDARG00000100384	0	NA	NA	NA	NA	NA	ENSDART00000171539.2	CT990567.1	NA	protein_coding
ENSDARG00000101682	0.594427	-2.70192	2.68827	-1.00508	0.314859	NA	ENSDART00000161515.2	CT990567.2	NA	lincRNA
ENSDARG00000099963	0.422563	1.46675	4.41144	0.332488	0.739521	NA	ENSDART00000165220.2	si:dkey-27n6.1	si:dkey-27n6.1 [Source:ZFIN;Acc:ZDB-GENE-041014-40]	protein_coding
ENSDARG00000103527	0.123464	0	5.2679	0	1	NA	ENSDART00000168844.2	si:dkeyp-35e5.9	si:dkeyp-35e5.9 [Source:ZFIN;Acc:ZDB-GENE-110913-107]	protein_coding
ENSDARG00000104026	7.45661	1.00442	0.635315	1.58097	0.113884	0.295117	ENSDART00000171745.2	si:dkeyp-35e5.5	si:dkeyp-35e5.5 [Source:ZFIN;Acc:ZDB-GENE-050420-335]	protein_coding
ENSDARG00000107425	0.232674	-1.1766	5.24442	-0.224352	0.822483	NA	ENSDART00000166022.2	si:dkeyp-35e5.10	si:dkeyp-35e5.10 [Source:ZFIN;Acc:ZDB-GENE-110913-63]	protein_coding
ENSDARG00000117773	0.0900784	0.972902	5.25394	0.185176	0.853091	NA	ENSDART00000194003.1	BX294383.2	NA	lincRNA
ENSDARG00000099346	0.696832	0.480577	2.13567	0.225024	0.82196	NA	ENSDART00000160601.2	znf1079	zinc finger protein 1079 [Source:ZFIN;Acc:ZDB-GENE-110913-68]	protein_coding
ENSDARG00000100911	0	NA	NA	NA	NA	NA	ENSDART00000168401.2	BX294383.1	NA	processed_transcript
ENSDARG00000116149	0.0708597	0	5.2679	0	1	NA	ENSDART00000180806.1	CR388416.1	NA	sRNA
ENSDARG00000116692	0.646229	1.02433	2.47415	0.414014	0.678864	NA	ENSDART00000160226.2	si:ch211-79g12.1	si:ch211-79g12.1 [Source:ZFIN;Acc:ZDB-GENE-110914-69]	protein_coding
ENSDARG00000099544	0	NA	NA	NA	NA	NA	ENSDART00000171569.2	si:dkey-165b20.3	si:dkey-165b20.3 [Source:ZFIN;Acc:ZDB-GENE-110913-172]	protein_coding
ENSDARG00000116367	1.91454	1.48398	1.18267	1.25476	0.209565	NA	ENSDART00000162499.2	si:dkey-51d8.1	si:dkey-51d8.1 [Source:ZFIN;Acc:ZDB-GENE-081103-14]	protein_coding
ENSDARG00000110878	1.427	0.799617	1.70226	0.469739	0.638541	NA	ENSDART00000155084.3	si:dkey-28k24.2	si:dkey-28k24.2 [Source:ZFIN;Acc:ZDB-GENE-121213-4]	protein_coding
ENSDARG00000100110	0.200408	-0.0317144	5.25158	-0.00603902	0.995182	NA	ENSDART00000163548.2	si:ch211-237a4.2	si:ch211-237a4.2 [Source:ZFIN;Acc:ZDB-GENE-060503-504]	protein_coding
ENSDARG00000104822	0	NA	NA	NA	NA	NA	ENSDART00000145324.3	znf1131	zinc finger protein 1131 [Source:ZFIN;Acc:ZDB-GENE-110914-31]	protein_coding
ENSDARG00000098077	0.959624	1.00601	1.6007	0.628484	0.529687	NA	ENSDART00000159357.2	si:dkey-238o14.3	si:dkey-238o14.3 [Source:ZFIN;Acc:ZDB-GENE-110913-25]	protein_coding
ENSDARG00000100509	0	NA	NA	NA	NA	NA	ENSDART00000168037.2	si:dkey-82i20.2	si:dkey-82i20.2 [Source:ZFIN;Acc:ZDB-GENE-110914-74]	protein_coding
ENSDARG00000100460	1.67723	-1.35269	1.24118	-1.08984	0.275783	NA	ENSDART00000164615.2	si:dkey-217g21.3	si:dkey-217g21.3 [Source:ZFIN;Acc:ZDB-GENE-110913-15]	protein_coding
ENSDARG00000099180	0	NA	NA	NA	NA	NA	ENSDART00000169082.2	CR927050.1	NA	lincRNA
ENSDARG00000099669	0	NA	NA	NA	NA	NA	ENSDART00000164527.2	CR927050.2	NA	lincRNA
ENSDARG00000112928	0.171006	-0.836186	5.2679	-0.158732	0.87388	NA	ENSDART00000167958.2	CR450780.2	NA	protein_coding
ENSDARG00000103495	0.246632	-0.791836	5.26318	-0.150448	0.880411	NA	ENSDART00000168872.2	zgc:173714	zgc:173714 [Source:ZFIN;Acc:ZDB-GENE-071004-90]	protein_coding
ENSDARG00000112487	1.37172	3.0722	1.78311	1.72295	0.0848978	NA	ENSDART00000192765.1	CR450780.1	NA	protein_coding
ENSDARG00000117644	0.212929	0	5.2679	0	1	NA	ENSDART00000194464.1	CR450780.3	NA	lincRNA
ENSDARG00000105119	9.8955	0.538167	0.643289	0.836586	0.402825	0.624923	ENSDART00000170121.2	si:ch211-258f1.3	si:ch211-258f1.3 [Source:ZFIN;Acc:ZDB-GENE-070912-252]	protein_coding
ENSDARG00000110769	2.79703	-1.24169	1.00649	-1.23368	0.217321	NA	ENSDART00000158757.2	znf1098	zinc finger protein 1098 [Source:ZFIN;Acc:ZDB-GENE-110914-13]	protein_coding
ENSDARG00000100090	0	NA	NA	NA	NA	NA	ENSDART00000169518.2	si:dkey-11d20.1	si:dkey-11d20.1 [Source:ZFIN;Acc:ZDB-GENE-070705-291]	protein_coding
ENSDARG00000111518	3.96613	-0.497356	0.938662	-0.529856	0.596212	0.773466	ENSDART00000164415.2	si:dkey-16p6.1	si:dkey-16p6.1 [Source:ZFIN;Acc:ZDB-GENE-081103-43]	protein_coding
ENSDARG00000091994	9.31463	0.52301	0.5282	0.990175	0.322088	0.551965	ENSDART00000168878.2	znf1048	zinc finger protein 1048 [Source:ZFIN;Acc:ZDB-GENE-110913-13]	protein_coding
ENSDARG00000101946	2.15895	-2.06583	1.17579	-1.75698	0.0789207	NA	ENSDART00000160964.2	si:dkey-92j16.2	si:dkey-92j16.2 [Source:ZFIN;Acc:ZDB-GENE-110914-8]	protein_coding
ENSDARG00000098087	1.34937	2.10541	1.4373	1.46484	0.142966	NA	ENSDART00000164929.2	si:dkey-30f3.2	si:dkey-30f3.2 [Source:ZFIN;Acc:ZDB-GENE-110913-70]	protein_coding
ENSDARG00000117495	0.140873	0	5.26756	0	1	NA	ENSDART00000194749.1	BX901974.3	NA	lincRNA
ENSDARG00000067592	0.556011	-1.92439	3.0584	-0.629214	0.529209	NA	ENSDART00000097308.4	BX901974.1	NA	protein_coding
ENSDARG00000117806	0.0635442	0	5.2679	0	1	NA	ENSDART00000194322.1	BX901974.4	NA	lincRNA
ENSDARG00000101424	0	NA	NA	NA	NA	NA	ENSDART00000162906.2	BX901974.2	NA	processed_pseudogene
ENSDARG00000094212	0.156712	0	5.2679	0	1	NA	ENSDART00000144330.4	si:dkey-179k24.1	si:dkey-179k24.1 [Source:ZFIN;Acc:ZDB-GENE-110914-97]	protein_coding
ENSDARG00000112369	1.47013	0.349072	1.44792	0.241085	0.809489	NA	ENSDART00000161958.2	si:dkey-179k24.2	si:dkey-179k24.2 [Source:ZFIN;Acc:ZDB-GENE-110914-40]	protein_coding
ENSDARG00000099055	0.590515	-0.836193	3.21286	-0.260265	0.79466	NA	ENSDART00000167335.2	CR790365.1	NA	sense_intronic
ENSDARG00000100434	1.95577	-0.400483	1.25682	-0.318648	0.749994	NA	ENSDART00000160818.2	znf1091	zinc finger protein 1091 [Source:ZFIN;Acc:ZDB-GENE-110913-111]	protein_coding
ENSDARG00000117113	0.0232124	-0.726841	5.25477	-0.13832	0.889987	NA	ENSDART00000158645.2	zgc:173607	zgc:173607 [Source:ZFIN;Acc:ZDB-GENE-080219-15]	protein_coding
ENSDARG00000102262	3.76478	0.0577419	0.931224	0.0620064	0.950558	0.975839	ENSDART00000160654.2	si:dkey-179k24.5	si:dkey-179k24.5 [Source:ZFIN;Acc:ZDB-GENE-110913-28]	protein_coding
ENSDARG00000101843	6.80261	-0.732963	0.700091	-1.04695	0.29512	0.52687	ENSDART00000162823.2	znf1106	zinc finger protein 1106 [Source:ZFIN;Acc:ZDB-GENE-110913-156]	protein_coding
ENSDARG00000113713	0.492684	2.23128	3.6517	0.611024	0.541184	NA	ENSDART00000157859.2	znf1103	zinc finger protein 1103 [Source:ZFIN;Acc:ZDB-GENE-110914-45]	protein_coding
ENSDARG00000099590	0.311755	0	4.99884	0	1	NA	ENSDART00000170040.2	BX914205.2	NA	protein_coding
ENSDARG00000103172	3.96707	2.08858	0.97513	2.14185	0.0322055	0.127102	ENSDART00000172126.2	BX914205.3	NA	protein_coding
ENSDARG00000088847	5.38	-0.312756	0.681256	-0.459087	0.646172	0.805287	ENSDART00000163509.2	znf1089	zinc finger protein 1089 [Source:ZFIN;Acc:ZDB-GENE-110913-116]	protein_coding
ENSDARG00000099414	0.146815	1.06764	5.26586	0.202748	0.839332	NA	ENSDART00000164398.2	BX914205.1	NA	unprocessed_pseudogene
ENSDARG00000103079	0.0232124	-0.726841	5.25477	-0.13832	0.889987	NA	ENSDART00000159953.2	si:dkey-220o21.3	si:dkey-220o21.3 [Source:ZFIN;Acc:ZDB-GENE-110914-75]	protein_coding
ENSDARG00000102873	2.17546	-1.36129	1.64044	-0.82983	0.406635	NA	ENSDART00000166733.2	CT956002.2	NA	protein_coding
ENSDARG00000099347	0	NA	NA	NA	NA	NA	ENSDART00000159143.2	si:dkey-220o21.4	si:dkey-220o21.4 [Source:ZFIN;Acc:ZDB-GENE-110914-128]	protein_coding
ENSDARG00000105262	0	NA	NA	NA	NA	NA	ENSDART00000160611.2	CT956002.3	NA	snRNA
ENSDARG00000101772	2.45793	0.582754	1.11287	0.523651	0.600521	NA	ENSDART00000160838.2	CT956002.1	NA	lincRNA
ENSDARG00000100652	6.19716	0.115882	0.669622	0.173056	0.862608	0.933263	ENSDART00000157986.2	znf1147	zinc finger protein 1147 [Source:ZFIN;Acc:ZDB-GENE-080218-13]	protein_coding
ENSDARG00000098892	8.71072	0.39553	0.691273	0.572177	0.567202	0.754612	ENSDART00000165964.2	si:ch211-223a21.1	si:ch211-223a21.1 [Source:ZFIN;Acc:ZDB-GENE-110913-137]	protein_coding
ENSDARG00000100671	0.25045	0.650345	4.45172	0.146089	0.883851	NA	ENSDART00000168988.2	CR790382.1	NA	lincRNA
ENSDARG00000101230	0	NA	NA	NA	NA	NA	ENSDART00000172723.2	CR790382.2	NA	lincRNA
ENSDARG00000104819	0.125062	1.08738	5.2679	0.206416	0.836466	NA	ENSDART00000163641.2	CR790382.4	NA	lincRNA
ENSDARG00000104616	0.0920047	0.213776	5.25783	0.0406585	0.967568	NA	ENSDART00000167493.2	CR790382.3	NA	snRNA
ENSDARG00000104887	13.3802	-0.673425	0.551649	-1.22075	0.222181	0.444429	ENSDART00000159000.2	znf1105	zinc finger protein 1105 [Source:ZFIN;Acc:ZDB-GENE-110913-136]	protein_coding
ENSDARG00000100262	2.69592	0.562456	1.09343	0.514398	0.606974	NA	ENSDART00000143176.3	BX936382.1	NA	protein_coding
ENSDARG00000104737	3.83658	0.568329	0.881092	0.645028	0.518909	0.718942	ENSDART00000167846.2	si:ch211-223a21.3	si:ch211-223a21.3 [Source:ZFIN;Acc:ZDB-GENE-110913-50]	protein_coding
ENSDARG00000100842	6.90606	0.571512	0.672783	0.849474	0.395617	0.619153	ENSDART00000159754.2	si:ch211-223a21.4	si:ch211-223a21.4 [Source:ZFIN;Acc:ZDB-GENE-110913-57]	protein_coding
ENSDARG00000111998	2.6201	-0.434996	1.11459	-0.390275	0.696333	NA	ENSDART00000170391.2	znf1099	zinc finger protein 1099 [Source:ZFIN;Acc:ZDB-GENE-060503-829]	protein_coding
ENSDARG00000110917	3.13053	2.21908	0.952137	2.33063	0.0197731	NA	ENSDART00000143989.3	si:ch211-223a21.6	si:ch211-223a21.6 [Source:ZFIN;Acc:ZDB-GENE-110913-177]	protein_coding
ENSDARG00000098628	1.70574	1.44945	1.24985	1.15969	0.246174	NA	ENSDART00000159659.2	BX914214.1	NA	lincRNA
ENSDARG00000100079	0.0677866	-0.920926	5.26007	-0.175079	0.861018	NA	ENSDART00000164523.2	BX914214.3	NA	snRNA
ENSDARG00000113622	0	NA	NA	NA	NA	NA	ENSDART00000190957.1	BX914214.10	NA	snRNA
ENSDARG00000116572	0.0582252	0	5.2679	0	1	NA	ENSDART00000181325.1	BX914214.17	NA	snRNA
ENSDARG00000110800	0.0500425	1.08738	5.2679	0.206416	0.836466	NA	ENSDART00000184171.1	BX914214.7	NA	snRNA
ENSDARG00000111777	0	NA	NA	NA	NA	NA	ENSDART00000181608.1	BX914214.8	NA	snRNA
ENSDARG00000115010	0	NA	NA	NA	NA	NA	ENSDART00000190200.1	BX914214.13	NA	snRNA
ENSDARG00000117139	0	NA	NA	NA	NA	NA	ENSDART00000190485.1	BX914214.18	NA	snRNA
ENSDARG00000114506	0	NA	NA	NA	NA	NA	ENSDART00000181879.1	BX914214.11	NA	snRNA
ENSDARG00000110860	2.22449	0.543457	1.20764	0.450017	0.652698	NA	ENSDART00000161032.2	si:dkey-9i5.2	si:dkey-9i5.2 [Source:ZFIN;Acc:ZDB-GENE-110914-61]	protein_coding
ENSDARG00000099293	3.38984	0.902752	0.993561	0.908603	0.36356	NA	ENSDART00000170254.2	BX914214.2	NA	lincRNA
ENSDARG00000113010	0	NA	NA	NA	NA	NA	ENSDART00000189065.1	BX914214.9	NA	snRNA
ENSDARG00000110107	0	NA	NA	NA	NA	NA	ENSDART00000180663.1	BX914214.6	NA	snRNA
ENSDARG00000115725	0	NA	NA	NA	NA	NA	ENSDART00000181316.1	BX914214.15	NA	snRNA
ENSDARG00000115917	0	NA	NA	NA	NA	NA	ENSDART00000191939.1	BX914214.16	NA	snRNA
ENSDARG00000109367	0	NA	NA	NA	NA	NA	ENSDART00000182564.1	BX914214.5	NA	snRNA
ENSDARG00000114596	0	NA	NA	NA	NA	NA	ENSDART00000183259.1	BX914214.12	NA	snRNA
ENSDARG00000115107	0	NA	NA	NA	NA	NA	ENSDART00000187068.1	BX914214.14	NA	snRNA
ENSDARG00000109213	0	NA	NA	NA	NA	NA	ENSDART00000185522.1	BX914214.4	NA	snRNA
ENSDARG00000113141	0.876563	-1.34193	1.9414	-0.691221	0.489427	NA	ENSDART00000129549.3	znf1018	zinc finger protein 1018 [Source:ZFIN;Acc:ZDB-GENE-110913-173]	protein_coding
ENSDARG00000115443	0	NA	NA	NA	NA	NA	ENSDART00000181261.1	BX928743.7	NA	snRNA
ENSDARG00000111255	0	NA	NA	NA	NA	NA	ENSDART00000192437.1	BX928743.2	NA	snRNA
ENSDARG00000112813	0	NA	NA	NA	NA	NA	ENSDART00000188455.1	BX928743.5	NA	snRNA
ENSDARG00000112158	0	NA	NA	NA	NA	NA	ENSDART00000185129.1	BX928743.3	NA	snRNA
ENSDARG00000112350	0	NA	NA	NA	NA	NA	ENSDART00000188701.1	BX928743.4	NA	snRNA
ENSDARG00000113908	0	NA	NA	NA	NA	NA	ENSDART00000189783.1	BX928743.6	NA	snRNA
ENSDARG00000105219	3.52915	0.653043	1.03559	0.6306	0.528302	NA	ENSDART00000124817.3	znf988	zinc finger protein 988 [Source:ZFIN;Acc:ZDB-GENE-110914-28]	protein_coding
ENSDARG00000109255	1.42112	2.68314	1.53228	1.75108	0.079932	NA	ENSDART00000132409.3	si:ch211-234c11.2	si:ch211-234c11.2 [Source:ZFIN;Acc:ZDB-GENE-110914-70]	protein_coding
ENSDARG00000098199	0.11701	0	5.2679	0	1	NA	ENSDART00000157654.2	BX928743.1	NA	protein_coding
ENSDARG00000100370	9.87353	0.963133	0.519205	1.85501	0.0635941	0.201144	ENSDART00000157798.2	CT955963.1	NA	protein_coding
ENSDARG00000112586	0.932291	0.721964	2.4264	0.297546	0.76605	NA	ENSDART00000170059.2	si:ch211-283l16.1	si:ch211-283l16.1 [Source:ZFIN;Acc:ZDB-GENE-110913-44]	protein_coding
ENSDARG00000100463	0.711369	1.30215	1.82866	0.71208	0.476415	NA	ENSDART00000163453.2	BX908799.1	NA	lincRNA
ENSDARG00000104088	1.34448	-0.958326	1.36504	-0.702048	0.482649	NA	ENSDART00000162985.2	si:dkey-14o6.2	si:dkey-14o6.2 [Source:ZFIN;Acc:ZDB-GENE-110913-26]	protein_coding
ENSDARG00000101528	2.57288	0.105767	1.0361	0.102082	0.918691	NA	ENSDART00000167888.2	si:ch211-194h1.2	si:ch211-194h1.2 [Source:ZFIN;Acc:ZDB-GENE-110913-110]	protein_coding
ENSDARG00000103458	0.184625	0	5.2679	0	1	NA	ENSDART00000166475.2	znf1126	zinc finger protein 1126 [Source:ZFIN;Acc:ZDB-GENE-110913-149]	protein_coding
ENSDARG00000098604	1.08725	-1.55061	2.33933	-0.662842	0.507432	NA	ENSDART00000161450.2	si:dkey-14o6.4	si:dkey-14o6.4 [Source:ZFIN;Acc:ZDB-GENE-110913-123]	protein_coding
ENSDARG00000107283	2.72441	0.623918	1.02567	0.608306	0.542985	NA	ENSDART00000175271.2	BX571813.2	NA	protein_coding
ENSDARG00000098383	3.97925	-0.492828	0.761917	-0.646826	0.517744	0.717862	ENSDART00000168129.2	si:dkey-14o6.1	si:dkey-14o6.1 [Source:ZFIN;Acc:ZDB-GENE-081103-51]	protein_coding
ENSDARG00000116620	0	NA	NA	NA	NA	NA	ENSDART00000181049.1	BX571813.7	NA	snRNA
ENSDARG00000115312	0	NA	NA	NA	NA	NA	ENSDART00000183904.1	BX571813.6	NA	snRNA
ENSDARG00000114875	0	NA	NA	NA	NA	NA	ENSDART00000188699.1	BX571813.5	NA	snRNA
ENSDARG00000114713	0	NA	NA	NA	NA	NA	ENSDART00000183299.1	BX571813.4	NA	snRNA
ENSDARG00000110861	0	NA	NA	NA	NA	NA	ENSDART00000181150.1	BX571813.3	NA	snRNA
ENSDARG00000104226	0	NA	NA	NA	NA	NA	ENSDART00000164971.2	BX571813.1	NA	snRNA
ENSDARG00000094175	0.93509	1.0852	1.91587	0.566426	0.571104	NA	ENSDART00000134257.3	znf1027	zinc finger protein 1027 [Source:ZFIN;Acc:ZDB-GENE-110913-160]	protein_coding
ENSDARG00000098991	0.856544	0.883653	2.00258	0.441257	0.659027	NA	ENSDART00000158033.2	znf1095	zinc finger protein 1095 [Source:ZFIN;Acc:ZDB-GENE-110913-124]	protein_coding
ENSDARG00000103239	2.10579	0.404911	1.20243	0.336742	0.736311	NA	ENSDART00000167558.2	si:dkey-14o6.8	si:dkey-14o6.8 [Source:ZFIN;Acc:ZDB-GENE-110913-90]	protein_coding
ENSDARG00000104892	0.948927	-0.634748	2.19668	-0.288957	0.772614	NA	ENSDART00000170824.2	znf1108	zinc finger protein 1108 [Source:ZFIN;Acc:ZDB-GENE-110914-14]	protein_coding
ENSDARG00000100556	2.53411	0.0433256	1.07649	0.040247	0.967896	NA	ENSDART00000162017.2	si:dkeyp-5g9.1	si:dkeyp-5g9.1 [Source:ZFIN;Acc:ZDB-GENE-081104-513]	protein_coding
ENSDARG00000100761	0.0773284	0	5.2679	0	1	NA	ENSDART00000159401.2	BX293993.1	NA	protein_coding
ENSDARG00000113804	5.13573	1.86459	0.813938	2.29083	0.0219734	0.0974805	ENSDART00000160659.2	si:dkey-205i10.1	si:dkey-205i10.1 [Source:ZFIN;Acc:ZDB-GENE-081104-499]	protein_coding
ENSDARG00000100160	0	NA	NA	NA	NA	NA	ENSDART00000171196.2	si:dkey-205i10.2	si:dkey-205i10.2 [Source:ZFIN;Acc:ZDB-GENE-081104-518]	protein_coding
ENSDARG00000116574	5.9608	0.476473	0.672227	0.708798	0.47845	0.688662	ENSDART00000142421.3	si:dkey-28k24.2	si:dkey-28k24.2 [Source:ZFIN;Acc:ZDB-GENE-121213-4]	protein_coding
ENSDARG00000104446	0.0636135	1.4828	5.24693	0.282604	0.777481	NA	ENSDART00000158254.2	si:ch211-203c5.3	si:ch211-203c5.3 [Source:ZFIN;Acc:ZDB-GENE-131118-8]	protein_coding
ENSDARG00000098183	1.69391	0.377387	1.32384	0.28507	0.775591	NA	ENSDART00000168154.2	si:dkey-27n6.1	si:dkey-27n6.1 [Source:ZFIN;Acc:ZDB-GENE-041014-40]	protein_coding
ENSDARG00000100864	1.34908	-1.81244	1.44767	-1.25197	0.21058	NA	ENSDART00000166660.2	BX004873.1	NA	processed_transcript
ENSDARG00000103227	0	NA	NA	NA	NA	NA	ENSDART00000169500.2	si:ch211-149o24.4	si:ch211-149o24.4 [Source:ZFIN;Acc:ZDB-GENE-070912-87]	protein_coding
ENSDARG00000109951	0	NA	NA	NA	NA	NA	ENSDART00000192149.1	CABZ01045760.1	NA	snRNA
ENSDARG00000101174	1.28362	-1.02318	1.55409	-0.658379	0.510295	NA	ENSDART00000165264.2	BX649556.1	NA	processed_transcript
ENSDARG00000115416	0.359751	1.13127	3.44894	0.328004	0.742909	NA	ENSDART00000181654.1	BX649556.2	uncharacterized LOC101883274 [Source:NCBI gene;Acc:101883274]	protein_coding
ENSDARG00000104266	1.5306	-0.302188	1.38395	-0.218352	0.827155	NA	ENSDART00000170223.2	si:dkey-29m1.2	si:dkey-29m1.2 [Source:ZFIN;Acc:ZDB-GENE-141215-2]	protein_coding
ENSDARG00000117453	0	NA	NA	NA	NA	NA	ENSDART00000194617.1	BX649331.2	NA	lincRNA
ENSDARG00000098721	0.652717	1.72589	2.25378	0.765778	0.443808	NA	ENSDART00000168363.2	BX649331.1	NA	unprocessed_pseudogene
ENSDARG00000099048	2.96108	2.27734	1.09343	2.08275	0.0372741	NA	ENSDART00000170257.2	znf1070	zinc finger protein 1070 [Source:ZFIN;Acc:ZDB-GENE-080212-4]	protein_coding
ENSDARG00000112940	0.457191	1.02215	2.74896	0.371833	0.710018	NA	ENSDART00000162586.2	CT573263.1	gastrula zinc finger protein XlCGF8.2DB-like [Source:NCBI gene;Acc:108184006]	protein_coding
ENSDARG00000112473	1.21825	-0.842214	1.45777	-0.577743	0.563438	NA	ENSDART00000192414.1	BX572103.1	NA	protein_coding
ENSDARG00000116873	0	NA	NA	NA	NA	NA	ENSDART00000184106.1	BX088712.13	NA	snRNA
ENSDARG00000115589	0	NA	NA	NA	NA	NA	ENSDART00000186857.1	BX088712.8	NA	snRNA
ENSDARG00000103749	0	NA	NA	NA	NA	NA	ENSDART00000158129.2	BX088712.1	NA	snRNA
ENSDARG00000113887	0	NA	NA	NA	NA	NA	ENSDART00000186913.1	BX088712.7	NA	snRNA
ENSDARG00000116061	0	NA	NA	NA	NA	NA	ENSDART00000189366.1	BX088712.10	NA	snRNA
ENSDARG00000116189	0	NA	NA	NA	NA	NA	ENSDART00000188816.1	BX088712.11	NA	snRNA
ENSDARG00000116342	0	NA	NA	NA	NA	NA	ENSDART00000183373.1	BX088712.12	NA	snRNA
ENSDARG00000111532	0	NA	NA	NA	NA	NA	ENSDART00000182654.1	BX088712.3	NA	snRNA
ENSDARG00000117047	0	NA	NA	NA	NA	NA	ENSDART00000192326.1	BX088712.14	NA	snRNA
ENSDARG00000115808	0	NA	NA	NA	NA	NA	ENSDART00000184494.1	BX088712.9	NA	snRNA
ENSDARG00000103784	0	NA	NA	NA	NA	NA	ENSDART00000158176.2	BX088712.2	NA	snRNA
ENSDARG00000111972	0	NA	NA	NA	NA	NA	ENSDART00000181061.1	BX088712.4	NA	snRNA
ENSDARG00000113519	0	NA	NA	NA	NA	NA	ENSDART00000184361.1	BX088712.6	uncharacterized LOC100332323 [Source:NCBI gene;Acc:100332323]	protein_coding
ENSDARG00000112493	1.7162	0.152042	1.20167	0.126525	0.899316	NA	ENSDART00000180548.1	BX088712.5	NA	protein_coding
ENSDARG00000112043	0.822159	0.198558	1.68883	0.117571	0.906408	NA	ENSDART00000162955.2	znf1091	zinc finger protein 1091 [Source:ZFIN;Acc:ZDB-GENE-110913-111]	protein_coding
ENSDARG00000113826	5.95512	-0.515344	0.693045	-0.743594	0.457122	0.670991	ENSDART00000160623.2	si:ch211-223k15.1	si:ch211-223k15.1 [Source:ZFIN;Acc:ZDB-GENE-141215-3]	protein_coding
[truncated: 30,521 more rows]

## Sheet: padj 0.05
ensembl_gene_id	baseMean	log2FoldChange	lfcSE	stat	pvalue	padj (q)	ensembl_transcript_id_version	external_gene_name	description	transcript_biotype
ENSDARG00000036833	11.9463	-5.12085	1.23242	-4.15512	3.25124e-05	0.000511729	ENSDART00000133464.2	upp2	uridine phosphorylase 2 [Source:ZFIN;Acc:ZDB-GENE-040426-830]	retained_intron
ENSDARG00000019294	15.9546	-4.73781	1.13719	-4.16624	3.09659e-05	0.000490927	ENSDART00000027072.9	cbln8	cerebellin 8 [Source:ZFIN;Acc:ZDB-GENE-080204-13]	protein_coding
ENSDARG00000098849	3.90053	-4.42117	1.35802	-3.2556	0.00113153	0.00976286	ENSDART00000160385.2	SLC25A29	solute carrier family 25 member 29 [Source:NCBI gene;Acc:100329459]	protein_coding
ENSDARG00000069293	64.4517	-4.32388	0.541797	-7.98063	1.45591e-15	2.15985e-13	ENSDART00000100725.5	ahsg2	alpha-2-HS-glycoprotein 2 [Source:ZFIN;Acc:ZDB-GENE-030131-1133]	protein_coding
ENSDARG00000062906	39.4773	-3.96579	0.572982	-6.92132	4.47459e-12	3.61587e-10	ENSDART00000091472.5	kcnv2b	potassium channel, subfamily V, member 2b [Source:NCBI gene;Acc:567780]	protein_coding
ENSDARG00000091961	6.56409	-3.67451	0.98584	-3.72729	0.00019355	0.00232482	ENSDART00000145843.2	pth1b	parathyroid hormone 1b [Source:ZFIN;Acc:ZDB-GENE-040623-2]	protein_coding
ENSDARG00000018744	4.36118	-3.62432	1.20366	-3.01108	0.00260316	0.0187807	ENSDART00000142845.3	prl2	prolactin 2 [Source:ZFIN;Acc:ZDB-GENE-041210-160]	protein_coding
ENSDARG00000056498	227.924	-3.55416	0.588512	-6.03923	1.54851e-09	8.05832e-08	ENSDART00000079003.6	crp2	C-reactive protein 2 [Source:ZFIN;Acc:ZDB-GENE-030131-5826]	protein_coding
ENSDARG00000043997	8.11349	-3.39465	0.891067	-3.80965	0.000139165	0.00176433	ENSDART00000064596.5	cyp2x8	cytochrome P450, family 2, subfamily X, polypeptide 8 [Source:ZFIN;Acc:ZDB-GENE-040704-28]	protein_coding
ENSDARG00000056462	22.3979	-3.35965	0.65845	-5.10236	3.35441e-07	9.76314e-06	ENSDART00000078998.6	crp2	C-reactive protein 2 [Source:ZFIN;Acc:ZDB-GENE-030131-5826]	protein_coding
ENSDARG00000095649	190.393	-3.34316	0.296741	-11.2663	1.9257e-29	1.06336e-26	ENSDART00000142663.2	si:dkey-97a13.12	si:dkey-97a13.12 [Source:ZFIN;Acc:ZDB-GENE-070912-614]	protein_coding
ENSDARG00000037533	12.3311	-3.2988	0.799716	-4.12496	3.70794e-05	0.000574067	ENSDART00000099846.4	mep1b	meprin A, beta [Source:ZFIN;Acc:ZDB-GENE-041014-209]	protein_coding
ENSDARG00000045834	35.244	-3.29211	0.979919	-3.35957	0.000780631	0.00719433	ENSDART00000008692.9	si:dkey-14d8.7	si:dkey-14d8.7 [Source:ZFIN;Acc:ZDB-GENE-041210-143]	protein_coding
ENSDARG00000053526	4.4002	-3.27011	1.0727	-3.04849	0.00229992	0.017028	ENSDART00000075567.6	enpp7.1	ectonucleotide pyrophosphatase/phosphodiesterase 7, tandem duplicate 1 [Source:ZFIN;Acc:ZDB-GENE-040724-13]	protein_coding
ENSDARG00000026764	78.5286	-3.20485	0.506056	-6.33299	2.40449e-10	1.46622e-08	ENSDART00000028565.8	ahsg1	alpha-2-HS-glycoprotein 1 [Source:ZFIN;Acc:ZDB-GENE-041114-50]	protein_coding
ENSDARG00000076978	34.4804	-3.08371	0.616025	-5.00582	5.56259e-07	1.51685e-05	ENSDART00000115016.4	pmchl	pro-melanin-concentrating hormone, like [Source:ZFIN;Acc:ZDB-GENE-030131-7863]	protein_coding
ENSDARG00000040633	20.2493	-2.97613	0.564657	-5.2707	1.35907e-07	4.34356e-06	ENSDART00000121647.3	PRMT8	protein arginine N-methyltransferase 8-B-like [Source:NCBI gene;Acc:556054]	protein_coding
ENSDARG00000093237	67.3785	-2.90505	0.367219	-7.91094	2.55453e-15	3.62726e-13	ENSDART00000139521.2	si:ch211-89o9.4	si:ch211-89o9.4 [Source:ZFIN;Acc:ZDB-GENE-090313-134]	retained_intron
ENSDARG00000114294	19.6561	-2.90316	0.570998	-5.08435	3.6888e-07	1.05662e-05	ENSDART00000186881.1	BX511120.2	NA	protein_coding
ENSDARG00000117109	49.3095	-2.86257	0.52022	-5.50261	3.74213e-08	1.36495e-06	ENSDART00000179889.1	CR626884.6	si:dkey-83h2.2 [Source:NCBI gene;Acc:101885518]	protein_coding
ENSDARG00000105809	6.47783	-2.84789	1.03222	-2.75901	0.0057977	0.0356812	ENSDART00000174147.2	CR376774.1	NA	lincRNA
ENSDARG00000099149	7.21769	-2.84773	1.01084	-2.8172	0.00484441	0.0309354	ENSDART00000159420.2	hs3st3b1a	heparan sulfate (glucosamine) 3-O-sulfotransferase 3B1a [Source:ZFIN;Acc:ZDB-GENE-070202-4]	protein_coding
ENSDARG00000091126	5.85303	-2.84653	0.837846	-3.39743	0.000680212	0.00645746	ENSDART00000165024.2	rnf207a	ring finger protein 207a [Source:ZFIN;Acc:ZDB-GENE-120813-7]	protein_coding
ENSDARG00000116898	9.9303	-2.84208	0.745089	-3.81442	0.000136505	0.00173391	ENSDART00000180214.1	rln3b	relaxin 3b [Source:ZFIN;Acc:ZDB-GENE-090527-3]	protein_coding
ENSDARG00000100747	76.786	-2.83449	0.373461	-7.58978	3.20442e-14	3.93215e-12	ENSDART00000183226.1	si:ch211-103a14.5	si:ch211-103a14.5 [Source:ZFIN;Acc:ZDB-GENE-091204-414]	protein_coding
ENSDARG00000042189	5.13693	-2.74473	1.01092	-2.71509	0.00662586	0.039483	ENSDART00000136751.2	tspan33b	tetraspanin 33b [Source:ZFIN;Acc:ZDB-GENE-060503-607]	protein_coding
ENSDARG00000009612	7.27245	-2.621	0.982218	-2.66845	0.00762012	0.0440606	ENSDART00000154337.2	chia.3	chitinase, acidic.3 [Source:ZFIN;Acc:ZDB-GENE-040426-2891]	retained_intron
ENSDARG00000086665	438.437	-2.60315	0.177982	-14.6259	1.92039e-48	2.93658e-45	ENSDART00000138955.3	si:dkey-175g6.2	si:dkey-175g6.2 [Source:ZFIN;Acc:ZDB-GENE-030131-8061]	protein_coding
ENSDARG00000035257	10.7182	-2.54479	0.668416	-3.80719	0.000140556	0.00177404	ENSDART00000051082.5	akr1a1a	aldo-keto reductase family 1, member A1a (aldehyde reductase) [Source:NCBI gene;Acc:445326]	protein_coding
ENSDARG00000056938	543.787	-2.50083	0.170578	-14.6609	1.1468e-48	1.89976e-45	ENSDART00000140190.2	kera	keratocan [Source:NCBI gene;Acc:567017]	protein_coding
ENSDARG00000105039	32.7013	-2.47198	0.421444	-5.8655	4.47791e-09	2.05107e-07	ENSDART00000165419.2	phka1b	phosphorylase kinase, alpha 1b (muscle) [Source:ZFIN;Acc:ZDB-GENE-091204-81]	processed_transcript
ENSDARG00000031702	200.298	-2.46882	0.265113	-9.31234	1.2505e-20	3.45259e-18	ENSDART00000152765.2	prkg1b	protein kinase cGMP-dependent 1b [Source:ZFIN;Acc:ZDB-GENE-080225-40]	protein_coding
ENSDARG00000040738	77.2529	-2.44074	0.343992	-7.09534	1.29031e-12	1.17124e-10	ENSDART00000023059.8	zgc:153846	zgc:153846 [Source:ZFIN;Acc:ZDB-GENE-060929-898]	protein_coding
ENSDARG00000102558	13964.9	-2.41433	0.267756	-9.01692	1.93459e-19	4.68995e-17	ENSDART00000162599.2	pde6ha	phosphodiesterase 6H, cGMP-specific, cone, gamma, paralog a [Source:ZFIN;Acc:ZDB-GENE-040426-1754]	protein_coding
ENSDARG00000068551	61.865	-2.39054	0.325563	-7.3428	2.09178e-13	2.17709e-11	ENSDART00000138922.2	elovl8a	ELOVL fatty acid elongase 8a [Source:ZFIN;Acc:ZDB-GENE-060929-240]	retained_intron
ENSDARG00000052012	149.912	-2.35505	0.257861	-9.133	6.66292e-20	1.65565e-17	ENSDART00000073736.4	rtn4rl2a	reticulon 4 receptor-like 2 a [Source:ZFIN;Acc:ZDB-GENE-040310-4]	protein_coding
ENSDARG00000037495	161.881	-2.34022	0.267731	-8.74095	2.31158e-18	4.7373e-16	ENSDART00000054598.3	rtn4rl2b	reticulon 4 receptor-like 2b [Source:ZFIN;Acc:ZDB-GENE-040310-2]	protein_coding
ENSDARG00000036460	8.43997	-2.32583	0.733869	-3.16927	0.00152824	0.0123195	ENSDART00000075676.7	tmtops3a	teleost multiple tissue opsin 3a [Source:ZFIN;Acc:ZDB-GENE-130828-1]	protein_coding
ENSDARG00000030872	28.5935	-2.32114	0.479233	-4.84345	1.27602e-06	3.13161e-05	ENSDART00000046891.7	cetp	cholesteryl ester transfer protein, plasma [Source:ZFIN;Acc:ZDB-GENE-041114-54]	protein_coding
ENSDARG00000095301	11.2076	-2.31684	0.745017	-3.10978	0.00187225	0.0144875	ENSDART00000143969.2	BX247868.1	NA	processed_transcript
ENSDARG00000090930	9.64333	-2.30132	0.73769	-3.11963	0.0018108	0.0141178	ENSDART00000153247.2	si:ch211-120g10.1	si:ch211-120g10.1 [Source:ZFIN;Acc:ZDB-GENE-130531-56]	protein_coding
ENSDARG00000102095	7.91186	-2.29617	0.827044	-2.77636	0.00549714	0.0341456	ENSDART00000164809.2	si:ch73-233f7.5	si:ch73-233f7.5 [Source:ZFIN;Acc:ZDB-GENE-141215-58]	protein_coding
ENSDARG00000079873	34.0501	-2.29221	0.407199	-5.62921	1.81039e-08	7.08441e-07	ENSDART00000152367.3	SLC29A4	si:ch211-160d14.6 [Source:ZFIN;Acc:ZDB-GENE-121214-93]	protein_coding
ENSDARG00000076192	1105.44	-2.28302	0.194066	-11.7641	5.97469e-32	4.24181e-29	ENSDART00000113810.3	ankrd1b	ankyrin repeat domain 1b (cardiac muscle) [Source:ZFIN;Acc:ZDB-GENE-070820-13]	protein_coding
ENSDARG00000091043	8.50026	-2.26709	0.849227	-2.6696	0.00759427	0.0439623	ENSDART00000081870.5	pcdh2ab6	protocadherin 2 alpha b 6 [Source:ZFIN;Acc:ZDB-GENE-041118-5]	protein_coding
ENSDARG00000028098	160.417	-2.2401	0.385706	-5.80779	6.33018e-09	2.79637e-07	ENSDART00000034740.7	fut9d	fucosyltransferase 9d [Source:ZFIN;Acc:ZDB-GENE-050309-15]	protein_coding
ENSDARG00000056806	263.6	-2.21165	0.224907	-9.83364	8.06518e-23	2.50512e-20	ENSDART00000079359.6	pde5aa	phosphodiesterase 5A, cGMP-specific, a [Source:ZFIN;Acc:ZDB-GENE-100414-2]	protein_coding
ENSDARG00000068428	14.463	-2.19955	0.721562	-3.04831	0.00230132	0.017029	ENSDART00000122115.4	si:ch211-153j24.3	si:ch211-153j24.3 [Source:ZFIN;Acc:ZDB-GENE-041014-38]	protein_coding
ENSDARG00000088377	447.89	-2.17071	0.389272	-5.57634	2.45637e-08	9.30098e-07	ENSDART00000151881.2	rp1l1b	rp1 like 1b [Source:ZFIN;Acc:ZDB-GENE-091204-67]	protein_coding
ENSDARG00000096739	30.5556	-2.13631	0.476633	-4.48209	7.39164e-06	0.000145628	ENSDART00000153112.3	si:dkey-219e21.2	si:dkey-219e21.2 [Source:ZFIN;Acc:ZDB-GENE-141215-26]	protein_coding
ENSDARG00000068274	20.3606	-2.13617	0.476688	-4.48128	7.41961e-06	0.000145976	ENSDART00000098671.4	si:ch211-203b8.6	si:ch211-203b8.6 [Source:ZFIN;Acc:ZDB-GENE-050419-160]	protein_coding
ENSDARG00000007080	642.313	-2.12216	0.253796	-8.3617	6.18213e-17	1.05038e-14	ENSDART00000004727.8	rhcgl1	Rh family, C glycoprotein, like 1 [Source:ZFIN;Acc:ZDB-GENE-060209-2]	protein_coding
ENSDARG00000092551	25.6499	-2.12061	0.485076	-4.37171	1.23277e-05	0.000224021	ENSDART00000134754.2	si:dkey-56e3.2	si:dkey-56e3.2 [Source:ZFIN;Acc:ZDB-GENE-090313-316]	retained_intron
ENSDARG00000116758	14.9458	-2.08719	0.713581	-2.92496	0.00344502	0.0234533	ENSDART00000192146.1	c16h2orf66	chromosome 16 C2orf66 homolog [Source:NCBI gene;Acc:103908919]	protein_coding
ENSDARG00000045737	92.3926	-2.06193	0.318997	-6.46381	1.02098e-10	6.48436e-09	ENSDART00000067239.5	guca1g	guanylate cyclase activator 1g [Source:ZFIN;Acc:ZDB-GENE-050120-1]	protein_coding
ENSDARG00000069095	25.6857	-2.04719	0.568854	-3.59879	0.000319703	0.0034824	ENSDART00000139257.2	gls2a	glutaminase 2a (liver, mitochondrial) [Source:ZFIN;Acc:ZDB-GENE-081105-57]	protein_coding
ENSDARG00000057881	75.4193	-2.04646	0.384979	-5.31577	1.06204e-07	3.46705e-06	ENSDART00000137364.2	si:dkey-33c12.3	si:dkey-33c12.3 [Source:ZFIN;Acc:ZDB-GENE-030131-7320]	protein_coding
ENSDARG00000011549	6.6137	-2.04193	0.771212	-2.64769	0.00810449	0.046216	ENSDART00000140448.2	c1ql4a	complement component 1, q subcomponent-like 4 [Source:ZFIN;Acc:ZDB-GENE-090313-185]	protein_coding
ENSDARG00000096922	422.795	-2.03757	0.19213	-10.6052	2.81978e-26	1.21858e-23	ENSDART00000156870.3	CR376745.1	NA	lincRNA
ENSDARG00000042737	8.23832	-2.0211	0.713862	-2.83122	0.00463706	0.0299092	ENSDART00000189724.1	slc52a3	solute carrier family 52 member 3 [Source:NCBI gene;Acc:678609]	protein_coding
ENSDARG00000003991	51.0445	-1.99483	0.353068	-5.64999	1.60453e-08	6.39208e-07	ENSDART00000124132.3	fhl2b	four and a half LIM domains 2b [Source:ZFIN;Acc:ZDB-GENE-041010-121]	protein_coding
ENSDARG00000094860	97.7405	-1.96478	0.273571	-7.18198	6.87071e-13	6.47312e-11	ENSDART00000138308.3	gpr186	G protein-coupled receptor 186 [Source:ZFIN;Acc:ZDB-GENE-060503-489]	protein_coding
ENSDARG00000078624	129.805	-1.95802	0.462179	-4.23649	2.27045e-05	0.000375633	ENSDART00000146113.2	arhgef9b	Cdc42 guanine nucleotide exchange factor (GEF) 9b [Source:ZFIN;Acc:ZDB-GENE-030131-7745]	protein_coding
ENSDARG00000105529	879.424	-1.9561	0.168182	-11.6308	2.87366e-31	1.84276e-28	ENSDART00000173999.2	vgf	VGF nerve growth factor inducible [Source:ZFIN;Acc:ZDB-GENE-121009-2]	protein_coding
ENSDARG00000096398	258.092	-1.95194	0.243273	-8.02369	1.02618e-15	1.54541e-13	ENSDART00000151672.3	si:ch211-276a17.5	si:ch211-276a17.5 [Source:ZFIN;Acc:ZDB-GENE-120215-248]	protein_coding
ENSDARG00000055036	32.8778	-1.92536	0.482569	-3.98981	6.61271e-05	0.000935616	ENSDART00000136577.2	itih3a	inter-alpha-trypsin inhibitor heavy chain 3a [Source:ZFIN;Acc:ZDB-GENE-050522-262]	protein_coding
ENSDARG00000044526	651.678	-1.92124	0.260126	-7.38579	1.51547e-13	1.62843e-11	ENSDART00000140105.2	camk1ga	calcium/calmodulin-dependent protein kinase IGa [Source:ZFIN;Acc:ZDB-GENE-030131-7594]	retained_intron
ENSDARG00000056439	16.8684	-1.91293	0.561857	-3.40466	0.000662471	0.00631619	ENSDART00000078939.7	2023-03-04	membrane-associated ring finger (C3HC4) 4 [Source:ZFIN;Acc:ZDB-GENE-041210-304]	protein_coding
ENSDARG00000075141	47.2352	-1.90824	0.366753	-5.20307	1.96026e-07	6.02927e-06	ENSDART00000145018.4	gprc5bb	G protein-coupled receptor, class C, group 5, member Bb [Source:ZFIN;Acc:ZDB-GENE-090313-75]	protein_coding
ENSDARG00000038891	11.6633	-1.90595	0.564229	-3.37798	0.000730214	0.00683102	ENSDART00000074385.5	AL954146.1	trypsin I-P1-like [Source:NCBI gene;Acc:560023]	protein_coding
ENSDARG00000057055	7.63454	-1.90544	0.695406	-2.74003	0.00614332	0.0374037	ENSDART00000165795.2	ndufs8b	NADH:ubiquinone oxidoreductase core subunit S8b [Source:ZFIN;Acc:ZDB-GENE-050522-131]	polymorphic_pseudogene
ENSDARG00000036227	27.9679	-1.89709	0.469396	-4.04155	5.30991e-05	0.000775574	ENSDART00000052627.7	npvf	neuropeptide VF precursor [Source:ZFIN;Acc:ZDB-GENE-070424-226]	protein_coding
ENSDARG00000022951	17.4069	-1.89405	0.513733	-3.68684	0.000227056	0.0026473	ENSDART00000033691.3	pth2	parathyroid hormone 2 [Source:NCBI gene;Acc:402812]	protein_coding
ENSDARG00000079111	455.692	-1.88127	0.373207	-5.04083	4.63516e-07	1.2887e-05	ENSDART00000155770.3	actc1c	actin alpha cardiac muscle 1c [Source:ZFIN;Acc:ZDB-GENE-040625-46]	protein_coding
ENSDARG00000058556	54.7016	-1.87365	0.470204	-3.98476	6.7548e-05	0.000949636	ENSDART00000153536.3	muc5.2	mucin 5.2 [Source:ZFIN;Acc:ZDB-GENE-121108-1]	protein_coding
ENSDARG00000054786	11.1009	-1.87021	0.673784	-2.77568	0.00550858	0.034167	ENSDART00000077039.5	faah2b	fatty acid amide hydrolase 2b [Source:NCBI gene;Acc:768298]	protein_coding
ENSDARG00000020602	2757.32	-1.86588	0.227692	-8.19474	2.51126e-16	4.02591e-14	ENSDART00000100287.6	grk7a	G protein-coupled receptor kinase 7a [Source:NCBI gene;Acc:566120]	protein_coding
ENSDARG00000030758	159.633	-1.86309	0.243558	-7.64947	2.01815e-14	2.57172e-12	ENSDART00000043226.7	guca1c	guanylate cyclase activator 1C [Source:ZFIN;Acc:ZDB-GENE-030829-1]	protein_coding
ENSDARG00000053973	8167.83	-1.85201	0.653158	-2.83547	0.00457582	0.0296006	ENSDART00000076082.6	fetub	fetuin B [Source:ZFIN;Acc:ZDB-GENE-050208-4]	protein_coding
ENSDARG00000036571	9.53196	-1.85172	0.679725	-2.72422	0.00644528	0.0387907	ENSDART00000053125.7	sema3e	sema domain, immunoglobulin domain (Ig), short basic domain, secreted, (semaphorin) 3E [Source:ZFIN;Acc:ZDB-GENE-030131-7864]	protein_coding
ENSDARG00000094929	95.8998	-1.8468	0.515183	-3.58474	0.000337412	0.00364335	ENSDART00000143855.2	apoa4b.2	apolipoprotein A-IV b, tandem duplicate 2 [Source:ZFIN;Acc:ZDB-GENE-030131-3143]	protein_coding
ENSDARG00000006427	1790.72	-1.8358	0.490917	-3.73953	0.000184367	0.00223341	ENSDART00000027973.6	fabp2	fatty acid binding protein 2, intestinal [Source:ZFIN;Acc:ZDB-GENE-991019-5]	protein_coding
ENSDARG00000087241	32.7989	-1.81914	0.355638	-5.11513	3.13519e-07	9.19239e-06	ENSDART00000122493.3	ucn3l	urocortin 3, like [Source:ZFIN;Acc:ZDB-GENE-060130-250]	protein_coding
ENSDARG00000044629	27.5579	-1.80648	0.465749	-3.87866	0.000105033	0.00138805	ENSDART00000065567.5	guca1d	guanylate cyclase activator 1d [Source:ZFIN;Acc:ZDB-GENE-040724-231]	protein_coding
ENSDARG00000041358	17.1856	-1.80255	0.63643	-2.83229	0.00462166	0.0298195	ENSDART00000060625.5	lgi3	leucine-rich repeat LGI family, member 3 [Source:ZFIN;Acc:ZDB-GENE-060217-4]	protein_coding
ENSDARG00000040135	47.6384	-1.80234	0.465736	-3.86988	0.00010889	0.00143164	ENSDART00000058706.6	fosaa	v-fos FBJ murine osteosarcoma viral oncogene homolog Aa [Source:ZFIN;Acc:ZDB-GENE-131121-552]	protein_coding
ENSDARG00000090722	295.838	-1.80214	0.552698	-3.26063	0.00111166	0.00961231	ENSDART00000064419.4	C20H20H6orf58	liver-enriched gene 1, tandem duplicate 1 [Source:NCBI gene;Acc:796447]	protein_coding
ENSDARG00000068194	359.836	-1.79361	0.397651	-4.5105	6.46756e-06	0.00012876	ENSDART00000098473.4	klf9	Kruppel-like factor 9 [Source:ZFIN;Acc:ZDB-GENE-060526-244]	protein_coding
ENSDARG00000087753	23.0155	-1.79237	0.511641	-3.50319	0.000459728	0.00467944	ENSDART00000183917.1	CR388166.1	neuronal PAS domain protein 4b [Source:NCBI gene;Acc:100534657]	protein_coding
ENSDARG00000038011	17.9088	-1.79003	0.447272	-4.00211	6.27791e-05	0.000892056	ENSDART00000141720.2	cyth4a	cytohesin 4a [Source:ZFIN;Acc:ZDB-GENE-090624-6]	protein_coding
ENSDARG00000053617	154.68	-1.78784	0.424356	-4.21307	2.51921e-05	0.000411095	ENSDART00000150983.2	camk2a	calcium/calmodulin-dependent protein kinase II alpha [Source:ZFIN;Acc:ZDB-GENE-051113-72]	protein_coding
ENSDARG00000069018	42.9097	-1.77756	0.495479	-3.58756	0.000333791	0.00361407	ENSDART00000145188.2	cyp7a1	cytochrome P450, family 7, subfamily A, polypeptide 1 [Source:ZFIN;Acc:ZDB-GENE-040426-1296]	protein_coding
ENSDARG00000062132	14.3993	-1.7744	0.664465	-2.67041	0.00757579	0.0438937	ENSDART00000138598.2	cyp4v8	cytochrome P450, family 4, subfamily V, polypeptide 8 [Source:ZFIN;Acc:ZDB-GENE-061103-601]	retained_intron
ENSDARG00000013393	24.8822	-1.7723	0.424908	-4.17102	3.03244e-05	0.000482256	ENSDART00000007122.8	guca1b	guanylate cyclase activator 1B [Source:ZFIN;Acc:ZDB-GENE-011128-6]	protein_coding
ENSDARG00000036840	574.496	-1.7712	0.226405	-7.82313	5.15238e-15	7.16253e-13	ENSDART00000104254.5	krt15	keratin 15 [Source:ZFIN;Acc:ZDB-GENE-040426-2931]	protein_coding
ENSDARG00000088549	13.0929	-1.76749	0.58486	-3.02207	0.0025105	0.0182339	ENSDART00000125725.3	si:ch1073-390k14.1	si:ch1073-390k14.1 [Source:ZFIN;Acc:ZDB-GENE-141215-14]	protein_coding
ENSDARG00000056511	7767.84	-1.76429	0.234498	-7.52368	5.32571e-14	6.19122e-12	ENSDART00000078996.5	arr3a	arrestin 3a, retinal (X-arrestin) [Source:ZFIN;Acc:ZDB-GENE-040718-102]	protein_coding
ENSDARG00000055437	13.1125	-1.7554	0.573828	-3.05909	0.00222007	0.0165601	ENSDART00000127295.3	METTL21C	zgc:172067 [Source:ZFIN;Acc:ZDB-GENE-080204-102]	protein_coding
ENSDARG00000071658	30.0777	-1.75444	0.363691	-4.824	1.40706e-06	3.39453e-05	ENSDART00000106120.5	ywhag2	3-monooxygenase/tryptophan 5-monooxygenase activation protein, gamma polypeptide 2 [Source:ZFIN;Acc:ZDB-GENE-061023-2]	protein_coding
ENSDARG00000078917	49.7468	-1.75043	0.325204	-5.38258	7.34245e-08	2.52965e-06	ENSDART00000145179.2	zgc:195245	zgc:195245 [Source:ZFIN;Acc:ZDB-GENE-081022-200]	protein_coding
ENSDARG00000058985	61.5916	-1.74695	0.352585	-4.9547	7.24412e-07	1.90736e-05	ENSDART00000081978.5	KCNJ6	potassium inwardly rectifying channel subfamily J member 6 [Source:NCBI gene;Acc:569498]	protein_coding
ENSDARG00000099185	2903.39	-1.74653	0.542253	-3.22087	0.00127802	0.0107652	ENSDART00000168215.3	chia.2	chitinase, acidic.2 [Source:ZFIN;Acc:ZDB-GENE-040426-2014]	protein_coding
ENSDARG00000070666	49.484	-1.74435	0.447411	-3.89875	9.669e-05	0.00128655	ENSDART00000103973.5	rhol	rhodopsin, like [Source:ZFIN;Acc:ZDB-GENE-070424-6]	protein_coding
ENSDARG00000051914	52.9453	-1.73954	0.334141	-5.206	1.92958e-07	5.97479e-06	ENSDART00000162256.2	slc14a2	solute carrier family 14 member 2 [Source:ZFIN;Acc:ZDB-GENE-030131-4833]	protein_coding
ENSDARG00000103785	112.892	-1.73875	0.300923	-5.77805	7.55703e-09	3.24463e-07	ENSDART00000172651.2	sult2st2	sulfotransferase family 2, cytosolic sulfotransferase 2 [Source:ZFIN;Acc:ZDB-GENE-061117-5]	protein_coding
ENSDARG00000038439	2206.66	-1.73802	0.567448	-3.06287	0.00219225	0.0164266	ENSDART00000056095.6	fabp10a	fatty acid binding protein 10a, liver basic [Source:NCBI gene;Acc:171481]	protein_coding
ENSDARG00000094815	11.428	-1.73117	0.585098	-2.95877	0.0030887	0.0215894	ENSDART00000140828.3	CU179758.1	NA	lincRNA
ENSDARG00000069632	28.3397	-1.72992	0.458026	-3.77691	0.000158784	0.00196909	ENSDART00000132210.3	emp1	epithelial membrane protein 1 [Source:ZFIN;Acc:ZDB-GENE-070822-2]	protein_coding
ENSDARG00000022518	10.3672	-1.72936	0.595679	-2.90317	0.00369409	0.0248343	ENSDART00000143504.3	pex5la	peroxisomal biogenesis factor 5-like a [Source:ZFIN;Acc:ZDB-GENE-070705-298]	retained_intron
ENSDARG00000002508	24.416	-1.72427	0.525789	-3.27939	0.00104031	0.00912636	ENSDART00000155088.2	ankrd33ab	ankyrin repeat domain 33Ab [Source:ZFIN;Acc:ZDB-GENE-100729-1]	protein_coding
ENSDARG00000044566	5178.19	-1.72205	0.194438	-8.85657	8.25153e-19	1.88543e-16	ENSDART00000065448.4	fabp6	fatty acid binding protein 6, ileal (gastrotropin) [Source:ZFIN;Acc:ZDB-GENE-040625-49]	protein_coding
ENSDARG00000060797	57.1524	-1.71499	0.32208	-5.32474	1.01098e-07	3.33288e-06	ENSDART00000085277.5	pfkmb	phosphofructokinase, muscle b [Source:ZFIN;Acc:ZDB-GENE-081114-1]	protein_coding
ENSDARG00000095956	29.274	-1.71305	0.468476	-3.65664	0.00025554	0.00287487	ENSDART00000149512.2	CU467655.1	NA	processed_transcript
ENSDARG00000028396	1418.62	-1.70748	0.341317	-5.00262	5.65573e-07	1.53859e-05	ENSDART00000028373.5	fkbp5	FKBP prolyl isomerase 5 [Source:ZFIN;Acc:ZDB-GENE-030616-630]	protein_coding
ENSDARG00000052782	58.7703	-1.70573	0.272451	-6.26071	3.83233e-10	2.2341e-08	ENSDART00000102790.6	glrba	glycine receptor, beta a [Source:ZFIN;Acc:ZDB-GENE-010410-2]	protein_coding
ENSDARG00000103973	153.909	-1.70466	0.350517	-4.86327	1.15462e-06	2.86908e-05	ENSDART00000171362.2	CABZ01051602.1	sushi, nidogen and EGF-like domain-containing protein 1 [Source:NCBI gene;Acc:103910028]	protein_coding
ENSDARG00000038716	274.311	-1.69533	0.316966	-5.34861	8.86325e-08	2.97121e-06	ENSDART00000159951.2	casq1a	calsequestrin 1a [Source:ZFIN;Acc:ZDB-GENE-040801-139]	protein_coding
ENSDARG00000060152	24.7685	-1.69259	0.414177	-4.08665	4.37653e-05	0.000659598	ENSDART00000084464.5	fam155b	family with sequence similarity 155 member B [Source:NCBI gene;Acc:791161]	protein_coding
ENSDARG00000095855	14.8908	-1.69176	0.558293	-3.03023	0.00244365	0.0178604	ENSDART00000149352.2	si:ch211-163l21.11	si:ch211-163l21.11 [Source:ZFIN;Acc:ZDB-GENE-110411-142]	protein_coding
ENSDARG00000057743	51.7815	-1.68424	0.29272	-5.75376	8.72786e-09	3.71523e-07	ENSDART00000139050.3	si:dkey-10f21.4	si:dkey-10f21.4 [Source:ZFIN;Acc:ZDB-GENE-070912-350]	protein_coding
ENSDARG00000032623	56.9414	-1.68179	0.436737	-3.8508	0.000117735	0.00153011	ENSDART00000050202.6	rcan3	regulator of calcineurin 3 [Source:ZFIN;Acc:ZDB-GENE-040718-445]	protein_coding
ENSDARG00000075058	164.517	-1.67488	0.309412	-5.41313	6.19335e-08	2.1832e-06	ENSDART00000082697.6	gabra6a	gamma-aminobutyric acid (GABA) A receptor, alpha 6a [Source:ZFIN;Acc:ZDB-GENE-040426-1692]	protein_coding
ENSDARG00000104685	621.558	-1.67248	0.198842	-8.41108	4.06236e-17	7.21033e-15	ENSDART00000171811.2	grk1b	G protein-coupled receptor kinase 1 b [Source:ZFIN;Acc:ZDB-GENE-050417-211]	protein_coding
ENSDARG00000003970	23.0006	-1.67072	0.494697	-3.37726	0.00073213	0.00684067	ENSDART00000154365.2	trim35-13	tripartite motif containing 35-13 [Source:ZFIN;Acc:ZDB-GENE-110920-5]	protein_coding
ENSDARG00000104296	14.1611	-1.66995	0.588352	-2.83836	0.00453466	0.029363	ENSDART00000161514.2	zgc:165508	zgc:165508 [Source:ZFIN;Acc:ZDB-GENE-070719-4]	protein_coding
ENSDARG00000004187	312.386	-1.6687	0.27163	-6.14329	8.08298e-10	4.46338e-08	ENSDART00000102559.5	zgc:122979	zgc:122979 [Source:ZFIN;Acc:ZDB-GENE-051127-45]	protein_coding
ENSDARG00000058332	11.1925	-1.6658	0.606472	-2.7467	0.00601973	0.0367864	ENSDART00000081193.6	krt18a.2	keratin 18a, tandem duplicate 2 [Source:ZFIN;Acc:ZDB-GENE-090312-205]	protein_coding
ENSDARG00000117231	23.7769	-1.66578	0.529715	-3.14468	0.0016627	0.0131632	ENSDART00000194555.1	FO834828.1	mucin-5AC-like [Source:NCBI gene;Acc:101885779]	lincRNA
ENSDARG00000104632	34.3217	-1.6621	0.435187	-3.81928	0.000133842	0.00170445	ENSDART00000166186.3	RERG	si:cabz01085950.1 [Source:ZFIN;Acc:ZDB-GENE-161017-134]	protein_coding
ENSDARG00000095308	9.5738	-1.66155	0.625522	-2.65626	0.00790124	0.0452909	ENSDART00000139035.3	si:ch211-215c18.3	si:ch211-215c18.3 [Source:NCBI gene;Acc:100318173]	protein_coding
ENSDARG00000040703	13.7663	-1.65889	0.563934	-2.94163	0.00326487	0.022559	ENSDART00000153608.2	BX936415.1	NA	processed_transcript
ENSDARG00000055752	271.814	-1.65869	0.60009	-2.76407	0.00570859	0.0352426	ENSDART00000078154.5	npas4a	neuronal PAS domain protein 4a [Source:NCBI gene;Acc:724016]	protein_coding
ENSDARG00000090814	119.385	-1.65738	0.427321	-3.87854	0.000105086	0.00138805	ENSDART00000141231.3	si:dkey-18a10.3	si:dkey-18a10.3 [Source:ZFIN;Acc:ZDB-GENE-091204-174]	protein_coding
ENSDARG00000056250	53.326	-1.65385	0.380007	-4.35216	1.34804e-05	0.000241609	ENSDART00000078703.4	add3b	adducin 3 (gamma) b [Source:ZFIN;Acc:ZDB-GENE-080718-6]	protein_coding
ENSDARG00000113657	48.23	-1.65158	0.466904	-3.53731	0.000404232	0.00422266	ENSDART00000186642.1	LO018363.2	NA	protein_coding
ENSDARG00000101368	327.928	-1.64849	0.281638	-5.85324	4.82097e-09	2.19304e-07	ENSDART00000169952.2	cngb3.2	cyclic nucleotide gated channel subunit beta 3, tandem duplicate 2 [Source:ZFIN;Acc:ZDB-GENE-091118-102]	protein_coding
ENSDARG00000054186	51.19	-1.64523	0.282405	-5.82578	5.68468e-09	2.54517e-07	ENSDART00000061786.6	ncs1b	neuronal calcium sensor 1b [Source:ZFIN;Acc:ZDB-GENE-050930-1]	protein_coding
ENSDARG00000006151	16.0514	-1.63988	0.582999	-2.81284	0.00491068	0.0312482	ENSDART00000143567.2	pde11al	phosphodiesterase 11a, like [Source:ZFIN;Acc:ZDB-GENE-031118-106]	retained_intron
ENSDARG00000038609	19.7608	-1.63847	0.469411	-3.49047	0.000482174	0.00486556	ENSDART00000163040.2	mpz	myelin protein zero [Source:ZFIN;Acc:ZDB-GENE-010724-4]	protein_coding
ENSDARG00000062106	34.5011	-1.63704	0.443234	-3.69341	0.00022127	0.00258895	ENSDART00000146300.2	klf5b	Kruppel-like factor 5b [Source:ZFIN;Acc:ZDB-GENE-080424-4]	protein_coding
ENSDARG00000004459	26.0042	-1.63198	0.443031	-3.68368	0.000229892	0.00266629	ENSDART00000151639.3	unc119.2	unc-119 lipid binding chaperone B homolog 2 [Source:ZFIN;Acc:ZDB-GENE-030131-7635]	protein_coding
ENSDARG00000097596	21.3275	-1.61922	0.446338	-3.62779	0.000285859	0.00316579	ENSDART00000156187.2	tac3b	tachykinin precursor 3b [Source:ZFIN;Acc:ZDB-GENE-120716-1]	protein_coding
ENSDARG00000094696	89.788	-1.61911	0.30198	-5.36165	8.24643e-08	2.78794e-06	ENSDART00000145920.2	si:dkey-201c13.2	si:dkey-201c13.2 [Source:ZFIN;Acc:ZDB-GENE-060526-243]	protein_coding
ENSDARG00000088898	22.3684	-1.61607	0.588559	-2.74581	0.00603613	0.0368579	ENSDART00000155163.2	caln1	calneuron 1 [Source:ZFIN;Acc:ZDB-GENE-130313-1]	protein_coding
ENSDARG00000058799	39.6075	-1.61575	0.347857	-4.64487	3.40292e-06	7.30434e-05	ENSDART00000147807.2	mybpha	myosin binding protein Ha [Source:ZFIN;Acc:ZDB-GENE-040426-1531]	retained_intron
ENSDARG00000038728	13.6054	-1.61229	0.519951	-3.10085	0.00192965	0.0148278	ENSDART00000056560.5	ch25hl2	cholesterol 25-hydroxylase like 2 [Source:NCBI gene;Acc:100136851]	protein_coding
ENSDARG00000101924	217.687	-1.61108	0.227772	-7.07321	1.51392e-12	1.34293e-10	ENSDART00000159987.2	si:dkey-65b13.13	si:dkey-65b13.13 [Source:ZFIN;Acc:ZDB-GENE-141216-308]	protein_coding
ENSDARG00000087188	738.252	-1.6106	0.306975	-5.24668	1.54869e-07	4.90229e-06	ENSDART00000127604.3	nfil3-6	nuclear factor, interleukin 3 regulated, member 6 [Source:ZFIN;Acc:ZDB-GENE-040704-63]	protein_coding
ENSDARG00000099633	106.656	-1.60781	0.363295	-4.42562	9.61663e-06	0.00018172	ENSDART00000170327.2	sec14l7	SEC14-like lipid binding 7 [Source:ZFIN;Acc:ZDB-GENE-141216-145]	protein_coding
ENSDARG00000069951	166.441	-1.60696	0.183659	-8.74968	2.13953e-18	4.51637e-16	ENSDART00000137863.3	eef1a1l2	eukaryotic translation elongation factor 1 alpha 1, like 2 [Source:ZFIN;Acc:ZDB-GENE-050706-188]	protein_coding
ENSDARG00000004243	21.39	-1.60573	0.504786	-3.18101	0.00146763	0.0119277	ENSDART00000104716.6	asic4b	acid-sensing (proton-gated) ion channel family member 4b [Source:NCBI gene;Acc:407667]	protein_coding
ENSDARG00000098823	21.9114	-1.6048	0.512644	-3.13044	0.00174547	0.0136817	ENSDART00000157655.2	CT583651.2	PDZ domain containing 4 [Source:NCBI gene;Acc:553320]	protein_coding
ENSDARG00000115540	16.418	-1.60458	0.480761	-3.33758	0.000845124	0.00767562	ENSDART00000193671.1	cacng4a	calcium channel, voltage-dependent, gamma subunit 4a [Source:ZFIN;Acc:ZDB-GENE-120215-100]	protein_coding
ENSDARG00000062462	24.2487	-1.60419	0.512997	-3.12709	0.00176547	0.0138063	ENSDART00000146348.2	shisa7a	shisa family member 7a [Source:ZFIN;Acc:ZDB-GENE-100922-37]	protein_coding
ENSDARG00000039979	16.4197	-1.60372	0.60226	-2.66284	0.00774832	0.0446073	ENSDART00000135851.2	tecrl2b	trans-2,3-enoyl-CoA reductase-like 2b [Source:ZFIN;Acc:ZDB-GENE-041010-116]	protein_coding
ENSDARG00000012829	90.172	-1.60316	0.476795	-3.36237	0.000772755	0.00714161	ENSDART00000146650.2	asah2	N-acylsphingosine amidohydrolase 2 [Source:NCBI gene;Acc:493602]	protein_coding
ENSDARG00000076997	66.0971	-1.59828	0.325753	-4.90642	9.2752e-07	2.37332e-05	ENSDART00000152924.3	stxbp4	syntaxin binding protein 4 [Source:ZFIN;Acc:ZDB-GENE-110420-5]	protein_coding
ENSDARG00000070092	16.7347	-1.59802	0.466199	-3.42777	0.000608565	0.00588407	ENSDART00000102591.4	KCNV1	si:dkey-201i6.2 [Source:ZFIN;Acc:ZDB-GENE-100922-109]	protein_coding
ENSDARG00000020364	182.854	-1.59655	0.358815	-4.44951	8.60673e-06	0.000164671	ENSDART00000148945.2	fbp1b	fructose-1,6-bisphosphatase 1b [Source:ZFIN;Acc:ZDB-GENE-021206-11]	nonsense_mediated_decay
ENSDARG00000088411	39.1571	-1.59455	0.398348	-4.00291	6.25679e-05	0.000889691	ENSDART00000151102.2	notum2	Danio rerio notum pectinacetylesterase 2 (notum2), mRNA. [Source:RefSeq mRNA;Acc:NM_001353872]	protein_coding
ENSDARG00000093286	18.1297	-1.59226	0.550301	-2.89343	0.00381062	0.0254714	ENSDART00000145875.2	CABZ01039782.1	ankyrin repeat domain 34C [Source:NCBI gene;Acc:566743]	protein_coding
ENSDARG00000019396	11.6749	-1.59052	0.553037	-2.87597	0.00402786	0.026596	ENSDART00000017180.8	rergla	RERG/RAS-like a [Source:NCBI gene;Acc:436767]	protein_coding
ENSDARG00000018817	256.058	-1.5897	0.171616	-9.26316	1.98462e-20	5.3314e-18	ENSDART00000180929.1	bdnf	brain-derived neurotrophic factor [Source:ZFIN;Acc:ZDB-GENE-000412-1]	protein_coding
ENSDARG00000045887	634.106	-1.58969	0.210275	-7.56007	4.02863e-14	4.85364e-12	ENSDART00000067447.7	mmp30	matrix metallopeptidase 30 [Source:ZFIN;Acc:ZDB-GENE-060421-5765]	protein_coding
ENSDARG00000070142	43.6958	-1.58873	0.388437	-4.09005	4.31284e-05	0.000650986	ENSDART00000102697.5	cart4	cocaine- and amphetamine-regulated transcript 4 [Source:NCBI gene;Acc:799423]	protein_coding
ENSDARG00000054641	170.696	-1.58738	0.23458	-6.76693	1.31546e-11	9.90535e-10	ENSDART00000184259.1	tent5ab	terminal nucleotidyltransferase 5Ab [Source:ZFIN;Acc:ZDB-GENE-071004-35]	protein_coding
ENSDARG00000045677	10420.5	-1.5869	0.282135	-5.62462	1.8592e-08	7.23267e-07	ENSDART00000067160.4	opn1sw1	opsin 1 (cone pigments), short-wave-sensitive 1 [Source:NCBI gene;Acc:30582]	protein_coding
ENSDARG00000104292	9.30532	-1.57592	0.592186	-2.6612	0.00778626	0.0447609	ENSDART00000166895.2	ccn2b	cellular communication network factor 2b [Source:ZFIN;Acc:ZDB-GENE-070705-82]	protein_coding
ENSDARG00000056768	26.7495	-1.57515	0.452764	-3.47896	0.000503365	0.00503211	ENSDART00000079319.4	rprml	reprimo-like [Source:NCBI gene;Acc:100073335]	protein_coding
ENSDARG00000053487	148.266	-1.57202	0.238317	-6.59632	4.2148e-11	2.87925e-09	ENSDART00000147368.3	osbp2	oxysterol binding protein 2 [Source:ZFIN;Acc:ZDB-GENE-091113-18]	protein_coding
ENSDARG00000020239	1004.08	-1.56873	0.228763	-6.85744	7.01064e-12	5.44393e-10	ENSDART00000104257.4	lpin1	lipin 1 [Source:ZFIN;Acc:ZDB-GENE-080722-2]	protein_coding
ENSDARG00000012311	562.787	-1.56781	0.220048	-7.12485	1.04197e-12	9.58946e-11	ENSDART00000049928.8	myoz2a	myozenin 2a [Source:ZFIN;Acc:ZDB-GENE-040426-1880]	protein_coding
ENSDARG00000077799	91.3319	-1.56731	0.493971	-3.17287	0.00150939	0.0121873	ENSDART00000110381.3	egr4	early growth response 4 [Source:ZFIN;Acc:ZDB-GENE-080204-90]	protein_coding
ENSDARG00000104924	13.1231	-1.56691	0.535445	-2.92637	0.0034294	0.0233789	ENSDART00000162745.2	BX072577.1	myozenin-2 [Source:NCBI gene;Acc:100536537]	protein_coding
ENSDARG00000097762	31.7332	-1.56498	0.381035	-4.10719	4.00508e-05	0.000612911	ENSDART00000155782.2	CU693494.3	NA	lincRNA
ENSDARG00000103342	402.247	-1.56204	0.561415	-2.78232	0.00539716	0.0336544	ENSDART00000170785.2	wu:fa56d06	wu:fa56d06 [Source:ZFIN;Acc:ZDB-GENE-030131-9298]	protein_coding
ENSDARG00000051730	127.958	-1.56123	0.21251	-7.34665	2.03241e-13	2.1317e-11	ENSDART00000073398.6	slc7a10b	solute carrier family 7 member 10b [Source:ZFIN;Acc:ZDB-GENE-121105-2]	protein_coding
ENSDARG00000019233	79.3923	-1.54778	0.259777	-5.95813	2.55141e-09	1.26168e-07	ENSDART00000123818.4	nln	neurolysin (metallopeptidase M3 family) [Source:ZFIN;Acc:ZDB-GENE-041010-216]	protein_coding
ENSDARG00000097790	15.3497	-1.54736	0.535177	-2.89131	0.00383641	0.0255929	ENSDART00000156737.2	si:dkey-234i14.6	si:dkey-234i14.6 [Source:ZFIN;Acc:ZDB-GENE-131121-173]	protein_coding
ENSDARG00000013389	31.0617	-1.54398	0.510283	-3.02573	0.00248036	0.0180678	ENSDART00000014454.8	gabra4	gamma-aminobutyric acid (GABA) A receptor, subunit alpha 4 [Source:ZFIN;Acc:ZDB-GENE-050417-360]	protein_coding
ENSDARG00000097613	1919.66	-1.53808	0.217685	-7.06563	1.59891e-12	1.40021e-10	ENSDART00000154442.3	igfn1.3	immunoglobulin like and fibronectin type III domain containing 1, tandem duplicate 3 [Source:ZFIN;Acc:ZDB-GENE-131122-44]	protein_coding
ENSDARG00000062565	26.7575	-1.53618	0.391108	-3.92775	8.57439e-05	0.00116032	ENSDART00000153763.2	kcnh4a	potassium voltage-gated channel, subfamily H (eag-related), member 4a [Source:ZFIN;Acc:ZDB-GENE-131125-34]	protein_coding
ENSDARG00000076820	14.8091	-1.53616	0.581453	-2.64193	0.00824349	0.0468043	ENSDART00000151129.2	xkr8.2	XK, Kell blood group complex subunit-related family, member 8, tandem duplicate 2 [Source:ZFIN;Acc:ZDB-GENE-110106-2]	protein_coding
ENSDARG00000000380	212.19	-1.53136	0.297737	-5.14331	2.69937e-07	8.0451e-06	ENSDART00000000392.10	pde6a	phosphodiesterase 6A, cGMP-specific, rod, alpha [Source:ZFIN;Acc:ZDB-GENE-030616-42]	protein_coding
ENSDARG00000019451	93.9218	-1.53121	0.52873	-2.89602	0.00377928	0.0253042	ENSDART00000169931.2	pcsk2	proprotein convertase subtilisin/kexin type 2 [Source:ZFIN;Acc:ZDB-GENE-090608-1]	protein_coding
ENSDARG00000038378	1057.58	-1.52773	0.24291	-6.2893	3.1891e-10	1.90378e-08	ENSDART00000149079.3	sagb	S-antigen; retina and pineal gland (arrestin) b [Source:ZFIN;Acc:ZDB-GENE-050913-98]	protein_coding
ENSDARG00000052099	101.443	-1.5277	0.383082	-3.98792	6.66558e-05	0.000940419	ENSDART00000148994.2	agxta	alanine--glyoxylate and serine--pyruvate aminotransferase a [Source:ZFIN;Acc:ZDB-GENE-040718-16]	retained_intron
ENSDARG00000058608	32.6103	-1.52599	0.351939	-4.33595	1.45131e-05	0.000256906	ENSDART00000133587.2	wsb2	WD repeat and SOCS box containing 2 [Source:ZFIN;Acc:ZDB-GENE-081104-26]	protein_coding
ENSDARG00000042978	144.924	-1.52445	0.178954	-8.51866	1.61414e-17	2.9438e-15	ENSDART00000063100.6	cyp2p6	cytochrome P450, family 2, subfamily P, polypeptide 6 [Source:ZFIN;Acc:ZDB-GENE-040426-790]	protein_coding
ENSDARG00000055559	14.2285	-1.52235	0.545849	-2.78895	0.00528787	0.0331288	ENSDART00000031546.6	chrna6	cholinergic receptor, nicotinic, alpha 6 [Source:ZFIN;Acc:ZDB-GENE-090312-91]	protein_coding
ENSDARG00000101026	41.546	-1.52191	0.382221	-3.98176	6.84072e-05	0.00095968	ENSDART00000168024.2	CABZ01038709.1	NA	protein_coding
ENSDARG00000018856	905.644	-1.52006	0.122231	-12.436	1.66695e-35	1.44076e-32	ENSDART00000145545.3	dclk1a	doublecortin-like kinase 1a [Source:ZFIN;Acc:ZDB-GENE-061013-124]	protein_coding
ENSDARG00000078272	12.0451	-1.51234	0.565721	-2.67329	0.00751116	0.0436082	ENSDART00000109577.5	FO704871.1	calcium-binding protein 7-like [Source:NCBI gene;Acc:100329495]	protein_coding
ENSDARG00000053987	18.5554	-1.51123	0.464163	-3.25581	0.00113069	0.00975991	ENSDART00000076115.3	htr1b	5-hydroxytryptamine (serotonin) receptor 1B [Source:ZFIN;Acc:ZDB-GENE-081022-141]	protein_coding
ENSDARG00000035883	23.3024	-1.51094	0.387092	-3.90332	9.4882e-05	0.00126758	ENSDART00000175613.2	nt5c1aa	5'-nucleotidase, cytosolic IAa [Source:ZFIN;Acc:ZDB-GENE-070705-423]	protein_coding
ENSDARG00000077167	17.8906	-1.50958	0.491004	-3.07447	0.00210877	0.0159218	ENSDART00000112743.4	nmbb	neuromedin Bb [Source:ZFIN;Acc:ZDB-GENE-081022-31]	protein_coding
ENSDARG00000100397	4389.49	-1.50239	0.212829	-7.05915	1.67529e-12	1.46066e-10	ENSDART00000169073.2	pde6c	phosphodiesterase 6C, cGMP-specific, cone, alpha prime [Source:ZFIN;Acc:ZDB-GENE-040426-1664]	protein_coding
ENSDARG00000037925	290.208	-1.50203	0.283665	-5.29509	1.18959e-07	3.83895e-06	ENSDART00000150943.2	rgs9a	regulator of G protein signaling 9a [Source:ZFIN;Acc:ZDB-GENE-060929-92]	retained_intron
ENSDARG00000101816	693.112	-1.49863	0.322907	-4.64106	3.46626e-06	7.4252e-05	ENSDART00000170580.2	col5a3b	collagen, type V, alpha 3b [Source:ZFIN;Acc:ZDB-GENE-110728-4]	protein_coding
ENSDARG00000095819	40.3593	-1.49667	0.452541	-3.30726	0.000942142	0.0083873	ENSDART00000149992.3	si:dkey-231j24.3	si:dkey-231j24.3 [Source:ZFIN;Acc:ZDB-GENE-030131-8217]	protein_coding
ENSDARG00000057374	35.0782	-1.49625	0.459847	-3.2538	0.00113874	0.00981229	ENSDART00000057867.5	sfxn3	sideroflexin 3 [Source:ZFIN;Acc:ZDB-GENE-070112-2092]	protein_coding
ENSDARG00000055638	141.676	-1.49542	0.354985	-4.21262	2.52426e-05	0.000411095	ENSDART00000143662.2	ankrd33aa	ankyrin repeat domain 33Aa [Source:ZFIN;Acc:ZDB-GENE-080520-2]	protein_coding
ENSDARG00000078908	34.6308	-1.4927	0.490581	-3.04272	0.00234453	0.0172874	ENSDART00000145789.4	fbxo41	F-box protein 41 [Source:ZFIN;Acc:ZDB-GENE-090313-350]	protein_coding
ENSDARG00000030604	43.5523	-1.49111	0.425794	-3.50195	0.000461863	0.00469636	ENSDART00000045985.7	phkg1a	phosphorylase kinase, gamma 1a (muscle) [Source:ZFIN;Acc:ZDB-GENE-061103-385]	protein_coding
ENSDARG00000017579	51.5555	-1.49063	0.405862	-3.67276	0.00023994	0.00275391	ENSDART00000154950.2	si:ch211-195b15.7	si:ch211-195b15.7 [Source:ZFIN;Acc:ZDB-GENE-131121-183]	retained_intron
ENSDARG00000060609	45.3029	-1.48897	0.37624	-3.9575	7.57372e-05	0.00104627	ENSDART00000151435.3	cd109	CD109 molecule [Source:ZFIN;Acc:ZDB-GENE-120215-253]	protein_coding
ENSDARG00000068232	53.5082	-1.48741	0.334227	-4.45028	8.57577e-06	0.000164237	ENSDART00000143433.2	cbln12	cerebellin 12 [Source:ZFIN;Acc:ZDB-GENE-070912-11]	protein_coding
ENSDARG00000057027	150.524	-1.48594	0.222514	-6.67798	2.42262e-11	1.7386e-09	ENSDART00000136325.2	rtn2b	reticulon 2b [Source:ZFIN;Acc:ZDB-GENE-060331-95]	processed_transcript
ENSDARG00000098376	155.812	-1.48473	0.243296	-6.10255	1.0439e-09	5.60858e-08	ENSDART00000165333.2	si:ch211-207l14.1	si:ch211-207l14.1 [Source:ZFIN;Acc:ZDB-GENE-120215-234]	protein_coding
ENSDARG00000104467	19.475	-1.48393	0.498239	-2.97836	0.00289795	0.0204922	ENSDART00000171799.1	bglapl	bone gamma-carboxyglutamate (gla) protein, like [Source:NCBI gene;Acc:337724]	protein_coding
ENSDARG00000091260	165.086	-1.48068	0.384696	-3.84897	0.000118615	0.00154014	ENSDART00000122138.3	mylk4a	myosin light chain kinase family, member 4a [Source:ZFIN;Acc:ZDB-GENE-120824-2]	protein_coding
ENSDARG00000061541	26.441	-1.47451	0.478235	-3.08324	0.00204761	0.0155124	ENSDART00000087857.6	unc5db	unc-5 netrin receptor Db [Source:ZFIN;Acc:ZDB-GENE-060531-162]	protein_coding
ENSDARG00000055172	93.9754	-1.47281	0.254115	-5.79584	6.7978e-09	2.95697e-07	ENSDART00000156973.3	si:ch211-256m1.8	si:ch211-256m1.8 [Source:ZFIN;Acc:ZDB-GENE-131127-417]	protein_coding
ENSDARG00000009466	33.1523	-1.47208	0.358108	-4.11071	3.94445e-05	0.000605965	ENSDART00000012692.9	rgs9bp	regulator of G protein signaling 9 binding protein [Source:ZFIN;Acc:ZDB-GENE-030728-1]	protein_coding
ENSDARG00000010231	271.812	-1.47111	0.192776	-7.63119	2.32593e-14	2.92641e-12	ENSDART00000012039.8	ppm1na	protein phosphatase, Mg2+/Mn2+ dependent, 1Na (putative) [Source:ZFIN;Acc:ZDB-GENE-040426-2731]	protein_coding
ENSDARG00000098909	77.5341	-1.47098	0.303514	-4.84649	1.25665e-06	3.0917e-05	ENSDART00000162520.2	SHC3	SHC (Src homology 2 domain containing) transforming protein 3 [Source:NCBI gene;Acc:100332111]	protein_coding
ENSDARG00000042940	111.563	-1.46786	0.206927	-7.0936	1.30665e-12	1.18059e-10	ENSDART00000146484.2	nab1a	NGFI-A binding protein 1a (EGR1 binding protein 1) [Source:ZFIN;Acc:ZDB-GENE-050208-574]	protein_coding
ENSDARG00000058732	20.9498	-1.46661	0.475357	-3.08528	0.00203359	0.015412	ENSDART00000081649.4	scgn	secretagogin, EF-hand calcium binding protein [Source:NCBI gene;Acc:573010]	protein_coding
ENSDARG00000055855	130.797	-1.46602	0.489627	-2.99415	0.00275212	0.0196372	ENSDART00000078249.6	kcnc3a	potassium voltage-gated channel, Shaw-related subfamily, member 3a [Source:ZFIN;Acc:ZDB-GENE-100901-1]	protein_coding
ENSDARG00000104642	25.6546	-1.46213	0.544536	-2.68509	0.00725107	0.0424019	ENSDART00000169233.2	si:dkey-31i7.2	si:dkey-31i7.2 [Source:ZFIN;Acc:ZDB-GENE-131121-104]	protein_coding
ENSDARG00000032465	150.488	-1.4594	0.301465	-4.84103	1.29168e-06	3.16224e-05	ENSDART00000132794.3	slc1a8b	solute carrier family 1 member 8b [Source:ZFIN;Acc:ZDB-GENE-070912-552]	protein_coding
ENSDARG00000042613	44.8603	-1.45888	0.477481	-3.05538	0.00224777	0.0167021	ENSDART00000137734.2	crp3	C-reactive protein 3 [Source:ZFIN;Acc:ZDB-GENE-060503-220]	protein_coding
ENSDARG00000036222	75.637	-1.45748	0.275544	-5.28947	1.22674e-07	3.94603e-06	ENSDART00000188813.1	npy	neuropeptide Y [Source:NCBI gene;Acc:30281]	protein_coding
ENSDARG00000058285	179.984	-1.45606	0.2397	-6.07449	1.2438e-09	6.59348e-08	ENSDART00000083421.7	cpt1b	carnitine palmitoyltransferase 1B (muscle) [Source:ZFIN;Acc:ZDB-GENE-041010-9]	protein_coding
ENSDARG00000068782	62.1732	-1.45564	0.318235	-4.5741	4.78278e-06	9.88284e-05	ENSDART00000099604.4	sparta	spartin a [Source:ZFIN;Acc:ZDB-GENE-080204-37]	protein_coding
ENSDARG00000098475	5296.79	-1.45399	0.23672	-6.14223	8.13727e-10	4.48091e-08	ENSDART00000172785.2	arr3b	arrestin 3b, retinal (X-arrestin) [Source:ZFIN;Acc:ZDB-GENE-030616-74]	retained_intron
ENSDARG00000070780	63.4065	-1.45135	0.325043	-4.46509	8.00346e-06	0.000154918	ENSDART00000087803.5	rln3a	relaxin 3a [Source:ZFIN;Acc:ZDB-GENE-050310-3]	protein_coding
ENSDARG00000102825	91.5989	-1.44856	0.262055	-5.52772	3.24424e-08	1.19652e-06	ENSDART00000159857.2	olfm2b	olfactomedin 2b [Source:ZFIN;Acc:ZDB-GENE-040426-2402]	retained_intron
ENSDARG00000021869	76.0374	-1.44759	0.378403	-3.82553	0.000130489	0.00166938	ENSDART00000152858.2	rcan2	regulator of calcineurin 2 [Source:ZFIN;Acc:ZDB-GENE-040516-17]	protein_coding
ENSDARG00000078915	17.573	-1.44469	0.527386	-2.73933	0.00615638	0.0374373	ENSDART00000151200.2	mmp17a	matrix metallopeptidase 17a [Source:ZFIN;Acc:ZDB-GENE-070820-2]	protein_coding
ENSDARG00000117485	62.8421	-1.44454	0.451737	-3.19775	0.00138506	0.0114248	ENSDART00000194832.1	FO681323.1	NA	lincRNA
ENSDARG00000014927	92.3738	-1.44358	0.244795	-5.89711	3.69916e-09	1.73025e-07	ENSDART00000015095.8	uts1	urotensin 1 [Source:ZFIN;Acc:ZDB-GENE-041014-348]	protein_coding
ENSDARG00000033382	107.875	-1.43759	0.321064	-4.47758	7.54944e-06	0.000147857	ENSDART00000049687.8	grifin	galectin-related inter-fiber protein [Source:NCBI gene;Acc:445036]	protein_coding
ENSDARG00000078671	483.598	-1.43643	0.202514	-7.09299	1.31249e-12	1.18059e-10	ENSDART00000109037.2	cdk5r2b	cyclin-dependent kinase 5, regulatory subunit 2b (p39) [Source:ZFIN;Acc:ZDB-GENE-040801-251]	protein_coding
ENSDARG00000044280	576.774	-1.43563	0.310356	-4.62576	3.73231e-06	7.91832e-05	ENSDART00000025241.5	opn1mw2	opsin 1 (cone pigments), medium-wave-sensitive, 2 [Source:NCBI gene;Acc:360151]	protein_coding
ENSDARG00000105183	15.7821	-1.43493	0.488512	-2.93734	0.00331036	0.0227626	ENSDART00000166367.2	CT009487.2	NA	lincRNA
ENSDARG00000026820	454.46	-1.4346	0.243684	-5.88715	3.92912e-09	1.82493e-07	ENSDART00000145907.3	gucy2d	guanylate cyclase 2D, retinal [Source:ZFIN;Acc:ZDB-GENE-011128-9]	protein_coding
ENSDARG00000013749	234.764	-1.433	0.266218	-5.38283	7.33255e-08	2.52965e-06	ENSDART00000008177.6	slc25a55b	solute carrier family 25 member 55b [Source:ZFIN;Acc:ZDB-GENE-040801-184]	protein_coding
ENSDARG00000008807	55.12	-1.42848	0.299706	-4.76627	1.8767e-06	4.34812e-05	ENSDART00000144890.2	bokb	BCL2 family apoptosis regulator BOK b [Source:NCBI gene;Acc:394160]	protein_coding
ENSDARG00000045760	92.4163	-1.42279	0.395184	-3.60032	0.000317831	0.0034677	ENSDART00000193393.1	prmt8b	protein arginine methyltransferase 8b [Source:NCBI gene;Acc:564110]	protein_coding
ENSDARG00000094041	1633.28	-1.42126	0.305362	-4.65432	3.25049e-06	7.01591e-05	ENSDART00000151326.2	krt17	keratin 17 [Source:ZFIN;Acc:ZDB-GENE-060503-86]	protein_coding
ENSDARG00000070038	891.423	-1.41841	0.501292	-2.82951	0.004662	0.0300116	ENSDART00000102459.5	rbp2a	retinol binding protein 2a, cellular [Source:ZFIN;Acc:ZDB-GENE-020320-2]	protein_coding
ENSDARG00000044365	143.864	-1.41708	0.289958	-4.88717	1.02293e-06	2.56429e-05	ENSDART00000140004.3	angptl3	angiopoietin-like 3 [Source:ZFIN;Acc:ZDB-GENE-010817-3]	protein_coding
ENSDARG00000055595	325.253	-1.41682	0.334198	-4.23946	2.2406e-05	0.000371794	ENSDART00000098988.5	clul1	clusterin-like 1 (retinal) [Source:ZFIN;Acc:ZDB-GENE-031118-57]	protein_coding
ENSDARG00000053104	95.7332	-1.41575	0.270601	-5.23188	1.67795e-07	5.26952e-06	ENSDART00000087054.6	fam102ba	family with sequence similarity 102 member Ba [Source:ZFIN;Acc:ZDB-GENE-060616-312]	nonsense_mediated_decay
ENSDARG00000078057	413.625	-1.40978	0.179823	-7.83983	4.51157e-15	6.31588e-13	ENSDART00000166981.2	snx8b	sorting nexin 8b [Source:ZFIN;Acc:ZDB-GENE-090313-317]	protein_coding
ENSDARG00000078736	35.6184	-1.40904	0.434791	-3.24074	0.00119218	0.0101686	ENSDART00000136912.2	doc2a	double C2-like domains, alpha [Source:ZFIN;Acc:ZDB-GENE-090706-1]	protein_coding
ENSDARG00000062084	46.4636	-1.40813	0.335024	-4.20308	2.63302e-05	0.000426493	ENSDART00000172628.2	clcn1a	chloride channel, voltage-sensitive 1a [Source:ZFIN;Acc:ZDB-GENE-060503-333]	protein_coding
ENSDARG00000086790	68.0249	-1.40622	0.321563	-4.37308	1.22506e-05	0.000223423	ENSDART00000132082.2	gucy1b1	guanylate cyclase 1 soluble subunit beta 1 [Source:ZFIN;Acc:ZDB-GENE-090313-160]	retained_intron
ENSDARG00000113737	16.842	-1.40587	0.519848	-2.70439	0.00684307	0.0404919	ENSDART00000044678.7	LO018287.1	NA	protein_coding
ENSDARG00000075929	15.2258	-1.40201	0.5129	-2.7335	0.00626646	0.0379558	ENSDART00000134759.2	si:dkey-219c10.4	si:dkey-219c10.4 [Source:ZFIN;Acc:ZDB-GENE-081105-151]	protein_coding
ENSDARG00000102777	30.633	-1.40081	0.382202	-3.6651	0.000247238	0.00280779	ENSDART00000162541.3	thbs4a	thrombospondin 4a [Source:ZFIN;Acc:ZDB-GENE-080215-11]	protein_coding
ENSDARG00000053460	33.3817	-1.40065	0.394376	-3.55156	0.000382953	0.00402576	ENSDART00000075499.5	si:dkey-283b1.7	si:dkey-283b1.7 [Source:ZFIN;Acc:ZDB-GENE-120215-126]	protein_coding
ENSDARG00000027657	102.301	-1.39653	0.234047	-5.96691	2.41791e-09	1.20768e-07	ENSDART00000145712.2	crhb	corticotropin releasing hormone b [Source:ZFIN;Acc:ZDB-GENE-041114-75]	protein_coding
ENSDARG00000043460	165.015	-1.39488	0.215178	-6.48243	9.02564e-11	5.75066e-09	ENSDART00000063804.4	wu:fj39g12	wu:fj39g12 [Source:ZFIN;Acc:ZDB-GENE-030131-7901]	protein_coding
ENSDARG00000102983	21.161	-1.39272	0.446829	-3.11689	0.00182772	0.0142149	ENSDART00000159086.2	zgc:195050	zgc:195050 [Source:ZFIN;Acc:ZDB-GENE-080723-71]	protein_coding
ENSDARG00000115956	1279.55	-1.39267	0.31794	-4.38029	1.18523e-05	0.000217555	ENSDART00000181968.1	CABZ01044281.1	NA	protein_coding
ENSDARG00000086775	35.1291	-1.38967	0.473293	-2.93617	0.0033229	0.0227936	ENSDART00000142621.2	top1	DNA topoisomerase I [Source:ZFIN;Acc:ZDB-GENE-030131-5390]	protein_coding
ENSDARG00000117097	28.4208	-1.38741	0.528548	-2.62495	0.0086661	0.0486099	ENSDART00000101952.4	crygm2c	crystallin, gamma M2c [Source:ZFIN;Acc:ZDB-GENE-050516-11]	protein_coding
ENSDARG00000104958	16.2897	-1.38692	0.459092	-3.021	0.00251939	0.0182918	ENSDART00000173295.2	kbtbd11	kelch repeat and BTB (POZ) domain containing 11 [Source:ZFIN;Acc:ZDB-GENE-130530-678]	protein_coding
ENSDARG00000067848	883.823	-1.38543	0.197264	-7.02322	2.16814e-12	1.8497e-10	ENSDART00000183599.1	nmrk2	nicotinamide riboside kinase 2 [Source:ZFIN;Acc:ZDB-GENE-040912-44]	protein_coding
ENSDARG00000042529	10744.3	-1.38417	0.211866	-6.53324	6.43622e-11	4.26485e-09	ENSDART00000132697.2	gnat2	guanine nucleotide binding protein (G protein), alpha transducing activity polypeptide 2 [Source:ZFIN;Acc:ZDB-GENE-011128-10]	protein_coding
ENSDARG00000043820	356.741	-1.382	0.271169	-5.09644	3.46091e-07	1.00145e-05	ENSDART00000152835.2	nme2a	NME/NM23 nucleoside diphosphate kinase 2a [Source:ZFIN;Acc:ZDB-GENE-030131-7656]	protein_coding
ENSDARG00000037421	345.701	-1.38035	0.271505	-5.08406	3.69447e-07	1.05672e-05	ENSDART00000054460.6	egr1	early growth response 1 [Source:NCBI gene;Acc:30498]	protein_coding
ENSDARG00000038894	89.2078	-1.3802	0.317599	-4.34573	1.38813e-05	0.000247708	ENSDART00000141289.2	tmx3a	thioredoxin related transmembrane protein 3a [Source:ZFIN;Acc:ZDB-GENE-050522-396]	retained_intron
ENSDARG00000102687	47.7381	-1.37598	0.34241	-4.01852	5.85654e-05	0.000843029	ENSDART00000163959.2	CABZ01085139.1	NA	protein_coding
ENSDARG00000000369	37.5528	-1.37491	0.378165	-3.63573	0.00027719	0.00308352	ENSDART00000135209.2	prkag3b	protein kinase, AMP-activated, gamma 3b non-catalytic subunit [Source:ZFIN;Acc:ZDB-GENE-060421-6938]	protein_coding
ENSDARG00000101363	208.529	-1.37284	0.181444	-7.56619	3.8434e-14	4.65872e-12	ENSDART00000171079.2	ano2b	anoctamin 2b [Source:ZFIN;Acc:ZDB-GENE-060503-62]	retained_intron
ENSDARG00000013858	87.8902	-1.37204	0.326794	-4.19847	2.6872e-05	0.000432891	ENSDART00000022963.6	cdc14aa	cell division cycle 14Aa [Source:ZFIN;Acc:ZDB-GENE-040426-1214]	protein_coding
ENSDARG00000036186	1205.03	-1.3663	0.1364	-10.0168	1.28569e-23	4.48391e-21	ENSDART00000150168.3	mbpa	myelin basic protein a [Source:ZFIN;Acc:ZDB-GENE-030128-2]	protein_coding
ENSDARG00000029747	184.906	-1.36176	0.316407	-4.30383	1.67869e-05	0.000290432	ENSDART00000047195.6	mep1a.1	meprin A, alpha (PABA peptide hydrolase), tandem duplicate 1 [Source:ZFIN;Acc:ZDB-GENE-041001-209]	protein_coding
ENSDARG00000094512	12.1262	-1.36163	0.518684	-2.62517	0.00866065	0.0485944	ENSDART00000152936.3	gabrz	gamma-aminobutyric acid (GABA) A receptor, zeta [Source:ZFIN;Acc:ZDB-GENE-080303-26]	protein_coding
ENSDARG00000055642	76.3141	-1.36055	0.283937	-4.79172	1.6536e-06	3.89478e-05	ENSDART00000078033.5	si:ch211-217a12.1	si:ch211-217a12.1 [Source:ZFIN;Acc:ZDB-GENE-121214-95]	protein_coding
ENSDARG00000088227	54.3781	-1.36053	0.391081	-3.47889	0.00050349	0.00503211	ENSDART00000128176.3	tmem163b	transmembrane protein 163b [Source:ZFIN;Acc:ZDB-GENE-091204-410]	protein_coding
ENSDARG00000095947	197.332	-1.36051	0.169965	-8.00466	1.198e-15	1.7906e-13	ENSDART00000148670.2	adkb	adenosine kinase b [Source:ZFIN;Acc:ZDB-GENE-030131-948]	protein_coding
ENSDARG00000035961	18.0829	-1.35869	0.422022	-3.21948	0.00128423	0.0108083	ENSDART00000103646.5	kcng2	potassium voltage-gated channel, subfamily G, member 2 [Source:ZFIN;Acc:ZDB-GENE-100701-1]	protein_coding
ENSDARG00000093745	82.2456	-1.35808	0.263607	-5.1519	2.57855e-07	7.71974e-06	ENSDART00000138217.2	htr1aa	5-hydroxytryptamine (serotonin) receptor 1A a [Source:ZFIN;Acc:ZDB-GENE-071203-1]	protein_coding
ENSDARG00000016623	1789.69	-1.35239	0.12073	-11.2018	3.99526e-29	2.14653e-26	ENSDART00000151390.2	si:ch211-195b13.1	si:ch211-195b13.1 [Source:ZFIN;Acc:ZDB-GENE-030131-7626]	retained_intron
ENSDARG00000076056	11.4042	-1.35238	0.498953	-2.71044	0.00671934	0.0399204	ENSDART00000110282.6	IYD	si:ch211-286f9.2 [Source:ZFIN;Acc:ZDB-GENE-090313-109]	protein_coding
ENSDARG00000078258	75.297	-1.34785	0.312414	-4.31432	1.60094e-05	0.000279413	ENSDART00000114210.5	CABZ01049847.1	gamma-glutamyltransferase 5b [Source:NCBI gene;Acc:100333757]	protein_coding
ENSDARG00000059891	31.2502	-1.34674	0.438334	-3.07241	0.00212338	0.0159993	ENSDART00000191774.1	AL929217.1	gamma-aminobutyric acid receptor subunit pi-like [Source:NCBI gene;Acc:562831]	protein_coding
ENSDARG00000060566	81.6692	-1.34548	0.294327	-4.57137	4.84557e-06	9.97153e-05	ENSDART00000140940.4	cluhb	clustered mitochondria (cluA/CLU1) homolog b [Source:ZFIN;Acc:ZDB-GENE-091113-48]	protein_coding
ENSDARG00000024299	826.083	-1.34256	0.176438	-7.60924	2.75716e-14	3.40432e-12	ENSDART00000137424.3	c1qtnf4	C1q and TNF related 4 [Source:ZFIN;Acc:ZDB-GENE-050417-198]	protein_coding
ENSDARG00000056566	134.426	-1.34071	0.191868	-6.98769	2.79452e-12	2.32436e-10	ENSDART00000035049.8	necab1	N-terminal EF-hand calcium binding protein 1 [Source:ZFIN;Acc:ZDB-GENE-050417-395]	protein_coding
ENSDARG00000102636	85.6607	-1.34046	0.247276	-5.42092	5.92938e-08	2.10107e-06	ENSDART00000172045.2	trmt9b	tRNA methyltransferase 9B [Source:ZFIN;Acc:ZDB-GENE-030131-4851]	protein_coding
ENSDARG00000096445	262.997	-1.33996	0.333358	-4.01958	5.83009e-05	0.000840438	ENSDART00000151991.2	si:ch211-214p16.3	si:ch211-214p16.3 [Source:ZFIN;Acc:ZDB-GENE-120709-93]	retained_intron
ENSDARG00000100971	103.103	-1.33787	0.357539	-3.7419	0.000182638	0.00221787	ENSDART00000170543.2	fxyd6	FXYD domain containing ion transport regulator 6 [Source:ZFIN;Acc:ZDB-GENE-030131-5919]	protein_coding
ENSDARG00000060345	111.636	-1.33741	0.283533	-4.71696	2.39392e-06	5.34704e-05	ENSDART00000084938.5	apoda.1	apolipoprotein Da, duplicate 1 [Source:ZFIN;Acc:ZDB-GENE-060929-148]	protein_coding
ENSDARG00000044199	740.519	-1.33529	0.287895	-4.63811	3.51612e-06	7.5158e-05	ENSDART00000064896.6	gnat1	guanine nucleotide binding protein (G protein), alpha transducing activity polypeptide 1 [Source:ZFIN;Acc:ZDB-GENE-011128-11]	protein_coding
ENSDARG00000014179	495.729	-1.33447	0.191111	-6.9827	2.89569e-12	2.38852e-10	ENSDART00000143178.2	pfkma	phosphofructokinase, muscle a [Source:ZFIN;Acc:ZDB-GENE-040912-135]	retained_intron
ENSDARG00000070511	320.158	-1.33342	0.176447	-7.55708	4.12232e-14	4.87784e-12	ENSDART00000103566.5	si:dkey-183j2.10	si:dkey-183j2.10 [Source:ZFIN;Acc:ZDB-GENE-130530-729]	protein_coding
ENSDARG00000000796	82.1386	-1.33218	0.383875	-3.47035	0.000519771	0.00515853	ENSDART00000184206.1	nr4a1	nuclear receptor subfamily 4, group A, member 1 [Source:ZFIN;Acc:ZDB-GENE-040704-11]	protein_coding
ENSDARG00000059163	2416.97	-1.33188	0.35918	-3.7081	0.00020882	0.0024737	ENSDART00000147532.3	rbp3	retinol binding protein 3 [Source:ZFIN;Acc:ZDB-GENE-990415-132]	protein_coding
ENSDARG00000018423	158.246	-1.33083	0.28802	-4.62063	3.82568e-06	8.05622e-05	ENSDART00000131431.2	sulf2a	sulfatase 2a [Source:ZFIN;Acc:ZDB-GENE-040426-759]	protein_coding
ENSDARG00000012281	108.439	-1.33054	0.31858	-4.17647	2.96072e-05	0.000471982	ENSDART00000018351.7	zgc:65851	zgc:65851 [Source:ZFIN;Acc:ZDB-GENE-030131-9669]	protein_coding
ENSDARG00000055754	73.9969	-1.32967	0.500443	-2.65699	0.0078842	0.0452193	ENSDART00000078148.5	smc1a	structural maintenance of chromosomes 1A [Source:ZFIN;Acc:ZDB-GENE-090506-9]	protein_coding
ENSDARG00000059423	87.8406	-1.329	0.47156	-2.81831	0.00482771	0.0308486	ENSDART00000145791.3	prune2	prune homolog 2 with BCH domain [Source:ZFIN;Acc:ZDB-GENE-050309-222]	protein_coding
ENSDARG00000019902	791.85	-1.32859	0.233442	-5.6913	1.26073e-08	5.1781e-07	ENSDART00000023543.9	rcvrn2	recoverin 2 [Source:ZFIN;Acc:ZDB-GENE-030131-7590]	protein_coding
ENSDARG00000074216	121.657	-1.32843	0.225287	-5.89662	3.71028e-09	1.73138e-07	ENSDART00000113580.4	wu:fc38h03	wu:fc38h03 [Source:ZFIN;Acc:ZDB-GENE-030131-3430]	protein_coding
ENSDARG00000093089	44.9001	-1.32814	0.344489	-3.85537	0.000115553	0.00150628	ENSDART00000133039.2	tac3a	tachykinin precursor 3a [Source:ZFIN;Acc:ZDB-GENE-090313-253]	protein_coding
ENSDARG00000053939	38.7915	-1.3271	0.365355	-3.63236	0.00028084	0.00311715	ENSDART00000151419.3	tgfa	transforming growth factor, alpha [Source:ZFIN;Acc:ZDB-GENE-040724-208]	protein_coding
ENSDARG00000069029	24.3043	-1.32701	0.444461	-2.98567	0.00282956	0.0200986	ENSDART00000100103.5	acss2l	acyl-CoA synthetase short chain family member 2 like [Source:ZFIN;Acc:ZDB-GENE-130530-723]	protein_coding
ENSDARG00000062319	97.9647	-1.32662	0.41576	-3.19083	0.00141863	0.0116389	ENSDART00000154449.2	si:dkey-103g5.3	si:dkey-103g5.3 [Source:ZFIN;Acc:ZDB-GENE-131127-337]	protein_coding
ENSDARG00000070923	28.578	-1.3236	0.388496	-3.40698	0.000656861	0.00628078	ENSDART00000104524.4	zgc:158296	zgc:158296 [Source:ZFIN;Acc:ZDB-GENE-070112-1272]	protein_coding
ENSDARG00000002193	12584.7	-1.32352	0.322972	-4.09795	4.16819e-05	0.000634452	ENSDART00000027000.9	rho	rhodopsin [Source:NCBI gene;Acc:30295]	protein_coding
ENSDARG00000069361	346.857	-1.32127	0.220962	-5.97963	2.23649e-09	1.12271e-07	ENSDART00000110665.3	spa17	sperm autoantigenic protein 17 [Source:ZFIN;Acc:ZDB-GENE-061027-337]	protein_coding
ENSDARG00000018270	408.947	-1.3197	0.267903	-4.92602	8.39209e-07	2.18074e-05	ENSDART00000135610.3	olfm1a	olfactomedin 1a [Source:ZFIN;Acc:ZDB-GENE-040718-194]	protein_coding
ENSDARG00000075513	467.445	-1.31834	0.204376	-6.45056	1.11435e-10	7.0102e-09	ENSDART00000154760.3	ccdc136b	coiled-coil domain containing 136b [Source:ZFIN;Acc:ZDB-GENE-081104-244]	protein_coding
ENSDARG00000095614	32.2941	-1.31802	0.47922	-2.75036	0.00595305	0.0364349	ENSDART00000134656.3	cacna1eb	calcium channel, voltage-dependent, R type, alpha 1E subunit b [Source:ZFIN;Acc:ZDB-GENE-070705-133]	protein_coding
ENSDARG00000057032	427.876	-1.3177	0.142296	-9.26029	2.03875e-20	5.40379e-18	ENSDART00000079629.5	ppm1nb	protein phosphatase, Mg2+/Mn2+ dependent, 1Nb (putative) [Source:ZFIN;Acc:ZDB-GENE-071004-34]	protein_coding
ENSDARG00000024588	25.5316	-1.31704	0.500489	-2.63151	0.00850059	0.0479657	ENSDART00000139800.2	gpc5b	glypican 5b [Source:ZFIN;Acc:ZDB-GENE-060503-64]	protein_coding
ENSDARG00000038574	2704.9	-1.3169	0.126552	-10.406	2.32815e-25	9.07476e-23	ENSDART00000187579.1	scg2b	secretogranin II (chromogranin C), b [Source:ZFIN;Acc:ZDB-GENE-061103-160]	protein_coding
ENSDARG00000032639	489.22	-1.31679	0.364685	-3.61076	0.000305301	0.00334938	ENSDART00000050753.6	cd36	CD36 molecule (thrombospondin receptor) [Source:ZFIN;Acc:ZDB-GENE-040718-55]	protein_coding
ENSDARG00000063018	21.489	-1.316	0.405318	-3.24683	0.001167	0.0100107	ENSDART00000091726.6	fam78ba	family with sequence similarity 78 member Ba [Source:ZFIN;Acc:ZDB-GENE-140227-3]	protein_coding
ENSDARG00000079119	109.882	-1.31517	0.373743	-3.51892	0.000433304	0.00445075	ENSDART00000113314.4	si:ch211-229d2.5	si:ch211-229d2.5 [Source:ZFIN;Acc:ZDB-GENE-121214-200]	protein_coding
ENSDARG00000032836	307.256	-1.31357	0.324071	-4.05332	5.04948e-05	0.000743545	ENSDART00000055068.5	pvalb5	parvalbumin 5 [Source:ZFIN;Acc:ZDB-GENE-050417-336]	protein_coding
ENSDARG00000012397	102.775	-1.31344	0.256839	-5.11389	3.15599e-07	9.22616e-06	ENSDART00000143425.3	eya4	EYA transcriptional coactivator and phosphatase 4 [Source:ZFIN;Acc:ZDB-GENE-050327-93]	protein_coding
ENSDARG00000100792	42.0693	-1.31219	0.481188	-2.72698	0.00639165	0.0385379	ENSDART00000165111.2	zgc:154142	zgc:154142 [Source:ZFIN;Acc:ZDB-GENE-070615-2]	protein_coding
ENSDARG00000102564	21.4493	-1.31053	0.435315	-3.01054	0.00260779	0.0187895	ENSDART00000167801.2	gfra1b	gdnf family receptor alpha 1b [Source:ZFIN;Acc:ZDB-GENE-010226-3]	processed_transcript
ENSDARG00000017880	35.4524	-1.3096	0.326952	-4.00547	6.18955e-05	0.000880759	ENSDART00000124751.4	kcnip3b	Kv channel interacting protein 3b, calsenilin [Source:ZFIN;Acc:ZDB-GENE-040426-1752]	protein_coding
ENSDARG00000018478	366.273	-1.30935	0.357556	-3.66194	0.000250313	0.00283047	ENSDART00000013863.7	agxtb	alanine--glyoxylate and serine--pyruvate aminotransferase b [Source:ZFIN;Acc:ZDB-GENE-010302-3]	protein_coding
ENSDARG00000006093	76.799	-1.30902	0.465168	-2.81409	0.00489154	0.0311963	ENSDART00000081129.5	cdk15	cyclin-dependent kinase 15 [Source:NCBI gene;Acc:791619]	protein_coding
ENSDARG00000053068	21.4409	-1.30666	0.49977	-2.61452	0.00893534	0.0497272	ENSDART00000053012.6	cyp8b1	cytochrome P450, family 8, subfamily B, polypeptide 1 [Source:ZFIN;Acc:ZDB-GENE-040808-53]	protein_coding
ENSDARG00000055377	608.441	-1.30313	0.194203	-6.71014	1.94434e-11	1.42101e-09	ENSDART00000142390.2	gnb5b	guanine nucleotide binding protein (G protein), beta 5b [Source:NCBI gene;Acc:393719]	protein_coding
ENSDARG00000036773	93.4586	-1.3023	0.307791	-4.2311	2.32547e-05	0.000383	ENSDART00000140083.2	s100s	S100 calcium binding protein S [Source:ZFIN;Acc:ZDB-GENE-040822-31]	protein_coding
ENSDARG00000074244	34.1698	-1.30153	0.401354	-3.24284	0.00118345	0.010123	ENSDART00000111966.4	arhgef10lb	Rho guanine nucleotide exchange factor (GEF) 10-like b [Source:ZFIN;Acc:ZDB-GENE-090313-222]	protein_coding
ENSDARG00000035861	145.962	-1.30126	0.207763	-6.26317	3.77226e-10	2.21604e-08	ENSDART00000052065.6	si:rp71-39b20.4	si:rp71-39b20.4 [Source:ZFIN;Acc:ZDB-GENE-070912-704]	protein_coding
ENSDARG00000070730	42.7286	-1.30086	0.374756	-3.47121	0.000518115	0.00514723	ENSDART00000138026.2	gabra5	gamma-aminobutyric acid (GABA) A receptor, alpha 5 [Source:ZFIN;Acc:ZDB-GENE-081104-30]	protein_coding
ENSDARG00000068478	626.984	-1.30052	0.251223	-5.17674	2.25801e-07	6.84253e-06	ENSDART00000099056.5	gpx4a	glutathione peroxidase 4a [Source:ZFIN;Acc:ZDB-GENE-030410-2]	protein_coding
ENSDARG00000008029	147.059	-1.29991	0.299552	-4.3395	1.42805e-05	0.000254374	ENSDART00000141675.4	mep1a.2	meprin A, alpha (PABA peptide hydrolase), tandem duplicate 2 [Source:ZFIN;Acc:ZDB-GENE-041001-208]	protein_coding
ENSDARG00000029881	13.2774	-1.2994	0.475084	-2.73511	0.00623601	0.0378752	ENSDART00000024058.10	kcnh2a	potassium voltage-gated channel, subfamily H (eag-related), member 2a [Source:ZFIN;Acc:ZDB-GENE-070912-699]	protein_coding
ENSDARG00000011862	604.658	-1.29672	0.210245	-6.16769	6.92966e-10	3.91349e-08	ENSDART00000027213.8	inaa	internexin neuronal intermediate filament protein, alpha a [Source:ZFIN;Acc:ZDB-GENE-060531-65]	protein_coding
ENSDARG00000042293	32.9196	-1.29194	0.382632	-3.37645	0.000734284	0.00685619	ENSDART00000149555.2	ca4b	carbonic anhydrase IV b [Source:ZFIN;Acc:ZDB-GENE-080815-5]	processed_transcript
ENSDARG00000056659	86.9978	-1.28878	0.441492	-2.91915	0.00350985	0.0237887	ENSDART00000114470.4	ttbk1b	tau tubulin kinase 1b [Source:ZFIN;Acc:ZDB-GENE-100609-5]	protein_coding
ENSDARG00000056719	110.158	-1.28725	0.383043	-3.36058	0.000777777	0.00717727	ENSDART00000079248.6	slc6a19b	solute carrier family 6 member 19b [Source:ZFIN;Acc:ZDB-GENE-030131-4755]	protein_coding
ENSDARG00000025504	79.0309	-1.28081	0.29661	-4.31817	1.57327e-05	0.000276038	ENSDART00000099916.5	gucy2f	guanylate cyclase 2F, retinal [Source:ZFIN;Acc:ZDB-GENE-011128-7]	protein_coding
ENSDARG00000062849	22.3468	-1.27849	0.486739	-2.62665	0.00862308	0.0484643	ENSDART00000141877.3	kcnk10a	potassium channel, subfamily K, member 10a [Source:ZFIN;Acc:ZDB-GENE-041210-291]	protein_coding
ENSDARG00000020122	121.646	-1.27783	0.418509	-3.05328	0.00226356	0.01679	ENSDART00000139698.2	endou2	endonuclease, polyU-specific 2 [Source:NCBI gene;Acc:553584]	processed_transcript
ENSDARG00000089156	80.3806	-1.27668	0.216877	-5.88667	3.94045e-09	1.82593e-07	ENSDART00000127062.3	egr3	early growth response 3 [Source:ZFIN;Acc:ZDB-GENE-040718-394]	protein_coding
ENSDARG00000057408	112.434	-1.2761	0.474454	-2.68962	0.00715342	0.0419849	ENSDART00000080072.5	CABZ01067232.1	otolin-1-like [Source:NCBI gene;Acc:101886389]	protein_coding
ENSDARG00000041735	236.382	-1.27523	0.295401	-4.31694	1.58209e-05	0.000277315	ENSDART00000131824.2	tmem237a	transmembrane protein 237a [Source:NCBI gene;Acc:557237]	nonsense_mediated_decay
ENSDARG00000028552	56.83	-1.27487	0.409744	-3.11138	0.00186213	0.0144231	ENSDART00000154329.2	plppr3b	phospholipid phosphatase related 3b [Source:ZFIN;Acc:ZDB-GENE-120514-1]	protein_coding
ENSDARG00000017665	202.071	-1.27486	0.309885	-4.11398	3.88898e-05	0.00059976	ENSDART00000015710.8	snrkb	SNF related kinase b [Source:ZFIN;Acc:ZDB-GENE-040426-1724]	protein_coding
ENSDARG00000068624	92.9131	-1.27406	0.408437	-3.11937	0.00181239	0.0141178	ENSDART00000133174.2	sptbn4a	spectrin, beta, non-erythrocytic 4a [Source:ZFIN;Acc:ZDB-GENE-060531-133]	protein_coding
ENSDARG00000079618	40.152	-1.27404	0.479297	-2.65815	0.00785706	0.0451027	ENSDART00000145959.3	sik2a	salt-inducible kinase 2a [Source:ZFIN;Acc:ZDB-GENE-070705-451]	protein_coding
ENSDARG00000040683	204.808	-1.27339	0.251794	-5.05728	4.25275e-07	1.19239e-05	ENSDART00000082091.7	MEP1B	si:ch73-40a17.3 [Source:ZFIN;Acc:ZDB-GENE-030131-5797]	protein_coding
ENSDARG00000070726	290.405	-1.27153	0.284233	-4.47355	7.69309e-06	0.000150345	ENSDART00000149833.3	cnga3a	cyclic nucleotide gated channel subunit alpha 3a [Source:ZFIN;Acc:ZDB-GENE-090611-2]	protein_coding
ENSDARG00000101713	83.7584	-1.27143	0.486508	-2.61338	0.00896508	0.0498509	ENSDART00000161274.2	scn2b	sodium channel, voltage-gated, type II, beta [Source:ZFIN;Acc:ZDB-GENE-070920-1]	retained_intron
ENSDARG00000055618	4662.98	-1.26979	0.196475	-6.46288	1.02731e-10	6.5038e-09	ENSDART00000058629.6	acta1b	actin alpha 1, skeletal muscle b [Source:ZFIN;Acc:ZDB-GENE-030131-55]	protein_coding
ENSDARG00000037324	67.6174	-1.2682	0.383679	-3.30537	0.000948518	0.00843273	ENSDART00000137353.3	klhl17	kelch-like family member 17 [Source:ZFIN;Acc:ZDB-GENE-030131-8131]	protein_coding
ENSDARG00000017274	1058.88	-1.26717	0.339819	-3.72894	0.000192284	0.00231241	ENSDART00000161481.2	opn1sw2	opsin 1 (cone pigments), short-wave-sensitive 2 [Source:NCBI gene;Acc:30435]	protein_coding
ENSDARG00000090064	48.9719	-1.26708	0.450394	-2.81327	0.00490403	0.0312372	ENSDART00000130215.4	CABZ01084273.1	transmembrane protein 179 [Source:NCBI gene;Acc:100537383]	protein_coding
ENSDARG00000117001	78.4856	-1.26612	0.339089	-3.73387	0.000188558	0.00227863	ENSDART00000187097.1	CABZ01086812.1	NA	protein_coding
ENSDARG00000089101	63.3815	-1.26524	0.326914	-3.87026	0.000108719	0.00143033	ENSDART00000147718.5	plrdgb	PITP-less RdgB-like protein [Source:ZFIN;Acc:ZDB-GENE-000406-3]	protein_coding
ENSDARG00000062447	42.2303	-1.26502	0.47107	-2.68543	0.00724373	0.0423773	ENSDART00000184624.1	hecw2a	HECT, C2 and WW domain containing E3 ubiquitin protein ligase 2a [Source:ZFIN;Acc:ZDB-GENE-090311-22]	protein_coding
ENSDARG00000088799	17.5906	-1.2636	0.467228	-2.70446	0.00684159	0.0404919	ENSDART00000129029.3	xxylt1	xyloside xylosyltransferase 1 [Source:ZFIN;Acc:ZDB-GENE-120521-2]	protein_coding
ENSDARG00000075830	80.4545	-1.2595	0.437945	-2.87593	0.0040284	0.026596	ENSDART00000151698.3	syt3	synaptotagmin III [Source:ZFIN;Acc:ZDB-GENE-090601-1]	protein_coding
ENSDARG00000070157	157.362	-1.25917	0.250151	-5.03363	4.81272e-07	1.32878e-05	ENSDART00000144775.2	tgm2a	transglutaminase 2, C polypeptide A [Source:ZFIN;Acc:ZDB-GENE-040912-78]	retained_intron
ENSDARG00000040214	33.4766	-1.25905	0.353706	-3.55959	0.000371439	0.00393385	ENSDART00000058829.5	scrt1b	scratch family zinc finger 1b [Source:ZFIN;Acc:ZDB-GENE-050327-72]	protein_coding
ENSDARG00000053248	285.921	-1.25865	0.187756	-6.70363	2.03304e-11	1.48039e-09	ENSDART00000075260.6	inab	internexin neuronal intermediate filament protein, alpha b [Source:ZFIN;Acc:ZDB-GENE-990415-83]	protein_coding
ENSDARG00000100128	33.8171	-1.25604	0.470088	-2.67193	0.00754158	0.0437337	ENSDART00000168568.2	CU861477.1	NA	protein_coding
ENSDARG00000095831	132.264	-1.25353	0.279748	-4.48094	7.43133e-06	0.000145976	ENSDART00000187400.1	si:ch211-175f12.2	si:ch211-175f12.2 [Source:ZFIN;Acc:ZDB-GENE-110411-220]	protein_coding
ENSDARG00000069607	329.825	-1.25257	0.277337	-4.5164	6.28995e-06	0.000125666	ENSDART00000039313.7	zgc:162331	zgc:162331 [Source:ZFIN;Acc:ZDB-GENE-070410-75]	protein_coding
ENSDARG00000043662	86.8678	-1.25106	0.312128	-4.00817	6.11911e-05	0.00087281	ENSDART00000143451.2	cnih2	cornichon family AMPA receptor auxiliary protein 2 [Source:NCBI gene;Acc:541397]	protein_coding
ENSDARG00000062277	98.6797	-1.25079	0.275333	-4.54283	5.55042e-06	0.000112359	ENSDART00000089867.6	ppp2r2cb	protein phosphatase 2, regulatory subunit B, gamma b [Source:ZFIN;Acc:ZDB-GENE-130530-705]	protein_coding
ENSDARG00000051875	76.7316	-1.25004	0.396173	-3.1553	0.00160336	0.0128005	ENSDART00000073583.5	islr2	immunoglobulin superfamily containing leucine-rich repeat 2 [Source:ZFIN;Acc:ZDB-GENE-050320-95]	protein_coding
ENSDARG00000074746	120.822	-1.24959	0.253947	-4.92068	8.62455e-07	2.22949e-05	ENSDART00000133985.2	kcnd1	potassium voltage-gated channel, Shal-related subfamily, member 1 [Source:ZFIN;Acc:ZDB-GENE-081105-40]	protein_coding
ENSDARG00000053502	231.527	-1.24859	0.391403	-3.19003	0.00142256	0.011658	ENSDART00000075539.6	cryaa	crystallin, alpha A [Source:ZFIN;Acc:ZDB-GENE-020508-1]	protein_coding
ENSDARG00000068876	42.4555	-1.24839	0.315671	-3.95471	7.66277e-05	0.00105564	ENSDART00000099764.6	zgc:153031	zgc:153031 [Source:ZFIN;Acc:ZDB-GENE-060929-1190]	protein_coding
ENSDARG00000089063	70.3466	-1.24797	0.259786	-4.80383	1.55661e-06	3.71475e-05	ENSDART00000140208.3	lactbl1a	lactamase, beta-like 1a [Source:ZFIN;Acc:ZDB-GENE-030131-7625]	protein_coding
ENSDARG00000077371	27.7312	-1.24745	0.38205	-3.26514	0.0010941	0.0094935	ENSDART00000114827.2	kcnk15	potassium channel, subfamily K, member 15 [Source:ZFIN;Acc:ZDB-GENE-080220-30]	protein_coding
ENSDARG00000090421	37.1018	-1.24628	0.40731	-3.05979	0.00221491	0.0165279	ENSDART00000178505.2	SH2B2	SH2B adaptor protein 2 [Source:NCBI gene;Acc:100535524]	protein_coding
ENSDARG00000097358	33.404	-1.24158	0.425602	-2.91723	0.00353159	0.0239034	ENSDART00000154527.2	BX901883.4	NA	antisense
ENSDARG00000090481	80.4908	-1.24136	0.453959	-2.73451	0.00624738	0.0379207	ENSDART00000127047.3	trarg1a	trafficking regulator of GLUT4 (SLC2A4) 1a [Source:ZFIN;Acc:ZDB-GENE-131121-306]	protein_coding
ENSDARG00000061602	89.1966	-1.23895	0.21899	-5.65759	1.53515e-08	6.18392e-07	ENSDART00000088027.6	ssx2ipb	synovial sarcoma, X breakpoint 2 interacting protein b [Source:ZFIN;Acc:ZDB-GENE-050208-601]	protein_coding
ENSDARG00000098263	148.321	-1.23794	0.270734	-4.57254	4.8185e-06	9.93641e-05	ENSDART00000163531.2	CU929294.1	transmembrane protein 132A [Source:NCBI gene;Acc:100002045]	processed_transcript
ENSDARG00000086222	918.013	-1.23716	0.123262	-10.0368	1.05012e-23	3.72774e-21	ENSDART00000129834.4	nat16	N-acetyltransferase 16 [Source:ZFIN;Acc:ZDB-GENE-030219-43]	protein_coding
ENSDARG00000040948	25.5824	-1.23596	0.378495	-3.26545	0.00109289	0.00948717	ENSDART00000147795.2	olig1	oligodendrocyte transcription factor 1 [Source:ZFIN;Acc:ZDB-GENE-050107-2]	protein_coding
ENSDARG00000026771	70.9994	-1.23496	0.282928	-4.36493	1.27161e-05	0.000229776	ENSDART00000033024.7	tmem41ab	transmembrane protein 41ab [Source:NCBI gene;Acc:406356]	protein_coding
ENSDARG00000099461	58.0836	-1.23423	0.352605	-3.50032	0.000464693	0.0047179	ENSDART00000171189.2	asb10	ankyrin repeat and SOCS box containing 10 [Source:ZFIN;Acc:ZDB-GENE-060929-1106]	protein_coding
ENSDARG00000053544	1048.32	-1.23262	0.134378	-9.17283	4.60752e-20	1.17427e-17	ENSDART00000155313.2	hspa4l	heat shock protein 4 like [Source:ZFIN;Acc:ZDB-GENE-030131-2412]	protein_coding
ENSDARG00000089109	443.481	-1.23082	0.217985	-5.64636	1.63881e-08	6.50259e-07	ENSDART00000149947.3	bcl2b	BCL2 apoptosis regulator b [Source:ZFIN;Acc:ZDB-GENE-110411-185]	protein_coding
ENSDARG00000069946	169.199	-1.22915	0.340801	-3.60666	0.000310164	0.00339418	ENSDART00000148968.3	itga6b	integrin, alpha 6b [Source:ZFIN;Acc:ZDB-GENE-050320-5]	protein_coding
ENSDARG00000011487	93.9966	-1.22845	0.257161	-4.77697	1.77953e-06	4.13746e-05	ENSDART00000013229.9	gnaq	guanine nucleotide binding protein (G protein), q polypeptide [Source:ZFIN;Acc:ZDB-GENE-081104-25]	protein_coding
ENSDARG00000077157	135.085	-1.22749	0.299802	-4.09435	4.23354e-05	0.000642431	ENSDART00000193375.1	synpo2b	synaptopodin 2b [Source:ZFIN;Acc:ZDB-GENE-101230-1]	protein_coding
ENSDARG00000075147	34.1785	-1.22713	0.336288	-3.64905	0.000263209	0.00294945	ENSDART00000110041.4	lrrc38a	leucine rich repeat containing 38a [Source:ZFIN;Acc:ZDB-GENE-080327-12]	protein_coding
ENSDARG00000102308	143.564	-1.22424	0.381363	-3.21017	0.00132659	0.0110478	ENSDART00000161878.2	ttc39c	tetratricopeptide repeat domain 39C [Source:NCBI gene;Acc:553591]	protein_coding
ENSDARG00000059523	18.7686	-1.22344	0.452685	-2.70263	0.0068794	0.0406769	ENSDART00000082821.6	rims4	regulating synaptic membrane exocytosis 4 [Source:ZFIN;Acc:ZDB-GENE-110103-1]	protein_coding
ENSDARG00000077236	494.058	-1.22116	0.263618	-4.63233	3.61571e-06	7.7015e-05	ENSDART00000085522.6	hspb6	heat shock protein, alpha-crystallin-related, b6 [Source:ZFIN;Acc:ZDB-GENE-080214-7]	protein_coding
ENSDARG00000035655	316.634	-1.22087	0.360286	-3.38861	0.000702487	0.00662464	ENSDART00000189136.1	rad21b	RAD21 cohesin complex component b [Source:ZFIN;Acc:ZDB-GENE-060503-223]	protein_coding
ENSDARG00000057568	159.113	-1.22029	0.216187	-5.64461	1.65554e-08	6.54284e-07	ENSDART00000128381.3	nefla	neurofilament, light polypeptide a [Source:ZFIN;Acc:ZDB-GENE-091117-1]	protein_coding
ENSDARG00000073824	223.575	-1.21958	0.341558	-3.57064	0.000356114	0.00380806	ENSDART00000109257.5	RASGRF1	si:ch211-234p18.3 [Source:ZFIN;Acc:ZDB-GENE-090311-28]	protein_coding
ENSDARG00000061970	88.1738	-1.21677	0.322892	-3.76834	0.000164335	0.00202908	ENSDART00000089033.5	lingo3a	leucine rich repeat and Ig domain containing 3a [Source:ZFIN;Acc:ZDB-GENE-060503-54]	protein_coding
ENSDARG00000059854	36.7224	-1.21654	0.357144	-3.4063	0.000658495	0.00628431	ENSDART00000083670.5	CABZ01041604.1	E3 ubiquitin-protein ligase RNF182-like [Source:NCBI gene;Acc:797048]	protein_coding
ENSDARG00000039211	401.449	-1.21613	0.201587	-6.03279	1.61156e-09	8.36452e-08	ENSDART00000057288.5	zgc:77439	zgc:77439 [Source:ZFIN;Acc:ZDB-GENE-031010-24]	protein_coding
ENSDARG00000035942	46.6364	-1.21463	0.279932	-4.33902	1.43122e-05	0.000254711	ENSDART00000052168.5	hrh3	histamine receptor H3 [Source:ZFIN;Acc:ZDB-GENE-040724-204]	protein_coding
ENSDARG00000105218	124.076	-1.2142	0.250591	-4.84536	1.26383e-06	3.10551e-05	ENSDART00000172373.2	ompa	olfactory marker protein a [Source:ZFIN;Acc:ZDB-GENE-050626-118]	protein_coding
ENSDARG00000097008	3500.01	-1.21317	0.272737	-4.44812	8.66237e-06	0.000165443	ENSDART00000002046.8	opn1mw1	opsin 1 (cone pigments), medium-wave-sensitive, 1 [Source:NCBI gene;Acc:30503]	protein_coding
ENSDARG00000074601	40.8185	-1.21238	0.293196	-4.13506	3.54863e-05	0.000552414	ENSDART00000113193.3	cbln2a	cerebellin 2a precursor [Source:ZFIN;Acc:ZDB-GENE-070912-591]	protein_coding
ENSDARG00000103940	35.1326	-1.21217	0.403955	-3.00076	0.00269303	0.0192918	ENSDART00000166681.2	frrs1l	ferric-chelate reductase 1-like [Source:ZFIN;Acc:ZDB-GENE-120827-1]	protein_coding
ENSDARG00000042616	55.7105	-1.21122	0.389036	-3.1134	0.00184946	0.0143559	ENSDART00000190257.1	sema3h	sema domain, immunoglobulin domain (Ig), short basic domain, secreted, (semaphorin) 3H [Source:ZFIN;Acc:ZDB-GENE-990715-8]	protein_coding
ENSDARG00000055177	65.4158	-1.2086	0.444128	-2.72128	0.00650299	0.0390464	ENSDART00000132767.2	pxdc1a	PX domain containing 1a [Source:ZFIN;Acc:ZDB-GENE-070912-381]	protein_coding
ENSDARG00000053684	3820.74	-1.20828	0.26248	-4.60332	4.15804e-06	8.69165e-05	ENSDART00000139865.2	aldob	aldolase b, fructose-bisphosphate [Source:NCBI gene;Acc:321664]	retained_intron
ENSDARG00000044015	39.0385	-1.20715	0.305445	-3.95211	7.74636e-05	0.00106494	ENSDART00000148013.2	gfra2b	GDNF family receptor alpha 2b [Source:ZFIN;Acc:ZDB-GENE-091204-26]	protein_coding
ENSDARG00000103333	94.9777	-1.20546	0.286704	-4.20456	2.61594e-05	0.000424162	ENSDART00000169889.2	baiap2b	BAR/IMD domain containing adaptor protein 2b [Source:ZFIN;Acc:ZDB-GENE-100812-7]	protein_coding
ENSDARG00000026383	27.1509	-1.20452	0.431781	-2.78965	0.00527649	0.0330783	ENSDART00000152220.2	si:dkey-27j5.5	si:dkey-27j5.5 [Source:ZFIN;Acc:ZDB-GENE-121214-264]	protein_coding
ENSDARG00000101799	30.2481	-1.20436	0.366607	-3.28514	0.00101931	0.00896588	ENSDART00000162505.2	si:ch1073-82l19.1	si:ch1073-82l19.1 [Source:ZFIN;Acc:ZDB-GENE-030131-5941]	protein_coding
ENSDARG00000056915	129.232	-1.20361	0.301838	-3.98762	6.67399e-05	0.000940937	ENSDART00000145558.2	si:ch211-237l4.6	si:ch211-237l4.6 [Source:ZFIN;Acc:ZDB-GENE-040724-42]	protein_coding
ENSDARG00000068036	15.0511	-1.20293	0.442851	-2.71633	0.00660105	0.0394335	ENSDART00000098160.4	tmem119b	transmembrane protein 119b [Source:ZFIN;Acc:ZDB-GENE-070410-49]	protein_coding
ENSDARG00000089831	24.7567	-1.20288	0.421142	-2.85625	0.00428683	0.0280046	ENSDART00000133295.3	si:dkey-207m2.4	si:dkey-207m2.4 [Source:ZFIN;Acc:ZDB-GENE-081103-58]	protein_coding
ENSDARG00000039522	259.368	-1.20235	0.206883	-5.81174	6.18263e-09	2.75571e-07	ENSDART00000024135.8	tubb2	tubulin, beta 2A class IIa [Source:ZFIN;Acc:ZDB-GENE-050522-384]	protein_coding
ENSDARG00000006678	28.7019	-1.20217	0.355499	-3.38164	0.000720555	0.00675558	ENSDART00000014047.8	pth2ra	parathyroid hormone 2 receptor a [Source:ZFIN;Acc:ZDB-GENE-991123-10]	protein_coding
ENSDARG00000098242	54.6497	-1.20154	0.30267	-3.96979	7.1937e-05	0.00100487	ENSDART00000163983.2	brcc3	BRCA1/BRCA2-containing complex, subunit 3 [Source:ZFIN;Acc:ZDB-GENE-100215-1]	protein_coding
ENSDARG00000023600	1174.85	-1.19979	0.223261	-5.37396	7.70252e-08	2.62639e-06	ENSDART00000090611.6	sh3gl2a	SH3 domain containing GRB2 like 2a, endophilin A1 [Source:ZFIN;Acc:ZDB-GENE-040121-3]	protein_coding
ENSDARG00000079876	60.9111	-1.19955	0.356957	-3.36048	0.000778058	0.00717727	ENSDART00000113168.3	CU855878.1	C2 calcium-dependent domain-containing protein 4C-like [Source:NCBI gene;Acc:100332608]	protein_coding
ENSDARG00000040278	155.286	-1.19944	0.316142	-3.79399	0.000148246	0.00186164	ENSDART00000155220.3	klhl38b	kelch-like family member 38b [Source:ZFIN;Acc:ZDB-GENE-120727-8]	protein_coding
ENSDARG00000009311	285.963	-1.19887	0.201914	-5.93753	2.89343e-09	1.41323e-07	ENSDART00000132387.3	pvalb6	parvalbumin 6 [Source:ZFIN;Acc:ZDB-GENE-040912-95]	protein_coding
ENSDARG00000106745	298.636	-1.19845	0.192392	-6.2292	4.68812e-10	2.70916e-08	ENSDART00000176178.2	FO904901.1	uncharacterized LOC110437892 [Source:NCBI gene;Acc:110437892]	protein_coding
ENSDARG00000076624	66.168	-1.19821	0.243855	-4.91359	8.9423e-07	2.29943e-05	ENSDART00000174199.2	ptprb	protein tyrosine phosphatase receptor type b [Source:ZFIN;Acc:ZDB-GENE-101108-3]	protein_coding
ENSDARG00000043396	56.0278	-1.19706	0.285761	-4.18901	2.80171e-05	0.000448431	ENSDART00000136757.3	fndc4a	fibronectin type III domain containing 4a [Source:ZFIN;Acc:ZDB-GENE-041014-146]	protein_coding
ENSDARG00000059763	223.695	-1.19546	0.374581	-3.19146	0.00141558	0.0116234	ENSDART00000083416.7	gabrd	gamma-aminobutyric acid (GABA) A receptor, delta [Source:ZFIN;Acc:ZDB-GENE-081105-170]	protein_coding
ENSDARG00000014840	573.802	-1.19407	0.220757	-5.40899	6.33821e-08	2.22217e-06	ENSDART00000020671.9	prph2b	peripherin 2b (retinal degeneration, slow) [Source:ZFIN;Acc:ZDB-GENE-000616-9]	protein_coding
ENSDARG00000038862	301.129	-1.19381	0.14274	-8.36355	6.08613e-17	1.04298e-14	ENSDART00000129365.3	kcnb2	potassium voltage-gated channel, Shab-related subfamily, member 2 [Source:ZFIN;Acc:ZDB-GENE-070912-170]	protein_coding
ENSDARG00000058873	245.724	-1.18963	0.211424	-5.62676	1.8363e-08	7.15759e-07	ENSDART00000137640.3	ptpdc1b	protein tyrosine phosphatase domain containing 1b [Source:ZFIN;Acc:ZDB-GENE-090312-138]	retained_intron
ENSDARG00000095843	26.0016	-1.18762	0.377131	-3.14908	0.00163784	0.013013	ENSDART00000150103.2	col24a1	collagen type XXIV alpha 1 [Source:ZFIN;Acc:ZDB-GENE-110411-128]	protein_coding
ENSDARG00000023151	3201.49	-1.18754	0.279974	-4.24159	2.21937e-05	0.000368887	ENSDART00000038807.10	ucp1	uncoupling protein 1 [Source:ZFIN;Acc:ZDB-GENE-010503-1]	protein_coding
ENSDARG00000027424	540.683	-1.18591	0.30458	-3.89358	9.87762e-05	0.00130992	ENSDART00000125743.4	slc25a3a	solute carrier family 25 member 3a [Source:ZFIN;Acc:ZDB-GENE-040426-1673]	protein_coding
ENSDARG00000035798	309.567	-1.1858	0.255166	-4.64718	3.36507e-06	7.24747e-05	ENSDART00000139083.2	gngt1	guanine nucleotide binding protein (G protein), gamma transducing activity polypeptide 1 [Source:ZFIN;Acc:ZDB-GENE-030131-7596]	protein_coding
ENSDARG00000115234	25.7165	-1.18354	0.431145	-2.74511	0.00604904	0.0369115	ENSDART00000101938.4	crygm2b	crystallin, gamma M2b [Source:ZFIN;Acc:ZDB-GENE-050516-10]	protein_coding
ENSDARG00000076103	103.188	-1.18238	0.291062	-4.06229	4.85934e-05	0.000720887	ENSDART00000142478.3	grid2ipa	glutamate receptor, ionotropic, delta 2 (Grid2) interacting protein, a [Source:ZFIN;Acc:ZDB-GENE-091113-42]	protein_coding
ENSDARG00000079470	99.7973	-1.18104	0.392227	-3.01112	0.00260282	0.0187807	ENSDART00000103070.4	cdk17	cyclin-dependent kinase 17 [Source:ZFIN;Acc:ZDB-GENE-041210-15]	protein_coding
ENSDARG00000033296	84.8437	-1.17892	0.321412	-3.66793	0.000244521	0.00278767	ENSDART00000049194.7	gpr37b	G protein-coupled receptor 37b [Source:ZFIN;Acc:ZDB-GENE-041210-264]	protein_coding
ENSDARG00000061011	36.047	-1.17839	0.384267	-3.0666	0.00216508	0.0162434	ENSDART00000153167.2	hlfb	HLF transcription factor, PAR bZIP family member b [Source:ZFIN;Acc:ZDB-GENE-110420-3]	protein_coding
ENSDARG00000020814	283.771	-1.1779	0.221713	-5.31273	1.07992e-07	3.51355e-06	ENSDART00000012023.8	faimb	Fas apoptotic inhibitory molecule b [Source:ZFIN;Acc:ZDB-GENE-040718-91]	protein_coding
ENSDARG00000025891	207.558	-1.17761	0.394842	-2.98249	0.00285912	0.0202626	ENSDART00000133996.3	shox	short stature homeobox [Source:ZFIN;Acc:ZDB-GENE-051030-21]	protein_coding
ENSDARG00000037425	451.532	-1.17695	0.214019	-5.49925	3.81406e-08	1.37854e-06	ENSDART00000185264.1	s100a10a	S100 calcium binding protein A10a [Source:ZFIN;Acc:ZDB-GENE-041010-35]	protein_coding
ENSDARG00000019752	149.741	-1.17387	0.296004	-3.96574	7.31677e-05	0.00101571	ENSDART00000011295.9	rom1a	retinal outer segment membrane protein 1a [Source:ZFIN;Acc:ZDB-GENE-040426-1765]	protein_coding
ENSDARG00000010555	35.2452	-1.17098	0.364326	-3.2141	0.00130852	0.0109478	ENSDART00000123299.4	pdha1b	pyruvate dehydrogenase E1 alpha 1 subunit b [Source:ZFIN;Acc:ZDB-GENE-040718-96]	protein_coding
ENSDARG00000053358	810.457	-1.16895	0.308462	-3.78962	0.000150877	0.00188991	ENSDART00000075392.5	basp1	brain abundant, membrane attached signal protein 1 [Source:NCBI gene;Acc:569631]	protein_coding
ENSDARG00000006868	107.364	-1.16878	0.282603	-4.13576	3.53783e-05	0.000551164	ENSDART00000018054.9	trh	thyrotropin-releasing hormone [Source:NCBI gene;Acc:266721]	protein_coding
ENSDARG00000001910	120.025	-1.16698	0.363365	-3.21158	0.00132006	0.0110027	ENSDART00000173723.2	rorab	RAR-related orphan receptor A, paralog b [Source:NCBI gene;Acc:554722]	protein_coding
ENSDARG00000052764	61.4587	-1.16637	0.262243	-4.44767	8.68077e-06	0.000165451	ENSDART00000074678.5	chrnb3a	cholinergic receptor, nicotinic, beta polypeptide 3a [Source:ZFIN;Acc:ZDB-GENE-040108-1]	protein_coding
ENSDARG00000036371	2577.29	-1.16554	0.283489	-4.11142	3.93232e-05	0.000604568	ENSDART00000052838.5	acta1a	actin alpha 1, skeletal muscle a [Source:ZFIN;Acc:ZDB-GENE-050417-267]	protein_coding
ENSDARG00000079781	23.0305	-1.16525	0.402556	-2.89462	0.00379622	0.0254091	ENSDART00000166730.2	slitrk4	SLIT and NTRK-like family, member 4 [Source:ZFIN;Acc:ZDB-GENE-140303-1]	protein_coding
ENSDARG00000076623	369.833	-1.16328	0.297941	-3.9044	9.44609e-05	0.00126365	ENSDART00000162379.2	col14a1b	collagen, type XIV, alpha 1b [Source:ZFIN;Acc:ZDB-GENE-030131-1985]	protein_coding
ENSDARG00000056742	307.327	-1.16157	0.364948	-3.18284	0.00145841	0.0118672	ENSDART00000064468.7	crmp1	collapsin response mediator protein 1 [Source:ZFIN;Acc:ZDB-GENE-050720-1]	protein_coding
ENSDARG00000056650	54.3787	-1.15918	0.343456	-3.37506	0.000737991	0.00688111	ENSDART00000079175.6	zgc:113276	zgc:113276 [Source:ZFIN;Acc:ZDB-GENE-050522-7]	protein_coding
ENSDARG00000034229	336.078	-1.15828	0.177616	-6.52127	6.97154e-11	4.54385e-09	ENSDART00000098784.5	kcnip3a	Kv channel interacting protein 3a, calsenilin [Source:ZFIN;Acc:ZDB-GENE-040426-1791]	processed_transcript
ENSDARG00000071011	956.62	-1.15767	0.16045	-7.21513	5.38839e-13	5.17468e-11	ENSDART00000104722.5	cdk5r2a	cyclin-dependent kinase 5, regulatory subunit 2a (p39) [Source:ZFIN;Acc:ZDB-GENE-050417-22]	protein_coding
ENSDARG00000069953	30.7812	-1.15621	0.344688	-3.35437	0.000795473	0.00730065	ENSDART00000085370.7	kcnq5b	potassium voltage-gated channel, KQT-like subfamily, member 5b [Source:ZFIN;Acc:ZDB-GENE-090312-178]	protein_coding
ENSDARG00000026165	414.034	-1.15549	0.368071	-3.13932	0.00169339	0.0133372	ENSDART00000003503.11	col11a1a	collagen, type XI, alpha 1a [Source:ZFIN;Acc:ZDB-GENE-070209-167]	protein_coding
ENSDARG00000040799	110.914	-1.15483	0.335637	-3.44072	0.000580178	0.00565361	ENSDART00000059791.4	sst1.1	somatostatin 1, tandem duplicate 1 [Source:ZFIN;Acc:ZDB-GENE-030131-4743]	protein_coding
ENSDARG00000023181	64.659	-1.15453	0.29982	-3.85073	0.000117766	0.00153011	ENSDART00000034790.7	pcp4l1	Purkinje cell protein 4 like 1 [Source:ZFIN;Acc:ZDB-GENE-040724-35]	protein_coding
ENSDARG00000103124	21.7802	-1.15324	0.365945	-3.15141	0.00162485	0.0129408	ENSDART00000165059.2	slc35f4	solute carrier family 35 member F4 [Source:ZFIN;Acc:ZDB-GENE-131121-49]	protein_coding
ENSDARG00000035909	56.8386	-1.15291	0.285255	-4.04167	5.30725e-05	0.000775574	ENSDART00000047461.4	mfsd2ab	major facilitator superfamily domain containing 2ab [Source:NCBI gene;Acc:445176]	protein_coding
ENSDARG00000017429	383.616	-1.15248	0.235489	-4.89399	9.88109e-07	2.48641e-05	ENSDART00000040669.5	sphkap	SPHK1 interactor, AKAP domain containing [Source:NCBI gene;Acc:100034387]	protein_coding
ENSDARG00000021193	182.46	-1.15163	0.28411	-4.05347	5.04642e-05	0.000743545	ENSDART00000141446.3	coro1cb	coronin, actin binding protein, 1Cb [Source:ZFIN;Acc:ZDB-GENE-030131-418]	protein_coding
ENSDARG00000053853	355.225	-1.1494	0.314657	-3.65287	0.000259326	0.00291087	ENSDART00000075958.5	slc13a2	solute carrier family 13 member 2 [Source:ZFIN;Acc:ZDB-GENE-040426-2389]	protein_coding
ENSDARG00000099752	27.1631	-1.14898	0.36457	-3.1516	0.00162379	0.0129376	ENSDART00000170633.2	si:dkey-19b23.7	si:dkey-19b23.7 [Source:ZFIN;Acc:ZDB-GENE-141216-311]	protein_coding
ENSDARG00000031438	84.0222	-1.14871	0.36134	-3.17904	0.00147765	0.0119797	ENSDART00000145367.3	kcnj11l	potassium inwardly rectifying channel subfamily J member 11, like [Source:ZFIN;Acc:ZDB-GENE-050222-2]	protein_coding
ENSDARG00000087074	27.7962	-1.14869	0.343495	-3.34414	0.000825383	0.00753688	ENSDART00000125158.2	znf574	zinc finger protein 574 [Source:ZFIN;Acc:ZDB-GENE-100922-259]	protein_coding
ENSDARG00000098315	34.2599	-1.14634	0.405543	-2.82669	0.00470321	0.030228	ENSDART00000161538.2	cyp1a	cytochrome P450, family 1, subfamily A [Source:ZFIN;Acc:ZDB-GENE-011219-1]	protein_coding
ENSDARG00000052775	76.7288	-1.14336	0.271278	-4.21471	2.50102e-05	0.000408528	ENSDART00000074698.6	opn3	opsin 3 [Source:ZFIN;Acc:ZDB-GENE-080227-16]	protein_coding
ENSDARG00000017615	21.953	-1.143	0.425344	-2.68724	0.00720462	0.0421982	ENSDART00000016575.8	tlx3b	T cell leukemia homeobox 3b [Source:ZFIN;Acc:ZDB-GENE-021021-1]	protein_coding
ENSDARG00000042559	185.754	-1.14209	0.221176	-5.16372	2.42096e-07	7.28081e-06	ENSDART00000062423.6	tnni1c	troponin I, skeletal, slow c [Source:ZFIN;Acc:ZDB-GENE-060825-192]	protein_coding
ENSDARG00000034503	2709.67	-1.14205	0.13654	-8.36422	6.05146e-17	1.04298e-14	ENSDART00000148788.3	per2	period circadian clock 2 [Source:ZFIN;Acc:ZDB-GENE-011220-2]	protein_coding
ENSDARG00000099888	63.5763	-1.14201	0.41695	-2.73897	0.00616323	0.0374676	ENSDART00000166021.2	snn	stannin [Source:ZFIN;Acc:ZDB-GENE-040426-1987]	protein_coding
ENSDARG00000078247	282.571	-1.14004	0.196331	-5.80673	6.3704e-09	2.80171e-07	ENSDART00000114748.3	vip	vasoactive intestinal peptide [Source:ZFIN;Acc:ZDB-GENE-080204-3]	protein_coding
ENSDARG00000058421	83.6465	-1.13877	0.322992	-3.52569	0.000422386	0.00436868	ENSDART00000126667.3	lgi1b	leucine-rich, glioma inactivated 1b [Source:ZFIN;Acc:ZDB-GENE-060217-1]	protein_coding
ENSDARG00000027963	85.2141	-1.1381	0.282821	-4.02411	5.71905e-05	0.000826227	ENSDART00000179964.1	camkva	CaM kinase-like vesicle-associated a [Source:ZFIN;Acc:ZDB-GENE-100819-2]	protein_coding
ENSDARG00000098856	405.754	-1.13711	0.186751	-6.0889	1.1369e-09	6.05909e-08	ENSDART00000186272.1	RYR2	ryanodine receptor 2a (cardiac) [Source:NCBI gene;Acc:100126126]	protein_coding
ENSDARG00000016301	1481.29	-1.13686	0.169965	-6.68881	2.24997e-11	1.62055e-09	ENSDART00000019573.7	zgc:65894	zgc:65894 [Source:ZFIN;Acc:ZDB-GENE-030131-7741]	protein_coding
ENSDARG00000070498	101.107	-1.13537	0.214734	-5.28734	1.2411e-07	3.98576e-06	ENSDART00000152524.2	phyhiplb	phytanoyl-CoA 2-hydroxylase interacting protein-like b [Source:NCBI gene;Acc:100004913]	protein_coding
ENSDARG00000003994	306.098	-1.13403	0.146277	-7.75262	9.00165e-15	1.20096e-12	ENSDART00000018685.9	syt9a	synaptotagmin IXa [Source:ZFIN;Acc:ZDB-GENE-031002-18]	protein_coding
ENSDARG00000063054	42.5992	-1.13332	0.39622	-2.86034	0.00423191	0.0276913	ENSDART00000145613.3	shank3b	SH3 and multiple ankyrin repeat domains 3b [Source:ZFIN;Acc:ZDB-GENE-041210-74]	protein_coding
ENSDARG00000004861	166.093	-1.13193	0.397914	-2.84466	0.00444587	0.0288539	ENSDART00000166976.2	esrrga	estrogen-related receptor gamma a [Source:ZFIN;Acc:ZDB-GENE-030821-2]	protein_coding
ENSDARG00000052558	33.1179	-1.13188	0.416557	-2.71722	0.00658329	0.0394335	ENSDART00000045684.4	porcn	porcupine O-acyltransferase [Source:ZFIN;Acc:ZDB-GENE-081105-87]	protein_coding
ENSDARG00000088171	148.109	-1.1317	0.38489	-2.94031	0.00327883	0.0226162	ENSDART00000154917.2	ciartb	circadian associated repressor of transcription b [Source:ZFIN;Acc:ZDB-GENE-131127-285]	protein_coding
ENSDARG00000099515	36.089	-1.13065	0.325748	-3.47094	0.000518649	0.00514996	ENSDART00000159595.2	ephx4	epoxide hydrolase 4 [Source:ZFIN;Acc:ZDB-GENE-080227-1]	protein_coding
ENSDARG00000057169	156.716	-1.12956	0.237958	-4.74688	2.06581e-06	4.70957e-05	ENSDART00000147063.3	abca4a	ATP-binding cassette, sub-family A (ABC1), member 4a [Source:ZFIN;Acc:ZDB-GENE-050517-3]	protein_coding
ENSDARG00000031348	41.9483	-1.12838	0.363006	-3.10843	0.00188082	0.0145369	ENSDART00000139909.3	mc5ra	melanocortin 5a receptor [Source:ZFIN;Acc:ZDB-GENE-021223-3]	protein_coding
ENSDARG00000030547	496.408	-1.12731	0.159961	-7.0474	1.82297e-12	1.5756e-10	ENSDART00000044986.8	rnd1a	Rho family GTPase 1a [Source:ZFIN;Acc:ZDB-GENE-040630-6]	protein_coding
ENSDARG00000105003	825.668	-1.1263	0.131276	-8.57963	9.51757e-18	1.8019e-15	ENSDART00000161137.2	scn1bb	sodium channel, voltage-gated, type I, beta b [Source:ZFIN;Acc:ZDB-GENE-090408-1]	protein_coding
ENSDARG00000029848	27.8262	-1.12622	0.394933	-2.85167	0.00434896	0.0283732	ENSDART00000134385.2	zgc:161973	zgc:161973 [Source:ZFIN;Acc:ZDB-GENE-070410-13]	processed_transcript
ENSDARG00000043697	595.371	-1.12462	0.180349	-6.23582	4.49411e-10	2.60462e-08	ENSDART00000064163.6	nefmb	neurofilament, medium polypeptide b [Source:ZFIN;Acc:ZDB-GENE-070103-4]	protein_coding
ENSDARG00000021172	98.9817	-1.12421	0.364262	-3.08626	0.00202693	0.015391	ENSDART00000153269.2	cyp2ad2	cytochrome P450, family 2, subfamily AD, polypeptide 2 [Source:ZFIN;Acc:ZDB-GENE-020812-2]	processed_transcript
ENSDARG00000099389	706.889	-1.12399	0.218859	-5.13565	2.81165e-07	8.35469e-06	ENSDART00000168516.2	cdo1	cysteine dioxygenase, type I [Source:NCBI gene;Acc:393714]	protein_coding
ENSDARG00000114797	898.118	-1.12259	0.207939	-5.39865	6.71449e-08	2.34171e-06	ENSDART00000143376.2	rab3b	RAB3B, member RAS oncogene family [Source:ZFIN;Acc:ZDB-GENE-050208-660]	protein_coding
ENSDARG00000078599	46.512	-1.12223	0.273066	-4.10974	3.9611e-05	0.000607115	ENSDART00000159794.2	micu3a	mitochondrial calcium uptake family, member 3a [Source:ZFIN;Acc:ZDB-GENE-070713-1]	protein_coding
ENSDARG00000009637	6243.51	-1.12177	0.229173	-4.89485	9.83816e-07	2.47874e-05	ENSDART00000128721.4	rcvrn3	recoverin 3 [Source:ZFIN;Acc:ZDB-GENE-040426-1661]	protein_coding
ENSDARG00000012981	692.758	-1.12016	0.210598	-5.31896	1.04362e-07	3.42344e-06	ENSDART00000153073.2	osbpl7	oxysterol binding protein-like 7 [Source:ZFIN;Acc:ZDB-GENE-041010-212]	protein_coding
ENSDARG00000037256	33.2448	-1.11954	0.345443	-3.24089	0.00119159	0.0101686	ENSDART00000054202.8	si:ch211-145b13.5	si:ch211-145b13.5 [Source:ZFIN;Acc:ZDB-GENE-090313-35]	protein_coding
ENSDARG00000068296	67.399	-1.11834	0.244845	-4.56755	4.93447e-06	0.000101126	ENSDART00000174173.2	SLCO3A1	si:dkey-88i8.2 [Source:NCBI gene;Acc:570448]	protein_coding
ENSDARG00000115868	78.7715	-1.11809	0.230043	-4.86037	1.17168e-06	2.9006e-05	ENSDART00000181146.1	sp5l	Sp5 transcription factor-like [Source:ZFIN;Acc:ZDB-GENE-030131-2981]	protein_coding
ENSDARG00000060434	69.3067	-1.11782	0.325597	-3.43313	0.000596653	0.00578579	ENSDART00000085142.6	map1b	microtubule-associated protein 1B [Source:ZFIN;Acc:ZDB-GENE-130530-690]	protein_coding
ENSDARG00000061990	85.4034	-1.11715	0.233458	-4.78523	1.70792e-06	3.99903e-05	ENSDART00000167977.2	kcnh4b	potassium voltage-gated channel, subfamily H (eag-related), member 4b [Source:ZFIN;Acc:ZDB-GENE-121214-54]	protein_coding
ENSDARG00000110729	123.336	-1.11609	0.192655	-5.79322	6.90499e-09	2.99279e-07	ENSDART00000185154.1	PCP4	Purkinje cell protein 4 [Source:HGNC Symbol;Acc:HGNC:8742]	protein_coding
ENSDARG00000088181	221.166	-1.11487	0.206038	-5.411	6.26748e-08	2.20515e-06	ENSDART00000129983.3	mpped1	metallophosphoesterase domain containing 1 [Source:ZFIN;Acc:ZDB-GENE-111104-1]	protein_coding
ENSDARG00000073918	57.9298	-1.11302	0.263786	-4.21943	2.44926e-05	0.000401722	ENSDART00000135860.3	rnf41l	ring finger protein 41, like [Source:ZFIN;Acc:ZDB-GENE-030131-9441]	protein_coding
ENSDARG00000011929	402.702	-1.10989	0.186272	-5.95843	2.54679e-09	1.26168e-07	ENSDART00000126540.3	plp1b	proteolipid protein 1b [Source:ZFIN;Acc:ZDB-GENE-030710-6]	protein_coding
ENSDARG00000074860	49.066	-1.10968	0.305739	-3.62951	0.000283965	0.00314832	ENSDART00000147201.3	slc5a7a	solute carrier family 5 member 7a [Source:ZFIN;Acc:ZDB-GENE-090313-273]	protein_coding
ENSDARG00000074794	146.454	-1.10924	0.378666	-2.92934	0.00339682	0.0232365	ENSDART00000157330.2	necab3	N-terminal EF-hand calcium binding protein 3 [Source:ZFIN;Acc:ZDB-GENE-131121-74]	protein_coding
ENSDARG00000060368	100.579	-1.10892	0.408255	-2.71624	0.00660282	0.0394335	ENSDART00000136578.2	syn1	synapsin I [Source:ZFIN;Acc:ZDB-GENE-081105-93]	protein_coding
ENSDARG00000011671	241.133	-1.10876	0.239791	-4.62385	3.76676e-06	7.96775e-05	ENSDART00000135816.3	pde6b	phosphodiesterase 6B, cGMP-specific, rod, beta [Source:ZFIN;Acc:ZDB-GENE-090421-2]	protein_coding
ENSDARG00000075126	26.0581	-1.10862	0.344495	-3.21811	0.0012904	0.0108412	ENSDART00000182634.1	TMEM8B	si:dkey-84j12.1 [Source:ZFIN;Acc:ZDB-GENE-060526-342]	protein_coding
ENSDARG00000017367	58.4234	-1.10796	0.293906	-3.76978	0.000163393	0.0020187	ENSDART00000153057.2	rhbdf1b	rhomboid 5 homolog 1b (Drosophila) [Source:ZFIN;Acc:ZDB-GENE-130531-6]	protein_coding
ENSDARG00000100089	38.2285	-1.10718	0.313385	-3.53297	0.000410922	0.00427403	ENSDART00000157573.2	camk2b2	calcium/calmodulin-dependent protein kinase (CaM kinase) II beta 2 [Source:ZFIN;Acc:ZDB-GENE-090312-34]	protein_coding
ENSDARG00000097110	248.027	-1.10673	0.176204	-6.28096	3.3649e-10	2.00272e-08	ENSDART00000154870.2	si:dkey-56f14.4	si:dkey-56f14.4 [Source:ZFIN;Acc:ZDB-GENE-131121-272]	retained_intron
ENSDARG00000075948	44.5136	-1.10427	0.389749	-2.83329	0.00460711	0.0297546	ENSDART00000111929.4	slco4a1	solute carrier organic anion transporter family, member 4A1 [Source:ZFIN;Acc:ZDB-GENE-060606-4]	protein_coding
ENSDARG00000040156	263.812	-1.10394	0.183282	-6.02316	1.71042e-09	8.76324e-08	ENSDART00000162435.2	grm4	glutamate receptor, metabotropic 4 [Source:ZFIN;Acc:ZDB-GENE-030131-5781]	protein_coding
ENSDARG00000091349	167.846	-1.10374	0.183019	-6.03075	1.63203e-09	8.44871e-08	ENSDART00000161750.2	plekhd1	pleckstrin homology domain containing, family D (with coiled-coil domains) member 1 [Source:ZFIN;Acc:ZDB-GENE-130926-1]	protein_coding
ENSDARG00000004150	115.144	-1.10252	0.189823	-5.80815	6.31658e-09	2.79637e-07	ENSDART00000154304.2	grm2a	glutamate receptor, metabotropic 2a [Source:ZFIN;Acc:ZDB-GENE-030131-8097]	protein_coding
ENSDARG00000062045	54.4177	-1.10211	0.341992	-3.22263	0.00127019	0.0107174	ENSDART00000134157.3	il1rapl1a	interleukin 1 receptor accessory protein-like 1a [Source:NCBI gene;Acc:568868]	protein_coding
ENSDARG00000070222	179.927	-1.10151	0.185677	-5.93239	2.98556e-09	1.45466e-07	ENSDART00000102881.2	fam43b	family with sequence similarity 43 member B [Source:ZFIN;Acc:ZDB-GENE-040912-11]	protein_coding
ENSDARG00000020901	73.1121	-1.10016	0.23137	-4.755	1.98445e-06	4.56057e-05	ENSDART00000074819.5	gabrp	gamma-aminobutyric acid (GABA) A receptor, pi [Source:ZFIN;Acc:ZDB-GENE-081028-62]	protein_coding
ENSDARG00000044514	86.9467	-1.10005	0.397378	-2.76827	0.00563546	0.0348669	ENSDART00000126205.3	st6gal1	ST6 beta-galactosamide alpha-2,6-sialyltranferase 1 [Source:ZFIN;Acc:ZDB-GENE-060322-3]	protein_coding
ENSDARG00000014490	233.157	-1.09803	0.180132	-6.09572	1.08947e-09	5.83761e-08	ENSDART00000146947.2	tac1	tachykinin precursor 1 [Source:ZFIN;Acc:ZDB-GENE-060503-904]	protein_coding
ENSDARG00000071585	37.7488	-1.09682	0.302759	-3.62275	0.000291489	0.00321738	ENSDART00000105932.6	stard15	StAR-related lipid transfer (START) domain containing 15 [Source:ZFIN;Acc:ZDB-GENE-070424-267]	protein_coding
ENSDARG00000077180	164.885	-1.09444	0.188922	-5.79309	6.91025e-09	2.99279e-07	ENSDART00000186811.1	slc37a4b	solute carrier family 37 member 4b [Source:ZFIN;Acc:ZDB-GENE-040426-827]	protein_coding
ENSDARG00000074004	36.757	-1.09368	0.399983	-2.73431	0.00625112	0.0379207	ENSDART00000154623.3	stac	SH3 and cysteine rich domain [Source:ZFIN;Acc:ZDB-GENE-131121-459]	protein_coding
ENSDARG00000058803	264.988	-1.09249	0.255903	-4.26915	1.96217e-05	0.000332249	ENSDART00000081743.6	grk1a	G protein-coupled receptor kinase 1 a [Source:ZFIN;Acc:ZDB-GENE-050823-1]	protein_coding
ENSDARG00000069101	61.5487	-1.09231	0.388287	-2.81315	0.00490581	0.0312372	ENSDART00000131251.2	napbb	N-ethylmaleimide-sensitive factor attachment protein, beta b [Source:ZFIN;Acc:ZDB-GENE-070112-2132]	protein_coding
ENSDARG00000010764	95.5813	-1.0916	0.26511	-4.11753	3.82961e-05	0.000591062	ENSDART00000011737.9	flj13639	flj13639 [Source:ZFIN;Acc:ZDB-GENE-030131-8104]	protein_coding
ENSDARG00000078417	23.3185	-1.09159	0.39144	-2.78866	0.00529268	0.0331485	ENSDART00000133533.2	plxdc1	plexin domain containing 1 [Source:ZFIN;Acc:ZDB-GENE-081104-391]	protein_coding
ENSDARG00000061746	629.831	-1.09156	0.166262	-6.56528	5.19345e-11	3.49968e-09	ENSDART00000134393.2	arhgef9a	Cdc42 guanine nucleotide exchange factor (GEF) 9a [Source:ZFIN;Acc:ZDB-GENE-070705-271]	protein_coding
ENSDARG00000023228	1651.42	-1.09116	0.149265	-7.31019	2.66763e-13	2.7056e-11	ENSDART00000135284.2	vsnl1a	visinin-like 1a [Source:ZFIN;Acc:ZDB-GENE-041001-211]	protein_coding
ENSDARG00000038583	308.354	-1.08976	0.281531	-3.87084	0.000108459	0.00142785	ENSDART00000153468.2	abraa	actin binding Rho activating protein a [Source:ZFIN;Acc:ZDB-GENE-120730-1]	protein_coding
ENSDARG00000013292	129.364	-1.08546	0.228898	-4.7421	2.11518e-06	4.80546e-05	ENSDART00000005473.6	tmem179aa	transmembrane protein 179a, genome duplicate A [Source:NCBI gene;Acc:445310]	protein_coding
ENSDARG00000044511	357.81	-1.08493	0.195635	-5.54568	2.92808e-08	1.09207e-06	ENSDART00000184606.1	etv5b	ETS variant transcription factor 5b [Source:ZFIN;Acc:ZDB-GENE-991228-4]	protein_coding
ENSDARG00000016260	191.188	-1.08418	0.270964	-4.00121	6.30202e-05	0.000894842	ENSDART00000143341.3	fxr2	fragile X mental retardation, autosomal homolog 2 [Source:ZFIN;Acc:ZDB-GENE-040426-943]	protein_coding
ENSDARG00000095421	565.775	-1.08387	0.205295	-5.27959	1.29475e-07	4.14465e-06	ENSDART00000142654.2	BX324123.4	NA	processed_transcript
ENSDARG00000025024	35.1755	-1.08289	0.30814	-3.51429	0.000440936	0.00451358	ENSDART00000030919.7	pnoca	prepronociceptin a [Source:ZFIN;Acc:ZDB-GENE-101229-1]	protein_coding
ENSDARG00000105083	159.216	-1.08229	0.183828	-5.88753	3.92e-09	1.82493e-07	ENSDART00000162587.2	chd5	chromodomain helicase DNA binding protein 5 [Source:ZFIN;Acc:ZDB-GENE-120314-2]	protein_coding
ENSDARG00000070539	206.636	-1.08207	0.186509	-5.80171	6.56429e-09	2.87426e-07	ENSDART00000103639.5	arf3a	ADP-ribosylation factor 3a [Source:ZFIN;Acc:ZDB-GENE-040801-176]	protein_coding
ENSDARG00000055395	32.2768	-1.08183	0.374178	-2.89121	0.00383763	0.0255929	ENSDART00000139852.2	foxq1b	forkhead box Q1b [Source:ZFIN;Acc:ZDB-GENE-040426-2090]	protein_coding
ENSDARG00000078034	64.3423	-1.08151	0.224912	-4.80858	1.52009e-06	3.64071e-05	ENSDART00000149283.2	zgc:112001	zgc:112001 [Source:ZFIN;Acc:ZDB-GENE-050417-178]	protein_coding
ENSDARG00000057792	30.0221	-1.08028	0.342945	-3.15002	0.00163257	0.0129868	ENSDART00000180079.1	cx52.7	connexin 52.7 [Source:ZFIN;Acc:ZDB-GENE-050616-15]	protein_coding
ENSDARG00000077327	116.8	-1.07923	0.207507	-5.20092	1.98303e-07	6.08344e-06	ENSDART00000180377.1	ano11	anoctamin 11 [Source:ZFIN;Acc:ZDB-GENE-090313-245]	protein_coding
ENSDARG00000008788	696.167	-1.07827	0.207244	-5.20287	1.96234e-07	6.02927e-06	ENSDART00000017902.8	camk1gb	calcium/calmodulin-dependent protein kinase IGb [Source:ZFIN;Acc:ZDB-GENE-040426-1694]	protein_coding
ENSDARG00000109715	4807.77	-1.0772	0.218775	-4.9238	8.48787e-07	2.19987e-05	ENSDART00000186386.1	sncgb	synuclein, gamma b (breast cancer-specific protein 1) [Source:ZFIN;Acc:ZDB-GENE-050522-235]	protein_coding
ENSDARG00000039647	3516.45	-1.07584	0.132494	-8.11987	4.66667e-16	7.24755e-14	ENSDART00000017551.11	slc6a1b	solute carrier family 6 member 1b [Source:ZFIN;Acc:ZDB-GENE-041114-57]	protein_coding
ENSDARG00000099746	438.543	-1.07466	0.148064	-7.25804	3.9273e-13	3.88412e-11	ENSDART00000165570.2	rgs3a	regulator of G protein signaling 3a [Source:ZFIN;Acc:ZDB-GENE-040801-150]	protein_coding
ENSDARG00000043856	133.464	-1.07267	0.361528	-2.96703	0.00300689	0.021144	ENSDART00000152245.2	amd1	adenosylmethionine decarboxylase 1 [Source:ZFIN;Acc:ZDB-GENE-040426-760]	retained_intron
ENSDARG00000042846	228.203	-1.07246	0.242356	-4.42513	9.63855e-06	0.000181961	ENSDART00000062887.2	disp2	dispatched homolog 2 (Drosophila) [Source:NCBI gene;Acc:405793]	protein_coding
ENSDARG00000039500	69.7701	-1.07243	0.367493	-2.91823	0.00352025	0.023843	ENSDART00000028944.9	si:cabz01090165.1	si:cabz01090165.1 [Source:ZFIN;Acc:ZDB-GENE-161017-71]	protein_coding
ENSDARG00000022668	43.0175	-1.07233	0.28902	-3.71024	0.000207059	0.00246033	ENSDART00000136654.3	grapb	GRB2 related adaptor protein b [Source:ZFIN;Acc:ZDB-GENE-050913-4]	protein_coding
ENSDARG00000062449	374.87	-1.07119	0.399677	-2.68014	0.00735906	0.0429005	ENSDART00000090306.6	xpr1a	xenotropic and polytropic retrovirus receptor 1a [Source:ZFIN;Acc:ZDB-GENE-060503-362]	protein_coding
ENSDARG00000060578	53.3068	-1.07088	0.255049	-4.19871	2.6844e-05	0.000432791	ENSDART00000134777.2	si:dkey-226m8.10	si:dkey-226m8.10 [Source:ZFIN;Acc:ZDB-GENE-060526-258]	protein_coding
ENSDARG00000022503	65.6867	-1.06913	0.291421	-3.66868	0.000243808	0.00278544	ENSDART00000145948.2	pkd2l1	polycystic kidney disease 2-like 1 [Source:ZFIN;Acc:ZDB-GENE-030616-558]	protein_coding
ENSDARG00000074583	32.1075	-1.06859	0.406794	-2.62687	0.00861748	0.0484503	ENSDART00000155177.2	grid1a	glutamate receptor, ionotropic, delta 1a [Source:ZFIN;Acc:ZDB-GENE-120411-28]	protein_coding
ENSDARG00000075813	41.2562	-1.06855	0.288303	-3.70634	0.000210275	0.00248517	ENSDART00000141752.2	asphd1	aspartate beta-hydroxylase domain containing 1 [Source:ZFIN;Acc:ZDB-GENE-091204-62]	protein_coding
ENSDARG00000079586	592.736	-1.06781	0.163962	-6.51256	7.3883e-11	4.76857e-09	ENSDART00000114750.4	gabrb2a	gamma-aminobutyric acid type A receptor beta2 subunit a [Source:ZFIN;Acc:ZDB-GENE-030131-8196]	protein_coding
ENSDARG00000094280	142.673	-1.06738	0.319994	-3.33564	0.000851039	0.00771446	ENSDART00000172139.2	usp21	ubiquitin specific peptidase 21 [Source:ZFIN;Acc:ZDB-GENE-100210-3]	retained_intron
ENSDARG00000067999	125.228	-1.06616	0.290454	-3.67066	0.000241925	0.00277118	ENSDART00000098082.3	CABZ01084793.1	NA	protein_coding
ENSDARG00000014302	85.5614	-1.06594	0.345252	-3.08743	0.00201897	0.015348	ENSDART00000133224.2	brinp2	bone morphogenetic protein/retinoic acid inducible neural-specific 2 [Source:ZFIN;Acc:ZDB-GENE-070912-621]	protein_coding
ENSDARG00000015404	246.846	-1.06585	0.202373	-5.26675	1.3886e-07	4.42372e-06	ENSDART00000172777.2	arl3l2	ADP ribosylation factor like GTPase 3, like 2 [Source:ZFIN;Acc:ZDB-GENE-040426-1678]	protein_coding
ENSDARG00000017931	40.3587	-1.06547	0.405869	-2.62516	0.00866089	0.0485944	ENSDART00000002684.8	ints6l	integrator complex subunit 6 like [Source:NCBI gene;Acc:393406]	protein_coding
ENSDARG00000015174	769.607	-1.0654	0.336514	-3.166	0.0015455	0.0124337	ENSDART00000041714.7	atp6v0a1b	ATPase H+ transporting V0 subunit a1b [Source:ZFIN;Acc:ZDB-GENE-050522-215]	protein_coding
ENSDARG00000053862	3398.3	-1.06534	0.290877	-3.6625	0.000249765	0.00282588	ENSDART00000105594.6	crygmx	crystallin, gamma MX [Source:ZFIN;Acc:ZDB-GENE-030131-7732]	protein_coding
ENSDARG00000079962	191.762	-1.06439	0.301887	-3.52578	0.00042224	0.00436868	ENSDART00000140374.2	doc2d	double C2-like domains, delta [Source:ZFIN;Acc:ZDB-GENE-081104-451]	retained_intron
ENSDARG00000057575	108.26	-1.06429	0.233936	-4.5495	5.37745e-06	0.000109303	ENSDART00000029695.5	pnp4a	purine nucleoside phosphorylase 4a [Source:ZFIN;Acc:ZDB-GENE-040625-83]	protein_coding
ENSDARG00000090292	42.8657	-1.06314	0.287563	-3.69707	0.000218104	0.00255642	ENSDART00000130903.3	ralyl	RALY RNA binding protein like [Source:ZFIN;Acc:ZDB-GENE-060607-5]	protein_coding
ENSDARG00000088882	83.0992	-1.06307	0.217369	-4.89059	1.00534e-06	2.52337e-05	ENSDART00000149740.2	si:ch211-149b19.2	si:ch211-149b19.2 [Source:ZFIN;Acc:ZDB-GENE-110411-60]	protein_coding
ENSDARG00000060601	183.438	-1.06097	0.169509	-6.25905	3.87322e-10	2.25134e-08	ENSDART00000137304.2	rgs7bpa	regulator of G protein signaling 7 binding protein a [Source:NCBI gene;Acc:767669]	retained_intron
ENSDARG00000018542	57.5317	-1.05979	0.277288	-3.82198	0.000132383	0.00168803	ENSDART00000136016.2	hapln4	hyaluronan and proteoglycan link protein 4 [Source:ZFIN;Acc:ZDB-GENE-060503-243]	protein_coding
ENSDARG00000075161	121.375	-1.05939	0.285278	-3.71352	0.000204396	0.00243743	ENSDART00000112068.4	defbl1	defensin, beta-like 1 [Source:ZFIN;Acc:ZDB-GENE-070207-1]	protein_coding
ENSDARG00000002071	107.307	-1.05928	0.35204	-3.00898	0.00262126	0.0188592	ENSDART00000018155.7	adss2	adenylosuccinate synthase 2 [Source:NCBI gene;Acc:550502]	protein_coding
ENSDARG00000013787	48.9258	-1.05927	0.315669	-3.35565	0.000791792	0.00727694	ENSDART00000143822.2	gucy1a1	guanylate cyclase 1 soluble subunit alpha 1 [Source:ZFIN;Acc:ZDB-GENE-050417-230]	retained_intron
ENSDARG00000067925	43.1716	-1.0579	0.305272	-3.46544	0.000529372	0.00524334	ENSDART00000097882.3	sstr1b	somatostatin receptor 1b [Source:ZFIN;Acc:ZDB-GENE-120410-2]	protein_coding
ENSDARG00000011886	177.547	-1.05666	0.260901	-4.05002	5.12124e-05	0.000752441	ENSDART00000149989.2	pdca	phosducin a [Source:ZFIN;Acc:ZDB-GENE-031023-1]	protein_coding
ENSDARG00000102453	6508.19	-1.05656	0.120797	-8.74656	2.1995e-18	4.55456e-16	ENSDART00000170289.2	slc1a2b	solute carrier family 1 member 2b [Source:ZFIN;Acc:ZDB-GENE-030131-7779]	processed_transcript
ENSDARG00000015134	456.46	-1.05598	0.219087	-4.8199	1.43631e-06	3.45671e-05	ENSDART00000156830.2	camkk1b	calcium/calmodulin-dependent protein kinase kinase 1, alpha b [Source:ZFIN;Acc:ZDB-GENE-080722-13]	protein_coding
ENSDARG00000096558	33.5722	-1.05596	0.36148	-2.9212	0.00348688	0.0236572	ENSDART00000152821.2	CR556696.1	NA	lincRNA
ENSDARG00000008790	23.5738	-1.05558	0.375845	-2.80855	0.00497653	0.0315692	ENSDART00000045150.7	actr3b	actin related protein 3B [Source:ZFIN;Acc:ZDB-GENE-070424-10]	protein_coding
ENSDARG00000090326	131.276	-1.0555	0.313525	-3.36655	0.000761141	0.00705547	ENSDART00000123887.3	MAPK8IP1	mitogen-activated protein kinase 8 interacting protein 1 [Source:HGNC Symbol;Acc:HGNC:6882]	protein_coding
ENSDARG00000012306	568.9	-1.05381	0.181453	-5.80761	6.33699e-09	2.79637e-07	ENSDART00000180003.1	syt13	synaptotagmin XIII [Source:ZFIN;Acc:ZDB-GENE-050417-135]	protein_coding
ENSDARG00000026926	247.866	-1.05353	0.317497	-3.31824	0.000905857	0.00811516	ENSDART00000105461.4	rom1b	retinal outer segment membrane protein 1b [Source:ZFIN;Acc:ZDB-GENE-040426-1073]	protein_coding
ENSDARG00000101501	157.622	-1.05138	0.184507	-5.69835	1.20971e-08	4.98916e-07	ENSDART00000162947.2	si:ch73-305o9.3	si:ch73-305o9.3 [Source:ZFIN;Acc:ZDB-GENE-141216-475]	protein_coding
ENSDARG00000079777	117.855	-1.05134	0.255173	-4.1201	3.78702e-05	0.000585398	ENSDART00000146380.2	map6d1	MAP6 domain containing 1 [Source:ZFIN;Acc:ZDB-GENE-081104-293]	protein_coding
ENSDARG00000095865	627.976	-1.05011	0.240587	-4.36476	1.27262e-05	0.000229776	ENSDART00000149552.4	oxr1a	oxidation resistance 1a [Source:ZFIN;Acc:ZDB-GENE-080219-14]	processed_transcript
ENSDARG00000026882	76.2866	-1.04941	0.226409	-4.63501	3.56916e-06	7.62098e-05	ENSDART00000146768.2	palm1a	paralemmin 1a [Source:ZFIN;Acc:ZDB-GENE-050417-409]	processed_transcript
ENSDARG00000092980	85.5457	-1.04728	0.278647	-3.75844	0.000170979	0.0020942	ENSDART00000142778.3	AL929058.1	NA	lincRNA
ENSDARG00000043474	1299.29	-1.04696	0.160318	-6.53048	6.55582e-11	4.31534e-09	ENSDART00000140605.2	atp2b3a	ATPase plasma membrane Ca2+ transporting 3a [Source:ZFIN;Acc:ZDB-GENE-040718-174]	retained_intron
ENSDARG00000004218	75.7417	-1.04693	0.308849	-3.3898	0.000699436	0.00660213	ENSDART00000018654.9	rnd1b	Rho family GTPase 1b [Source:ZFIN;Acc:ZDB-GENE-060315-7]	protein_coding
ENSDARG00000062688	592.142	-1.04626	0.20749	-5.04248	4.59536e-07	1.28122e-05	ENSDART00000144891.3	gpnmb	glycoprotein (transmembrane) nmb [Source:ZFIN;Acc:ZDB-GENE-060503-106]	protein_coding
ENSDARG00000003320	138.017	-1.04622	0.210021	-4.98153	6.30846e-07	1.68778e-05	ENSDART00000019459.10	fam91a1	family with sequence similarity 91 member A1 [Source:NCBI gene;Acc:393413]	protein_coding
ENSDARG00000056590	143.909	-1.04454	0.186374	-5.60455	2.08794e-08	8.07514e-07	ENSDART00000100989.5	calca	calcitonin/calcitonin-related polypeptide, alpha [Source:ZFIN;Acc:ZDB-GENE-040718-173]	protein_coding
ENSDARG00000099406	474.051	-1.04322	0.273561	-3.8135	0.000137015	0.00173928	ENSDART00000170695.3	lrit1b	leucine-rich repeat, immunoglobulin-like and transmembrane domains 1b [Source:ZFIN;Acc:ZDB-GENE-060616-45]	protein_coding
ENSDARG00000076480	179.214	-1.04105	0.19877	-5.23745	1.62814e-07	5.13741e-06	ENSDART00000185989.1	mcf2lb	mcf.2 cell line derived transforming sequence-like b [Source:ZFIN;Acc:ZDB-GENE-081104-416]	protein_coding
ENSDARG00000069498	57.6987	-1.03976	0.290775	-3.57583	0.000349125	0.00373936	ENSDART00000182921.1	phkg1b	phosphorylase kinase, gamma 1b (muscle) [Source:ZFIN;Acc:ZDB-GENE-050522-52]	protein_coding
ENSDARG00000038006	88.1538	-1.03974	0.349913	-2.97143	0.00296419	0.0208733	ENSDART00000055395.6	osr2	odd-skipped related transciption factor 2 [Source:NCBI gene;Acc:550389]	protein_coding
ENSDARG00000101062	34.6768	-1.03827	0.362008	-2.86807	0.00412981	0.0271663	ENSDART00000166508.2	fdft1	farnesyl-diphosphate farnesyltransferase 1 [Source:ZFIN;Acc:ZDB-GENE-081104-242]	protein_coding
ENSDARG00000018025	62.1643	-1.0381	0.294341	-3.52686	0.000420513	0.00435611	ENSDART00000024207.10	tbx2a	T-box transcription factor 2a [Source:ZFIN;Acc:ZDB-GENE-990917-4]	protein_coding
ENSDARG00000055854	152.238	-1.03801	0.220728	-4.70266	2.56796e-06	5.69737e-05	ENSDART00000078250.5	nr4a3	nuclear receptor subfamily 4, group A, member 3 [Source:ZFIN;Acc:ZDB-GENE-070824-4]	protein_coding
ENSDARG00000100613	97.7261	-1.03763	0.353519	-2.93515	0.00333384	0.0228608	ENSDART00000170383.2	CABZ01089777.1	NA	protein_coding
ENSDARG00000101446	1924	-1.03433	0.0978159	-10.5743	3.92101e-26	1.62387e-23	ENSDART00000159745.2	si:dkey-46i9.1	si:dkey-46i9.1 [Source:ZFIN;Acc:ZDB-GENE-141216-493]	protein_coding
ENSDARG00000026406	51.1178	-1.03388	0.321715	-3.21365	0.0013106	0.01096	ENSDART00000032342.8	anxa5a	annexin A5a [Source:ZFIN;Acc:ZDB-GENE-080220-29]	protein_coding
ENSDARG00000030326	466.026	-1.02976	0.233122	-4.41723	9.99725e-06	0.000187309	ENSDART00000050217.7	efna1a	ephrin-A1a [Source:ZFIN;Acc:ZDB-GENE-040426-1135]	protein_coding
ENSDARG00000020212	180.78	-1.02763	0.163682	-6.27821	3.42494e-10	2.02632e-08	ENSDART00000169355.2	slc1a1	solute carrier family 1 member 1 [Source:ZFIN;Acc:ZDB-GENE-040718-414]	nonsense_mediated_decay
ENSDARG00000096214	142.025	-1.02338	0.341973	-2.99258	0.00276627	0.0197241	ENSDART00000150362.2	si:ch211-197k17.3	si:ch211-197k17.3 [Source:ZFIN;Acc:ZDB-GENE-110914-193]	protein_coding
ENSDARG00000022254	522.003	-1.02285	0.14823	-6.9004	5.18556e-12	4.15661e-10	ENSDART00000029451.7	prkcbb	protein kinase C, beta b [Source:NCBI gene;Acc:393953]	protein_coding
ENSDARG00000018066	63.654	-1.02284	0.245888	-4.15978	3.18557e-05	0.000502587	ENSDART00000186814.1	ptchd1	patched domain containing 1 [Source:ZFIN;Acc:ZDB-GENE-061220-1]	protein_coding
ENSDARG00000037553	34.5615	-1.02271	0.361385	-2.82996	0.00465533	0.0299881	ENSDART00000143382.2	il1rapl2	interleukin 1 receptor accessory protein-like 2 [Source:ZFIN;Acc:ZDB-GENE-040219-5]	protein_coding
ENSDARG00000105071	51.1909	-1.0224	0.383454	-2.66631	0.00766899	0.0442613	ENSDART00000114960.4	nos1apa	nitric oxide synthase 1 (neuronal) adaptor protein a [Source:ZFIN;Acc:ZDB-GENE-081024-1]	protein_coding
ENSDARG00000017446	248.249	-1.02189	0.177323	-5.76288	8.26926e-09	3.52757e-07	ENSDART00000014964.10	camk1db	calcium/calmodulin-dependent protein kinase 1Db [Source:ZFIN;Acc:ZDB-GENE-070112-1872]	protein_coding
ENSDARG00000023058	1384.15	-1.02161	0.14139	-7.22548	4.99339e-13	4.81862e-11	ENSDART00000030773.5	foxo3a	forkhead box O3A [Source:ZFIN;Acc:ZDB-GENE-050116-1]	protein_coding
ENSDARG00000098899	48.9764	-1.01995	0.307145	-3.32075	0.000897755	0.00805709	ENSDART00000159144.2	zmp:0000001082	zmp:0000001082 [Source:ZFIN;Acc:ZDB-GENE-140106-42]	protein_coding
ENSDARG00000034534	405.49	-1.01961	0.168312	-6.05784	1.37961e-09	7.25534e-08	ENSDART00000049003.4	atp6v1aa	ATPase H+ transporting V1 subunit Aa [Source:ZFIN;Acc:ZDB-GENE-040426-1143]	protein_coding
ENSDARG00000052223	318.613	-1.01819	0.203958	-4.99215	5.97102e-07	1.6062e-05	ENSDART00000074036.5	rcvrna	recoverin a [Source:ZFIN;Acc:ZDB-GENE-050913-106]	protein_coding
ENSDARG00000044091	259.027	-1.01674	0.359726	-2.82644	0.00470688	0.0302418	ENSDART00000149362.3	pitpnab	phosphatidylinositol transfer protein, alpha b [Source:ZFIN;Acc:ZDB-GENE-110408-51]	protein_coding
ENSDARG00000026499	84.1851	-1.01617	0.352483	-2.88289	0.0039405	0.0261285	ENSDART00000063551.6	ppm1e	protein phosphatase, Mg2+/Mn2+ dependent, 1E [Source:ZFIN;Acc:ZDB-GENE-070326-2]	protein_coding
ENSDARG00000070601	57.726	-1.0157	0.250453	-4.05544	5.00398e-05	0.000739035	ENSDART00000080051.6	RASSF5	si:dkey-85p17.3 [Source:ZFIN;Acc:ZDB-GENE-141219-8]	protein_coding
ENSDARG00000079671	390.26	-1.01521	0.18886	-5.37544	7.63945e-08	2.61385e-06	ENSDART00000112131.4	plppr4a	phospholipid phosphatase related 4a [Source:ZFIN;Acc:ZDB-GENE-070705-280]	protein_coding
ENSDARG00000017634	1143.89	-1.01508	0.20408	-4.97392	6.5614e-07	1.74611e-05	ENSDART00000062539.8	pdcb	phosducin b [Source:ZFIN;Acc:ZDB-GENE-031023-2]	protein_coding
[truncated: 2,210 more rows]
