# Supplementary material for: Comparative toxicological assessment of 2 bisphenols using a systems approach: evaluation of the behavioral and transcriptomic responses of Danio rerio to bisphenol A and tetrabromobisphenol A
Source: Toxicol Sci. 2024 May 10;200(2):394–403. doi: 10.1093/toxsci/kfae063 (PMC11285168; doi:10.1093/toxsci/kfae063)
Supplement: kfae063_Supplementary_Data [file kfae063_supplementary_data.zip › kfae063_Supplementary_Data/toxsci-24-0045-File007.xlsx]

## Sheet: TBBPA EC20vsCC all
ensembl_gene_id	baseMean	log2FoldChange	lfcSE	stat	pvalue	padj (q)	ensembl_transcript_id_version	external_gene_name	description	transcript_biotype
ENSDARG00000102141	142.303	0.0259932	0.171298	0.151743	0.87939	0.967218	ENSDART00000171737.2	ptpn12	protein tyrosine phosphatase non-receptor type 12 [Source:ZFIN;Acc:ZDB-GENE-040426-1441]	protein_coding
ENSDARG00000102123	119.28	0.0443364	0.177139	0.250292	0.802362	0.945563	ENSDART00000166826.2	phtf2	putative homeodomain transcription factor 2 [Source:ZFIN;Acc:ZDB-GENE-040711-4]	protein_coding
ENSDARG00000114503	276.435	-0.137138	0.134428	-1.02016	0.307653	0.689563	ENSDART00000170197.2	phtf2	putative homeodomain transcription factor 2 [Source:ZFIN;Acc:ZDB-GENE-040711-4]	protein_coding
ENSDARG00000115971	9.75444	-0.0356073	0.575679	-0.0618526	0.95068	NA	ENSDART00000180254.1	CU856344.1	NA	protein_coding
ENSDARG00000098311	84.4281	-0.349055	0.224802	-1.55272	0.12049	0.485015	ENSDART00000167851.2	si:zfos-932h1.3	si:zfos-932h1.3 [Source:ZFIN;Acc:ZDB-GENE-141222-4]	protein_coding
ENSDARG00000104839	206.649	-0.179392	0.144547	-1.24106	0.214582	0.610348	ENSDART00000164425.2	mansc1	MANSC domain containing 1 [Source:ZFIN;Acc:ZDB-GENE-070209-77]	protein_coding
ENSDARG00000100143	215.074	-0.0815682	0.139991	-0.582669	0.560116	0.851953	ENSDART00000166440.2	lrp6	low density lipoprotein receptor-related protein 6 [Source:ZFIN;Acc:ZDB-GENE-090821-1]	protein_coding
ENSDARG00000102474	353.674	0.0145144	0.120976	0.119977	0.904501	0.975507	ENSDART00000161055.3	dusp16	dual specificity phosphatase 16 [Source:ZFIN;Acc:ZDB-GENE-040426-2360]	protein_coding
ENSDARG00000104049	427.448	-0.126606	0.113387	-1.11658	0.264175	0.656377	ENSDART00000186461.1	crebl2	cAMP responsive element binding protein-like 2 [Source:NCBI gene;Acc:436975]	protein_coding
ENSDARG00000102226	105.759	-0.284077	0.184034	-1.54361	0.122683	0.48883	ENSDART00000171845.3	gpr19	G protein-coupled receptor 19 [Source:ZFIN;Acc:ZDB-GENE-040426-1295]	protein_coding
ENSDARG00000103095	636.634	0.0998617	0.0979515	1.0195	0.307965	0.689629	ENSDART00000163280.3	tbk1	TANK-binding kinase 1 [Source:ZFIN;Acc:ZDB-GENE-060512-359]	protein_coding
ENSDARG00000102128	371.721	-0.126472	0.106032	-1.19277	0.23296	0.629215	ENSDART00000169805.2	eps8a	epidermal growth factor receptor pathway substrate 8a [Source:ZFIN;Acc:ZDB-GENE-040426-871]	protein_coding
ENSDARG00000110470	288.72	0.059956	0.116381	0.515171	0.606434	0.871654	ENSDART00000169667.3	ptpro	protein tyrosine phosphatase receptor type O [Source:ZFIN;Acc:ZDB-GENE-070424-54]	protein_coding
ENSDARG00000100422	324.357	-0.16482	0.122046	-1.35047	0.176865	0.562158	ENSDART00000172566.2	ptpro	protein tyrosine phosphatase receptor type O [Source:ZFIN;Acc:ZDB-GENE-070424-54]	protein_coding
ENSDARG00000104632	35.1036	-0.456293	0.30215	-1.51015	0.131005	NA	ENSDART00000166186.3	RERG	si:cabz01085950.1 [Source:ZFIN;Acc:ZDB-GENE-161017-134]	protein_coding
ENSDARG00000100660	36.2458	0.486233	0.300147	1.61998	0.105236	NA	ENSDART00000166174.3	si:ch73-252i11.1	si:ch73-252i11.1 [Source:ZFIN;Acc:ZDB-GENE-141210-7]	protein_coding
ENSDARG00000113107	1.75581	0.305953	1.29801	0.235709	0.813658	NA	ENSDART00000184884.1	CABZ01085275.1	poly [ADP-ribose] polymerase 12-like [Source:NCBI gene;Acc:110439344]	protein_coding
ENSDARG00000099787	10.1193	-0.352197	0.578163	-0.609165	0.542415	NA	ENSDART00000159128.2	echdc3	enoyl CoA hydratase domain containing 3 [Source:NCBI gene;Acc:780842]	protein_coding
ENSDARG00000112451	7.11563	-0.365892	0.649241	-0.563569	0.573048	NA	ENSDART00000183304.1	FO834823.1	NA	protein_coding
ENSDARG00000070546	2.22039	-0.850053	1.33117	-0.638576	0.523099	NA	ENSDART00000103659.5	msgn1	mesogenin 1 [Source:NCBI gene;Acc:360135]	protein_coding
ENSDARG00000045914	1054.03	0.207417	0.0836359	2.48	0.0131382	0.177857	ENSDART00000131419.3	si:ch211-51e12.7	si:ch211-51e12.7 [Source:ZFIN;Acc:ZDB-GENE-030131-8279]	protein_coding
ENSDARG00000045913	220.729	0.131674	0.130944	1.00557	0.314623	0.695339	ENSDART00000067488.7	mrps10	mitochondrial ribosomal protein S10 [Source:NCBI gene;Acc:565937]	protein_coding
ENSDARG00000045911	380.601	-0.107235	0.121106	-0.885466	0.375906	0.738567	ENSDART00000132625.4	tulp4a	TUB like protein 4a [Source:ZFIN;Acc:ZDB-GENE-060503-215]	protein_coding
ENSDARG00000045910	335.151	0.160005	0.115991	1.37946	0.167753	0.55432	ENSDART00000142225.3	tmem181	transmembrane protein 181 [Source:ZFIN;Acc:ZDB-GENE-060503-309]	retained_intron
ENSDARG00000045909	127.757	0.0646319	0.18325	0.352698	0.724315	0.917759	ENSDART00000138500.4	dynlt1	dynein, light chain, Tctex-type 1 [Source:ZFIN;Acc:ZDB-GENE-041210-9]	protein_coding
ENSDARG00000025073	9874.49	0.106968	0.0862818	1.23975	0.215069	0.610559	ENSDART00000148933.2	rpl18a	ribosomal protein L18a [Source:NCBI gene;Acc:394035]	nonsense_mediated_decay
ENSDARG00000084828	1.1297	-1.2525	1.67514	-0.747697	0.454643	NA	ENSDART00000120228.2	BX890562.1	NA	snoRNA
ENSDARG00000095951	1.46234	0.690996	1.4391	0.480159	0.631114	NA	ENSDART00000148638.2	BX890562.3	NA	lincRNA
ENSDARG00000093924	0.48182	-1.00234	2.73728	-0.366182	0.714229	NA	ENSDART00000145121.3	BX890562.2	NA	lincRNA
ENSDARG00000108269	0	NA	NA	NA	NA	NA	ENSDART00000175446.2	BX890562.4	NA	rRNA
ENSDARG00000084451	0	NA	NA	NA	NA	NA	ENSDART00000119851.2	AL845512.1	NA	rRNA
ENSDARG00000031737	6.41073	0.935429	0.732801	1.27651	0.201775	NA	ENSDART00000049154.7	pthlha	parathyroid hormone-like hormone a [Source:ZFIN;Acc:ZDB-GENE-050119-9]	protein_coding
ENSDARG00000099652	327.889	0.0997482	0.105944	0.941523	0.346437	0.716586	ENSDART00000171138.2	xpot	exportin, tRNA (nuclear export receptor for tRNAs) [Source:NCBI gene;Acc:558020]	protein_coding
ENSDARG00000101047	117.321	0.261106	0.16877	1.54711	0.121836	0.48722	ENSDART00000164735.2	rtcb	RNA 2',3'-cyclic phosphate and 5'-OH ligase [Source:NCBI gene;Acc:406376]	nonsense_mediated_decay
ENSDARG00000102104	0	NA	NA	NA	NA	NA	ENSDART00000164689.2	CU855889.1	NA	antisense
ENSDARG00000099833	125.272	0.0777788	0.160302	0.485201	0.627533	0.879707	ENSDART00000169748.2	fbxo7	F-box protein 7 [Source:ZFIN;Acc:ZDB-GENE-050913-68]	protein_coding
ENSDARG00000103870	12.096	1.1224	0.517693	2.16807	0.030153	NA	ENSDART00000165560.2	CU855889.2	NA	antisense
ENSDARG00000096118	120.862	0.300229	0.164031	1.83032	0.0672023	0.381968	ENSDART00000150698.3	ost4	oligosaccharyltransferase complex subunit 4 (non-catalytic) [Source:ZFIN;Acc:ZDB-GENE-110307-1]	protein_coding
ENSDARG00000045900	281.852	-0.0453259	0.1154	-0.392771	0.694489	0.905628	ENSDART00000150276.2	agbl5	ATP/GTP binding protein-like 5 [Source:NCBI gene;Acc:445479]	retained_intron
ENSDARG00000016968	442.765	0.137891	0.0971148	1.41987	0.155644	0.541395	ENSDART00000150852.2	tmem214	transmembrane protein 214 [Source:ZFIN;Acc:ZDB-GENE-110307-2]	retained_intron
ENSDARG00000102878	656.131	0.0254876	0.0867356	0.293855	0.768869	0.934311	ENSDART00000164441.2	mapre3b	microtubule-associated protein, RP/EB family, member 3b [Source:ZFIN;Acc:ZDB-GENE-040704-6]	protein_coding
ENSDARG00000059311	2855.34	-0.210956	0.0659995	-3.19632	0.00139192	0.0535106	ENSDART00000134323.3	dpysl5b	dihydropyrimidinase like 5b [Source:ZFIN;Acc:ZDB-GENE-050720-4]	nonsense_mediated_decay
ENSDARG00000017386	45.1249	0.0673801	0.272459	0.247303	0.804673	0.946675	ENSDART00000135618.3	sobpb	sine oculis binding protein homolog (Drosophila) b [Source:NCBI gene;Acc:100006088]	protein_coding
ENSDARG00000045898	316.212	-0.235869	0.147955	-1.59419	0.110893	0.467652	ENSDART00000067461.5	si:ch211-152c2.3	si:ch211-152c2.3 [Source:ZFIN;Acc:ZDB-GENE-030131-9914]	protein_coding
ENSDARG00000006060	192.491	-0.222655	0.151462	-1.47004	0.141552	0.519133	ENSDART00000149162.3	crybg1b	crystallin beta-gamma domain containing 1b [Source:ZFIN;Acc:ZDB-GENE-030131-7179]	protein_coding
ENSDARG00000113105	2.1966	-1.99715	1.38382	-1.44322	0.148959	NA	ENSDART00000189414.1	BX649468.1	NA	protein_coding
ENSDARG00000103050	2.75407	0.463474	1.01617	0.456099	0.648319	NA	ENSDART00000168266.2	mrap2b	melanocortin 2 receptor accessory protein 2b [Source:NCBI gene;Acc:101884805]	protein_coding
ENSDARG00000070535	0.841949	-0.487387	1.95999	-0.248668	0.803618	NA	ENSDART00000103631.5	ripply2	ripply transcriptional repressor 2 [Source:NCBI gene;Acc:654447]	protein_coding
ENSDARG00000013789	6.52345	0.686211	0.700253	0.979948	0.327112	NA	ENSDART00000023483.7	sim1b	SIM bHLH transcription factor 1b [Source:ZFIN;Acc:ZDB-GENE-041210-5]	protein_coding
ENSDARG00000063686	93.0081	0.264407	0.19607	1.34853	0.177487	0.563061	ENSDART00000093289.7	atp23	ATP23 metallopeptidase and ATP synthase assembly factor homolog [Source:NCBI gene;Acc:100004177]	protein_coding
ENSDARG00000087962	198.86	0.078803	0.13867	0.568278	0.569847	0.854724	ENSDART00000122535.4	rpap3	RNA polymerase II associated protein 3 [Source:ZFIN;Acc:ZDB-GENE-040426-928]	protein_coding
ENSDARG00000099313	326.703	-0.0605276	0.12505	-0.484029	0.628365	0.880116	ENSDART00000184706.1	naga	N-acetylgalactosaminidase, alpha [Source:ZFIN;Acc:ZDB-GENE-051113-256]	protein_coding
ENSDARG00000103102	11.8053	0.237332	0.526004	0.451198	0.651847	NA	ENSDART00000170292.2	FAM180A	family with sequence similarity 180 member A [Source:HGNC Symbol;Acc:HGNC:33773]	protein_coding
ENSDARG00000104018	1074.82	0.203543	0.0726708	2.80089	0.00509614	0.113304	ENSDART00000172320.2	mtpn	myotrophin [Source:NCBI gene;Acc:406240]	protein_coding
ENSDARG00000102157	1.2818	0.921244	2.04916	0.449572	0.653019	NA	ENSDART00000171561.2	si:ch211-117i20.2	si:ch211-117i20.2 [Source:ZFIN;Acc:ZDB-GENE-131121-573]	protein_coding
ENSDARG00000098612	15.7655	-0.300962	0.501254	-0.600418	0.548227	NA	ENSDART00000166467.2	chrm2a	cholinergic receptor, muscarinic 2a [Source:ZFIN;Acc:ZDB-GENE-030314-1]	protein_coding
ENSDARG00000100898	0	NA	NA	NA	NA	NA	ENSDART00000162672.2	CR548631.1	NA	rRNA
ENSDARG00000102340	1115.18	-0.00861949	0.0852676	-0.101088	0.919481	0.979155	ENSDART00000164623.2	ptn	pleiotrophin [Source:ZFIN;Acc:ZDB-GENE-030624-1]	protein_coding
ENSDARG00000111388	173.78	-0.0641182	0.139731	-0.45887	0.646327	0.888775	ENSDART00000189813.1	CABZ01068469.1	UPF2 regulator of nonsense mediated mRNA decay [Source:NCBI gene;Acc:569006]	protein_coding
ENSDARG00000025601	1.10937	0.302815	1.64649	0.183916	0.85408	NA	ENSDART00000082383.6	trim35-14	tripartite motif containing 35-14 [Source:ZFIN;Acc:ZDB-GENE-110920-6]	protein_coding
ENSDARG00000063672	346.193	-0.236526	0.113674	-2.08073	0.0374583	0.293143	ENSDART00000093236.6	zmp:0000000711	zmp:0000000711 [Source:ZFIN;Acc:ZDB-GENE-130530-714]	protein_coding
ENSDARG00000018149	1292.1	0.0422555	0.098543	0.428803	0.668067	0.897267	ENSDART00000149826.3	slc38a4	solute carrier family 38 member 4 [Source:ZFIN;Acc:ZDB-GENE-041010-14]	retained_intron
ENSDARG00000095920	0.21457	1.65652	4.25541	0.389274	0.697073	NA	ENSDART00000149448.2	AL929171.1	NA	lincRNA
ENSDARG00000045886	1420.96	-0.0699073	0.0684646	-1.02107	0.30722	0.689024	ENSDART00000146779.3	slc38a2	solute carrier family 38 member 2 [Source:NCBI gene;Acc:566537]	protein_coding
ENSDARG00000045885	520.351	-0.0747881	0.0917251	-0.81535	0.414872	0.767067	ENSDART00000148486.2	scaf11	SR-related CTD-associated factor 11 [Source:ZFIN;Acc:ZDB-GENE-041210-22]	protein_coding
ENSDARG00000007413	523.597	0.0165929	0.0944497	0.175679	0.860546	0.960847	ENSDART00000019144.10	arid2	AT rich interactive domain 2 (ARID, RFX-like) [Source:ZFIN;Acc:ZDB-GENE-030131-6311]	protein_coding
ENSDARG00000097341	25.738	-0.511638	0.360839	-1.41791	0.156216	NA	ENSDART00000153556.2	CR847994.1	NA	lincRNA
ENSDARG00000045880	89.9521	0.040703	0.20897	0.194779	0.845566	0.955272	ENSDART00000103484.5	gas2l3	growth arrest-specific 2 like 3 [Source:ZFIN;Acc:ZDB-GENE-030131-2560]	protein_coding
ENSDARG00000009657	243.771	0.0211156	0.125601	0.168117	0.866491	0.962768	ENSDART00000021139.8	fgfr1op2	FGFR1 oncogene partner 2 [Source:NCBI gene;Acc:335511]	protein_coding
ENSDARG00000093658	293.092	0.140974	0.116719	1.20781	0.22712	0.622833	ENSDART00000144074.3	tm7sf3	transmembrane 7 superfamily member 3 [Source:ZFIN;Acc:ZDB-GENE-030131-1770]	protein_coding
ENSDARG00000026839	117.196	0.0176022	0.171252	0.102785	0.918133	0.978814	ENSDART00000032460.7	med21	mediator complex subunit 21 [Source:NCBI gene;Acc:406732]	protein_coding
ENSDARG00000016979	142.514	0.0861197	0.159932	0.538476	0.590249	0.862418	ENSDART00000026963.7	pmpcb	peptidase (mitochondrial processing) beta [Source:ZFIN;Acc:ZDB-GENE-050220-10]	protein_coding
ENSDARG00000070477	85.8713	0.267632	0.205457	1.30262	0.192706	0.583152	ENSDART00000123089.3	dnajc2	DnaJ (Hsp40) homolog, subfamily C, member 2 [Source:NCBI gene;Acc:403080]	protein_coding
ENSDARG00000045878	143.6	-0.260146	0.162692	-1.59901	0.109819	0.465962	ENSDART00000135749.2	nudt4b	nudix (nucleoside diphosphate linked moiety X)-type motif 4b [Source:ZFIN;Acc:ZDB-GENE-040912-79]	protein_coding
ENSDARG00000045877	590.133	0.0771157	0.0947499	0.813887	0.415709	0.767654	ENSDART00000067433.5	ube2nb	ubiquitin-conjugating enzyme E2Nb [Source:ZFIN;Acc:ZDB-GENE-040426-1291]	protein_coding
ENSDARG00000079391	183.604	0.0010935	0.14559	0.0075108	0.994007	0.998553	ENSDART00000111858.4	mrpl42	mitochondrial ribosomal protein L42 [Source:ZFIN;Acc:ZDB-GENE-101014-1]	protein_coding
ENSDARG00000015921	294.144	0.268426	0.11859	2.26348	0.023606	0.237072	ENSDART00000003790.7	pwp1	PWP1 homolog, endonuclein [Source:ZFIN;Acc:ZDB-GENE-040426-1049]	protein_coding
ENSDARG00000099520	1.56523	-3.2041	1.73895	-1.84255	0.0653948	NA	ENSDART00000165815.2	CU571163.1	NA	lincRNA
ENSDARG00000061544	14.0752	0.445945	0.509682	0.874947	0.381603	NA	ENSDART00000087835.6	ano6	anoctamin 6 [Source:ZFIN;Acc:ZDB-GENE-081104-64]	protein_coding
ENSDARG00000020812	0.431789	1.48158	2.68244	0.552326	0.580725	NA	ENSDART00000134417.4	si:ch73-177h5.2	si:ch73-177h5.2 [Source:ZFIN;Acc:ZDB-GENE-081104-247]	protein_coding
ENSDARG00000094007	0.108757	0	5.2679	0	1	NA	ENSDART00000132234.3	CU467633.3	NA	processed_transcript
ENSDARG00000093685	0.331406	0	3.21207	0	1	NA	ENSDART00000144815.2	CU467633.2	NA	processed_transcript
ENSDARG00000059196	0.618949	-2.48717	2.22103	-1.11983	0.262786	NA	ENSDART00000146513.2	CU467633.1	NA	processed_transcript
ENSDARG00000009262	51.6792	-0.102017	0.278024	-0.366935	0.713667	0.91331	ENSDART00000180463.1	FAR2	si:dkey-97m3.1 [Source:ZFIN;Acc:ZDB-GENE-060503-367]	protein_coding
ENSDARG00000018618	1166.9	0.0551829	0.0748183	0.73756	0.460782	0.798498	ENSDART00000129521.4	cpsf6	cleavage and polyadenylation specific factor 6 [Source:NCBI gene;Acc:327069]	protein_coding
ENSDARG00000045874	137.878	0.0965896	0.151939	0.635712	0.524964	0.835484	ENSDART00000067427.5	yeats4	YEATS domain containing 4 [Source:ZFIN;Acc:ZDB-GENE-040718-252]	protein_coding
ENSDARG00000057468	86.8893	0.0275265	0.195506	0.140796	0.888031	0.969863	ENSDART00000148900.3	kcnc2	potassium voltage-gated channel, Shaw-related subfamily, member 2 [Source:ZFIN;Acc:ZDB-GENE-070410-118]	protein_coding
ENSDARG00000045873	15.0022	0.00154493	0.468086	0.00330052	0.997367	NA	ENSDART00000067423.5	frs2a	fibroblast growth factor receptor substrate 2a [Source:ZFIN;Acc:ZDB-GENE-060503-462]	protein_coding
ENSDARG00000079143	43.2786	-0.144355	0.272622	-0.529506	0.596454	NA	ENSDART00000131046.3	si:ch73-278m9.1	si:ch73-278m9.1 [Source:ZFIN;Acc:ZDB-GENE-141212-261]	protein_coding
ENSDARG00000057714	118	0.224557	0.195595	1.14808	0.250937	0.646107	ENSDART00000166058.2	cmah	cytidine monophospho-N-acetylneuraminic acid hydroxylase [Source:NCBI gene;Acc:431739]	protein_coding
ENSDARG00000045224	6.67808	-0.324753	0.737239	-0.440499	0.659576	NA	ENSDART00000163996.2	glipr1a	GLI pathogenesis-related 1a [Source:ZFIN;Acc:ZDB-GENE-110309-2]	protein_coding
ENSDARG00000011246	154.204	0.054446	0.15746	0.345776	0.729511	0.91888	ENSDART00000125815.3	krr1	KRR1 small subunit processome component homolog [Source:ZFIN;Acc:ZDB-GENE-060623-10]	protein_coding
ENSDARG00000053709	8.72195	0.713745	0.617993	1.15494	0.248115	NA	ENSDART00000075788.6	si:ch73-89b15.3	si:ch73-89b15.3 [Source:ZFIN;Acc:ZDB-GENE-141212-224]	protein_coding
ENSDARG00000099129	32.8794	-0.135938	0.315707	-0.430582	0.666772	NA	ENSDART00000166274.2	phlda1	pleckstrin homology-like domain, family A, member 1 [Source:ZFIN;Acc:ZDB-GENE-041010-103]	protein_coding
ENSDARG00000101813	1172.97	-0.0137607	0.0832104	-0.165372	0.868651	0.963162	ENSDART00000177727.2	nap1l1	nucleosome assembly protein 1-like 1 [Source:ZFIN;Acc:ZDB-GENE-030516-2]	protein_coding
ENSDARG00000039724	18.6432	-0.406966	0.440409	-0.924063	0.355453	NA	ENSDART00000058059.7	OSBPL8	oxysterol binding protein-like 8 [Source:NCBI gene;Acc:101883298]	protein_coding
ENSDARG00000070441	132.739	-0.0627932	0.173567	-0.361782	0.717515	0.915513	ENSDART00000103371.6	zdhhc17	zinc finger DHHC-type containing 17 [Source:ZFIN;Acc:ZDB-GENE-070424-194]	protein_coding
ENSDARG00000011961	219.706	0.0831952	0.139838	0.594941	0.551883	0.84753	ENSDART00000134123.4	csrp2	cysteine and glycine-rich protein 2 [Source:ZFIN;Acc:ZDB-GENE-040426-1863]	protein_coding
ENSDARG00000008986	43.027	0.657135	0.26794	2.45255	0.0141849	NA	ENSDART00000140760.3	e2f7	E2F transcription factor 7 [Source:NCBI gene;Acc:567941]	protein_coding
ENSDARG00000008235	117.316	-0.129465	0.165572	-0.781926	0.434258	0.781549	ENSDART00000021953.11	cog5	component of oligomeric golgi complex 5 [Source:ZFIN;Acc:ZDB-GENE-041210-47]	protein_coding
ENSDARG00000107595	0.0547214	0	5.2679	0	1	NA	ENSDART00000174951.2	BX072538.1	NA	rRNA
ENSDARG00000004592	166.955	-0.122988	0.152685	-0.8055	0.420531	0.770588	ENSDART00000128807.4	gpr22a	G protein-coupled receptor 22a [Source:NCBI gene;Acc:504167]	protein_coding
ENSDARG00000006567	36.3149	0.280215	0.280641	0.998483	0.318045	NA	ENSDART00000130623.4	dus4l	dihydrouridine synthase 4-like (S. cerevisiae) [Source:ZFIN;Acc:ZDB-GENE-040801-233]	protein_coding
ENSDARG00000016231	54.5388	0.409873	0.245314	1.67081	0.0947591	0.436796	ENSDART00000007638.6	bcap29	B cell receptor associated protein 29 [Source:ZFIN;Acc:ZDB-GENE-050522-468]	protein_coding
ENSDARG00000016749	70.3918	-0.213597	0.231589	-0.922313	0.356365	0.72413	ENSDART00000134442.3	slco1c1	solute carrier organic anion transporter family, member 1C1 [Source:ZFIN;Acc:ZDB-GENE-041210-50]	protein_coding
ENSDARG00000004227	79.9399	-0.186316	0.217837	-0.8553	0.392385	0.752315	ENSDART00000133843.3	pde3a	phosphodiesterase 3A, cGMP-inhibited [Source:ZFIN;Acc:ZDB-GENE-041210-23]	protein_coding
ENSDARG00000006038	271.888	-0.037801	0.119638	-0.315962	0.752031	0.927695	ENSDART00000128934.4	aebp2	AE binding protein 2 [Source:NCBI gene;Acc:406815]	protein_coding
ENSDARG00000045870	791.187	-0.082856	0.0909234	-0.911272	0.362152	0.727325	ENSDART00000135701.2	plekha5	pleckstrin homology domain containing, family A member 5 [Source:ZFIN;Acc:ZDB-GENE-041210-25]	protein_coding
ENSDARG00000098551	37.5535	-0.388206	0.323905	-1.19852	0.230715	NA	ENSDART00000168633.2	CABZ01085700.1	NA	protein_coding
ENSDARG00000060248	40.8599	0.109921	0.285345	0.385222	0.700073	NA	ENSDART00000084691.6	fgd4b	FYVE, RhoGEF and PH domain containing 4b [Source:ZFIN;Acc:ZDB-GENE-110421-6]	protein_coding
ENSDARG00000017757	120.792	-0.0410289	0.176373	-0.232625	0.816052	0.949108	ENSDART00000009076.8	pik3cg	phosphatidylinositol-4,5-bisphosphate 3-kinase, catalytic subunit gamma [Source:ZFIN;Acc:ZDB-GENE-040426-2532]	protein_coding
ENSDARG00000030598	230.266	-0.214414	0.129987	-1.64951	0.0990427	0.446253	ENSDART00000075320.6	nampta	nicotinamide phosphoribosyltransferase a [Source:ZFIN;Acc:ZDB-GENE-110420-1]	protein_coding
ENSDARG00000077356	8.72786	-0.74746	0.576751	-1.29598	0.194981	NA	ENSDART00000153834.2	sypl1	synaptophysin-like 1 [Source:ZFIN;Acc:ZDB-GENE-110420-2]	protein_coding
ENSDARG00000097907	4.25121	1.56249	1.02535	1.52385	0.127546	NA	ENSDART00000156847.2	CU928083.1	NA	antisense
ENSDARG00000089860	22.6354	-0.747019	0.399354	-1.87057	0.0614045	NA	ENSDART00000155320.2	atxn7l1	ataxin 7-like 1 [Source:ZFIN;Acc:ZDB-GENE-131127-383]	protein_coding
ENSDARG00000097073	0.0515794	0	5.2679	0	1	NA	ENSDART00000153692.2	CU928073.1	NA	antisense
ENSDARG00000039843	76.7953	0.177293	0.201057	0.881805	0.377882	0.740269	ENSDART00000180124.1	znf800b	zinc finger protein 800b [Source:ZFIN;Acc:ZDB-GENE-040426-1166]	protein_coding
ENSDARG00000077654	237.253	-0.0559087	0.132558	-0.421768	0.673194	0.898216	ENSDART00000153944.2	grm8a	glutamate receptor, metabotropic 8a [Source:ZFIN;Acc:ZDB-GENE-110421-2]	protein_coding
ENSDARG00000112842	0.49657	0.0427538	2.6008	0.0164387	0.986884	NA	ENSDART00000190125.1	si:dkey-61f9.1	si:dkey-61f9.1 [Source:ZFIN;Acc:ZDB-GENE-041210-13]	protein_coding
ENSDARG00000070414	1.43324	0.527416	1.53562	0.343455	0.731256	NA	ENSDART00000056913.6	si:dkey-61f9.1	si:dkey-61f9.1 [Source:ZFIN;Acc:ZDB-GENE-041210-13]	protein_coding
ENSDARG00000033296	121.49	-0.126956	0.179164	-0.708601	0.478572	0.810583	ENSDART00000049194.7	gpr37b	G protein-coupled receptor 37b [Source:ZFIN;Acc:ZDB-GENE-041210-264]	protein_coding
ENSDARG00000006283	473.798	0.0544948	0.110742	0.492086	0.622658	0.877202	ENSDART00000028016.8	waslb	WASP like actin nucleation promoting factor b [Source:ZFIN;Acc:ZDB-GENE-040426-718]	protein_coding
ENSDARG00000045864	13.9245	6.83206e-05	0.48114	0.000141997	0.999887	NA	ENSDART00000067409.4	lmod2b	leiomodin 2 (cardiac) b [Source:ZFIN;Acc:ZDB-GENE-041210-356]	protein_coding
ENSDARG00000045863	4.63265	-0.149355	0.873978	-0.170891	0.86431	NA	ENSDART00000146889.2	asb15b	ankyrin repeat and SOCS box containing 15b [Source:ZFIN;Acc:ZDB-GENE-041210-265]	protein_coding
ENSDARG00000093470	0.100893	0	5.2679	0	1	NA	ENSDART00000145235.2	CT009596.1	NA	lincRNA
ENSDARG00000105162	38.0118	-0.446467	0.300234	-1.48706	0.136998	NA	ENSDART00000161244.2	CR293509.1	NA	lincRNA
ENSDARG00000107526	16.3872	0.532666	0.408953	1.30251	0.192742	NA	ENSDART00000177529.2	smkr1	small lysine rich protein 1 [Source:NCBI gene;Acc:103910385]	protein_coding
ENSDARG00000016691	293.882	0.335073	0.12231	2.73953	0.00615265	0.126661	ENSDART00000135352.3	cd9b	CD9 molecule b [Source:ZFIN;Acc:ZDB-GENE-040426-2768]	protein_coding
ENSDARG00000101363	301.281	-0.318085	0.127635	-2.49215	0.0126973	0.174811	ENSDART00000171079.2	ano2b	anoctamin 2b [Source:ZFIN;Acc:ZDB-GENE-060503-62]	retained_intron
ENSDARG00000095042	0.166117	0	5.2679	0	1	NA	ENSDART00000135048.3	CU468826.1	NA	antisense
ENSDARG00000100963	0	NA	NA	NA	NA	NA	ENSDART00000166671.2	CU468826.2	NA	processed_transcript
ENSDARG00000115613	0	NA	NA	NA	NA	NA	ENSDART00000191836.1	CU468826.3	U2 small nuclear ribonucleoprotein auxiliary factor 35 kDa subunit-related protein 1-like [Source:NCBI gene;Acc:100331497]	protein_coding
ENSDARG00000059043	16.621	-0.388149	0.453272	-0.856326	0.391818	NA	ENSDART00000082046.4	ntf3	neurotrophin 3 [Source:ZFIN;Acc:ZDB-GENE-031118-66]	protein_coding
ENSDARG00000075281	234.677	-0.319463	0.126643	-2.52254	0.0116511	0.16856	ENSDART00000130588.3	tbc1d30	TBC1 domain family, member 30 [Source:ZFIN;Acc:ZDB-GENE-030131-2064]	protein_coding
ENSDARG00000023766	394.837	-0.0539094	0.107959	-0.499352	0.617531	0.875325	ENSDART00000028694.8	gnsa	glucosamine (N-acetyl)-6-sulfatase a [Source:ZFIN;Acc:ZDB-GENE-050107-5]	protein_coding
ENSDARG00000097286	0	NA	NA	NA	NA	NA	ENSDART00000156410.2	FP102892.1	NA	antisense
ENSDARG00000039356	71.3094	-0.00490204	0.226557	-0.0216371	0.982737	0.996087	ENSDART00000057519.7	zgc:194209	zgc:194209 [Source:ZFIN;Acc:ZDB-GENE-081022-75]	protein_coding
ENSDARG00000059064	36.9056	-0.034717	0.292835	-0.118555	0.905628	NA	ENSDART00000184955.1	rassf3	Ras association domain family member 3 [Source:ZFIN;Acc:ZDB-GENE-100422-9]	protein_coding
ENSDARG00000099725	0	NA	NA	NA	NA	NA	ENSDART00000163439.2	FP236161.1	NA	antisense
ENSDARG00000090401	9.9544	0.744315	0.529322	1.40617	0.159674	NA	ENSDART00000130601.3	CABZ01020840.1	apoptosis facilitator Bcl-2-like protein 14 [Source:NCBI gene;Acc:101885512]	protein_coding
ENSDARG00000063578	176.01	-0.111164	0.143585	-0.774204	0.43881	0.784091	ENSDART00000093005.6	DGKI	diacylglycerol kinase, iota [Source:NCBI gene;Acc:100331649]	protein_coding
ENSDARG00000106466	0	NA	NA	NA	NA	NA	ENSDART00000179241.2	CABZ01020834.1	NA	rRNA
ENSDARG00000063563	183.061	0.255004	0.13878	1.83746	0.0661415	0.379332	ENSDART00000147436.2	creb3l2	cAMP responsive element binding protein 3-like 2 [Source:NCBI gene;Acc:791169]	protein_coding
ENSDARG00000039350	100.238	0.279254	0.176676	1.5806	0.11397	0.474076	ENSDART00000057507.4	ssbp1	single-stranded DNA binding protein 1 [Source:ZFIN;Acc:ZDB-GENE-050417-340]	protein_coding
ENSDARG00000073963	78.0509	-0.325366	0.202267	-1.60859	0.107706	0.461384	ENSDART00000109609.4	si:ch211-258f14.2	si:ch211-258f14.2 [Source:ZFIN;Acc:ZDB-GENE-070705-151]	protein_coding
ENSDARG00000069607	247.151	-0.279459	0.133318	-2.09619	0.0360649	0.289099	ENSDART00000039313.7	zgc:162331	zgc:162331 [Source:ZFIN;Acc:ZDB-GENE-070410-75]	protein_coding
ENSDARG00000059053	126.328	-0.219153	0.17603	-1.24498	0.21314	0.608451	ENSDART00000129252.4	slc13a4	solute carrier family 13 member 4 [Source:ZFIN;Acc:ZDB-GENE-070424-71]	protein_coding
ENSDARG00000092677	98.597	0.0459154	0.181347	0.25319	0.800121	0.945162	ENSDART00000141539.2	coa6	cytochrome c oxidase assembly factor 6 [Source:ZFIN;Acc:ZDB-GENE-070705-152]	protein_coding
ENSDARG00000020871	954.974	-0.0393591	0.0792052	-0.496925	0.619242	0.876273	ENSDART00000150309.2	ptprz1b	protein tyrosine phosphatase receptor type Z1b [Source:ZFIN;Acc:ZDB-GENE-050506-100]	processed_transcript
ENSDARG00000039346	747.814	0.0311575	0.10512	0.296398	0.766926	0.933628	ENSDART00000103293.4	ndufa5	NADH:ubiquinone oxidoreductase subunit A5 [Source:ZFIN;Acc:ZDB-GENE-050320-17]	protein_coding
ENSDARG00000101565	12.1045	-0.0365654	0.521199	-0.0701564	0.944069	NA	ENSDART00000163410.2	CU468917.1	NA	lincRNA
ENSDARG00000097044	23.9852	-0.56107	0.347785	-1.61327	0.106687	NA	ENSDART00000156247.3	CU468915.1	NA	lincRNA
ENSDARG00000059003	291.38	-0.142262	0.117695	-1.20874	0.226764	0.622833	ENSDART00000154025.3	strip2	striatin interacting protein 2 [Source:ZFIN;Acc:ZDB-GENE-120328-1]	protein_coding
ENSDARG00000039343	882.471	-0.166956	0.0822324	-2.0303	0.0423263	0.31028	ENSDART00000155915.2	ahcyl2b	adenosylhomocysteinase like 2b [Source:ZFIN;Acc:ZDB-GENE-040115-5]	protein_coding
ENSDARG00000039340	141.554	0.221131	0.152369	1.45128	0.146701	0.527645	ENSDART00000138817.2	tmem209	transmembrane protein 209 [Source:ZFIN;Acc:ZDB-GENE-030131-2879]	retained_intron
ENSDARG00000070408	18.3617	-0.142882	0.4055	-0.352359	0.724569	NA	ENSDART00000103279.6	ccnd2b	cyclin D2, b [Source:ZFIN;Acc:ZDB-GENE-050420-354]	protein_coding
ENSDARG00000045858	52.9244	-0.0336219	0.249224	-0.134906	0.892686	0.971562	ENSDART00000067392.4	tigarb	TP53 induced glycolysis regulatory phosphatase b [Source:NCBI gene;Acc:393160]	protein_coding
ENSDARG00000045856	4.4973	-0.231139	0.765929	-0.301775	0.762823	NA	ENSDART00000067390.5	fgf6b	fibroblast growth factor 6b [Source:ZFIN;Acc:ZDB-GENE-050201-5]	protein_coding
ENSDARG00000045854	4.25606	-0.748927	0.977276	-0.766341	0.443473	NA	ENSDART00000067388.3	fgf23	fibroblast growth factor 23 [Source:ZFIN;Acc:ZDB-GENE-050201-4]	protein_coding
ENSDARG00000045853	22.1987	0.384297	0.354195	1.08499	0.277928	NA	ENSDART00000067386.5	rad51ap1	RAD51 associated protein 1 [Source:ZFIN;Acc:ZDB-GENE-050419-96]	protein_coding
ENSDARG00000045851	4.72053	-0.56551	0.857375	-0.659583	0.509521	NA	ENSDART00000067382.5	galnt8b.1	polypeptide N-acetylgalactosaminyltransferase 8b, tandem duplicate 1 [Source:ZFIN;Acc:ZDB-GENE-041210-83]	protein_coding
ENSDARG00000095324	3.53645	2.14625	1.1616	1.84767	0.0646505	NA	ENSDART00000147711.3	galnt8b.2	polypeptide N-acetylgalactosaminyltransferase 8b, tandem duplicate 2 [Source:ZFIN;Acc:ZDB-GENE-041210-84]	protein_coding
ENSDARG00000015623	9.21529	-0.471354	0.587061	-0.802905	0.422029	NA	ENSDART00000144048.4	ada2b	adenosine deaminase 2b [Source:ZFIN;Acc:ZDB-GENE-041210-77]	protein_coding
ENSDARG00000030694	1988.95	-0.0210621	0.075191	-0.280115	0.77939	0.938273	ENSDART00000050221.5	atp6v1e1b	ATPase H+ transporting V1 subunit E1b [Source:ZFIN;Acc:ZDB-GENE-020419-11]	protein_coding
ENSDARG00000096037	73.1812	0.0770766	0.216157	0.356577	0.721409	0.916795	ENSDART00000150391.2	si:ch211-214j24.14	si:ch211-214j24.14 [Source:ZFIN;Acc:ZDB-GENE-110914-226]	protein_coding
ENSDARG00000045850	137.598	-0.00514527	0.15705	-0.0327619	0.973864	0.993853	ENSDART00000144658.4	ccdc167	coiled-coil domain containing 167 [Source:NCBI gene;Acc:556080]	nonsense_mediated_decay
ENSDARG00000015931	1943.09	-0.150302	0.0709221	-2.11926	0.0340689	0.280716	ENSDART00000138590.4	snap91b	synaptosome associated protein 91b [Source:ZFIN;Acc:ZDB-GENE-041210-81]	protein_coding
ENSDARG00000063481	24.3433	0.363658	0.354129	1.02691	0.304463	NA	ENSDART00000150867.2	si:ch211-214j24.15	si:ch211-214j24.15 [Source:ZFIN;Acc:ZDB-GENE-110914-85]	protein_coding
ENSDARG00000045847	662.312	0.0884465	0.0861217	1.02699	0.304423	0.687374	ENSDART00000150366.3	si:ch211-214j24.10	si:ch211-214j24.10 [Source:ZFIN;Acc:ZDB-GENE-030131-6301]	protein_coding
ENSDARG00000045846	100.875	0.397804	0.178658	2.22662	0.0259727	0.247399	ENSDART00000067375.5	osgep	O-sialoglycoprotein endopeptidase [Source:NCBI gene;Acc:550447]	protein_coding
ENSDARG00000045843	700.411	0.188214	0.0857422	2.19511	0.0281555	0.255377	ENSDART00000129398.3	apex1	APEX nuclease (multifunctional DNA repair enzyme) 1 [Source:NCBI gene;Acc:406730]	protein_coding
ENSDARG00000045842	142.082	-0.18117	0.157489	-1.15036	0.249994	0.645674	ENSDART00000067371.7	zgc:113263	zgc:113263 [Source:ZFIN;Acc:ZDB-GENE-050306-34]	protein_coding
ENSDARG00000095332	9.1323	-0.0890999	0.601241	-0.148193	0.88219	NA	ENSDART00000150697.3	si:dkey-14d8.1	si:dkey-14d8.1 [Source:ZFIN;Acc:ZDB-GENE-041210-86]	protein_coding
ENSDARG00000014395	7.82266	-0.251089	0.606161	-0.414228	0.678707	NA	ENSDART00000103219.6	selenoo2	selenoprotein O2 [Source:ZFIN;Acc:ZDB-GENE-041210-110]	protein_coding
ENSDARG00000045837	39.4866	0.189252	0.28243	0.670084	0.502804	NA	ENSDART00000150355.2	si:dkey-14d8.20	si:dkey-14d8.20 [Source:ZFIN;Acc:ZDB-GENE-041210-146]	processed_transcript
ENSDARG00000094254	0.184192	0	4.95427	0	1	NA	ENSDART00000139793.2	BX324164.1	NA	sense_intronic
ENSDARG00000097507	20.2294	-0.379417	0.444392	-0.853789	0.393222	NA	ENSDART00000155031.2	BX324164.4	NA	antisense
ENSDARG00000095186	1.86519	-1.14046	1.33659	-0.853264	0.393513	NA	ENSDART00000139799.2	BX324164.2	NA	sense_intronic
ENSDARG00000096986	20.6987	-0.0964947	0.392583	-0.245794	0.805842	NA	ENSDART00000154676.2	si:dkey-14d8.22	si:dkey-14d8.22 [Source:ZFIN;Acc:ZDB-GENE-041210-148]	protein_coding
ENSDARG00000097353	24.7764	-0.351876	0.366852	-0.959177	0.337469	NA	ENSDART00000155903.2	BX324164.3	NA	antisense
ENSDARG00000110143	1.91666	1.51484	1.48923	1.0172	0.309059	NA	ENSDART00000180219.1	BX324164.5	NA	protein_coding
ENSDARG00000045836	160.487	-0.0192403	0.152223	-0.126396	0.899419	0.974566	ENSDART00000150785.2	mapk11	mitogen-activated protein kinase 11 [Source:ZFIN;Acc:ZDB-GENE-040625-75]	retained_intron
ENSDARG00000006409	4.71825	-0.000453852	0.761247	-0.000596195	0.999524	NA	ENSDART00000027304.8	mapk12b	mitogen-activated protein kinase 12b [Source:ZFIN;Acc:ZDB-GENE-041210-123]	protein_coding
ENSDARG00000045835	213.247	0.471744	0.414552	1.13796	0.255137	0.648168	ENSDART00000042080.7	si:dkey-14d8.6	si:dkey-14d8.6 [Source:ZFIN;Acc:ZDB-GENE-041210-124]	protein_coding
ENSDARG00000045834	48.499	0.372938	0.331436	1.12522	0.260496	0.652828	ENSDART00000008692.9	si:dkey-14d8.7	si:dkey-14d8.7 [Source:ZFIN;Acc:ZDB-GENE-041210-143]	protein_coding
ENSDARG00000034700	139.792	-0.0104986	0.153567	-0.0683647	0.945495	0.986077	ENSDART00000136229.2	vegfab	vascular endothelial growth factor Ab [Source:ZFIN;Acc:ZDB-GENE-030131-4605]	protein_coding
ENSDARG00000024465	204.981	0.237633	0.14157	1.67855	0.0932392	0.433837	ENSDART00000028941.7	mrps18a	mitochondrial ribosomal protein S18A [Source:ZFIN;Acc:ZDB-GENE-041210-109]	protein_coding
ENSDARG00000017355	7.1364	0.194101	0.623301	0.311408	0.755491	NA	ENSDART00000010903.8	rsph9	radial spoke head component 9 [Source:NCBI gene;Acc:558005]	protein_coding
ENSDARG00000031956	62.8654	-0.15219	0.22489	-0.676731	0.498577	0.822331	ENSDART00000110497.4	tmem63a	transmembrane protein 63A [Source:ZFIN;Acc:ZDB-GENE-041210-107]	protein_coding
ENSDARG00000070220	255.546	-0.165725	0.139386	-1.18897	0.234453	0.630439	ENSDART00000110243.4	pou3f2a	POU class 3 homeobox 2a [Source:ZFIN;Acc:ZDB-GENE-980526-139]	protein_coding
ENSDARG00000075956	142.51	-0.2733	0.170312	-1.60471	0.108559	0.462674	ENSDART00000113864.4	faxca	failed axon connections homolog, metaxin like GST domain containing a [Source:ZFIN;Acc:ZDB-GENE-100422-7]	protein_coding
ENSDARG00000009607	353.793	-0.0118311	0.104543	-0.113169	0.909897	0.977258	ENSDART00000021753.8	ccnc	cyclin C [Source:ZFIN;Acc:ZDB-GENE-030131-7369]	protein_coding
ENSDARG00000054321	531.966	0.437519	0.786319	0.556414	0.577928	0.858041	ENSDART00000076494.5	ngs	notochord granular surface [Source:ZFIN;Acc:ZDB-GENE-080722-29]	protein_coding
ENSDARG00000024654	51.2017	0.51771	0.249116	2.07819	0.0376922	0.293907	ENSDART00000039987.7	pgm3	phosphoglucomutase 3 [Source:ZFIN;Acc:ZDB-GENE-041024-13]	protein_coding
ENSDARG00000040610	191.54	0.0351678	0.153159	0.229616	0.81839	0.949281	ENSDART00000059440.6	si:ch73-352p4.8	si:ch73-352p4.8 [Source:ZFIN;Acc:ZDB-GENE-140106-36]	protein_coding
ENSDARG00000003200	91.9787	0.242497	0.197798	1.22598	0.220205	0.616044	ENSDART00000162390.2	foxm1	forkhead box M1 [Source:ZFIN;Acc:ZDB-GENE-040426-1275]	retained_intron
ENSDARG00000100253	0	NA	NA	NA	NA	NA	ENSDART00000172532.2	CU571169.1	NA	antisense
ENSDARG00000091640	24.6342	0.625054	0.34925	1.7897	0.0735018	NA	ENSDART00000165187.2	si:ch73-352p4.5	si:ch73-352p4.5 [Source:ZFIN;Acc:ZDB-GENE-141219-42]	protein_coding
ENSDARG00000073858	61.3629	0.00280298	0.260424	0.0107631	0.991412	0.998226	ENSDART00000055414.5	pex26	peroxisomal biogenesis factor 26 [Source:ZFIN;Acc:ZDB-GENE-030131-6584]	protein_coding
ENSDARG00000088078	7.16645	0.748686	0.650212	1.15145	0.249547	NA	ENSDART00000124085.3	usp18	ubiquitin specific peptidase 18 [Source:ZFIN;Acc:ZDB-GENE-100210-2]	protein_coding
ENSDARG00000099560	121.111	0.134459	0.169526	0.793148	0.427692	0.776978	ENSDART00000067357.7	lyrm5a	LYR motif containing 5a [Source:NCBI gene;Acc:553589]	protein_coding
ENSDARG00000087120	15.6588	-0.0836252	0.456465	-0.183202	0.85464	NA	ENSDART00000121936.3	slc5a8	solute carrier family 5 member 8 [Source:ZFIN;Acc:ZDB-GENE-141211-63]	protein_coding
ENSDARG00000099280	207.774	0.0729958	0.135132	0.540182	0.589071	0.861835	ENSDART00000166591.2	utp20	UTP20 small subunit processome component [Source:ZFIN;Acc:ZDB-GENE-080225-38]	protein_coding
ENSDARG00000101680	339.777	0.119227	0.110765	1.07639	0.281751	0.669498	ENSDART00000183590.1	arl1	ADP-ribosylation factor-like 1 [Source:ZFIN;Acc:ZDB-GENE-040718-175]	protein_coding
ENSDARG00000098745	16.3014	-0.164204	0.454902	-0.360967	0.718124	NA	ENSDART00000157487.2	tfec	transcription factor EC [Source:ZFIN;Acc:ZDB-GENE-041210-21]	protein_coding
ENSDARG00000074223	54.8408	0.43323	0.240226	1.80343	0.0713208	0.390531	ENSDART00000110535.4	MDFIC	si:ch211-262n1.4 [Source:ZFIN;Acc:ZDB-GENE-070705-162]	protein_coding
ENSDARG00000093020	0	NA	NA	NA	NA	NA	ENSDART00000134376.3	CR356233.2	NA	lincRNA
ENSDARG00000091974	14.5856	0.0243491	0.461246	0.0527898	0.957899	NA	ENSDART00000133268.3	CR356233.1	NA	antisense
ENSDARG00000005453	428.875	-0.0954977	0.102932	-0.927771	0.353526	0.721545	ENSDART00000136572.3	foxp2	forkhead box P2 [Source:ZFIN;Acc:ZDB-GENE-041203-2]	processed_transcript
ENSDARG00000090468	15.573	-0.303024	0.425367	-0.712383	0.476227	NA	ENSDART00000122574.3	ppp1r3aa	protein phosphatase 1, regulatory subunit 3Aa [Source:ZFIN;Acc:ZDB-GENE-110914-122]	protein_coding
ENSDARG00000099281	149.853	0.113368	0.201157	0.563583	0.573038	0.855549	ENSDART00000158573.2	si:dkey-112e7.2	si:dkey-112e7.2 [Source:ZFIN;Acc:ZDB-GENE-141216-229]	protein_coding
ENSDARG00000068701	86.4178	0.000897147	0.238609	0.0037599	0.997	0.99949	ENSDART00000099462.4	gpr85	G protein-coupled receptor 85 [Source:NCBI gene;Acc:793299]	protein_coding
ENSDARG00000097967	0.601375	0.251763	2.24149	0.112319	0.91057	NA	ENSDART00000153870.2	BX950217.1	NA	lincRNA
ENSDARG00000068705	52.0021	0.112359	0.24806	0.45295	0.650585	0.891421	ENSDART00000184175.1	tmem168a	transmembrane protein 168a [Source:NCBI gene;Acc:100034546]	protein_coding
ENSDARG00000068708	1106.78	-0.0896674	0.0813582	-1.10213	0.270404	0.660054	ENSDART00000139242.2	ifrd1	interferon-related developmental regulator 1 [Source:ZFIN;Acc:ZDB-GENE-030131-6132]	protein_coding
ENSDARG00000024874	361.056	-0.0703215	0.105986	-0.663498	0.507012	0.826636	ENSDART00000133422.2	dock4b	dedicator of cytokinesis 4b [Source:ZFIN;Acc:ZDB-GENE-060130-74]	retained_intron
ENSDARG00000096138	0	NA	NA	NA	NA	NA	ENSDART00000150563.2	CR388190.2	NA	sense_intronic
ENSDARG00000084778	0	NA	NA	NA	NA	NA	ENSDART00000120178.2	CR388190.1	NA	rRNA
ENSDARG00000107521	0	NA	NA	NA	NA	NA	ENSDART00000176579.2	FO681360.1	NA	rRNA
ENSDARG00000110906	0	NA	NA	NA	NA	NA	ENSDART00000190967.1	FO681358.1	NA	rRNA
ENSDARG00000113211	0.0461718	0	5.2679	0	1	NA	ENSDART00000176820.2	FO681358.2	NA	rRNA
ENSDARG00000102702	592.92	-0.185515	0.091983	-2.01684	0.0437121	0.314332	ENSDART00000161297.2	lrrn3b	leucine rich repeat neuronal 3b [Source:ZFIN;Acc:ZDB-GENE-170217-3]	protein_coding
ENSDARG00000102461	26.756	-0.238909	0.323581	-0.738328	0.460315	NA	ENSDART00000166716.2	CR354372.1	NA	processed_transcript
ENSDARG00000101296	0.277315	0.673263	3.58434	0.187835	0.851006	NA	ENSDART00000159436.2	si:ch211-170p16.1	si:ch211-170p16.1 [Source:ZFIN;Acc:ZDB-GENE-070912-152]	protein_coding
ENSDARG00000099870	25.6046	0.341816	0.348163	0.98177	0.326213	NA	ENSDART00000163817.2	tnni4a	troponin I4a [Source:ZFIN;Acc:ZDB-GENE-041010-75]	retained_intron
ENSDARG00000070314	40.6328	-0.177649	0.272335	-0.652316	0.514197	NA	ENSDART00000168327.2	cald1a	caldesmon 1a [Source:ZFIN;Acc:ZDB-GENE-030131-1629]	processed_transcript
ENSDARG00000045822	428.48	0.298794	0.11042	2.70598	0.00681032	0.132564	ENSDART00000158999.2	tnnt2e	troponin T2e, cardiac [Source:ZFIN;Acc:ZDB-GENE-041210-27]	protein_coding
ENSDARG00000105079	29.8162	-0.0921292	0.316129	-0.29143	0.770723	NA	ENSDART00000163089.2	BX649411.2	NA	lincRNA
ENSDARG00000101254	2.03717	0.604387	1.19545	0.505572	0.613157	NA	ENSDART00000157751.2	BX649411.1	NA	lincRNA
ENSDARG00000006029	102.627	0.152382	0.199423	0.764114	0.4448	0.787126	ENSDART00000148973.2	lta4h	leukotriene A4 hydrolase [Source:ZFIN;Acc:ZDB-GENE-040426-2477]	retained_intron
ENSDARG00000018688	12.3582	0.212378	0.538092	0.394686	0.693074	NA	ENSDART00000149218.2	elk3	ETS transcription factor ELK3 [Source:ZFIN;Acc:ZDB-GENE-030716-2]	protein_coding
ENSDARG00000112117	0	NA	NA	NA	NA	NA	ENSDART00000185163.1	BX649411.3	NA	rRNA
ENSDARG00000079470	163.264	-0.120353	0.155132	-0.775815	0.437858	0.783129	ENSDART00000103070.4	cdk17	cyclin-dependent kinase 17 [Source:ZFIN;Acc:ZDB-GENE-041210-15]	protein_coding
ENSDARG00000105096	0	NA	NA	NA	NA	NA	ENSDART00000166809.2	si:ch1073-67j19.1	si:ch1073-67j19.1 [Source:ZFIN;Acc:ZDB-GENE-141216-297]	protein_coding
ENSDARG00000104976	0.0461718	0	5.2679	0	1	NA	ENSDART00000171391.2	si:ch1073-67j19.2	si:ch1073-67j19.2 [Source:ZFIN;Acc:ZDB-GENE-141216-263]	protein_coding
ENSDARG00000086740	1035.4	0.0790565	0.0722464	1.09426	0.27384	0.663391	ENSDART00000129568.3	phyh	phytanoyl-CoA 2-hydroxylase [Source:ZFIN;Acc:ZDB-GENE-050417-361]	protein_coding
ENSDARG00000027799	29.1431	-0.0815397	0.34171	-0.238623	0.811398	NA	ENSDART00000037997.6	ucmaa	upper zone of growth plate and cartilage matrix associated a [Source:ZFIN;Acc:ZDB-GENE-070410-71]	protein_coding
ENSDARG00000045815	15.0722	0.546678	0.442332	1.2359	0.216496	NA	ENSDART00000067339.6	mcm10	minichromosome maintenance 10 replication initiation factor [Source:NCBI gene;Acc:553396]	protein_coding
ENSDARG00000078073	219.575	0.142293	0.133324	1.06727	0.285849	0.673247	ENSDART00000165270.2	nudt5	nudix (nucleoside diphosphate linked moiety X)-type motif 5 [Source:ZFIN;Acc:ZDB-GENE-040625-63]	retained_intron
ENSDARG00000075025	194.071	0.152826	0.142885	1.06958	0.28481	0.672574	ENSDART00000162036.2	cdc123	cell division cycle 123 homolog (S. cerevisiae) [Source:NCBI gene;Acc:393694]	retained_intron
ENSDARG00000074905	25.6147	-0.138986	0.365348	-0.38042	0.703634	NA	ENSDART00000104676.5	camk1da	calcium/calmodulin-dependent protein kinase 1Da [Source:ZFIN;Acc:ZDB-GENE-080402-7]	protein_coding
ENSDARG00000026052	2.57807	-0.874934	1.08006	-0.810082	0.417893	NA	ENSDART00000036153.9	ccdc3a	coiled-coil domain containing 3a [Source:ZFIN;Acc:ZDB-GENE-041210-326]	protein_coding
ENSDARG00000002663	92.3982	0.14401	0.197912	0.727648	0.466829	0.802262	ENSDART00000133616.2	optn	optineurin [Source:NCBI gene;Acc:336159]	protein_coding
ENSDARG00000074547	0.0520892	0.921233	5.2679	0.174877	0.861177	NA	ENSDART00000113628.4	si:ch211-240l19.8	si:ch211-240l19.8 [Source:ZFIN;Acc:ZDB-GENE-041210-330]	protein_coding
ENSDARG00000076313	0	NA	NA	NA	NA	NA	ENSDART00000146146.2	si:ch211-240l19.7	si:ch211-240l19.7 [Source:ZFIN;Acc:ZDB-GENE-041210-329]	protein_coding
ENSDARG00000074613	1.09852	1.53338	1.85461	0.826793	0.408355	NA	ENSDART00000113033.4	si:ch211-240l19.6	si:ch211-240l19.6 [Source:ZFIN;Acc:ZDB-GENE-041210-328]	protein_coding
ENSDARG00000039393	6.20009	0.786729	0.827076	0.951218	0.341494	NA	ENSDART00000057567.6	si:ch211-240l19.5	si:ch211-240l19.5 [Source:ZFIN;Acc:ZDB-GENE-041210-327]	protein_coding
ENSDARG00000039392	252.656	-0.274398	0.179609	-1.52775	0.126574	0.494716	ENSDART00000133434.3	wnk1b	WNK lysine deficient protein kinase 1b [Source:ZFIN;Acc:ZDB-GENE-030131-2656]	protein_coding
ENSDARG00000108662	0	NA	NA	NA	NA	NA	ENSDART00000178940.2	CU695020.2	NA	rRNA
ENSDARG00000081119	0	NA	NA	NA	NA	NA	ENSDART00000115476.2	CU695020.1	NA	rRNA
ENSDARG00000079824	3.70353	0.384793	0.962711	0.399697	0.689379	NA	ENSDART00000150830.3	ninj2	ninjurin 2 [Source:ZFIN;Acc:ZDB-GENE-100422-19]	protein_coding
ENSDARG00000076014	9.50985	0.0980371	0.570704	0.171783	0.863608	NA	ENSDART00000148440.3	ERC1	si:dkey-222l13.1 [Source:ZFIN;Acc:ZDB-GENE-110411-39]	protein_coding
ENSDARG00000031930	0	NA	NA	NA	NA	NA	ENSDART00000132647.4	erc1b	ELKS/RAB6-interacting/CAST family member 1b [Source:ZFIN;Acc:ZDB-GENE-041210-51]	protein_coding
ENSDARG00000109986	0	NA	NA	NA	NA	NA	ENSDART00000180374.1	BX649324.3	NA	rRNA
ENSDARG00000102464	20.8979	0.625077	0.379787	1.64586	0.0997918	NA	ENSDART00000162065.2	wnt5b	wingless-type MMTV integration site family, member 5b [Source:NCBI gene;Acc:30105]	protein_coding
ENSDARG00000081240	0.0434303	0	5.2679	0	1	NA	ENSDART00000118940.2	BX649324.1	NA	rRNA
ENSDARG00000045801	349.922	-0.116161	0.104188	-1.11492	0.264886	0.656753	ENSDART00000067322.5	fbxl14b	F-box and leucine-rich repeat protein 14b [Source:ZFIN;Acc:ZDB-GENE-030131-3556]	protein_coding
ENSDARG00000096855	0.170323	-1.77972	5.0842	-0.350049	0.726302	NA	ENSDART00000154722.2	BX649324.2	NA	antisense
ENSDARG00000101849	707.278	0.235873	0.102372	2.30408	0.0212179	0.225536	ENSDART00000182726.1	adipor2	adiponectin receptor 2 [Source:ZFIN;Acc:ZDB-GENE-041210-60]	protein_coding
ENSDARG00000093557	1.93037	0.785104	1.37903	0.569315	0.569142	NA	ENSDART00000143042.4	BX842699.1	NA	lincRNA
ENSDARG00000103537	49.3121	0.0126177	0.260561	0.0484252	0.961377	0.990942	ENSDART00000182314.1	ttll12	tubulin tyrosine ligase-like family, member 12 [Source:ZFIN;Acc:ZDB-GENE-040426-697]	protein_coding
ENSDARG00000102020	185.496	-0.313232	0.150943	-2.07517	0.037971	0.295123	ENSDART00000169823.2	pnpla3	patatin-like phospholipase domain containing 3 [Source:ZFIN;Acc:ZDB-GENE-040718-27]	protein_coding
ENSDARG00000101967	1213.67	-0.152894	0.0713103	-2.14407	0.0320271	0.272151	ENSDART00000158671.2	sult4a1	sulfotransferase family 4A, member 1 [Source:ZFIN;Acc:ZDB-GENE-060421-2705]	protein_coding
ENSDARG00000088181	277.82	-0.175955	0.124893	-1.40884	0.158882	0.543878	ENSDART00000129983.3	mpped1	metallophosphoesterase domain containing 1 [Source:ZFIN;Acc:ZDB-GENE-111104-1]	protein_coding
ENSDARG00000063097	77.5665	-0.0526015	0.226544	-0.232191	0.816389	0.949108	ENSDART00000153776.2	scube1	signal peptide, CUB domain, EGF-like 1 [Source:ZFIN;Acc:ZDB-GENE-050302-78]	retained_intron
ENSDARG00000039681	350.996	0.0929508	0.10649	0.872864	0.382737	0.74384	ENSDART00000192357.1	samm50l	sorting and assembly machinery component 50 homolog, like [Source:NCBI gene;Acc:492471]	protein_coding
ENSDARG00000070230	80.4559	0.264734	0.211354	1.25256	0.210366	0.604503	ENSDART00000102893.6	aldh1l2	aldehyde dehydrogenase 1 family, member L2 [Source:ZFIN;Acc:ZDB-GENE-100426-6]	protein_coding
ENSDARG00000077926	53.3424	0.346767	0.257387	1.34726	0.177897	0.563133	ENSDART00000109764.4	si:dkey-48p11.3	si:dkey-48p11.3 [Source:ZFIN;Acc:ZDB-GENE-100427-1]	protein_coding
ENSDARG00000073881	92.9467	-0.00332367	0.197649	-0.016816	0.986583	0.99667	ENSDART00000113867.4	slc41a2b	solute carrier family 41 member 2b [Source:ZFIN;Acc:ZDB-GENE-100427-2]	protein_coding
ENSDARG00000034375	82.7574	-0.046972	0.199722	-0.235187	0.814063	0.949012	ENSDART00000042963.6	chst11	carbohydrate (chondroitin 4) sulfotransferase 11 [Source:NCBI gene;Acc:404232]	protein_coding
ENSDARG00000039185	478.353	0.121238	0.103257	1.17414	0.240338	0.63626	ENSDART00000154614.2	nfyba	nuclear transcription factor Y, beta a [Source:ZFIN;Acc:ZDB-GENE-050417-13]	protein_coding
ENSDARG00000058127	65.1365	0.282361	0.217253	1.29969	0.193707	0.58412	ENSDART00000153963.3	hcfc2	host cell factor C2 [Source:ZFIN;Acc:ZDB-GENE-050417-203]	protein_coding
ENSDARG00000045788	59.4109	0.0810025	0.230778	0.350997	0.725591	0.918172	ENSDART00000067309.4	avpr1ab	arginine vasopressin receptor 1Ab [Source:ZFIN;Acc:ZDB-GENE-041210-105]	protein_coding
ENSDARG00000045789	441.676	-0.18012	0.101566	-1.77343	0.0761577	0.40149	ENSDART00000048707.6	srgap1b	SLIT-ROBO Rho GTPase activating protein 1b [Source:ZFIN;Acc:ZDB-GENE-041210-103]	protein_coding
ENSDARG00000045790	86.9319	0.0133181	0.188248	0.070748	0.943598	0.985603	ENSDART00000148155.3	C4H12orf66	si:ch211-125a15.1 [Source:NCBI gene;Acc:555715]	protein_coding
ENSDARG00000058159	519.861	0.0640262	0.101095	0.63333	0.526518	0.836402	ENSDART00000156946.3	ipo8	importin 8 [Source:ZFIN;Acc:ZDB-GENE-060503-3]	protein_coding
ENSDARG00000063149	33.6201	-0.435149	0.313365	-1.38863	0.164945	NA	ENSDART00000092013.5	tmtc1	transmembrane O-mannosyltransferase targeting cadherins 1 [Source:ZFIN;Acc:ZDB-GENE-070705-219]	protein_coding
ENSDARG00000016538	12.0134	-0.306275	0.520718	-0.588179	0.556412	NA	ENSDART00000012659.8	zgc:55888	zgc:55888 [Source:ZFIN;Acc:ZDB-GENE-040426-834]	protein_coding
ENSDARG00000025859	65.9517	0.1862	0.222346	0.837435	0.402348	0.757747	ENSDART00000030738.8	lmf2b	lipase maturation factor 2b [Source:ZFIN;Acc:ZDB-GENE-070206-11]	protein_coding
ENSDARG00000058042	1.03764	-0.635301	1.66504	-0.381554	0.702792	NA	ENSDART00000080842.5	kitlgb	kit ligand b [Source:ZFIN;Acc:ZDB-GENE-070424-2]	protein_coding
ENSDARG00000088044	2.32732	-0.0484208	1.19903	-0.0403833	0.967788	NA	ENSDART00000128501.3	si:ch73-139j3.4	si:ch73-139j3.4 [Source:ZFIN;Acc:ZDB-GENE-140106-202]	protein_coding
ENSDARG00000091656	103.092	0.293026	0.173366	1.69021	0.0909872	0.429188	ENSDART00000130083.3	lsm8	LSM8 homolog, U6 small nuclear RNA associated [Source:ZFIN;Acc:ZDB-GENE-070629-3]	protein_coding
ENSDARG00000099821	4.78818	0.781087	0.787302	0.992106	0.321146	NA	ENSDART00000160242.3	tymp	thymidine phosphorylase [Source:ZFIN;Acc:ZDB-GENE-100415-1]	protein_coding
ENSDARG00000063054	73.3762	-0.478231	0.236119	-2.02538	0.0428286	0.312172	ENSDART00000145613.3	shank3b	SH3 and multiple ankyrin repeat domains 3b [Source:ZFIN;Acc:ZDB-GENE-041210-74]	protein_coding
ENSDARG00000075501	52.0986	0.202286	0.263521	0.767628	0.442708	0.785545	ENSDART00000114060.4	cdnf	cerebral dopamine neurotrophic factor [Source:ZFIN;Acc:ZDB-GENE-070410-37]	protein_coding
ENSDARG00000058030	96.3326	0.110663	0.205841	0.537614	0.590844	0.862601	ENSDART00000080829.8	hspa14	heat shock protein 14 [Source:NCBI gene;Acc:565232]	protein_coding
ENSDARG00000045704	52.3504	0.109932	0.252861	0.434753	0.663742	0.896207	ENSDART00000150253.2	dclre1c	DNA cross-link repair 1C, PSO2 homolog (S. cerevisiae) [Source:NCBI gene;Acc:566285]	protein_coding
ENSDARG00000045705	16.4514	0.0392513	0.409412	0.0958724	0.923622	NA	ENSDART00000150687.2	meig1	meiosis/spermiogenesis associated 1 [Source:NCBI gene;Acc:541343]	protein_coding
ENSDARG00000033179	25.8092	0.298616	0.352823	0.84636	0.397352	NA	ENSDART00000150336.3	tmem243b	transmembrane protein 243, mitochondrial b [Source:ZFIN;Acc:ZDB-GENE-040426-2205]	protein_coding
ENSDARG00000109844	22.3422	0.251818	0.361984	0.695661	0.486641	NA	ENSDART00000136283.2	BX901962.2	si:dkey-153k10.6 [Source:NCBI gene;Acc:100536018]	antisense
ENSDARG00000110426	15.9961	-0.152805	0.426793	-0.35803	0.720321	NA	ENSDART00000138173.2	BX901962.3	si:dkey-153k10.7 [Source:NCBI gene;Acc:100536058]	antisense
ENSDARG00000096009	0.535767	-1.80062	2.33222	-0.772062	0.440078	NA	ENSDART00000150561.2	BX901962.1	NA	lincRNA
ENSDARG00000025824	104.878	0.000188982	0.183863	0.00102784	0.99918	0.999783	ENSDART00000133214.4	dmtf1	cyclin D binding myb-like transcription factor 1 [Source:NCBI gene;Acc:436938]	protein_coding
ENSDARG00000004386	446.654	-0.158074	0.104099	-1.5185	0.12889	0.498084	ENSDART00000004604.9	si:dkey-153k10.9	si:dkey-153k10.9 [Source:ZFIN;Acc:ZDB-GENE-030131-3893]	protein_coding
ENSDARG00000114963	0	NA	NA	NA	NA	NA	ENSDART00000190889.1	BX901962.4	NA	protein_coding
ENSDARG00000045706	31.6928	0.112699	0.314989	0.357788	0.720502	NA	ENSDART00000067190.5	tspan9b	tetraspanin 9b [Source:NCBI gene;Acc:431733]	protein_coding
ENSDARG00000094732	98.8946	-0.0627564	0.178737	-0.35111	0.725506	0.918172	ENSDART00000147699.4	mical3b	Danio rerio microtubule associated monooxygenase, calponin and LIM domain containing 3b (mical3b), mRNA. [Source:RefSeq mRNA;Acc:NM_001353875]	protein_coding
ENSDARG00000057983	19.0887	-0.446775	0.423687	-1.05449	0.291657	NA	ENSDART00000150304.3	svopl	SVOP-like [Source:NCBI gene;Acc:492766]	protein_coding
ENSDARG00000063008	255.168	-0.150017	0.152921	-0.98101	0.326588	0.704068	ENSDART00000150407.2	si:dkeyp-27e10.3	si:dkeyp-27e10.3 [Source:ZFIN;Acc:ZDB-GENE-041210-96]	retained_intron
ENSDARG00000057974	110.954	-0.0679238	0.16633	-0.408368	0.683004	0.901392	ENSDART00000138321.3	parp12b	poly (ADP-ribose) polymerase family, member 12b [Source:ZFIN;Acc:ZDB-GENE-030131-2617]	retained_intron
ENSDARG00000086650	1.24013	-0.119293	1.90656	-0.0625698	0.950109	NA	ENSDART00000150519.3	ttc41	tetratricopeptide repeat domain 41 [Source:ZFIN;Acc:ZDB-GENE-110914-190]	protein_coding
ENSDARG00000003570	627.524	0.311545	0.0879733	3.54136	0.000398066	0.0236009	ENSDART00000004879.6	hsp90b1	heat shock protein 90, beta (grp94), member 1 [Source:ZFIN;Acc:ZDB-GENE-031002-1]	protein_coding
ENSDARG00000057942	5.74135	0.128146	0.702059	0.18253	0.855167	NA	ENSDART00000080702.5	glt8d2	glycosyltransferase 8 domain containing 2 [Source:ZFIN;Acc:ZDB-GENE-041210-98]	protein_coding
ENSDARG00000062983	146.965	-0.0810715	0.159667	-0.507753	0.611627	0.87432	ENSDART00000185905.1	fbxo18	F-box DNA helicase 1 [Source:ZFIN;Acc:ZDB-GENE-041210-99]	protein_coding
ENSDARG00000045708	2.32883	0.601384	1.07052	0.561769	0.574274	NA	ENSDART00000067193.5	adm2a	adrenomedullin 2a [Source:ZFIN;Acc:ZDB-GENE-041210-100]	protein_coding
ENSDARG00000070126	3.99317	-0.305876	0.89583	-0.341444	0.732769	NA	ENSDART00000102656.4	si:dkey-22l11.6	si:dkey-22l11.6 [Source:ZFIN;Acc:ZDB-GENE-041210-251]	protein_coding
ENSDARG00000062968	317.126	-0.0578612	0.134295	-0.430851	0.666576	0.897267	ENSDART00000150743.2	sbf1	SET binding factor 1 [Source:ZFIN;Acc:ZDB-GENE-040718-139]	retained_intron
ENSDARG00000057929	42.2331	0.16513	0.291062	0.567337	0.570485	NA	ENSDART00000080689.6	naf1	nuclear assembly factor 1 homolog (S. cerevisiae) [Source:ZFIN;Acc:ZDB-GENE-030131-4546]	retained_intron
ENSDARG00000057921	204.817	-0.248469	0.136187	-1.82448	0.06808	0.38304	ENSDART00000144175.3	ccdc136b	coiled-coil domain containing 136b [Source:ZFIN;Acc:ZDB-GENE-081104-244]	protein_coding
ENSDARG00000018820	108.268	0.240782	0.182819	1.31705	0.187821	0.576117	ENSDART00000026492.9	flncb	filamin C, gamma b (actin binding protein 280) [Source:ZFIN;Acc:ZDB-GENE-041008-175]	protein_coding
ENSDARG00000032799	313.113	-0.023113	0.115606	-0.199929	0.841536	0.954537	ENSDART00000138890.4	kcnd2	potassium voltage-gated channel, Shal-related subfamily, member 2 [Source:ZFIN;Acc:ZDB-GENE-041210-70]	protein_coding
ENSDARG00000032389	108.557	0.181676	0.178666	1.01685	0.309226	0.690706	ENSDART00000048003.4	tspan12	tetraspanin 12 [Source:ZFIN;Acc:ZDB-GENE-040426-1285]	protein_coding
ENSDARG00000034326	668.938	-0.010825	0.0941637	-0.114959	0.908478	0.977016	ENSDART00000037140.7	ing3	inhibitor of growth family, member 3 [Source:ZFIN;Acc:ZDB-GENE-040109-3]	protein_coding
ENSDARG00000045747	40.151	0.0580817	0.279411	0.207872	0.835329	NA	ENSDART00000143690.4	cped1	cadherin-like and PC-esterase domain containing 1 [Source:ZFIN;Acc:ZDB-GENE-041210-247]	protein_coding
ENSDARG00000106389	0	NA	NA	NA	NA	NA	ENSDART00000176447.2	BX897748.1	NA	rRNA
ENSDARG00000094973	6.8744	0.705145	0.666621	1.05779	0.290151	NA	ENSDART00000132453.2	wnt16	wingless-type MMTV integration site family, member 16 [Source:ZFIN;Acc:ZDB-GENE-040426-2330]	protein_coding
ENSDARG00000045748	33.1559	0.35541	0.310856	1.14333	0.252903	NA	ENSDART00000136000.4	stab2	stabilin 2 [Source:ZFIN;Acc:ZDB-GENE-041210-336]	protein_coding
ENSDARG00000094597	1.44416	-0.0381899	1.74541	-0.0218801	0.982544	NA	ENSDART00000141383.2	CR383662.2	NA	antisense
ENSDARG00000116855	2.45725	0.814528	1.04899	0.776486	0.437462	NA	ENSDART00000134290.3	CR383662.8	NA	lincRNA
ENSDARG00000097175	2.68064	-0.765603	1.12767	-0.678927	0.497184	NA	ENSDART00000155570.2	CR383662.6	NA	lincRNA
ENSDARG00000111380	2.12008	-0.376624	1.24092	-0.303503	0.761506	NA	ENSDART00000147647.3	CR383662.7	NA	lincRNA
ENSDARG00000095446	7.07344	0.377744	0.70039	0.539334	0.589656	NA	ENSDART00000144656.3	CR383662.3	NA	lincRNA
ENSDARG00000093014	3.68943	0.375628	0.900594	0.41709	0.676613	NA	ENSDART00000134425.2	CR383662.1	NA	lincRNA
ENSDARG00000096967	8.29609	-0.599547	0.63961	-0.937363	0.348572	NA	ENSDART00000157247.2	CR383662.5	NA	sense_intronic
ENSDARG00000045749	89.7851	0.177294	0.187278	0.946688	0.343798	0.715039	ENSDART00000150739.3	ppfibp1a	PPFIA binding protein 1a [Source:ZFIN;Acc:ZDB-GENE-041210-298]	protein_coding
ENSDARG00000095994	0.275927	-0.896571	3.5968	-0.249269	0.803153	NA	ENSDART00000156394.3	CR383662.4	NA	antisense
ENSDARG00000045750	134	-0.191877	0.170656	-1.12435	0.260866	0.653119	ENSDART00000136049.3	syt10	synaptotagmin X [Source:ZFIN;Acc:ZDB-GENE-041210-297]	protein_coding
ENSDARG00000095981	1.15946	1.06588	1.63245	0.652935	0.513798	NA	ENSDART00000150247.2	si:ch211-161n3.5	si:ch211-161n3.5 [Source:ZFIN;Acc:ZDB-GENE-110913-81]	protein_coding
ENSDARG00000045752	0.282151	-0.022797	3.59844	-0.00633525	0.994945	NA	ENSDART00000150478.2	si:ch211-161n3.4	si:ch211-161n3.4 [Source:ZFIN;Acc:ZDB-GENE-110913-46]	protein_coding
ENSDARG00000092989	1.124	-0.936196	1.58398	-0.59104	0.554493	NA	ENSDART00000136440.3	si:ch211-161n3.3	si:ch211-161n3.3 [Source:ZFIN;Acc:ZDB-GENE-041210-102]	protein_coding
ENSDARG00000045753	59.5061	-0.227072	0.234465	-0.968468	0.332811	0.708651	ENSDART00000067261.4	tmtc2a	transmembrane O-mannosyltransferase targeting cadherins 2a [Source:ZFIN;Acc:ZDB-GENE-041210-299]	protein_coding
ENSDARG00000045754	27.3556	0.32644	0.362833	0.899699	0.36828	NA	ENSDART00000067262.6	mettl25	methyltransferase like 25 [Source:ZFIN;Acc:ZDB-GENE-041210-90]	protein_coding
ENSDARG00000045755	8.57558	0.793828	0.61829	1.28391	0.199174	NA	ENSDART00000140362.3	ccdc59	coiled-coil domain containing 59 [Source:NCBI gene;Acc:564488]	protein_coding
ENSDARG00000096083	22.0653	-0.0219306	0.366911	-0.0597709	0.952338	NA	ENSDART00000150760.2	si:dkey-21h14.8	si:dkey-21h14.8 [Source:ZFIN;Acc:ZDB-GENE-110913-34]	protein_coding
ENSDARG00000096010	0	NA	NA	NA	NA	NA	ENSDART00000150871.2	si:dkey-21h14.15	si:dkey-21h14.15 [Source:ZFIN;Acc:ZDB-GENE-110914-227]	protein_coding
ENSDARG00000096184	0.330443	0.00965751	3.20031	0.00301768	0.997592	NA	ENSDART00000150566.2	si:dkey-21h14.12	si:dkey-21h14.12 [Source:ZFIN;Acc:ZDB-GENE-110913-1]	protein_coding
ENSDARG00000096047	0.330263	-0.93351	3.41551	-0.273315	0.784611	NA	ENSDART00000150307.2	si:dkey-21h14.3	si:dkey-21h14.3 [Source:ZFIN;Acc:ZDB-GENE-041210-92]	protein_coding
ENSDARG00000094603	0.861186	-1.73155	1.88874	-0.916778	0.359259	NA	ENSDART00000135511.4	si:dkey-21h14.12	si:dkey-21h14.12 [Source:ZFIN;Acc:ZDB-GENE-110913-1]	protein_coding
ENSDARG00000096156	1.52047	-0.0126857	1.31954	-0.00961373	0.992329	NA	ENSDART00000150764.2	si:dkey-21h14.12	si:dkey-21h14.12 [Source:ZFIN;Acc:ZDB-GENE-110913-1]	protein_coding
ENSDARG00000096187	0.381128	1.09549	3.22738	0.339437	0.73428	NA	ENSDART00000150600.2	si:dkey-21h14.10	si:dkey-21h14.10 [Source:ZFIN;Acc:ZDB-GENE-110913-2]	protein_coding
ENSDARG00000096039	0	NA	NA	NA	NA	NA	ENSDART00000150287.3	BX784029.1	NA	retained_intron
ENSDARG00000096153	2.61279	0.487505	1.16405	0.418799	0.675363	NA	ENSDART00000150250.2	si:dkey-21h14.9	si:dkey-21h14.9 [Source:ZFIN;Acc:ZDB-GENE-110915-1]	protein_coding
ENSDARG00000045758	16.7904	0.158345	0.40962	0.386565	0.699078	NA	ENSDART00000067264.4	cracr2ab	calcium release activated channel regulator 2Ab [Source:ZFIN;Acc:ZDB-GENE-041210-94]	protein_coding
ENSDARG00000045760	124.502	-0.343722	0.164904	-2.08437	0.0371261	0.291538	ENSDART00000193393.1	prmt8b	protein arginine methyltransferase 8b [Source:NCBI gene;Acc:564110]	protein_coding
ENSDARG00000001781	29.1813	0.330371	0.343061	0.963009	0.335543	NA	ENSDART00000138661.3	tspan11	tetraspanin 11 [Source:ZFIN;Acc:ZDB-GENE-041210-93]	protein_coding
ENSDARG00000096114	0	NA	NA	NA	NA	NA	ENSDART00000150333.2	BX784029.2	NA	antisense
ENSDARG00000096218	0.0577764	-1.00233	5.2679	-0.190272	0.849096	NA	ENSDART00000150551.2	BX784029.3	NA	lincRNA
ENSDARG00000096131	0	NA	NA	NA	NA	NA	ENSDART00000150707.2	BX649349.2	NA	lincRNA
ENSDARG00000094545	0.692372	0.14254	2.09222	0.0681288	0.945683	NA	ENSDART00000144665.2	BX649349.1	NA	lincRNA
ENSDARG00000019235	240.975	-0.0269486	0.126898	-0.212364	0.831823	0.952191	ENSDART00000051792.6	sema3aa	sema domain, immunoglobulin domain (Ig), short basic domain, secreted, (semaphorin) 3Aa [Source:NCBI gene;Acc:30266]	protein_coding
ENSDARG00000063299	565.259	-0.196704	0.109916	-1.78958	0.0735217	0.39468	ENSDART00000092381.6	pcloa	piccolo presynaptic cytomatrix protein a [Source:ZFIN;Acc:ZDB-GENE-030131-8115]	protein_coding
ENSDARG00000070015	0	NA	NA	NA	NA	NA	ENSDART00000067272.5	pimr173	Pim proto-oncogene, serine/threonine kinase, related 173 [Source:ZFIN;Acc:ZDB-GENE-041210-89]	protein_coding
ENSDARG00000003822	38.5561	-0.0136492	0.315166	-0.0433081	0.965456	NA	ENSDART00000131541.2	ankrd16	ankyrin repeat domain 16 [Source:ZFIN;Acc:ZDB-GENE-041210-253]	retained_intron
ENSDARG00000005451	1410.25	0.0728521	0.0845093	0.862059	0.388655	0.749228	ENSDART00000008584.5	gdi2	GDP dissociation inhibitor 2 [Source:ZFIN;Acc:ZDB-GENE-030131-2485]	protein_coding
ENSDARG00000079698	25.0468	-0.0630947	0.349458	-0.18055	0.856721	NA	ENSDART00000135826.2	asb13a.1	ankyrin repeat and SOCS box containing 13a, tandem duplicate 1 [Source:ZFIN;Acc:ZDB-GENE-040718-261]	protein_coding
ENSDARG00000045765	7.4335	0.130243	0.643775	0.202311	0.839674	NA	ENSDART00000140954.2	asb13a.2	ankyrin repeat and SOCS box containing 13a, tandem duplicate 2 [Source:ZFIN;Acc:ZDB-GENE-041210-88]	protein_coding
ENSDARG00000112657	0	NA	NA	NA	NA	NA	ENSDART00000182925.1	BX465862.5	NA	rRNA
ENSDARG00000032765	803.034	-0.199193	0.0931527	-2.13835	0.0324886	0.273955	ENSDART00000150468.2	net1	neuroepithelial cell transforming 1 [Source:ZFIN;Acc:ZDB-GENE-041121-18]	protein_coding
ENSDARG00000081841	0.313119	-0.92136	3.71782	-0.247823	0.804272	NA	ENSDART00000115688.3	MIR29A	microRNA 29a [Source:HGNC Symbol;Acc:HGNC:31616]	miRNA
ENSDARG00000081284	0.0923436	0	5.2679	0	1	NA	ENSDART00000118920.2	dre-mir-29b-2	dre-mir-29b-2 [Source:miRBase;Acc:MI0001934]	miRNA
ENSDARG00000096147	2.96821	1.13373	1.02887	1.10191	0.270499	NA	ENSDART00000150484.2	BX465862.4	NA	lincRNA
ENSDARG00000025576	299.963	-0.0581762	0.113496	-0.512586	0.608241	0.872201	ENSDART00000150275.2	mkln1	muskelin 1, intracellular mediator containing kelch motifs [Source:ZFIN;Acc:ZDB-GENE-030131-3942]	processed_transcript
ENSDARG00000031228	326.673	0.0120884	0.11038	0.109516	0.912793	0.978202	ENSDART00000102301.5	podxl	podocalyxin-like [Source:ZFIN;Acc:ZDB-GENE-030131-2805]	protein_coding
ENSDARG00000096099	2.43385	-0.331394	1.02935	-0.321945	0.747494	NA	ENSDART00000153714.3	BX465862.3	NA	lincRNA
ENSDARG00000093427	10.9052	0.19357	0.535602	0.361407	0.717795	NA	ENSDART00000139761.3	BX465862.2	NA	antisense
ENSDARG00000092083	3.80422	-0.363154	0.951166	-0.381798	0.702611	NA	ENSDART00000143850.2	BX899181.1	NA	antisense
ENSDARG00000117743	1.28139	1.19091	1.50364	0.792016	0.428352	NA	ENSDART00000194324.1	BX649350.2	NA	lincRNA
ENSDARG00000094299	0.465501	-0.0227264	3.03921	-0.00747773	0.994034	NA	ENSDART00000135139.2	BX649350.1	NA	antisense
ENSDARG00000005891	156.607	0.0732283	0.149973	0.488275	0.625355	0.878407	ENSDART00000014153.6	cyb5r3	cytochrome b5 reductase 3 [Source:ZFIN;Acc:ZDB-GENE-030131-3281]	protein_coding
ENSDARG00000063255	323.551	0.0532765	0.116938	0.455595	0.648681	0.889993	ENSDART00000092250.7	btbd11a	BTB (POZ) domain containing 11a [Source:NCBI gene;Acc:562893]	protein_coding
ENSDARG00000094457	0.779576	-0.0102482	2.0151	-0.00508568	0.995942	NA	ENSDART00000150252.2	BX005210.1	NA	antisense
ENSDARG00000045768	2488.37	-0.187075	0.0769938	-2.42974	0.0151096	0.190873	ENSDART00000067281.6	cry1a	cryptochrome circadian regulator 1a [Source:ZFIN;Acc:ZDB-GENE-010426-2]	protein_coding
ENSDARG00000032242	25.5249	0.58043	0.338965	1.71236	0.0868303	NA	ENSDART00000044154.6	tnnt2c	troponin T2c, cardiac [Source:ZFIN;Acc:ZDB-GENE-030520-1]	protein_coding
ENSDARG00000058366	135.047	0.340155	0.162236	2.09667	0.0360226	0.289099	ENSDART00000150583.2	si:dkey-222f8.3	si:dkey-222f8.3 [Source:ZFIN;Acc:ZDB-GENE-030131-3658]	protein_coding
ENSDARG00000017661	321.21	-0.172131	0.127133	-1.35394	0.175756	0.561039	ENSDART00000048391.10	braf	B-Raf proto-oncogene, serine/threonine kinase [Source:ZFIN;Acc:ZDB-GENE-040805-1]	protein_coding
ENSDARG00000020015	207.946	0.20042	0.132613	1.51132	0.130706	0.501616	ENSDART00000139561.2	mrps33	mitochondrial ribosomal protein S33 [Source:ZFIN;Acc:ZDB-GENE-040715-6]	protein_coding
ENSDARG00000006747	702.542	-0.127343	0.101101	-1.25957	0.207826	0.601965	ENSDART00000182399.1	tmem178b	transmembrane protein 178B [Source:NCBI gene;Acc:436669]	protein_coding
ENSDARG00000094980	0.390492	-1.75614	2.99965	-0.58545	0.558245	NA	ENSDART00000150550.2	CR792454.1	NA	antisense
ENSDARG00000007639	401.898	0.184579	0.113305	1.62905	0.103302	0.4546	ENSDART00000022646.7	cnot4b	CCR4-NOT transcription complex, subunit 4b [Source:ZFIN;Acc:ZDB-GENE-040426-1164]	protein_coding
ENSDARG00000041665	1361.1	-0.103045	0.108949	-0.94581	0.344246	0.715496	ENSDART00000150786.2	mkrn1	makorin, ring finger protein, 1 [Source:NCBI gene;Acc:170782]	protein_coding
ENSDARG00000087319	33.6553	-0.0452456	0.309198	-0.146332	0.883659	NA	ENSDART00000123953.3	tmem121b	transmembrane protein 121B [Source:ZFIN;Acc:ZDB-GENE-070705-241]	protein_coding
ENSDARG00000058244	49.9218	-0.0415789	0.24988	-0.166396	0.867846	0.962941	ENSDART00000170868.2	il17ra1a	interleukin 17 receptor A1a [Source:ZFIN;Acc:ZDB-GENE-070705-242]	retained_intron
ENSDARG00000103365	0	NA	NA	NA	NA	NA	ENSDART00000161518.2	pimr214	Pim proto-oncogene, serine/threonine kinase, related 214 [Source:ZFIN;Acc:ZDB-GENE-141219-38]	protein_coding
ENSDARG00000095461	0.648867	2.96472	2.34138	1.26623	0.205432	NA	ENSDART00000146166.3	pimr171	Pim proto-oncogene, serine/threonine kinase, related 171 [Source:ZFIN;Acc:ZDB-GENE-141212-267]	protein_coding
ENSDARG00000074873	0	NA	NA	NA	NA	NA	ENSDART00000113595.4	pimr170	Pim proto-oncogene, serine/threonine kinase, related 170 [Source:ZFIN;Acc:ZDB-GENE-141212-270]	protein_coding
ENSDARG00000104625	0.309487	-0.11847	3.46993	-0.0341418	0.972764	NA	ENSDART00000172557.2	pimr168	Pim proto-oncogene, serine/threonine kinase, related 168 [Source:ZFIN;Acc:ZDB-GENE-041210-63]	protein_coding
ENSDARG00000103215	0	NA	NA	NA	NA	NA	ENSDART00000161860.2	pimr169	Pim proto-oncogene, serine/threonine kinase, related 169 [Source:ZFIN;Acc:ZDB-GENE-141211-49]	protein_coding
ENSDARG00000019396	27.8255	-0.422035	0.329939	-1.27913	0.200852	NA	ENSDART00000017180.8	rergla	RERG/RAS-like a [Source:NCBI gene;Acc:436767]	protein_coding
ENSDARG00000013476	4.34493	0.907596	0.841345	1.07874	0.280702	NA	ENSDART00000182706.1	arhgef39	Rho guanine nucleotide exchange factor (GEF) 39 [Source:ZFIN;Acc:ZDB-GENE-041114-28]	protein_coding
ENSDARG00000085437	0	NA	NA	NA	NA	NA	ENSDART00000120837.2	AL844512.1	NA	rRNA
ENSDARG00000008720	162.051	-0.188971	0.145552	-1.29831	0.19418	0.584733	ENSDART00000133767.2	lmo3	LIM domain only 3 [Source:NCBI gene;Acc:553774]	protein_coding
ENSDARG00000110404	0	NA	NA	NA	NA	NA	ENSDART00000186242.1	AL954848.1	NA	protein_coding
ENSDARG00000032618	9.09258	-0.534553	0.575491	-0.928863	0.35296	NA	ENSDART00000035259.6	mgst1.1	microsomal glutathione S-transferase 1.1 [Source:ZFIN;Acc:ZDB-GENE-041010-30]	protein_coding
ENSDARG00000022165	100.253	0.371185	0.179155	2.07186	0.0382783	0.297052	ENSDART00000185639.1	mgst1.2	microsomal glutathione S-transferase 1.2 [Source:ZFIN;Acc:ZDB-GENE-040704-59]	protein_coding
ENSDARG00000005897	108.338	0.0616779	0.18295	0.33713	0.736019	0.920737	ENSDART00000024312.10	dera	deoxyribose-phosphate aldolase (putative) [Source:ZFIN;Acc:ZDB-GENE-041010-200]	protein_coding
ENSDARG00000053127	61.0201	-0.024259	0.226485	-0.107111	0.914701	0.978633	ENSDART00000058020.7	helb	helicase (DNA) B [Source:ZFIN;Acc:ZDB-GENE-030729-16]	protein_coding
ENSDARG00000053131	3.65661	0.690308	0.875735	0.788261	0.430544	NA	ENSDART00000067131.6	irak3	interleukin-1 receptor-associated kinase 3 [Source:ZFIN;Acc:ZDB-GENE-060503-710]	protein_coding
ENSDARG00000053136	33.7014	0.586813	0.310854	1.88775	0.05906	NA	ENSDART00000150427.3	b2m	beta-2-microglobulin [Source:NCBI gene;Acc:30400]	protein_coding
ENSDARG00000069912	70.0087	-0.0223815	0.226192	-0.0989488	0.921179	0.979699	ENSDART00000080536.7	hmga2	high mobility group AT-hook 2 [Source:ZFIN;Acc:ZDB-GENE-030131-3148]	protein_coding
ENSDARG00000117577	0.28569	0	3.59766	0	1	NA	ENSDART00000194389.1	BX119963.4	NA	lincRNA
ENSDARG00000045658	311.446	0.0140273	0.127887	0.109685	0.912659	0.978202	ENSDART00000140002.3	msrb3	methionine sulfoxide reductase B3 [Source:ZFIN;Acc:ZDB-GENE-040625-74]	protein_coding
ENSDARG00000015824	230.339	0.0327945	0.123545	0.265445	0.790667	0.941672	ENSDART00000013604.8	lemd3	LEM domain containing 3 [Source:ZFIN;Acc:ZDB-GENE-030131-490]	protein_coding
ENSDARG00000005541	115.331	0.116842	0.173585	0.673108	0.500879	0.823314	ENSDART00000016382.5	wif1	wnt inhibitory factor 1 [Source:NCBI gene;Acc:30476]	protein_coding
ENSDARG00000078613	4.96716	0.44183	0.80704	0.547469	0.584057	NA	ENSDART00000113357.4	vhll	von Hippel-Lindau tumor suppressor like [Source:ZFIN;Acc:ZDB-GENE-081022-78]	protein_coding
ENSDARG00000014361	827.876	0.0570981	0.0825366	0.691791	0.489069	0.815624	ENSDART00000013839.4	tmbim4	transmembrane BAX inhibitor motif containing 4 [Source:ZFIN;Acc:ZDB-GENE-040426-2152]	protein_coding
ENSDARG00000110543	0.673059	0.943021	2.47903	0.3804	0.703649	NA	ENSDART00000184633.1	BX119963.3	NA	protein_coding
ENSDARG00000094001	0.439063	1.8639	2.59598	0.717996	0.47276	NA	ENSDART00000140532.3	si:dkey-6a5.3	si:dkey-6a5.3 [Source:ZFIN;Acc:ZDB-GENE-041210-128]	protein_coding
ENSDARG00000097457	4.48592	0.0153207	0.813449	0.0188342	0.984973	NA	ENSDART00000154731.2	BX119963.2	NA	antisense
ENSDARG00000096135	7.11253	-0.593938	0.68034	-0.873002	0.382662	NA	ENSDART00000150693.2	BX119963.1	NA	lincRNA
ENSDARG00000015053	407.293	-0.184522	0.113786	-1.62166	0.104876	0.456757	ENSDART00000026593.9	grip1	glutamate receptor interacting protein 1 [Source:ZFIN;Acc:ZDB-GENE-041210-125]	protein_coding
ENSDARG00000117423	0.380732	0.921241	3.27674	0.281146	0.778598	NA	ENSDART00000194495.1	BX470116.1	NA	lincRNA
ENSDARG00000017841	836.865	0.069774	0.0782606	0.891559	0.372629	0.736725	ENSDART00000003694.7	cand1	cullin-associated and neddylation-dissociated 1 [Source:ZFIN;Acc:ZDB-GENE-040426-2872]	protein_coding
ENSDARG00000045669	9.3006	0.260595	0.565373	0.460926	0.644852	NA	ENSDART00000067151.6	si:dkey-39a18.1	si:dkey-39a18.1 [Source:ZFIN;Acc:ZDB-GENE-041210-127]	protein_coding
ENSDARG00000094646	704.71	-0.0680533	0.0861816	-0.789649	0.429733	0.779006	ENSDART00000172552.2	dyrk2	dual-specificity tyrosine-(Y)-phosphorylation regulated kinase 2 [Source:ZFIN;Acc:ZDB-GENE-030131-2804]	protein_coding
ENSDARG00000092714	11.8633	1.32446	0.51294	2.5821	0.00982019	NA	ENSDART00000140366.2	si:ch211-266a5.12	si:ch211-266a5.12 [Source:ZFIN;Acc:ZDB-GENE-081104-210]	protein_coding
ENSDARG00000024211	0.164742	1.41985	5.25123	0.270384	0.786865	NA	ENSDART00000134720.2	ifng1	interferon gamma 1 [Source:ZFIN;Acc:ZDB-GENE-040629-1]	protein_coding
ENSDARG00000045671	0	NA	NA	NA	NA	NA	ENSDART00000067153.2	ifng1r	interferon gamma related [Source:ZFIN;Acc:ZDB-GENE-060210-1]	protein_coding
ENSDARG00000045672	0.590357	3.20287	2.6974	1.18739	0.235074	NA	ENSDART00000067154.6	il26	interleukin 26 [Source:ZFIN;Acc:ZDB-GENE-060209-4]	protein_coding
ENSDARG00000045673	0.94123	-0.694032	1.87163	-0.370817	0.710774	NA	ENSDART00000067155.4	il22	interleukin 22 [Source:ZFIN;Acc:ZDB-GENE-060209-3]	protein_coding
ENSDARG00000045675	54.5832	0.00325881	0.233002	0.0139862	0.988841	0.997289	ENSDART00000102010.6	mdm1	Mdm1 nuclear protein [Source:NCBI gene;Acc:557148]	protein_coding
ENSDARG00000045676	181.54	0.151212	0.14431	1.04783	0.294718	0.678956	ENSDART00000171235.3	calua	calumenin a [Source:NCBI gene;Acc:415241]	protein_coding
ENSDARG00000045677	21138.7	-0.0704871	0.07757	-0.90869	0.363514	0.728751	ENSDART00000067160.4	opn1sw1	opsin 1 (cone pigments), short-wave-sensitive 1 [Source:NCBI gene;Acc:30582]	protein_coding
ENSDARG00000081977	3.12929	-0.133068	0.971059	-0.137034	0.891004	NA	ENSDART00000117423.2	dre-mir-729	dre-mir-729 [Source:miRBase;Acc:MI0004773]	miRNA
ENSDARG00000045680	625.246	0.0268918	0.0990204	0.271578	0.785947	0.939642	ENSDART00000187230.1	tnpo3	transportin 3 [Source:ZFIN;Acc:ZDB-GENE-040426-708]	protein_coding
ENSDARG00000045681	37.8034	0.465732	0.278738	1.67086	0.0947494	NA	ENSDART00000165212.2	irf5	interferon regulatory factor 5 [Source:ZFIN;Acc:ZDB-GENE-040426-2587]	protein_coding
ENSDARG00000045683	9.94213	0.983926	0.550627	1.78692	0.0739506	NA	ENSDART00000141395.3	ccdc87	coiled-coil domain containing 87 [Source:ZFIN;Acc:ZDB-GENE-041210-118]	protein_coding
ENSDARG00000078745	388.704	-0.109057	0.108442	-1.00567	0.314573	0.695339	ENSDART00000108928.4	pnpla8	patatin-like phospholipase domain containing 8 [Source:ZFIN;Acc:ZDB-GENE-070705-553]	protein_coding
ENSDARG00000105458	3.04983	0.141115	0.958079	0.14729	0.882903	NA	ENSDART00000173077.2	si:dkeyp-81f3.4	si:dkeyp-81f3.4 [Source:ZFIN;Acc:ZDB-GENE-160113-129]	protein_coding
ENSDARG00000006396	222.115	-0.19621	0.158216	-1.24014	0.214924	0.610408	ENSDART00000109195.4	nrcama	neuronal cell adhesion molecule a [Source:ZFIN;Acc:ZDB-GENE-041210-235]	protein_coding
ENSDARG00000112990	8.65504	-0.41301	0.674224	-0.612571	0.54016	NA	ENSDART00000186900.1	BX897729.1	NA	protein_coding
ENSDARG00000045685	390.49	-0.0101005	0.10478	-0.0963973	0.923205	0.980728	ENSDART00000133157.3	cntn1b	contactin 1b [Source:ZFIN;Acc:ZDB-GENE-041210-236]	protein_coding
ENSDARG00000045687	180.136	-0.104656	0.137101	-0.763346	0.445257	0.787429	ENSDART00000067168.7	pdzrn4	PDZ domain containing ring finger 4 [Source:ZFIN;Acc:ZDB-GENE-041210-237]	protein_coding
ENSDARG00000022550	26.1406	0.18181	0.347263	0.52355	0.600591	NA	ENSDART00000032805.6	gxylt1b	glucoside xylosyltransferase 1b [Source:NCBI gene;Acc:556315]	protein_coding
ENSDARG00000045692	325.054	0.00289777	0.112464	0.0257661	0.979444	0.995179	ENSDART00000141742.3	pphln1	periphilin 1 [Source:ZFIN;Acc:ZDB-GENE-030131-1873]	protein_coding
ENSDARG00000015966	269.278	0.0177137	0.121767	0.145472	0.884338	0.969117	ENSDART00000080334.6	yaf2	YY1 associated factor 2 [Source:ZFIN;Acc:ZDB-GENE-041210-115]	protein_coding
ENSDARG00000045691	75.6149	-0.110544	0.205304	-0.538441	0.590273	0.862418	ENSDART00000067174.4	zcrb1	zinc finger CCHC-type and RNA binding motif 1 [Source:NCBI gene;Acc:550251]	protein_coding
ENSDARG00000045694	282.755	-0.0306729	0.126204	-0.243042	0.807973	0.947548	ENSDART00000144127.2	prickle1b	prickle homolog 1b [Source:ZFIN;Acc:ZDB-GENE-030131-2152]	protein_coding
ENSDARG00000086259	9.25122	0.395804	0.590028	0.670822	0.502334	NA	ENSDART00000150748.2	CU469420.1	NA	unprocessed_pseudogene
ENSDARG00000095980	0.55102	0.894848	2.45727	0.364164	0.715736	NA	ENSDART00000150881.3	CU469420.3	NA	antisense
ENSDARG00000090957	13.7007	0.0649985	0.477763	0.136047	0.891784	NA	ENSDART00000150782.2	CU469420.2	NA	unprocessed_pseudogene
ENSDARG00000096149	2.72553	-1.20993	1.02095	-1.18511	0.235975	NA	ENSDART00000135767.3	CU469420.4	NA	antisense
ENSDARG00000109403	0.0602274	0	5.2679	0	1	NA	ENSDART00000138656.2	si:dkey-234l24.1	si:dkey-234l24.1 [Source:ZFIN;Acc:ZDB-GENE-050420-87]	protein_coding
ENSDARG00000094534	3.06596	0.209691	0.923618	0.227033	0.820398	NA	ENSDART00000140109.2	CR786571.2	NA	unprocessed_pseudogene
ENSDARG00000113738	0.328832	-1.46176	3.39755	-0.43024	0.667021	NA	ENSDART00000142487.2	si:dkey-234l24.7	si:dkey-234l24.7 [Source:ZFIN;Acc:ZDB-GENE-050420-90]	protein_coding
ENSDARG00000097023	0.113717	0	5.2679	0	1	NA	ENSDART00000155086.2	CR786571.3	NA	lincRNA
ENSDARG00000097419	0.271681	2.477	3.55771	0.696234	0.486282	NA	ENSDART00000155171.2	CR786571.4	NA	lincRNA
ENSDARG00000062808	11.9609	-0.100248	0.526921	-0.190252	0.849112	NA	ENSDART00000133180.2	CR786571.1	NA	unprocessed_pseudogene
ENSDARG00000093588	1.54142	-0.00824127	1.50338	-0.00548181	0.995626	NA	ENSDART00000147061.2	si:dkey-234l24.8	si:dkey-234l24.8 [Source:ZFIN;Acc:ZDB-GENE-050420-23]	protein_coding
ENSDARG00000069780	50.1229	0.0305072	0.264077	0.115524	0.90803	0.976865	ENSDART00000141925.2	pus7l	pseudouridine synthase 7 like [Source:NCBI gene;Acc:561376]	processed_transcript
ENSDARG00000011661	214.083	-0.108145	0.135887	-0.795846	0.426122	0.77593	ENSDART00000015134.7	twf1b	twinfilin actin-binding protein 1b [Source:ZFIN;Acc:ZDB-GENE-040711-3]	protein_coding
ENSDARG00000062797	2041.12	-0.0947424	0.0668586	-1.41706	0.156467	0.542328	ENSDART00000133325.3	nell2b	neural EGFL like 2b [Source:ZFIN;Acc:ZDB-GENE-030131-8026]	protein_coding
ENSDARG00000018744	3.55535	-0.602636	0.915783	-0.658055	0.510503	NA	ENSDART00000142845.3	prl2	prolactin 2 [Source:ZFIN;Acc:ZDB-GENE-041210-160]	protein_coding
ENSDARG00000020086	46.6603	-0.186147	0.251834	-0.739167	0.459805	0.797634	ENSDART00000007103.8	nuak1a	NUAK family, SNF1-like kinase, 1a [Source:ZFIN;Acc:ZDB-GENE-041210-122]	protein_coding
ENSDARG00000096496	1.18748	0.316962	1.60241	0.197803	0.843199	NA	ENSDART00000151997.2	BX571705.1	NA	lincRNA
ENSDARG00000092161	6.94438	-0.165471	0.737198	-0.224459	0.8224	NA	ENSDART00000145578.2	si:dkey-261e22.4	si:dkey-261e22.4 [Source:NCBI gene;Acc:100170803]	processed_transcript
ENSDARG00000003811	421.314	0.0829864	0.10305	0.805304	0.420644	0.770643	ENSDART00000143773.3	plxnb2a	plexin b2a [Source:ZFIN;Acc:ZDB-GENE-030131-8917]	protein_coding
ENSDARG00000094799	1.96046	-2.24066	1.62052	-1.38268	0.166764	NA	ENSDART00000137847.2	plxnb2a	plexin b2a [Source:ZFIN;Acc:ZDB-GENE-030131-8917]	protein_coding
ENSDARG00000077090	19.803	-0.155755	0.431354	-0.361083	0.718038	NA	ENSDART00000114977.4	si:ch211-127b11.1	si:ch211-127b11.1 [Source:ZFIN;Acc:ZDB-GENE-041210-159]	protein_coding
ENSDARG00000079892	7.25422	0.145674	0.631636	0.23063	0.817602	NA	ENSDART00000145737.2	si:dkey-183c2.4	si:dkey-183c2.4 [Source:ZFIN;Acc:ZDB-GENE-041210-121]	protein_coding
ENSDARG00000015985	175.53	-0.103991	0.151894	-0.684629	0.493578	0.818383	ENSDART00000079987.5	abcc9	ATP-binding cassette, sub-family C (CFTR/MRP), member 9 [Source:ZFIN;Acc:ZDB-GENE-050517-23]	protein_coding
ENSDARG00000112970	32.2624	0.023143	0.314418	0.0736059	0.941324	NA	ENSDART00000192518.1	BX571719.3	NA	protein_coding
ENSDARG00000045589	3.54496	1.63907	1.18662	1.38129	0.167189	NA	ENSDART00000067031.5	kcnj8	potassium inwardly rectifying channel subfamily J member 8 [Source:ZFIN;Acc:ZDB-GENE-060308-1]	protein_coding
ENSDARG00000112858	0.380003	1.04555	2.89246	0.361473	0.717746	NA	ENSDART00000124383.2	BX571719.2	NA	snRNA
ENSDARG00000057334	276.834	0.025999	0.111519	0.233134	0.815657	0.949108	ENSDART00000131666.2	cmasa	cytidine monophosphate N-acetylneuraminic acid synthetase a [Source:NCBI gene;Acc:561018]	retained_intron
ENSDARG00000113699	2.41472	-1.9053	1.30632	-1.45853	0.144695	NA	ENSDART00000118843.3	BX571719.4	NA	snRNA
ENSDARG00000106193	0	NA	NA	NA	NA	NA	ENSDART00000174909.2	BX571719.1	NA	rRNA
ENSDARG00000045594	57.2786	0.0901541	0.246959	0.365056	0.715069	0.914225	ENSDART00000067035.5	shisal1a	shisa like 1a [Source:NCBI gene;Acc:560435]	protein_coding
ENSDARG00000045595	45.9043	-0.173636	0.252524	-0.687603	0.491703	0.817636	ENSDART00000137829.2	si:dkey-14k9.3	si:dkey-14k9.3 [Source:ZFIN;Acc:ZDB-GENE-030131-2893]	protein_coding
ENSDARG00000006215	611.461	-0.0827176	0.106923	-0.773619	0.439156	0.784169	ENSDART00000187456.1	akr1b1.1	aldo-keto reductase family 1, member B1 (aldose reductase), tandem duplicate 1 [Source:ZFIN;Acc:ZDB-GENE-040625-7]	protein_coding
ENSDARG00000045598	196.328	-0.137228	0.138482	-0.990947	0.321711	0.700796	ENSDART00000067040.6	akr1b1.2	aldo-keto reductase family 1, member B1 (aldose reductase), tandem duplicate 2 [Source:ZFIN;Acc:ZDB-GENE-041210-132]	protein_coding
ENSDARG00000017366	155.633	-0.191958	0.156456	-1.22691	0.219856	0.615891	ENSDART00000110199.4	prdm4	PR domain containing 4 [Source:ZFIN;Acc:ZDB-GENE-041210-131]	protein_coding
ENSDARG00000020101	666.179	0.18082	0.0897672	2.01432	0.0439763	0.314629	ENSDART00000019647.7	psmc2	proteasome 26S subunit, ATPase 2 [Source:ZFIN;Acc:ZDB-GENE-040426-1327]	protein_coding
ENSDARG00000022424	311.24	-0.039898	0.119004	-0.335267	0.737424	0.92141	ENSDART00000038642.4	slc26a5	solute carrier family 26 member 5 [Source:ZFIN;Acc:ZDB-GENE-030131-1566]	protein_coding
ENSDARG00000004497	81.0982	0.350668	0.195708	1.7918	0.0731657	0.394271	ENSDART00000111882.4	tspan33a	tetraspanin 33a [Source:NCBI gene;Acc:436890]	protein_coding
ENSDARG00000002952	228.784	0.113361	0.131702	0.860738	0.389382	0.749763	ENSDART00000005985.7	smo	smoothened, frizzled class receptor [Source:ZFIN;Acc:ZDB-GENE-980526-89]	protein_coding
ENSDARG00000045601	14.9283	0.249649	0.461612	0.54082	0.588631	NA	ENSDART00000067046.5	cax1	cation/H+ exchanger protein 1 [Source:ZFIN;Acc:ZDB-GENE-030131-3044]	protein_coding
ENSDARG00000007764	217.722	0.0542922	0.134875	0.402539	0.687288	0.902373	ENSDART00000134701.2	klhdc10	kelch domain containing 10 [Source:ZFIN;Acc:ZDB-GENE-040426-776]	protein_coding
ENSDARG00000096823	0	NA	NA	NA	NA	NA	ENSDART00000156550.2	BX571796.1	NA	antisense
ENSDARG00000062651	133.437	0.335083	0.152054	2.20371	0.0275451	0.253415	ENSDART00000090837.5	zc3hc1	zinc finger, C3HC-type containing 1 [Source:ZFIN;Acc:ZDB-GENE-061013-94]	protein_coding
ENSDARG00000000019	1387.55	-0.167534	0.0730108	-2.29464	0.0217536	0.22904	ENSDART00000124452.3	ube2h	ubiquitin-conjugating enzyme E2H (UBC8 homolog, yeast) [Source:ZFIN;Acc:ZDB-GENE-030616-67]	protein_coding
ENSDARG00000080467	0	NA	NA	NA	NA	NA	ENSDART00000116015.2	dre-mir-183	dre-mir-183 [Source:miRBase;Acc:MI0001369]	miRNA
ENSDARG00000083126	0.281513	-2.21584	4.17069	-0.531287	0.59522	NA	ENSDART00000117339.3	MIR96	microRNA 96 [Source:HGNC Symbol;Acc:HGNC:31648]	miRNA
ENSDARG00000081095	0.412879	0.925711	2.96269	0.312456	0.754694	NA	ENSDART00000115632.2	dre-mir-182	dre-mir-182 [Source:miRBase;Acc:MI0001368]	miRNA
ENSDARG00000000018	410.019	0.0906896	0.105318	0.8611	0.389183	0.749732	ENSDART00000138183.2	nrf1	nuclear respiratory factor 1 [Source:NCBI gene;Acc:64604]	protein_coding
ENSDARG00000092341	1.5452	0.804393	1.44222	0.557746	0.577018	NA	ENSDART00000132258.4	AL590150.2	NA	lincRNA
ENSDARG00000093247	1.88255	0.407919	1.2587	0.324079	0.745878	NA	ENSDART00000148049.2	BX537358.1	NA	processed_transcript
ENSDARG00000019328	1023.96	-0.134658	0.0835448	-1.6118	0.107005	0.459724	ENSDART00000016230.11	plxna4	plexin A4 [Source:NCBI gene;Acc:325938]	protein_coding
ENSDARG00000032919	556.882	0.0737738	0.101739	0.725131	0.468372	0.803051	ENSDART00000122520.4	chchd3a	coiled-coil-helix-coiled-coil-helix domain containing 3a [Source:ZFIN;Acc:ZDB-GENE-030131-5005]	protein_coding
ENSDARG00000004336	196.518	-0.222607	0.148734	-1.49667	0.134478	0.507737	ENSDART00000021384.9	exoc4	exocyst complex component 4 [Source:ZFIN;Acc:ZDB-GENE-041210-112]	protein_coding
ENSDARG00000094584	0.362568	0.921242	2.9628	0.310936	0.755849	NA	ENSDART00000141550.3	BX470240.1	NA	processed_transcript
ENSDARG00000069698	16.1749	0.0105463	0.435853	0.024197	0.980695	NA	ENSDART00000101613.5	lrguk	leucine-rich repeats and guanylate kinase domain containing [Source:ZFIN;Acc:ZDB-GENE-050419-232]	protein_coding
ENSDARG00000069692	55.9984	-0.0559337	0.237642	-0.235369	0.813922	0.949012	ENSDART00000141566.3	col7a1l	collagen type VII alpha 1-like [Source:ZFIN;Acc:ZDB-GENE-030131-9861]	protein_coding
ENSDARG00000093135	15.4806	0.746056	0.465443	1.60289	0.108958	NA	ENSDART00000147964.2	si:dkey-117n7.2	si:dkey-117n7.2 [Source:ZFIN;Acc:ZDB-GENE-060503-49]	protein_coding
ENSDARG00000092944	5.89089	-0.764679	0.827585	-0.923988	0.355493	NA	ENSDART00000134594.2	si:dkey-117n7.3	si:dkey-117n7.3 [Source:ZFIN;Acc:ZDB-GENE-060503-143]	protein_coding
ENSDARG00000092064	3.92338	-0.0678582	0.945888	-0.0717402	0.942809	NA	ENSDART00000132695.2	si:dkey-117n7.4	si:dkey-117n7.4 [Source:ZFIN;Acc:ZDB-GENE-060503-237]	protein_coding
ENSDARG00000089640	15.907	0.50245	0.455029	1.10422	0.2695	NA	ENSDART00000101575.5	si:dkey-117n7.5	si:dkey-117n7.5 [Source:ZFIN;Acc:ZDB-GENE-060503-331]	protein_coding
ENSDARG00000087241	24.8729	0.13099	0.372387	0.351758	0.72502	NA	ENSDART00000122493.3	ucn3l	urocortin 3, like [Source:ZFIN;Acc:ZDB-GENE-060130-250]	protein_coding
ENSDARG00000034823	738.394	0.0882478	0.103085	0.856069	0.391959	0.752228	ENSDART00000043660.8	copg2	coatomer protein complex, subunit gamma 2 [Source:NCBI gene;Acc:30187]	protein_coding
ENSDARG00000032319	135.341	0.0397112	0.163106	0.24347	0.807642	0.947548	ENSDART00000125389.4	mest	mesoderm specific transcript [Source:ZFIN;Acc:ZDB-GENE-991111-5]	protein_coding
ENSDARG00000097754	0.225453	0	4.21764	0	1	NA	ENSDART00000153821.2	CR749763.5	NA	lincRNA
ENSDARG00000095103	0.20868	0.921238	4.33978	0.212278	0.83189	NA	ENSDART00000139399.2	CR749763.4	NA	processed_transcript
ENSDARG00000093168	0.219499	-0.0405501	4.2602	-0.00951836	0.992406	NA	ENSDART00000136885.2	CR749763.2	NA	processed_transcript
ENSDARG00000093983	5.9985	-0.106526	0.682296	-0.156129	0.875931	NA	ENSDART00000144611.2	CR749763.3	NA	processed_transcript
ENSDARG00000092097	0.232182	0.921238	4.17753	0.220522	0.825464	NA	ENSDART00000132479.2	CR749763.1	NA	processed_transcript
ENSDARG00000113342	0.123816	-1.8133	5.24143	-0.345954	0.729377	NA	ENSDART00000184989.1	CR749763.6	NA	processed_transcript
ENSDARG00000116640	0.0991282	0	5.2679	0	1	NA	ENSDART00000184467.1	CR749763.7	NA	processed_transcript
ENSDARG00000113663	0.0547214	0	5.2679	0	1	NA	ENSDART00000188941.1	BX649423.2	NA	processed_transcript
ENSDARG00000112642	0.437582	-0.0147327	2.82319	-0.00521846	0.995836	NA	ENSDART00000144263.2	BX649423.1	NA	processed_transcript
ENSDARG00000012684	978.03	-0.0892742	0.0807662	-1.10534	0.269012	0.659321	ENSDART00000128079.3	atp2b1a	ATPase plasma membrane Ca2+ transporting 1a [Source:ZFIN;Acc:ZDB-GENE-030925-29]	protein_coding
ENSDARG00000117071	0	NA	NA	NA	NA	NA	ENSDART00000189818.1	BX649423.3	NA	rRNA
ENSDARG00000056954	9.11811	-0.193566	0.560574	-0.345299	0.72987	NA	ENSDART00000050407.7	si:dkeyp-38g8.5	si:dkeyp-38g8.5 [Source:ZFIN;Acc:ZDB-GENE-081104-62]	protein_coding
ENSDARG00000056950	343.192	0.443157	0.35431	1.25076	0.211022	0.604604	ENSDART00000134449.2	epyc	epiphycan [Source:ZFIN;Acc:ZDB-GENE-041008-9]	retained_intron
ENSDARG00000111690	0	NA	NA	NA	NA	NA	ENSDART00000190651.1	BX322608.1	NA	protein_coding
ENSDARG00000056938	703.476	-0.185065	0.109258	-1.69384	0.090295	0.427987	ENSDART00000140190.2	kera	keratocan [Source:NCBI gene;Acc:567017]	protein_coding
ENSDARG00000045580	265.541	0.348468	0.136665	2.5498	0.0107786	0.161836	ENSDART00000186785.1	lum	lumican [Source:ZFIN;Acc:ZDB-GENE-040625-24]	protein_coding
ENSDARG00000012066	550.2	0.343311	0.0959663	3.57741	0.000347012	0.0216368	ENSDART00000188460.1	dcn	decorin [Source:ZFIN;Acc:ZDB-GENE-010102-1]	protein_coding
ENSDARG00000088002	0.437664	-1.00234	3.00272	-0.333812	0.738522	NA	ENSDART00000192700.1	wu:fc23c09	wu:fc23c09 [Source:ZFIN;Acc:ZDB-GENE-030131-2988]	protein_coding
ENSDARG00000027249	3556.79	-0.102524	0.067428	-1.5205	0.128387	0.497437	ENSDART00000033188.5	btg1	B-cell translocation gene 1, anti-proliferative [Source:ZFIN;Acc:ZDB-GENE-010726-1]	protein_coding
ENSDARG00000020749	12.7896	-0.854003	0.52137	-1.638	0.101422	NA	ENSDART00000040708.8	caprin2	caprin family member 2 [Source:NCBI gene;Acc:407729]	protein_coding
ENSDARG00000032653	677.644	-0.209446	0.0921257	-2.27348	0.0229971	0.234436	ENSDART00000042307.7	sinhcaf	SIN3-HDAC complex associated factor [Source:ZFIN;Acc:ZDB-GENE-041210-166]	protein_coding
ENSDARG00000003789	931.413	-0.00682552	0.0777914	-0.0877414	0.930082	0.982721	ENSDART00000033053.6	dennd5b	DENN/MADD domain containing 5B [Source:NCBI gene;Acc:323528]	protein_coding
ENSDARG00000023026	28.2124	0.0505973	0.32793	0.154293	0.877379	NA	ENSDART00000143849.2	pkp2	plakophilin 2 [Source:ZFIN;Acc:ZDB-GENE-041210-167]	protein_coding
ENSDARG00000027316	1105.57	0.0428878	0.0861998	0.49754	0.618808	0.876131	ENSDART00000034441.7	tcp11l2	t-complex 11, testis-specific-like 2 [Source:ZFIN;Acc:ZDB-GENE-040426-1956]	protein_coding
ENSDARG00000095159	2.26438	-0.282068	1.31689	-0.214193	0.830396	NA	ENSDART00000143926.2	BX649500.1	NA	protein_coding
ENSDARG00000093371	2.16169	-0.822062	1.13931	-0.721543	0.470575	NA	ENSDART00000148344.2	BX649476.1	NA	protein_coding
ENSDARG00000004904	145.172	0.696484	0.346477	2.01019	0.0444114	0.316327	ENSDART00000014007.8	gys2	glycogen synthase 2 [Source:ZFIN;Acc:ZDB-GENE-030826-31]	protein_coding
ENSDARG00000093058	501.123	0.101091	0.111536	0.906354	0.364748	0.72895	ENSDART00000134054.3	STMP1	si:dkey-13i19.8 [Source:NCBI gene;Acc:100170826]	protein_coding
ENSDARG00000022795	39.9614	0.0823273	0.274234	0.300209	0.764018	NA	ENSDART00000143006.2	golt1ba	golgi transport 1Ba [Source:ZFIN;Acc:ZDB-GENE-041210-157]	protein_coding
ENSDARG00000056859	19.4957	0.178113	0.385834	0.461631	0.644346	NA	ENSDART00000079429.5	spx	spexin hormone [Source:NCBI gene;Acc:101882535]	protein_coding
ENSDARG00000077985	7.71246	-0.428754	0.625891	-0.685029	0.493326	NA	ENSDART00000113344.3	kiss2	kisspeptin 2 [Source:ZFIN;Acc:ZDB-GENE-090526-1]	protein_coding
ENSDARG00000019644	4985.03	0.0505571	0.07084	0.713681	0.475425	0.80803	ENSDART00000010777.7	ldhba	lactate dehydrogenase Ba [Source:NCBI gene;Acc:30497]	protein_coding
ENSDARG00000027424	615.144	-0.0268699	0.0915219	-0.293589	0.769072	0.934354	ENSDART00000125743.4	slc25a3a	solute carrier family 25 member 3a [Source:ZFIN;Acc:ZDB-GENE-040426-1673]	protein_coding
ENSDARG00000007315	125.99	0.172652	0.155351	1.11137	0.266411	0.65752	ENSDART00000016690.8	tmpoa	thymopoietin a [Source:ZFIN;Acc:ZDB-GENE-030131-6003]	protein_coding
ENSDARG00000007405	534.976	0.0717421	0.0957677	0.749126	0.453781	0.794029	ENSDART00000124627.3	strap	serine/threonine kinase receptor associated protein [Source:ZFIN;Acc:ZDB-GENE-040426-1110]	protein_coding
ENSDARG00000019420	2401.46	-0.1131	0.0714329	-1.58331	0.113351	0.472236	ENSDART00000017726.8	etnk1	ethanolamine kinase 1 [Source:ZFIN;Acc:ZDB-GENE-030328-21]	protein_coding
ENSDARG00000011582	661.597	-0.108402	0.0934402	-1.16012	0.245998	0.642824	ENSDART00000134595.3	sox5	SRY-box transcription factor 5 [Source:ZFIN;Acc:ZDB-GENE-000607-13]	protein_coding
ENSDARG00000085074	0	NA	NA	NA	NA	NA	ENSDART00000120474.3	CR792413.1	NA	rRNA
ENSDARG00000117277	1.56856	2.12095	1.70165	1.24641	0.212615	NA	ENSDART00000194144.1	BX547928.1	NA	lincRNA
ENSDARG00000091957	0.0563389	0	5.2679	0	1	NA	ENSDART00000145880.2	si:dkey-172o10.8	si:dkey-172o10.8 [Source:ZFIN;Acc:ZDB-GENE-070705-313]	protein_coding
ENSDARG00000016815	11.5059	0.617778	0.518169	1.19223	0.23317	NA	ENSDART00000132933.3	casc1	cancer susceptibility candidate 1 [Source:NCBI gene;Acc:566485]	retained_intron
ENSDARG00000045574	409.006	0.0260386	0.103417	0.251783	0.801209	0.945239	ENSDART00000135730.4	lrmp	lymphoid-restricted membrane protein [Source:NCBI gene;Acc:567234]	protein_coding
ENSDARG00000045568	445.084	-0.111294	0.101729	-1.09403	0.273943	0.663391	ENSDART00000138956.2	bcat1	branched chain amino-acid transaminase 1, cytosolic [Source:ZFIN;Acc:ZDB-GENE-030131-9358]	retained_intron
ENSDARG00000094132	11.9309	-0.0603087	0.503768	-0.119715	0.904709	NA	ENSDART00000004717.8	igf1	insulin-like growth factor 1 [Source:ZFIN;Acc:ZDB-GENE-010607-2]	protein_coding
ENSDARG00000094191	75.9356	0.268796	0.197802	1.35891	0.174174	0.558663	ENSDART00000133160.3	nup37	nucleoporin 37 [Source:ZFIN;Acc:ZDB-GENE-040718-363]	protein_coding
ENSDARG00000073959	8.35281	-0.240589	0.647864	-0.371357	0.710372	NA	ENSDART00000111650.4	pmch	pro-melanin-concentrating hormone [Source:ZFIN;Acc:ZDB-GENE-041210-150]	protein_coding
ENSDARG00000029944	27.7264	0.287475	0.321792	0.893356	0.371667	NA	ENSDART00000134467.2	parpbp	PARP1 binding protein [Source:NCBI gene;Acc:678635]	protein_coding
ENSDARG00000093287	0.620515	-0.703395	2.38883	-0.294451	0.768413	NA	ENSDART00000143572.2	BX510924.1	NA	processed_transcript
ENSDARG00000038384	18.0313	-0.0353437	0.413217	-0.0855329	0.931838	NA	ENSDART00000056002.5	th2	tyrosine hydroxylase 2 [Source:ZFIN;Acc:ZDB-GENE-050201-1]	protein_coding
ENSDARG00000020143	681.573	0.131461	0.0954339	1.37751	0.168354	0.55432	ENSDART00000011943.7	pah	phenylalanine hydroxylase [Source:ZFIN;Acc:ZDB-GENE-031006-2]	protein_coding
ENSDARG00000038386	167.372	0.278307	0.140398	1.98227	0.0474489	0.324062	ENSDART00000056005.5	ascl1a	achaete-scute family bHLH transcription factor 1a [Source:NCBI gene;Acc:30466]	protein_coding
ENSDARG00000007175	148.473	0.0900802	0.154222	0.584095	0.559157	0.85127	ENSDART00000021610.10	recql	RecQ helicase-like [Source:ZFIN;Acc:ZDB-GENE-050809-134]	protein_coding
ENSDARG00000002174	69.7126	-0.0860203	0.204496	-0.420646	0.674014	0.898775	ENSDART00000013313.6	itfg2	integrin alpha FG-GAP repeat containing 2 [Source:ZFIN;Acc:ZDB-GENE-041008-161]	protein_coding
ENSDARG00000079985	411.613	-0.311796	0.119731	-2.60414	0.00921054	0.150629	ENSDART00000108814.4	nrip2	nuclear receptor interacting protein 2 [Source:ZFIN;Acc:ZDB-GENE-030131-9425]	protein_coding
ENSDARG00000006011	72.1434	-0.00726034	0.206606	-0.035141	0.971967	0.993686	ENSDART00000007030.7	klhl42	kelch-like family, member 42 [Source:ZFIN;Acc:ZDB-GENE-041210-190]	protein_coding
ENSDARG00000002128	156.024	0.154233	0.154857	0.995972	0.319264	0.698522	ENSDART00000026509.9	cwf19l1	CWF19 like cell cycle control factor 1 [Source:NCBI gene;Acc:387304]	protein_coding
ENSDARG00000115392	0.276799	-1.00234	3.64733	-0.274815	0.783458	NA	ENSDART00000180131.1	BX890572.2	NA	protein_coding
ENSDARG00000045563	162.095	0.0338634	0.148624	0.227846	0.819766	0.949281	ENSDART00000066999.4	washc3	WASH complex subunit 3 [Source:NCBI gene;Acc:393142]	protein_coding
ENSDARG00000045561	17.474	0.266944	0.430459	0.620139	0.535167	NA	ENSDART00000066997.4	dram1	DNA-damage regulated autophagy modulator 1 [Source:ZFIN;Acc:ZDB-GENE-041010-147]	protein_coding
ENSDARG00000030153	248.419	0.152104	0.120945	1.25764	0.208524	0.602883	ENSDART00000121714.5	gnptab	N-acetylglucosamine-1-phosphate transferase subunits alpha and beta [Source:NCBI gene;Acc:553365]	protein_coding
ENSDARG00000014572	538.329	0.351773	0.113425	3.10137	0.00192629	0.065553	ENSDART00000016658.7	chpt1	choline phosphotransferase 1 [Source:NCBI gene;Acc:322605]	protein_coding
ENSDARG00000045560	329.124	0.0446718	0.110997	0.402458	0.687347	0.902373	ENSDART00000024775.10	mybpc1	myosin binding protein C, slow type [Source:ZFIN;Acc:ZDB-GENE-041114-196]	protein_coding
ENSDARG00000094593	0.756839	0	2.34725	0	1	NA	ENSDART00000138131.2	BX890572.1	NA	processed_transcript
ENSDARG00000097601	0.490645	-1.73833	2.64974	-0.656037	0.5118	NA	ENSDART00000157014.2	CT868708.1	NA	antisense
ENSDARG00000087438	2.6268	1.32539	1.175	1.12799	0.259325	NA	ENSDART00000187195.1	spi2	Spi-2 proto-oncogene [Source:ZFIN;Acc:ZDB-GENE-131121-377]	protein_coding
ENSDARG00000012435	1.65222	3.34147	1.68822	1.97928	0.0477842	NA	ENSDART00000025731.7	spic	Spi-C transcription factor (Spi-1/PU.1 related) [Source:ZFIN;Acc:ZDB-GENE-040912-47]	protein_coding
ENSDARG00000016886	3.34356	1.20245	0.944135	1.2736	0.202805	NA	ENSDART00000185502.1	dnajb9b	DnaJ heat shock protein family (Hsp40) member B9b [Source:ZFIN;Acc:ZDB-GENE-050522-76]	protein_coding
ENSDARG00000076690	2.41376	0.540393	1.26788	0.426217	0.66995	NA	ENSDART00000146931.2	avpr2l	arginine vasopressin receptor 2, like [Source:ZFIN;Acc:ZDB-GENE-070705-429]	protein_coding
ENSDARG00000021239	135.157	0.010895	0.174538	0.0624217	0.950227	0.987308	ENSDART00000113507.3	apaf1	apoptotic peptidase activating factor 1 [Source:NCBI gene;Acc:58131]	protein_coding
ENSDARG00000003512	969.149	-0.162188	0.0915766	-1.77107	0.0765495	0.40267	ENSDART00000169704.2	anks1b	ankyrin repeat and sterile alpha motif domain containing 1B [Source:NCBI gene;Acc:565408]	protein_coding
ENSDARG00000111346	0	NA	NA	NA	NA	NA	ENSDART00000191474.1	BX901882.1	NA	rRNA
ENSDARG00000004055	207.956	-0.0209073	0.137777	-0.151748	0.879386	0.967218	ENSDART00000179075.2	uhrf1bp1l	UHRF1 binding protein 1-like [Source:ZFIN;Acc:ZDB-GENE-041210-177]	protein_coding
ENSDARG00000015278	73.5474	0.0232504	0.198623	0.117058	0.906814	0.976186	ENSDART00000135735.2	plxnc1	plexin C1 [Source:ZFIN;Acc:ZDB-GENE-030131-1620]	protein_coding
ENSDARG00000028192	10.1533	0.82527	0.541613	1.52372	0.127578	NA	ENSDART00000033717.6	cradd	CASP2 and RIPK1 domain containing adaptor with death domain [Source:ZFIN;Acc:ZDB-GENE-041010-168]	protein_coding
ENSDARG00000097434	4.72079	0.533284	0.919867	0.579741	0.562089	NA	ENSDART00000154141.2	BX649398.2	NA	antisense
ENSDARG00000045557	76.8446	-0.0780407	0.247408	-0.315433	0.752433	0.928019	ENSDART00000141671.3	socs2	suppressor of cytokine signaling 2 [Source:ZFIN;Acc:ZDB-GENE-041210-171]	protein_coding
ENSDARG00000033757	56.7777	0.529714	0.239167	2.21483	0.0267721	0.250869	ENSDART00000040827.4	ncaph2	non-SMC condensin II complex, subunit H2 [Source:NCBI gene;Acc:562678]	protein_coding
ENSDARG00000045555	0	NA	NA	NA	NA	NA	ENSDART00000150221.2	sco2	SCO cytochrome c oxidase assembly protein 2 [Source:NCBI gene;Acc:606683]	protein_coding
ENSDARG00000117252	1.0258	-1.08866	1.73386	-0.627882	0.530081	NA	ENSDART00000194769.1	BX649398.3	NA	lincRNA
ENSDARG00000073965	2.21412	-0.0164293	1.11507	-0.014734	0.988244	NA	ENSDART00000135276.2	si:dkey-202b22.5	si:dkey-202b22.5 [Source:ZFIN;Acc:ZDB-GENE-041210-175]	protein_coding
ENSDARG00000045552	7.34331	0.222495	0.614266	0.362213	0.717193	NA	ENSDART00000066986.6	si:dkey-202b22.6	si:dkey-202b22.6 [Source:ZFIN;Acc:ZDB-GENE-041210-176]	protein_coding
ENSDARG00000005547	90.4688	0.0132684	0.205243	0.0646472	0.948455	0.986745	ENSDART00000045639.6	rint1	RAD50 interactor 1 [Source:ZFIN;Acc:ZDB-GENE-041210-174]	protein_coding
ENSDARG00000097195	0.686425	-2.38136	2.34747	-1.01444	0.310373	NA	ENSDART00000154154.2	BX649398.1	NA	lincRNA
ENSDARG00000029018	365.514	-0.164623	0.109773	-1.49966	0.133701	0.506075	ENSDART00000049061.5	cdkn1ba	cyclin-dependent kinase inhibitor 1Ba [Source:ZFIN;Acc:ZDB-GENE-040812-3]	protein_coding
ENSDARG00000095705	158.247	0.0634476	0.156559	0.405263	0.685284	0.901765	ENSDART00000137798.3	CDPF1	si:ch211-239e6.4 [Source:NCBI gene;Acc:563220]	protein_coding
ENSDARG00000031777	143.074	-0.209934	0.151929	-1.38179	0.167038	0.554037	ENSDART00000125361.4	pparaa	peroxisome proliferator-activated receptor alpha a [Source:ZFIN;Acc:ZDB-GENE-041210-169]	protein_coding
ENSDARG00000081807	2.81586	-0.440492	1.0697	-0.411792	0.680492	NA	ENSDART00000117021.2	dre-let-7b	dre-let-7b [Source:miRBase;Acc:MI0001865]	miRNA
ENSDARG00000082287	0.268302	-0.118567	3.66264	-0.0323719	0.974175	NA	ENSDART00000117708.2	dre-let-7a-3	dre-let-7a-3 [Source:miRBase;Acc:MI0001860]	miRNA
ENSDARG00000022858	6.56201	0.166622	0.688429	0.242032	0.808755	NA	ENSDART00000142343.2	wnt7ba	wingless-type MMTV integration site family, member 7Ba [Source:ZFIN;Acc:ZDB-GENE-041210-178]	protein_coding
ENSDARG00000008439	39.6646	0.16225	0.281502	0.576374	0.564363	NA	ENSDART00000145747.2	atxn10	ataxin 10 [Source:ZFIN;Acc:ZDB-GENE-060503-180]	protein_coding
ENSDARG00000034717	14.6472	0.264559	0.44968	0.588327	0.556313	NA	ENSDART00000141187.2	def6c	DEF6 guanine nucleotide exchange factor c [Source:ZFIN;Acc:ZDB-GENE-060503-87]	protein_coding
ENSDARG00000069431	2.27324	0.548345	1.15894	0.473143	0.636111	NA	ENSDART00000146450.2	slc26a4	solute carrier family 26 member 4 [Source:ZFIN;Acc:ZDB-GENE-060503-544]	protein_coding
ENSDARG00000003615	171.155	-0.106059	0.316442	-0.33516	0.737504	0.92141	ENSDART00000138662.2	slc26a3.2	solute carrier family 26 member 3, tandem duplicate 2 [Source:ZFIN;Acc:ZDB-GENE-041210-179]	protein_coding
ENSDARG00000007371	4.49768	-0.0390843	0.883479	-0.0442391	0.964714	NA	ENSDART00000146141.3	slc26a3.1	solute carrier family 26 member 3 [Source:ZFIN;Acc:ZDB-GENE-041210-180]	protein_coding
ENSDARG00000015222	125.442	0.100408	0.164766	0.609399	0.54226	0.844118	ENSDART00000140722.3	cbll1	Cbl proto-oncogene-like 1, E3 ubiquitin protein ligase [Source:ZFIN;Acc:ZDB-GENE-040426-691]	protein_coding
ENSDARG00000096473	0	NA	NA	NA	NA	NA	ENSDART00000151844.2	mcat	malonyl CoA:ACP acyltransferase (mitochondrial) [Source:ZFIN;Acc:ZDB-GENE-041111-231]	protein_coding
ENSDARG00000045549	52.4396	0.116386	0.258494	0.450247	0.652532	0.892341	ENSDART00000152086.3	bik	BCL2 interacting killer [Source:ZFIN;Acc:ZDB-GENE-041210-181]	protein_coding
ENSDARG00000016613	7.20284	-0.11934	0.650263	-0.183526	0.854386	NA	ENSDART00000021782.10	mcat	malonyl CoA:ACP acyltransferase (mitochondrial) [Source:ZFIN;Acc:ZDB-GENE-041111-231]	protein_coding
ENSDARG00000008867	508.812	0.194318	0.0948441	2.04882	0.0404799	0.303827	ENSDART00000132081.3	rap1b	RAP1B, member of RAS oncogene family [Source:NCBI gene;Acc:321107]	protein_coding
ENSDARG00000115618	0	NA	NA	NA	NA	NA	ENSDART00000179948.1	BX649534.1	NA	rRNA
ENSDARG00000094428	14.4459	0.87426	0.472853	1.8489	0.0644719	NA	ENSDART00000144814.3	si:dkey-31f5.8	si:dkey-31f5.8 [Source:ZFIN;Acc:ZDB-GENE-041210-182]	protein_coding
ENSDARG00000029524	436.291	-0.0300425	0.10691	-0.281006	0.778706	0.938264	ENSDART00000139730.3	impdh1b	IMP (inosine 5'-monophosphate) dehydrogenase 1b [Source:NCBI gene;Acc:338306]	protein_coding
ENSDARG00000099812	325.254	-0.112579	0.115195	-0.977292	0.328424	0.705708	ENSDART00000166374.2	si:dkey-31f5.11	si:dkey-31f5.11 [Source:ZFIN;Acc:ZDB-GENE-030131-7826]	protein_coding
ENSDARG00000045548	2.00316	1.9876	1.35486	1.46702	0.14237	NA	ENSDART00000133203.2	lepb	leptin b [Source:ZFIN;Acc:ZDB-GENE-041210-183]	protein_coding
ENSDARG00000082824	0.168878	-1.00233	5.1367	-0.195132	0.84529	NA	ENSDART00000118907.2	dre-mir-129-1	dre-mir-129-1 [Source:miRBase;Acc:MI0001983]	miRNA
ENSDARG00000083992	0	NA	NA	NA	NA	NA	ENSDART00000119392.2	BX649263.1	NA	rRNA
ENSDARG00000094118	0.591554	0.0741826	2.29362	0.0323431	0.974198	NA	ENSDART00000136611.2	si:dkey-21o22.2	si:dkey-21o22.2 [Source:ZFIN;Acc:ZDB-GENE-061106-4]	protein_coding
ENSDARG00000006766	1162.96	0.0217087	0.0714334	0.303901	0.761203	0.931738	ENSDART00000100974.5	snd1	staphylococcal nuclease and tudor domain containing 1 [Source:NCBI gene;Acc:324404]	protein_coding
ENSDARG00000069402	1185.71	-0.205158	0.0925025	-2.21786	0.0265644	0.249559	ENSDART00000140028.2	lrrc4.1	leucine rich repeat containing 4.1 [Source:ZFIN;Acc:ZDB-GENE-041210-129]	protein_coding
ENSDARG00000021336	1.64437	-2.31227	1.51322	-1.52805	0.126501	NA	ENSDART00000027919.5	pax4	paired box 4 [Source:ZFIN;Acc:ZDB-GENE-041210-244]	protein_coding
ENSDARG00000045544	16.813	0.0529417	0.424453	0.124729	0.900738	NA	ENSDART00000066964.6	hgfa	hepatocyte growth factor a [Source:ZFIN;Acc:ZDB-GENE-041014-2]	protein_coding
ENSDARG00000014804	179.047	0.0345707	0.13892	0.248853	0.803475	0.946127	ENSDART00000182979.1	cacna2d1a	calcium channel, voltage-dependent, alpha 2/delta subunit 1a [Source:ZFIN;Acc:ZDB-GENE-041210-215]	protein_coding
ENSDARG00000111326	39.5649	-0.164436	0.281935	-0.583242	0.55973	NA	ENSDART00000184359.1	BX323820.1	cadherin-related family member 5, related sequence [Source:NCBI gene;Acc:561298]	protein_coding
ENSDARG00000001912	123.017	0.0126404	0.176662	0.0715516	0.942959	0.985603	ENSDART00000169248.3	drd4-rs	dopamine receptor D4 related sequence [Source:ZFIN;Acc:ZDB-GENE-051113-172]	protein_coding
ENSDARG00000106138	2.22011	0.677087	1.14361	0.592062	0.553809	NA	ENSDART00000179191.2	BX855618.1	NA	protein_coding
ENSDARG00000104301	24.0714	-0.525462	0.386089	-1.36099	0.173517	NA	ENSDART00000167780.2	zgc:193726	zgc:193726 [Source:ZFIN;Acc:ZDB-GENE-081022-35]	protein_coding
ENSDARG00000045543	607.993	-0.0111468	0.0885019	-0.12595	0.899772	0.974566	ENSDART00000066963.4	atp6v1f	ATPase H+ transporting V1 subunit F [Source:ZFIN;Acc:ZDB-GENE-040718-259]	protein_coding
ENSDARG00000045542	254.807	-0.0090933	0.135299	-0.0672091	0.946415	0.986487	ENSDART00000143642.2	lamtor4	late endosomal/lysosomal adaptor, MAPK and MTOR activator 4 [Source:NCBI gene;Acc:561019]	protein_coding
ENSDARG00000045541	184.329	-0.0654952	0.140993	-0.464529	0.642269	0.886674	ENSDART00000024925.6	gcc1	GRIP and coiled-coil domain containing 1 [Source:ZFIN;Acc:ZDB-GENE-040801-118]	protein_coding
ENSDARG00000011605	217.892	-0.178216	0.136555	-1.30509	0.191864	0.58249	ENSDART00000024647.8	dennd6b	DENN/MADD domain containing 6B [Source:ZFIN;Acc:ZDB-GENE-030131-9382]	protein_coding
ENSDARG00000045540	501.643	-0.0596036	0.0973824	-0.612058	0.5405	0.843218	ENSDART00000066961.6	ppp6r2a	protein phosphatase 6, regulatory subunit 2a [Source:ZFIN;Acc:ZDB-GENE-030131-5428]	protein_coding
ENSDARG00000056152	124.94	0.171356	0.160652	1.06663	0.286141	0.673247	ENSDART00000100867.4	fam3c	family with sequence similarity 3 member C [Source:NCBI gene;Acc:334205]	protein_coding
ENSDARG00000056145	14.7757	0.725278	0.461225	1.5725	0.115834	NA	ENSDART00000078587.4	si:dkey-159a18.1	si:dkey-159a18.1 [Source:ZFIN;Acc:ZDB-GENE-041210-204]	protein_coding
ENSDARG00000101236	106.876	-0.0693864	0.195633	-0.354677	0.722832	0.917531	ENSDART00000165558.2	cep83	centrosomal protein 83 [Source:NCBI gene;Acc:100007472]	retained_intron
ENSDARG00000037960	249.043	0.0831779	0.140368	0.59257	0.553469	0.848165	ENSDART00000055317.6	lrrc17	leucine rich repeat containing 17 [Source:ZFIN;Acc:ZDB-GENE-030131-9774]	protein_coding
ENSDARG00000017163	1.1238	-1.50195	1.79986	-0.834483	0.404009	NA	ENSDART00000003621.9	sinup	siaz-interacting nuclear protein [Source:ZFIN;Acc:ZDB-GENE-050913-2]	protein_coding
ENSDARG00000004794	18.2859	-0.0466142	0.428156	-0.108872	0.913304	NA	ENSDART00000135451.3	ccdc146	coiled-coil domain containing 146 [Source:ZFIN;Acc:ZDB-GENE-041210-217]	protein_coding
ENSDARG00000019861	50.7708	0.328737	0.258034	1.27401	0.202661	0.596284	ENSDART00000022539.8	fgl2a	fibrinogen-like 2a [Source:ZFIN;Acc:ZDB-GENE-030131-9506]	protein_coding
ENSDARG00000045481	45.062	-0.0303102	0.255385	-0.118684	0.905525	0.975901	ENSDART00000132464.2	gsap	gamma-secretase activating protein [Source:ZFIN;Acc:ZDB-GENE-041210-216]	protein_coding
ENSDARG00000045482	275.083	-0.143822	0.118724	-1.2114	0.225741	0.622444	ENSDART00000146621.2	stk38l	serine/threonine kinase 38 like [Source:ZFIN;Acc:ZDB-GENE-040426-798]	protein_coding
ENSDARG00000103810	29.7234	0.013508	0.306489	0.0440735	0.964846	NA	ENSDART00000048023.6	cacna2d4a	calcium channel, voltage-dependent, alpha 2/delta subunit 4a [Source:ZFIN;Acc:ZDB-GENE-041210-213]	protein_coding
ENSDARG00000045483	191.544	-0.365818	0.158139	-2.31328	0.0207074	0.222413	ENSDART00000188658.1	lrtm2a	leucine-rich repeats and transmembrane domains 2a [Source:ZFIN;Acc:ZDB-GENE-041210-218]	protein_coding
ENSDARG00000026855	30.6475	-0.375459	0.320544	-1.17132	0.241471	NA	ENSDART00000136069.2	cacna2d4a	calcium channel, voltage-dependent, alpha 2/delta subunit 4a [Source:ZFIN;Acc:ZDB-GENE-041210-213]	protein_coding
ENSDARG00000045484	92.3797	0.16048	0.184137	0.871523	0.383469	0.744502	ENSDART00000066894.6	dcp1b	decapping mRNA 1B [Source:ZFIN;Acc:ZDB-GENE-040819-1]	protein_coding
ENSDARG00000008398	155.003	-0.28765	0.215198	-1.33667	0.181329	0.568068	ENSDART00000132909.3	cacna1c	calcium channel, voltage-dependent, L type, alpha 1C subunit [Source:ZFIN;Acc:ZDB-GENE-020129-1]	protein_coding
ENSDARG00000082618	0	NA	NA	NA	NA	NA	ENSDART00000118392.2	BX248410.1	NA	rRNA
ENSDARG00000009252	59.8442	-0.296606	0.273616	-1.08402	0.278355	0.666895	ENSDART00000130687.4	napepld	N-acyl phosphatidylethanolamine phospholipase D [Source:ZFIN;Acc:ZDB-GENE-030131-3856]	protein_coding
ENSDARG00000011764	171.7	0.0685543	0.137295	0.49932	0.617554	0.875325	ENSDART00000017572.7	ints13	integrator complex subunit 13 [Source:ZFIN;Acc:ZDB-GENE-030131-6224]	protein_coding
ENSDARG00000045485	125.586	-0.0507153	0.168758	-0.30052	0.76378	0.932992	ENSDART00000066895.4	rassf8b	Ras association domain family member 8b [Source:ZFIN;Acc:ZDB-GENE-040426-1338]	protein_coding
ENSDARG00000117503	0.0950097	0	5.2679	0	1	NA	ENSDART00000194210.1	BX248410.5	NA	lincRNA
ENSDARG00000055245	2.9284	-0.284609	1.07726	-0.264197	0.791628	NA	ENSDART00000125685.3	zmp:0000000650	zmp:0000000650 [Source:ZFIN;Acc:ZDB-GENE-130530-653]	protein_coding
ENSDARG00000114678	3.26755	0.345056	0.992717	0.347587	0.72815	NA	ENSDART00000189006.1	BX248410.4	NA	protein_coding
ENSDARG00000090038	2.26812	-0.0742366	1.36057	-0.054563	0.956487	NA	ENSDART00000127576.3	BX248410.2	Schwann cell myelin protein-like [Source:NCBI gene;Acc:101884775]	protein_coding
ENSDARG00000090277	0.393689	0.921242	2.8944	0.318285	0.750269	NA	ENSDART00000125340.3	BX248410.3	sialic acid-binding Ig-like lectin 7 [Source:NCBI gene;Acc:103910452]	protein_coding
ENSDARG00000005476	178.429	-0.276541	0.156189	-1.77056	0.0766339	0.402796	ENSDART00000005847.9	nav3	neuron navigator 3 [Source:NCBI gene;Acc:567779]	protein_coding
ENSDARG00000030614	7032.55	-0.193495	0.0606007	-3.19294	0.00140831	0.0537311	ENSDART00000041861.5	syt1a	synaptotagmin Ia [Source:ZFIN;Acc:ZDB-GENE-040718-165]	protein_coding
ENSDARG00000045486	82.8175	0.230483	0.190895	1.20738	0.227286	0.622833	ENSDART00000139962.2	pawr	PRKC, apoptosis, WT1, regulator [Source:ZFIN;Acc:ZDB-GENE-041010-108]	protein_coding
ENSDARG00000010784	479.482	-0.194575	0.101138	-1.92385	0.0543738	0.346063	ENSDART00000132923.3	ppp1r12a	protein phosphatase 1, regulatory subunit 12A [Source:NCBI gene;Acc:445393]	protein_coding
ENSDARG00000117468	0.170274	-1.44433	5.24892	-0.275167	0.783188	NA	ENSDART00000194130.1	BX569790.3	NA	lincRNA
ENSDARG00000045487	7607.05	0.0673854	0.0957969	0.70342	0.481794	0.811952	ENSDART00000066898.5	rps16	ribosomal protein S16 [Source:ZFIN;Acc:ZDB-GENE-050506-107]	protein_coding
ENSDARG00000092717	1.69786	0.304158	1.76944	0.171895	0.86352	NA	ENSDART00000147838.2	BX569790.1	NA	lincRNA
ENSDARG00000097427	0.109043	-1.00233	5.2679	-0.190272	0.849096	NA	ENSDART00000153600.2	BX569790.2	NA	lincRNA
ENSDARG00000029830	32.0128	0.163343	0.308347	0.529739	0.596293	NA	ENSDART00000040266.4	myf6	myogenic factor 6 [Source:NCBI gene;Acc:404208]	protein_coding
ENSDARG00000007277	30.4199	0.318928	0.326108	0.977984	0.328082	NA	ENSDART00000127664.4	myf5	myogenic factor 5 [Source:ZFIN;Acc:ZDB-GENE-000616-6]	protein_coding
ENSDARG00000098436	0.103864	-0.954739	5.26282	-0.181412	0.856044	NA	ENSDART00000160428.3	BX537156.1	NA	miRNA
ENSDARG00000013414	1236.04	-0.129031	0.0765247	-1.68614	0.091769	0.430082	ENSDART00000019748.9	lin7a	lin-7 homolog A (C. elegans) [Source:ZFIN;Acc:ZDB-GENE-040426-1665]	protein_coding
ENSDARG00000106953	0	NA	NA	NA	NA	NA	ENSDART00000174857.2	BX537308.2	NA	rRNA
ENSDARG00000032218	185.354	0.129174	0.140293	0.920743	0.357185	0.72449	ENSDART00000140400.2	acss3	acyl-CoA synthetase short chain family member 3 [Source:ZFIN;Acc:ZDB-GENE-060503-816]	protein_coding
ENSDARG00000013000	329.147	-0.130603	0.119816	-1.09003	0.275698	0.665065	ENSDART00000142140.2	ppfia2	PTPRF interacting protein alpha 2 [Source:ZFIN;Acc:ZDB-GENE-030131-7905]	protein_coding
ENSDARG00000096999	14.0942	-0.412771	0.500345	-0.824974	0.409387	NA	ENSDART00000156001.2	BX537308.1	NA	antisense
ENSDARG00000095571	0	NA	NA	NA	NA	NA	ENSDART00000145180.2	BX537162.1	NA	processed_transcript
ENSDARG00000055360	317.62	0.324823	0.114962	2.82549	0.00472088	0.107974	ENSDART00000077707.4	llph	LLP homolog, long-term synaptic facilitation factor [Source:NCBI gene;Acc:100003313]	protein_coding
ENSDARG00000012729	120.509	0.582714	0.180448	3.22926	0.00124111	0.0501709	ENSDART00000137814.3	hcls1	hematopoietic cell-specific Lyn substrate 1 [Source:ZFIN;Acc:ZDB-GENE-030131-7191]	protein_coding
ENSDARG00000061951	531.867	-0.0445224	0.0952332	-0.46751	0.640135	0.886257	ENSDART00000131402.3	golgb1	golgin B1 [Source:ZFIN;Acc:ZDB-GENE-030429-9]	protein_coding
ENSDARG00000010454	43.057	0.499078	0.282515	1.76656	0.0773024	NA	ENSDART00000023588.8	guca1a	guanylate cyclase activator 1A [Source:ZFIN;Acc:ZDB-GENE-011128-5]	protein_coding
ENSDARG00000021579	51.0609	0.544438	0.251596	2.16393	0.0304695	0.265276	ENSDART00000037670.5	orc5	origin recognition complex, subunit 5 [Source:ZFIN;Acc:ZDB-GENE-040426-2275]	protein_coding
ENSDARG00000021595	1221.83	-0.117698	0.0764883	-1.53877	0.12386	0.491317	ENSDART00000039277.7	lhfpl3	LHFPL tetraspan subfamily member 3 [Source:NCBI gene;Acc:445050]	protein_coding
ENSDARG00000007523	1047.08	-0.0301262	0.0881382	-0.341807	0.732496	0.919584	ENSDART00000123369.3	kmt2e	lysine (K)-specific methyltransferase 2E [Source:ZFIN;Acc:ZDB-GENE-030131-4120]	protein_coding
ENSDARG00000045490	689.154	0.101915	0.0894127	1.13983	0.254357	0.647172	ENSDART00000146272.3	ndufb2	NADH:ubiquinone oxidoreductase subunit B2 [Source:ZFIN;Acc:ZDB-GENE-040426-1762]	protein_coding
ENSDARG00000018111	162.784	0.0367756	0.155675	0.236233	0.813252	0.948901	ENSDART00000002851.9	kdm7aa	lysine (K)-specific demethylase 7Aa [Source:NCBI gene;Acc:321248]	protein_coding
ENSDARG00000117573	0	NA	NA	NA	NA	NA	ENSDART00000194724.1	BX537168.1	NA	lincRNA
ENSDARG00000034300	39.2999	0.344318	0.283597	1.21411	0.224706	NA	ENSDART00000131161.3	sema3c	sema domain, immunoglobulin domain (Ig), short basic domain, secreted, (semaphorin) 3C [Source:ZFIN;Acc:ZDB-GENE-050513-5]	protein_coding
ENSDARG00000032639	949.974	-0.307933	0.309412	-0.99522	0.319629	0.698877	ENSDART00000050753.6	cd36	CD36 molecule (thrombospondin receptor) [Source:ZFIN;Acc:ZDB-GENE-040718-55]	protein_coding
ENSDARG00000021647	821.646	-0.0834362	0.07977	-1.04596	0.295579	0.679961	ENSDART00000036531.6	gnai1	guanine nucleotide binding protein (G protein), alpha inhibiting activity polypeptide 1 [Source:ZFIN;Acc:ZDB-GENE-040426-1310]	protein_coding
ENSDARG00000016010	314.026	0.168329	0.108797	1.54719	0.121818	0.48722	ENSDART00000040033.9	nup107	nucleoporin 107 [Source:ZFIN;Acc:ZDB-GENE-041210-245]	protein_coding
ENSDARG00000021590	170.209	-0.161779	0.155622	-1.03957	0.29854	0.682238	ENSDART00000009768.9	magi2a	membrane associated guanylate kinase, WW and PDZ domain containing 2a [Source:ZFIN;Acc:ZDB-GENE-050810-4]	protein_coding
ENSDARG00000045493	30.6562	0.103763	0.309161	0.335628	0.737151	NA	ENSDART00000066909.5	slc35e3	solute carrier family 35 member E3 [Source:NCBI gene;Acc:563675]	protein_coding
ENSDARG00000094023	28.4939	0.277051	0.337365	0.821221	0.41152	NA	ENSDART00000131433.2	AL935183.1	NA	processed_transcript
ENSDARG00000033443	253.119	0.0296025	0.121177	0.244292	0.807004	0.947315	ENSDART00000162859.2	mdm2	MDM2 proto-oncogene [Source:NCBI gene;Acc:30637]	protein_coding
ENSDARG00000109358	123.651	-0.320165	0.17347	-1.84565	0.0649435	0.375961	ENSDART00000133056.2	trhde.2	thyrotropin releasing hormone degrading enzyme, tandem duplicate 2 [Source:ZFIN;Acc:ZDB-GENE-070705-89]	protein_coding
ENSDARG00000108552	0	NA	NA	NA	NA	NA	ENSDART00000178695.2	AL929141.1	NA	rRNA
ENSDARG00000108019	0	NA	NA	NA	NA	NA	ENSDART00000175186.2	AL935196.1	NA	rRNA
ENSDARG00000084043	0.265737	0.696132	4.23141	0.164516	0.869325	NA	ENSDART00000119443.2	CR394543.1	NA	rRNA
ENSDARG00000111837	95.0088	-0.274464	0.198116	-1.38537	0.165939	0.552221	ENSDART00000133184.2	trhde.2	thyrotropin releasing hormone degrading enzyme, tandem duplicate 2 [Source:ZFIN;Acc:ZDB-GENE-070705-89]	protein_coding
ENSDARG00000084741	0	NA	NA	NA	NA	NA	ENSDART00000120141.2	AL929006.1	NA	rRNA
ENSDARG00000011769	40.7504	-0.0658305	0.272859	-0.241262	0.809352	NA	ENSDART00000132855.2	cpm	carboxypeptidase M [Source:ZFIN;Acc:ZDB-GENE-041210-191]	processed_transcript
ENSDARG00000022187	45.6598	-0.181313	0.293303	-0.618175	0.53646	0.841747	ENSDART00000143571.2	usp6nl	USP6 N-terminal like [Source:ZFIN;Acc:ZDB-GENE-041210-192]	protein_coding
ENSDARG00000002131	249.409	-0.233785	0.183831	-1.27174	0.203467	0.597408	ENSDART00000133433.3	celf2	cugbp, Elav-like family member 2 [Source:NCBI gene;Acc:373117]	protein_coding
ENSDARG00000016526	937.935	-0.0308837	0.0837517	-0.368754	0.712311	0.912738	ENSDART00000025153.7	gata3	GATA binding protein 3 [Source:NCBI gene;Acc:30458]	protein_coding
ENSDARG00000045513	456.609	-0.00473698	0.0986581	-0.0480141	0.961705	0.991067	ENSDART00000066929.7	taf3	TAF3 RNA polymerase II, TATA box binding protein (TBP)-associated facto [Source:ZFIN;Acc:ZDB-GENE-030131-6406]	protein_coding
ENSDARG00000045514	3271.65	0.155174	0.0761522	2.03769	0.0415812	0.307479	ENSDART00000066930.7	atp5f1c	ATP synthase F1 subunit gamma [Source:ZFIN;Acc:ZDB-GENE-030131-8901]	protein_coding
ENSDARG00000045515	80.6042	0.292525	0.203697	1.43608	0.15098	0.535074	ENSDART00000136643.3	kin	Kin17 DNA and RNA binding protein [Source:ZFIN;Acc:ZDB-GENE-030131-3689]	protein_coding
ENSDARG00000045516	235.908	0.551719	0.404113	1.36526	0.172172	0.556792	ENSDART00000066932.7	itih2	inter-alpha-trypsin inhibitor heavy chain 2 [Source:ZFIN;Acc:ZDB-GENE-040426-1942]	protein_coding
ENSDARG00000045517	3.51415	0.225359	0.901396	0.250011	0.802579	NA	ENSDART00000138121.2	itih5	inter-alpha-trypsin inhibitor heavy chain 5 [Source:ZFIN;Acc:ZDB-GENE-041210-193]	protein_coding
ENSDARG00000045518	79.8208	0.238734	0.193128	1.23615	0.216403	0.612134	ENSDART00000146792.2	tmem110l	transmembrane protein 110, like [Source:ZFIN;Acc:ZDB-GENE-040426-912]	protein_coding
ENSDARG00000045519	47.573	-0.239837	0.260819	-0.919551	0.357808	0.725049	ENSDART00000142992.3	sfmbt2	Scm like with four mbt domains 2 [Source:ZFIN;Acc:ZDB-GENE-041210-196]	protein_coding
ENSDARG00000034173	40.1888	-0.0563963	0.27147	-0.207745	0.835428	NA	ENSDART00000123680.3	prkcq	protein kinase C, theta [Source:ZFIN;Acc:ZDB-GENE-041210-195]	protein_coding
ENSDARG00000001953	847.78	-0.15747	0.106282	-1.48162	0.138441	0.513933	ENSDART00000136720.2	pfkfb3	6-phosphofructo-2-kinase/fructose-2,6-biphosphatase 3 [Source:ZFIN;Acc:ZDB-GENE-040426-2724]	processed_transcript
ENSDARG00000031346	241.725	-0.0544932	0.122125	-0.446207	0.655448	0.893334	ENSDART00000186524.1	rbm17	RNA binding motif protein 17 [Source:ZFIN;Acc:ZDB-GENE-040426-817]	protein_coding
ENSDARG00000069311	2.34561	-0.140702	1.26553	-0.11118	0.911473	NA	ENSDART00000113663.3	il15ra	interleukin 15 receptor subunit alpha [Source:ZFIN;Acc:ZDB-GENE-081022-191]	protein_coding
ENSDARG00000089159	29.2983	0.179697	0.308954	0.58163	0.560816	NA	ENSDART00000139605.2	acot14	acyl-CoA thioesterase 14 [Source:ZFIN;Acc:ZDB-GENE-041210-202]	processed_transcript
ENSDARG00000045522	41.5245	-0.298548	0.355315	-0.840235	0.400777	NA	ENSDART00000133425.2	acot15	acyl-CoA thioesterase 15 [Source:ZFIN;Acc:ZDB-GENE-041210-203]	protein_coding
ENSDARG00000069292	38.9905	1.45533	0.347695	4.18564	2.84368e-05	NA	ENSDART00000100714.5	acot16	acyl-CoA thioesterase 16 [Source:ZFIN;Acc:ZDB-GENE-041210-201]	protein_coding
ENSDARG00000088524	1.65041	-0.569277	1.45875	-0.390251	0.696351	NA	ENSDART00000066943.7	acot17	acyl-CoA thioesterase 17 [Source:ZFIN;Acc:ZDB-GENE-040426-2381]	protein_coding
ENSDARG00000033413	83.0983	0.1513	0.200023	0.756409	0.449404	0.790527	ENSDART00000047113.6	acot18	acyl-CoA thioesterase 18 [Source:ZFIN;Acc:ZDB-GENE-041210-254]	protein_coding
ENSDARG00000045524	108.608	-0.0916035	0.185837	-0.492923	0.622067	0.877202	ENSDART00000141133.2	lamb1b	laminin, beta 1b [Source:ZFIN;Acc:ZDB-GENE-041210-197]	protein_coding
ENSDARG00000045525	135.619	0.299495	0.164766	1.8177	0.0691096	0.38558	ENSDART00000146658.2	tmcc3	transmembrane and coiled-coil domain family 3 [Source:ZFIN;Acc:ZDB-GENE-030131-1811]	protein_coding
ENSDARG00000042469	355.081	0.114774	0.106969	1.07297	0.283286	0.670874	ENSDART00000142491.2	ndufa12	NADH:ubiquinone oxidoreductase subunit A12 [Source:ZFIN;Acc:ZDB-GENE-050828-1]	protein_coding
ENSDARG00000045527	107.625	-0.00920256	0.181917	-0.0505866	0.959655	0.990468	ENSDART00000128968.4	nr2c1	nuclear receptor subfamily 2, group C, member 1 [Source:ZFIN;Acc:ZDB-GENE-041210-198]	protein_coding
ENSDARG00000107892	0	NA	NA	NA	NA	NA	ENSDART00000178113.2	BX640593.1	NA	rRNA
ENSDARG00000045528	55.677	0.103561	0.244948	0.422789	0.672449	0.898216	ENSDART00000066949.3	fgd6	FYVE, RhoGEF and PH domain containing 6 [Source:ZFIN;Acc:ZDB-GENE-041210-200]	protein_coding
ENSDARG00000075215	98.1514	-0.0292337	0.182603	-0.160094	0.872807	0.96399	ENSDART00000136927.4	vezt	vezatin, adherens junctions transmembrane protein [Source:ZFIN;Acc:ZDB-GENE-070705-251]	protein_coding
ENSDARG00000069261	23.2552	-0.0139223	0.367288	-0.0379056	0.969763	NA	ENSDART00000125767.3	metap2a	methionyl aminopeptidase 2a [Source:ZFIN;Acc:ZDB-GENE-061013-5]	protein_coding
ENSDARG00000097579	0.629119	1.14167	2.10017	0.543606	0.586713	NA	ENSDART00000156021.2	CT573048.1	NA	antisense
ENSDARG00000089861	275.711	-0.0221317	0.119537	-0.185144	0.853116	0.958544	ENSDART00000124514.3	usp44	ubiquitin specific peptidase 44 [Source:NCBI gene;Acc:393227]	protein_coding
ENSDARG00000089908	22.4272	0.54652	0.367191	1.48838	0.13665	NA	ENSDART00000126474.4	si:ch211-265o23.1	si:ch211-265o23.1 [Source:ZFIN;Acc:ZDB-GENE-060503-509]	protein_coding
ENSDARG00000032627	357.604	-0.0127928	0.104923	-0.121926	0.902958	0.975073	ENSDART00000039877.8	SCYL2	si:ch211-244b2.1 [Source:ZFIN;Acc:ZDB-GENE-041210-205]	protein_coding
ENSDARG00000069244	22.5677	0.261286	0.355961	0.73403	0.46293	NA	ENSDART00000100611.6	si:ch211-244b2.3	si:ch211-244b2.3 [Source:ZFIN;Acc:ZDB-GENE-030131-4737]	protein_coding
ENSDARG00000045530	27.3475	0.159649	0.33463	0.477092	0.633297	NA	ENSDART00000172012.2	si:ch211-244b2.4	si:ch211-244b2.4 [Source:ZFIN;Acc:ZDB-GENE-030131-8699]	protein_coding
ENSDARG00000097326	0.212929	0	4.31167	0	1	NA	ENSDART00000153532.2	BX957270.1	NA	lincRNA
ENSDARG00000098221	408.106	0.0524882	0.107156	0.489831	0.624253	0.878407	ENSDART00000170709.2	st8sia1	ST8 alpha-N-acetyl-neuraminide alpha-2,8-sialyltransferase 1 [Source:ZFIN;Acc:ZDB-GENE-051005-1]	protein_coding
ENSDARG00000073766	121.383	0.0967678	0.171211	0.565195	0.571941	0.855346	ENSDART00000148296.3	tnni1d	troponin I, skeletal, slow d [Source:ZFIN;Acc:ZDB-GENE-040718-374]	protein_coding
ENSDARG00000078749	1.99602	2.08278	1.41785	1.46898	0.141839	NA	ENSDART00000145955.3	b4galnt3a	beta-1,4-N-acetyl-galactosaminyl transferase 3a [Source:ZFIN;Acc:ZDB-GENE-060503-519]	protein_coding
ENSDARG00000083413	0	NA	NA	NA	NA	NA	ENSDART00000117732.2	CU137645.1	NA	rRNA
ENSDARG00000116145	0	NA	NA	NA	NA	NA	ENSDART00000183291.1	CU137645.2	NA	protein_coding
ENSDARG00000099850	355.442	-0.0245303	0.117445	-0.208867	0.834552	0.953156	ENSDART00000171353.2	iqsec3a	IQ motif and Sec7 domain ArfGEF 3a [Source:ZFIN;Acc:ZDB-GENE-041210-343]	retained_intron
ENSDARG00000107462	0	NA	NA	NA	NA	NA	ENSDART00000179441.2	BX088697.1	NA	rRNA
ENSDARG00000041205	74.1464	-0.27842	0.223876	-1.24363	0.213634	0.60934	ENSDART00000138830.4	slc6a1l	solute carrier family 6 member 1, like [Source:ZFIN;Acc:ZDB-GENE-041210-296]	protein_coding
ENSDARG00000114833	0	NA	NA	NA	NA	NA	ENSDART00000180778.1	CR749777.1	NA	protein_coding
ENSDARG00000029071	9.02494	0.396208	0.569407	0.695826	0.486538	NA	ENSDART00000146459.2	creld2	cysteine-rich with EGF-like domains 2 [Source:NCBI gene;Acc:393495]	processed_transcript
ENSDARG00000041199	40.8163	0.00853952	0.272086	0.0313854	0.974962	NA	ENSDART00000115200.5	alg12	ALG12 alpha-1,6-mannosyltransferase [Source:ZFIN;Acc:ZDB-GENE-041210-295]	protein_coding
ENSDARG00000024306	3.33678	-0.467383	0.91072	-0.513202	0.60781	NA	ENSDART00000131240.3	zbed4	zinc finger, BED-type containing 4 [Source:ZFIN;Acc:ZDB-GENE-041210-305]	protein_coding
ENSDARG00000013596	87.3145	-0.0572236	0.195204	-0.293148	0.769409	0.934354	ENSDART00000145083.3	brd1a	bromodomain containing 1a [Source:ZFIN;Acc:ZDB-GENE-041008-168]	protein_coding
ENSDARG00000084471	0	NA	NA	NA	NA	NA	ENSDART00000119871.2	CR751234.1	NA	rRNA
ENSDARG00000069160	47.139	0.0529806	0.257071	0.206093	0.836718	0.953726	ENSDART00000145806.3	tafa5a	TAFA chemokine like family member 5a [Source:ZFIN;Acc:ZDB-GENE-041210-344]	protein_coding
ENSDARG00000045510	107.754	0.00104004	0.176929	0.0058783	0.99531	0.99901	ENSDART00000066924.8	tbc1d22a	TBC1 domain family, member 22a [Source:ZFIN;Acc:ZDB-GENE-041114-144]	protein_coding
ENSDARG00000069169	60.3331	-0.481629	0.251346	-1.9162	0.0553399	0.347568	ENSDART00000146099.3	cerk	ceramide kinase [Source:ZFIN;Acc:ZDB-GENE-041210-210]	protein_coding
ENSDARG00000069171	136.65	-0.481442	0.173442	-2.77581	0.00550641	0.117575	ENSDART00000134605.3	gramd4a	GRAM domain containing 4a [Source:ZFIN;Acc:ZDB-GENE-041210-211]	protein_coding
ENSDARG00000109808	0.0461718	0	5.2679	0	1	NA	ENSDART00000185221.1	CT583696.1	NA	rRNA
ENSDARG00000069185	241.315	0.0294585	0.134435	0.219128	0.826551	0.95004	ENSDART00000123617.4	celsr1a	cadherin EGF LAG seven-pass G-type receptor 1a [Source:ZFIN;Acc:ZDB-GENE-030616-78]	protein_coding
ENSDARG00000043734	39.0787	0.344381	0.275151	1.25161	0.210713	NA	ENSDART00000064219.7	trmu	tRNA 5-methylaminomethyl-2-thiouridylate methyltransferase [Source:NCBI gene;Acc:553625]	protein_coding
ENSDARG00000096207	0	NA	NA	NA	NA	NA	ENSDART00000150799.2	si:ch73-263o4.3	si:ch73-263o4.3 [Source:ZFIN;Acc:ZDB-GENE-110914-192]	protein_coding
ENSDARG00000096045	19.5314	0.666278	0.390152	1.70774	0.0876849	NA	ENSDART00000150424.3	si:ch73-263o4.4	si:ch73-263o4.4 [Source:ZFIN;Acc:ZDB-GENE-110914-210]	protein_coding
ENSDARG00000014941	12.5939	-0.458682	0.510453	-0.898578	0.368878	NA	ENSDART00000056132.7	tprkb	Tp53rk binding protein [Source:NCBI gene;Acc:492501]	protein_coding
ENSDARG00000053917	64.2027	0.258774	0.229046	1.12979	0.258565	0.650849	ENSDART00000076037.6	alg10	ALG10 alpha-1,2-mannosyltransferase [Source:ZFIN;Acc:ZDB-GENE-110310-8]	protein_coding
ENSDARG00000075820	2.89257	1.60925	1.12335	1.43254	0.151988	NA	ENSDART00000150335.2	CU694442.1	NA	unprocessed_pseudogene
ENSDARG00000076272	53.2215	0.0319847	0.233605	0.136918	0.891096	0.970702	ENSDART00000111603.4	znf1041	zinc finger protein 1041 [Source:ZFIN;Acc:ZDB-GENE-080213-11]	protein_coding
ENSDARG00000111124	0	NA	NA	NA	NA	NA	ENSDART00000175475.2	CU694442.2	NA	rRNA
ENSDARG00000112874	12.0194	0.701443	0.535838	1.30906	0.190515	NA	ENSDART00000150879.2	znf1067	zinc finger protein 1067 [Source:ZFIN;Acc:ZDB-GENE-110913-170]	protein_coding
ENSDARG00000096034	0.173859	1.70499	5.04499	0.337957	0.735396	NA	ENSDART00000150527.2	si:ch73-289h5.5	si:ch73-289h5.5 [Source:ZFIN;Acc:ZDB-GENE-110914-179]	nonsense_mediated_decay
ENSDARG00000077488	18.5433	0.3032	0.418824	0.723931	0.469108	NA	ENSDART00000150438.3	si:ch73-289h5.4	si:ch73-289h5.4 [Source:ZFIN;Acc:ZDB-GENE-110913-10]	protein_coding
ENSDARG00000106572	0	NA	NA	NA	NA	NA	ENSDART00000178343.2	FO704886.1	NA	rRNA
ENSDARG00000115901	0	NA	NA	NA	NA	NA	ENSDART00000193551.1	dre-mir-430c-1	dre-mir-430c-1 [Source:miRBase;Acc:MI0001529]	miRNA
ENSDARG00000115871	0	NA	NA	NA	NA	NA	ENSDART00000181490.1	dre-mir-430b-4	dre-mir-430b-4 [Source:miRBase;Acc:MI0002144]	miRNA
ENSDARG00000116477	0	NA	NA	NA	NA	NA	ENSDART00000181414.1	dre-mir-430a-4	dre-mir-430a-4 [Source:miRBase;Acc:MI0002113]	miRNA
ENSDARG00000116592	0	NA	NA	NA	NA	NA	ENSDART00000190843.1	dre-mir-430c-1	dre-mir-430c-1 [Source:miRBase;Acc:MI0001529]	miRNA
ENSDARG00000111340	0	NA	NA	NA	NA	NA	ENSDART00000182284.1	dre-mir-430b-10	dre-mir-430b-10 [Source:miRBase;Acc:MI0002150]	miRNA
ENSDARG00000109889	0	NA	NA	NA	NA	NA	ENSDART00000186439.1	dre-mir-430a-2	dre-mir-430a-2 [Source:miRBase;Acc:MI0002111]	miRNA
ENSDARG00000115466	0	NA	NA	NA	NA	NA	ENSDART00000180987.1	dre-mir-430c-1	dre-mir-430c-1 [Source:miRBase;Acc:MI0001529]	miRNA
ENSDARG00000112296	0	NA	NA	NA	NA	NA	ENSDART00000186012.1	dre-mir-430b-10	dre-mir-430b-10 [Source:miRBase;Acc:MI0002150]	miRNA
ENSDARG00000111749	0	NA	NA	NA	NA	NA	ENSDART00000185948.1	dre-mir-430a-4	dre-mir-430a-4 [Source:miRBase;Acc:MI0002113]	miRNA
ENSDARG00000111325	0	NA	NA	NA	NA	NA	ENSDART00000192946.1	dre-mir-430c-1	dre-mir-430c-1 [Source:miRBase;Acc:MI0001529]	miRNA
ENSDARG00000110605	0	NA	NA	NA	NA	NA	ENSDART00000184826.1	dre-mir-430b-1	dre-mir-430b-1 [Source:miRBase;Acc:MI0001528]	miRNA
ENSDARG00000114347	0	NA	NA	NA	NA	NA	ENSDART00000180246.1	dre-mir-430a-2	dre-mir-430a-2 [Source:miRBase;Acc:MI0002111]	miRNA
ENSDARG00000114485	0	NA	NA	NA	NA	NA	ENSDART00000183405.1	dre-mir-430c-1	dre-mir-430c-1 [Source:miRBase;Acc:MI0001529]	miRNA
ENSDARG00000109380	0	NA	NA	NA	NA	NA	ENSDART00000182118.1	dre-mir-430b-6	dre-mir-430b-6 [Source:miRBase;Acc:MI0002146]	miRNA
ENSDARG00000111403	0	NA	NA	NA	NA	NA	ENSDART00000189472.1	dre-mir-430a-4	dre-mir-430a-4 [Source:miRBase;Acc:MI0002113]	miRNA
ENSDARG00000114836	0	NA	NA	NA	NA	NA	ENSDART00000190794.1	dre-mir-430c-1	dre-mir-430c-1 [Source:miRBase;Acc:MI0001529]	miRNA
ENSDARG00000116261	0	NA	NA	NA	NA	NA	ENSDART00000186064.1	dre-mir-430b-10	dre-mir-430b-10 [Source:miRBase;Acc:MI0002150]	miRNA
ENSDARG00000113618	0	NA	NA	NA	NA	NA	ENSDART00000192349.1	dre-mir-430a-16	dre-mir-430a-16 [Source:miRBase;Acc:MI0002125]	miRNA
ENSDARG00000114213	0	NA	NA	NA	NA	NA	ENSDART00000184454.1	dre-mir-430b-9	dre-mir-430b-9 [Source:miRBase;Acc:MI0002149]	miRNA
ENSDARG00000115035	0	NA	NA	NA	NA	NA	ENSDART00000182794.1	dre-mir-430a-2	dre-mir-430a-2 [Source:miRBase;Acc:MI0002111]	miRNA
ENSDARG00000110116	0	NA	NA	NA	NA	NA	ENSDART00000192942.1	dre-mir-430c-1	dre-mir-430c-1 [Source:miRBase;Acc:MI0001529]	miRNA
ENSDARG00000113089	0	NA	NA	NA	NA	NA	ENSDART00000129847.2	dre-mir-430b-10	dre-mir-430b-10 [Source:miRBase;Acc:MI0002150]	miRNA
ENSDARG00000110445	0	NA	NA	NA	NA	NA	ENSDART00000184748.1	dre-mir-430c-1	dre-mir-430c-1 [Source:miRBase;Acc:MI0001529]	miRNA
ENSDARG00000116403	0	NA	NA	NA	NA	NA	ENSDART00000185591.1	dre-mir-430b-1	dre-mir-430b-1 [Source:miRBase;Acc:MI0001528]	miRNA
ENSDARG00000111541	0	NA	NA	NA	NA	NA	ENSDART00000186569.1	dre-mir-430a-2	dre-mir-430a-2 [Source:miRBase;Acc:MI0002111]	miRNA
ENSDARG00000116481	0	NA	NA	NA	NA	NA	ENSDART00000180206.1	dre-mir-430c-1	dre-mir-430c-1 [Source:miRBase;Acc:MI0001529]	miRNA
ENSDARG00000113073	0	NA	NA	NA	NA	NA	ENSDART00000182791.1	dre-mir-430b-6	dre-mir-430b-6 [Source:miRBase;Acc:MI0002146]	miRNA
ENSDARG00000111943	0	NA	NA	NA	NA	NA	ENSDART00000127341.3	dre-mir-430a-11	dre-mir-430a-11 [Source:miRBase;Acc:MI0002120]	miRNA
ENSDARG00000116749	0	NA	NA	NA	NA	NA	ENSDART00000184161.1	dre-mir-430c-1	dre-mir-430c-1 [Source:miRBase;Acc:MI0001529]	miRNA
ENSDARG00000109709	0	NA	NA	NA	NA	NA	ENSDART00000193158.1	dre-mir-430b-10	dre-mir-430b-10 [Source:miRBase;Acc:MI0002150]	miRNA
ENSDARG00000114599	0	NA	NA	NA	NA	NA	ENSDART00000185005.1	dre-mir-430c-1	dre-mir-430c-1 [Source:miRBase;Acc:MI0001529]	miRNA
ENSDARG00000112802	0	NA	NA	NA	NA	NA	ENSDART00000186435.1	dre-mir-430b-18	dre-mir-430b-18 [Source:miRBase;Acc:MI0002158]	miRNA
ENSDARG00000111975	0	NA	NA	NA	NA	NA	ENSDART00000181292.1	dre-mir-430a-2	dre-mir-430a-2 [Source:miRBase;Acc:MI0002111]	miRNA
ENSDARG00000114183	0	NA	NA	NA	NA	NA	ENSDART00000190135.1	dre-mir-430c-1	dre-mir-430c-1 [Source:miRBase;Acc:MI0001529]	miRNA
ENSDARG00000109941	0	NA	NA	NA	NA	NA	ENSDART00000190190.1	dre-mir-430b-10	dre-mir-430b-10 [Source:miRBase;Acc:MI0002150]	miRNA
ENSDARG00000115654	0	NA	NA	NA	NA	NA	ENSDART00000182981.1	dre-mir-430a-16	dre-mir-430a-16 [Source:miRBase;Acc:MI0002125]	miRNA
ENSDARG00000114311	0	NA	NA	NA	NA	NA	ENSDART00000185290.1	dre-mir-430b-9	dre-mir-430b-9 [Source:miRBase;Acc:MI0002149]	miRNA
ENSDARG00000115251	0	NA	NA	NA	NA	NA	ENSDART00000185304.1	dre-mir-430a-2	dre-mir-430a-2 [Source:miRBase;Acc:MI0002111]	miRNA
ENSDARG00000113362	0	NA	NA	NA	NA	NA	ENSDART00000180603.1	dre-mir-430c-1	dre-mir-430c-1 [Source:miRBase;Acc:MI0001529]	miRNA
ENSDARG00000109967	0	NA	NA	NA	NA	NA	ENSDART00000190646.1	dre-mir-430b-10	dre-mir-430b-10 [Source:miRBase;Acc:MI0002150]	miRNA
ENSDARG00000113279	0	NA	NA	NA	NA	NA	ENSDART00000186334.1	dre-mir-430c-1	dre-mir-430c-1 [Source:miRBase;Acc:MI0001529]	miRNA
ENSDARG00000115317	0	NA	NA	NA	NA	NA	ENSDART00000192745.1	dre-mir-430b-18	dre-mir-430b-18 [Source:miRBase;Acc:MI0002158]	miRNA
ENSDARG00000116475	0	NA	NA	NA	NA	NA	ENSDART00000193266.1	dre-mir-430a-2	dre-mir-430a-2 [Source:miRBase;Acc:MI0002111]	miRNA
ENSDARG00000110007	0	NA	NA	NA	NA	NA	ENSDART00000179974.1	dre-mir-430c-1	dre-mir-430c-1 [Source:miRBase;Acc:MI0001529]	miRNA
ENSDARG00000110957	0	NA	NA	NA	NA	NA	ENSDART00000190431.1	dre-mir-430b-10	dre-mir-430b-10 [Source:miRBase;Acc:MI0002150]	miRNA
ENSDARG00000113472	0	NA	NA	NA	NA	NA	ENSDART00000179752.1	dre-mir-430a-4	dre-mir-430a-4 [Source:miRBase;Acc:MI0002113]	miRNA
ENSDARG00000115532	0	NA	NA	NA	NA	NA	ENSDART00000189573.1	dre-mir-430c-1	dre-mir-430c-1 [Source:miRBase;Acc:MI0001529]	miRNA
ENSDARG00000114255	0	NA	NA	NA	NA	NA	ENSDART00000185666.1	dre-mir-430b-1	dre-mir-430b-1 [Source:miRBase;Acc:MI0001528]	miRNA
ENSDARG00000112506	0	NA	NA	NA	NA	NA	ENSDART00000188851.1	dre-mir-430a-2	dre-mir-430a-2 [Source:miRBase;Acc:MI0002111]	miRNA
ENSDARG00000113369	0	NA	NA	NA	NA	NA	ENSDART00000168329.2	dre-mir-430c-1	dre-mir-430c-1 [Source:miRBase;Acc:MI0001529]	miRNA
ENSDARG00000109546	0	NA	NA	NA	NA	NA	ENSDART00000186488.1	dre-mir-430b-6	dre-mir-430b-6 [Source:miRBase;Acc:MI0002146]	miRNA
ENSDARG00000110053	0	NA	NA	NA	NA	NA	ENSDART00000189118.1	dre-mir-430a-4	dre-mir-430a-4 [Source:miRBase;Acc:MI0002113]	miRNA
ENSDARG00000116026	0	NA	NA	NA	NA	NA	ENSDART00000181020.1	dre-mir-430c-1	dre-mir-430c-1 [Source:miRBase;Acc:MI0001529]	miRNA
ENSDARG00000114956	0	NA	NA	NA	NA	NA	ENSDART00000183313.1	dre-mir-430b-10	dre-mir-430b-10 [Source:miRBase;Acc:MI0002150]	miRNA
ENSDARG00000074009	28.4034	-0.0161282	0.31438	-0.0513015	0.959085	NA	ENSDART00000110358.5	znf1059	zinc finger protein 1059 [Source:ZFIN;Acc:ZDB-GENE-030131-8437]	protein_coding
ENSDARG00000089318	46.1641	-0.503235	0.27102	-1.85682	0.0633373	0.370092	ENSDART00000136106.4	BX088538.1	NA	unprocessed_pseudogene
ENSDARG00000079222	28.1002	-0.0260146	0.330646	-0.078678	0.937289	NA	ENSDART00000111294.4	zgc:174315	zgc:174315 [Source:ZFIN;Acc:ZDB-GENE-080219-29]	protein_coding
ENSDARG00000088214	27.4169	0.149426	0.327223	0.45665	0.647923	NA	ENSDART00000150629.2	si:dkey-23a23.3	si:dkey-23a23.3 [Source:ZFIN;Acc:ZDB-GENE-110913-89]	protein_coding
ENSDARG00000070203	0	NA	NA	NA	NA	NA	ENSDART00000133357.3	si:dkey-13e3.1	si:dkey-13e3.1 [Source:ZFIN;Acc:ZDB-GENE-060503-805]	protein_coding
ENSDARG00000023036	119.304	0.23985	0.245615	0.976528	0.328803	0.705708	ENSDART00000142951.2	si:dkey-23a23.2	si:dkey-23a23.2 [Source:ZFIN;Acc:ZDB-GENE-060503-158]	protein_coding
ENSDARG00000097728	1.11003	1.83798	1.86749	0.984201	0.325017	NA	ENSDART00000154127.2	CR388132.1	NA	lincRNA
ENSDARG00000104041	48.7039	0.0249156	0.262735	0.0948316	0.924449	0.980834	ENSDART00000169539.2	CR388132.2	NA	protein_coding
ENSDARG00000094824	3.54272	0.735298	0.97193	0.756534	0.449329	NA	ENSDART00000131893.2	si:dkey-23a23.1	si:dkey-23a23.1 [Source:ZFIN;Acc:ZDB-GENE-060503-65]	protein_coding
ENSDARG00000096684	12.6994	0.261689	0.494734	0.528949	0.59684	NA	ENSDART00000153366.3	CR382372.1	NA	lincRNA
ENSDARG00000115593	0.382725	-0.0405502	3.10347	-0.0130661	0.989575	NA	ENSDART00000185164.1	CR847895.1	NA	protein_coding
ENSDARG00000109327	0.0515794	0	5.2679	0	1	NA	ENSDART00000114649.4	znf1140	zinc finger protein 1140 [Source:ZFIN;Acc:ZDB-GENE-080218-12]	protein_coding
ENSDARG00000088082	0.69311	-1.21814	1.97204	-0.617704	0.53677	NA	ENSDART00000133110.4	si:ch211-214c20.1	si:ch211-214c20.1 [Source:ZFIN;Acc:ZDB-GENE-081103-49]	protein_coding
ENSDARG00000112449	6.32428	-0.0136763	0.730132	-0.0187313	0.985055	NA	ENSDART00000168046.2	BX248122.1	gastrula zinc finger protein XlCGF57.1-like [Source:NCBI gene;Acc:103910472]	protein_coding
ENSDARG00000091381	2.77438	0.173931	1.05668	0.164601	0.869258	NA	ENSDART00000132876.3	si:ch211-214c20.1	si:ch211-214c20.1 [Source:ZFIN;Acc:ZDB-GENE-081103-49]	protein_coding
ENSDARG00000096063	5.62424	-0.511178	0.714061	-0.715875	0.474069	NA	ENSDART00000150742.2	si:dkey-191j3.1	si:dkey-191j3.1 [Source:ZFIN;Acc:ZDB-GENE-110914-174]	protein_coding
ENSDARG00000116181	21.3626	-0.253505	0.408788	-0.620139	0.535167	NA	ENSDART00000134990.3	znf1119	zinc finger protein 1119 [Source:ZFIN;Acc:ZDB-GENE-110914-42]	protein_coding
ENSDARG00000099173	17.45	-0.221672	0.420924	-0.526632	0.598449	NA	ENSDART00000170798.2	BX530097.1	NA	protein_coding
ENSDARG00000092140	0.0598526	0.921233	5.2679	0.174877	0.861177	NA	ENSDART00000137904.3	si:ch211-231i17.3	si:ch211-231i17.3 [Source:ZFIN;Acc:ZDB-GENE-081104-47]	protein_coding
ENSDARG00000094903	0.159646	-1.03909	5.2441	-0.198145	0.842932	NA	ENSDART00000150596.2	si:ch211-231i17.4	si:ch211-231i17.4 [Source:ZFIN;Acc:ZDB-GENE-110914-104]	protein_coding
ENSDARG00000093831	0.884347	-1.97785	1.94058	-1.01921	0.308105	NA	ENSDART00000150354.2	znf1121	zinc finger protein 1121 [Source:ZFIN;Acc:ZDB-GENE-110914-9]	protein_coding
ENSDARG00000110852	0.991277	0.688076	1.85173	0.371586	0.710201	NA	ENSDART00000150324.2	znf1111	zinc finger protein 1111 [Source:ZFIN;Acc:ZDB-GENE-110913-113]	protein_coding
ENSDARG00000092968	0.836405	0.896242	2.08318	0.430227	0.667031	NA	ENSDART00000150383.2	znf1128	zinc finger protein 1128 [Source:ZFIN;Acc:ZDB-GENE-110913-167]	protein_coding
ENSDARG00000043792	1.25619	0.187594	1.56256	0.120055	0.904439	NA	ENSDART00000139539.4	si:rp71-7l19.2	si:rp71-7l19.2 [Source:ZFIN;Acc:ZDB-GENE-081103-31]	protein_coding
ENSDARG00000117382	2.36654	1.15796	1.12742	1.02709	0.304376	NA	ENSDART00000194985.1	BX323560.1	NA	lincRNA
ENSDARG00000088870	5.78668	-0.493925	0.738737	-0.668607	0.503746	NA	ENSDART00000135420.3	si:ch211-22k7.9	si:ch211-22k7.9 [Source:ZFIN;Acc:ZDB-GENE-070424-160]	protein_coding
ENSDARG00000089582	20.7717	-0.155331	0.401628	-0.386755	0.698938	NA	ENSDART00000137564.4	si:dkey-265e15.2	si:dkey-265e15.2 [Source:ZFIN;Acc:ZDB-GENE-081103-3]	protein_coding
ENSDARG00000099440	3.71318	0.55056	0.92958	0.592268	0.553671	NA	ENSDART00000164751.2	CR936249.1	NA	processed_transcript
ENSDARG00000114558	0.988634	1.04287	1.64762	0.632957	0.526762	NA	ENSDART00000163550.2	si:dkey-233e3.3	si:dkey-233e3.3 [Source:ZFIN;Acc:ZDB-GENE-110914-41]	protein_coding
ENSDARG00000111979	7.99331	-0.762486	0.614641	-1.24054	0.214776	NA	ENSDART00000183084.1	CR394552.1	NA	protein_coding
ENSDARG00000101497	1.32778	0.447352	1.52724	0.292915	0.769587	NA	ENSDART00000161790.2	znf1047	zinc finger protein 1047 [Source:ZFIN;Acc:ZDB-GENE-110914-204]	protein_coding
ENSDARG00000100142	19.5207	-0.249286	0.38236	-0.651967	0.514423	NA	ENSDART00000165929.2	znf1083	zinc finger protein 1083 [Source:ZFIN;Acc:ZDB-GENE-110914-15]	protein_coding
ENSDARG00000099837	4.021	-0.384676	0.881805	-0.436237	0.662665	NA	ENSDART00000168421.2	si:dkey-199m13.7	si:dkey-199m13.7 [Source:ZFIN;Acc:ZDB-GENE-110914-26]	protein_coding
ENSDARG00000104239	2.83529	-1.43753	1.06977	-1.34377	0.179023	NA	ENSDART00000158990.2	CR383668.2	NA	antisense
ENSDARG00000103202	0.436028	-1.4928	2.66284	-0.560606	0.575066	NA	ENSDART00000159919.2	CR383668.1	NA	lincRNA
ENSDARG00000117163	9.3397	-0.440373	0.541164	-0.81375	0.415788	NA	ENSDART00000158444.2	znf1114	zinc finger protein 1114 [Source:ZFIN;Acc:ZDB-GENE-110914-54]	protein_coding
ENSDARG00000098876	3.67913	-0.191611	0.910457	-0.210456	0.833312	NA	ENSDART00000159935.2	si:dkey-199m13.5	si:dkey-199m13.5 [Source:ZFIN;Acc:ZDB-GENE-110913-174]	protein_coding
ENSDARG00000103471	2.49759	0.0321643	1.22686	0.0262168	0.979084	NA	ENSDART00000164555.2	si:dkey-199m13.4	si:dkey-199m13.4 [Source:ZFIN;Acc:ZDB-GENE-110913-41]	protein_coding
ENSDARG00000104074	0.177689	0.921235	5.02797	0.183222	0.854624	NA	ENSDART00000169290.2	znf1052	zinc finger protein 1052 [Source:ZFIN;Acc:ZDB-GENE-110913-94]	protein_coding
ENSDARG00000101202	0	NA	NA	NA	NA	NA	ENSDART00000169859.2	CU302413.1	NA	processed_pseudogene
ENSDARG00000102559	0.229189	-0.0405501	4.19176	-0.00967376	0.992282	NA	ENSDART00000141715.3	si:dkey-16p19.5	si:dkey-16p19.5 [Source:ZFIN;Acc:ZDB-GENE-120709-69]	protein_coding
ENSDARG00000113016	1.0303	2.30771	1.88591	1.22366	0.221081	NA	ENSDART00000190901.1	CU207245.1	NA	protein_coding
ENSDARG00000101775	1.33795	0.600538	1.57361	0.381631	0.702735	NA	ENSDART00000158528.2	zgc:172014	zgc:172014 [Source:ZFIN;Acc:ZDB-GENE-080215-22]	protein_coding
ENSDARG00000098115	1.77816	0.995833	1.56218	0.637465	0.523822	NA	ENSDART00000184557.1	si:dkey-178j11.5	si:dkey-178j11.5 [Source:ZFIN;Acc:ZDB-GENE-131118-10]	protein_coding
ENSDARG00000101374	70.3067	-0.305982	0.259273	-1.18015	0.23794	0.63381	ENSDART00000166459.2	si:dkey-11n14.1	si:dkey-11n14.1 [Source:ZFIN;Acc:ZDB-GENE-060503-332]	protein_coding
ENSDARG00000110594	0	NA	NA	NA	NA	NA	ENSDART00000181862.1	AL953856.4	NA	snRNA
ENSDARG00000082790	0	NA	NA	NA	NA	NA	ENSDART00000115752.2	AL953856.1	NA	snRNA
ENSDARG00000110759	0	NA	NA	NA	NA	NA	ENSDART00000186221.1	AL953856.5	NA	snRNA
ENSDARG00000115818	0.117619	-1.00233	5.2679	-0.190272	0.849096	NA	ENSDART00000167727.2	znf1099	zinc finger protein 1099 [Source:ZFIN;Acc:ZDB-GENE-060503-829]	protein_coding
ENSDARG00000109664	0	NA	NA	NA	NA	NA	ENSDART00000180388.1	AL953856.3	NA	snRNA
ENSDARG00000115389	0	NA	NA	NA	NA	NA	ENSDART00000185558.1	AL953856.9	NA	snRNA
ENSDARG00000115944	0	NA	NA	NA	NA	NA	ENSDART00000192795.1	AL953856.10	NA	snRNA
ENSDARG00000111938	0	NA	NA	NA	NA	NA	ENSDART00000189207.1	AL953856.7	NA	snRNA
ENSDARG00000114277	0	NA	NA	NA	NA	NA	ENSDART00000189036.1	AL953856.8	NA	snRNA
ENSDARG00000110891	0	NA	NA	NA	NA	NA	ENSDART00000183752.1	AL953856.6	NA	snRNA
ENSDARG00000098340	0.0598526	0.921233	5.2679	0.174877	0.861177	NA	ENSDART00000172254.2	AL953856.2	NA	snRNA
ENSDARG00000113005	0.822381	-0.153075	2.0277	-0.0754918	0.939823	NA	ENSDART00000172541.2	si:dkey-47k16.4	si:dkey-47k16.4 [Source:ZFIN;Acc:ZDB-GENE-110914-131]	protein_coding
ENSDARG00000099699	4.68482	-0.840384	0.828749	-1.01404	0.310564	NA	ENSDART00000164600.2	BX649620.1	NA	lincRNA
ENSDARG00000117318	0.0520892	0.921233	5.2679	0.174877	0.861177	NA	ENSDART00000194690.1	BX571711.22	NA	lincRNA
ENSDARG00000112206	0	NA	NA	NA	NA	NA	ENSDART00000183173.1	BX571711.9	NA	snRNA
ENSDARG00000110785	0	NA	NA	NA	NA	NA	ENSDART00000193990.1	BX571711.6	NA	snRNA
ENSDARG00000117046	0	NA	NA	NA	NA	NA	ENSDART00000192854.1	BX571711.21	NA	snRNA
ENSDARG00000114548	0	NA	NA	NA	NA	NA	ENSDART00000188164.1	BX571711.12	NA	snRNA
ENSDARG00000116138	0	NA	NA	NA	NA	NA	ENSDART00000191332.1	BX571711.16	NA	snRNA
ENSDARG00000115815	0	NA	NA	NA	NA	NA	ENSDART00000192797.1	BX571711.15	NA	snRNA
ENSDARG00000114802	0	NA	NA	NA	NA	NA	ENSDART00000186388.1	BX571711.14	NA	snRNA
ENSDARG00000109445	0	NA	NA	NA	NA	NA	ENSDART00000191457.1	BX571711.2	NA	snRNA
ENSDARG00000114362	0	NA	NA	NA	NA	NA	ENSDART00000190939.1	BX571711.11	NA	snRNA
ENSDARG00000116626	0	NA	NA	NA	NA	NA	ENSDART00000183972.1	BX571711.18	NA	snRNA
ENSDARG00000111726	0	NA	NA	NA	NA	NA	ENSDART00000183186.1	BX571711.8	NA	snRNA
ENSDARG00000114561	0	NA	NA	NA	NA	NA	ENSDART00000188684.1	BX571711.13	NA	snRNA
ENSDARG00000113830	0	NA	NA	NA	NA	NA	ENSDART00000183516.1	BX571711.10	NA	snRNA
ENSDARG00000116681	0	NA	NA	NA	NA	NA	ENSDART00000190137.1	BX571711.19	NA	snRNA
ENSDARG00000110373	0	NA	NA	NA	NA	NA	ENSDART00000191375.1	BX571711.5	NA	snRNA
ENSDARG00000116826	0	NA	NA	NA	NA	NA	ENSDART00000117727.2	BX571711.20	NA	snRNA
ENSDARG00000080902	0	NA	NA	NA	NA	NA	ENSDART00000117748.2	BX571711.1	NA	snRNA
ENSDARG00000109780	0	NA	NA	NA	NA	NA	ENSDART00000184000.1	BX571711.3	NA	snRNA
ENSDARG00000100479	29.6567	0.101491	0.358323	0.283239	0.776994	NA	ENSDART00000165821.2	si:dkey-43f9.4	si:dkey-43f9.4 [Source:ZFIN;Acc:ZDB-GENE-110913-43]	protein_coding
ENSDARG00000110062	0.305476	0	3.81698	0	1	NA	ENSDART00000192668.1	BX571711.4	NA	snRNA
ENSDARG00000116390	0	NA	NA	NA	NA	NA	ENSDART00000191640.1	BX571711.17	NA	snRNA
ENSDARG00000110989	0	NA	NA	NA	NA	NA	ENSDART00000192838.1	BX571711.7	NA	snRNA
ENSDARG00000098143	2.16022	0.246882	1.11891	0.220646	0.825368	NA	ENSDART00000169781.2	si:dkey-57l19.1	si:dkey-57l19.1 [Source:ZFIN;Acc:ZDB-GENE-060503-171]	protein_coding
ENSDARG00000104064	8.18795	0.225722	0.60961	0.370274	0.711179	NA	ENSDART00000189539.1	si:ch211-127b6.2	si:ch211-127b6.2 [Source:ZFIN;Acc:ZDB-GENE-081103-37]	protein_coding
ENSDARG00000110696	0.48353	0.939996	2.59855	0.361738	0.717548	NA	ENSDART00000188401.1	AL590152.1	NA	processed_transcript
ENSDARG00000114172	3.37738	-0.622908	1.10021	-0.566174	0.571276	NA	ENSDART00000140176.3	znf996	zinc finger protein 996 [Source:ZFIN;Acc:ZDB-GENE-110913-147]	protein_coding
ENSDARG00000103143	3.65741	0.859145	0.85625	1.00338	0.315677	NA	ENSDART00000182911.1	si:dkey-19c16.12	si:dkey-19c16.12 [Source:ZFIN;Acc:ZDB-GENE-120703-20]	protein_coding
ENSDARG00000103229	3.01314	-0.527824	1.02185	-0.516537	0.605479	NA	ENSDART00000162161.2	si:dkey-265e15.5	si:dkey-265e15.5 [Source:ZFIN;Acc:ZDB-GENE-081104-6]	retained_intron
ENSDARG00000104211	0.377156	0	3.47588	0	1	NA	ENSDART00000169153.2	BX548173.2	NA	processed_transcript
ENSDARG00000103998	0.77329	0.432222	1.76041	0.245523	0.806052	NA	ENSDART00000169534.2	BX548173.1	NA	unprocessed_pseudogene
ENSDARG00000100061	7.25286	-0.187035	0.654959	-0.285568	0.775209	NA	ENSDART00000190758.1	si:dkey-16p6.1	si:dkey-16p6.1 [Source:ZFIN;Acc:ZDB-GENE-081103-43]	protein_coding
ENSDARG00000116510	0	NA	NA	NA	NA	NA	ENSDART00000183932.1	BX539310.1	uncharacterized LOC110439423 [Source:NCBI gene;Acc:110439423]	protein_coding
ENSDARG00000104412	6.79081	0.204869	0.680908	0.300876	0.763509	NA	ENSDART00000164722.2	si:dkey-72l17.5	si:dkey-72l17.5 [Source:ZFIN;Acc:ZDB-GENE-070424-250]	retained_intron
ENSDARG00000100632	0.45951	-0.907003	2.595	-0.349519	0.7267	NA	ENSDART00000163268.2	BX649328.1	NA	processed_transcript
ENSDARG00000101475	0	NA	NA	NA	NA	NA	ENSDART00000159880.2	BX649328.2	NA	lincRNA
ENSDARG00000110031	0.0577764	-1.00233	5.2679	-0.190272	0.849096	NA	ENSDART00000189126.1	BX649328.3	NA	protein_coding
ENSDARG00000100793	4.13834	-0.261233	0.896127	-0.291514	0.770658	NA	ENSDART00000163904.2	CR450785.1	NA	protein_coding
ENSDARG00000102008	2.21739	-0.467325	1.11686	-0.418428	0.675634	NA	ENSDART00000124106.2	si:dkey-72l17.6	si:dkey-72l17.6 [Source:ZFIN;Acc:ZDB-GENE-110913-49]	protein_coding
ENSDARG00000111875	0	NA	NA	NA	NA	NA	ENSDART00000164675.2	CR450785.11	NA	protein_coding
ENSDARG00000113581	0	NA	NA	NA	NA	NA	ENSDART00000190770.1	CR450785.15	NA	snRNA
ENSDARG00000111217	0	NA	NA	NA	NA	NA	ENSDART00000183056.1	CR450785.7	NA	snRNA
ENSDARG00000116396	0	NA	NA	NA	NA	NA	ENSDART00000188026.1	CR450785.21	NA	snRNA
ENSDARG00000111322	0	NA	NA	NA	NA	NA	ENSDART00000181268.1	CR450785.8	NA	snRNA
ENSDARG00000112824	0	NA	NA	NA	NA	NA	ENSDART00000186214.1	CR450785.12	NA	snRNA
ENSDARG00000114517	0	NA	NA	NA	NA	NA	ENSDART00000184509.1	CR450785.19	NA	snRNA
ENSDARG00000110846	0	NA	NA	NA	NA	NA	ENSDART00000190557.1	CR450785.5	NA	snRNA
ENSDARG00000114778	0	NA	NA	NA	NA	NA	ENSDART00000184105.1	CR450785.20	NA	snRNA
ENSDARG00000109305	0	NA	NA	NA	NA	NA	ENSDART00000184574.1	CR450785.2	NA	snRNA
ENSDARG00000114244	0	NA	NA	NA	NA	NA	ENSDART00000180491.1	CR450785.18	NA	snRNA
ENSDARG00000111750	0	NA	NA	NA	NA	NA	ENSDART00000180533.1	CR450785.9	NA	snRNA
ENSDARG00000110138	0	NA	NA	NA	NA	NA	ENSDART00000183016.1	CR450785.3	NA	snRNA
ENSDARG00000113937	0	NA	NA	NA	NA	NA	ENSDART00000179771.1	CR450785.16	NA	snRNA
ENSDARG00000116916	0	NA	NA	NA	NA	NA	ENSDART00000186875.1	CR450785.23	NA	snRNA
ENSDARG00000113483	0	NA	NA	NA	NA	NA	ENSDART00000186664.1	CR450785.14	NA	snRNA
ENSDARG00000110847	0	NA	NA	NA	NA	NA	ENSDART00000185668.1	CR450785.6	NA	snRNA
ENSDARG00000113058	0	NA	NA	NA	NA	NA	ENSDART00000191754.1	CR450785.13	NA	snRNA
ENSDARG00000111830	0	NA	NA	NA	NA	NA	ENSDART00000186720.1	CR450785.10	NA	snRNA
ENSDARG00000116472	0	NA	NA	NA	NA	NA	ENSDART00000188169.1	CR450785.22	NA	snRNA
ENSDARG00000110566	0	NA	NA	NA	NA	NA	ENSDART00000193009.1	CR450785.4	NA	snRNA
ENSDARG00000113950	0	NA	NA	NA	NA	NA	ENSDART00000179712.1	CR450785.17	NA	snRNA
ENSDARG00000117208	0	NA	NA	NA	NA	NA	ENSDART00000181027.1	CR450785.24	NA	snRNA
ENSDARG00000114925	0.0602274	0	5.2679	0	1	NA	ENSDART00000183134.1	BX005268.1	NA	snRNA
ENSDARG00000075731	1.18446	0.609268	1.7196	0.354308	0.723108	NA	ENSDART00000109176.4	zgc:174698	zgc:174698 [Source:ZFIN;Acc:ZDB-GENE-080204-74]	protein_coding
ENSDARG00000091746	3.22441	0.546805	0.919135	0.594913	0.551902	NA	ENSDART00000151862.2	si:dkey-16p6.1	si:dkey-16p6.1 [Source:ZFIN;Acc:ZDB-GENE-081103-43]	protein_coding
ENSDARG00000095293	7.13723	-0.202341	0.652455	-0.310123	0.756467	NA	ENSDART00000188695.1	si:dkey-265e7.1	si:dkey-265e7.1 [Source:ZFIN;Acc:ZDB-GENE-081103-25]	protein_coding
ENSDARG00000073915	4.7887	-0.614289	0.855578	-0.717981	0.472769	NA	ENSDART00000152013.2	znf1085	zinc finger protein 1085 [Source:ZFIN;Acc:ZDB-GENE-080218-7]	protein_coding
ENSDARG00000107177	1.95214	0.764929	1.38279	0.55318	0.58014	NA	ENSDART00000166485.2	znf1108	zinc finger protein 1108 [Source:ZFIN;Acc:ZDB-GENE-110914-14]	protein_coding
ENSDARG00000089814	10.3152	-0.215688	0.515793	-0.418168	0.675824	NA	ENSDART00000152115.2	znf1042	zinc finger protein 1042 [Source:ZFIN;Acc:ZDB-GENE-120703-14]	protein_coding
ENSDARG00000096499	0.279717	-1.38155	4.54691	-0.303843	0.761247	NA	ENSDART00000151995.2	BX324003.1	NA	lincRNA
ENSDARG00000088245	14.592	0.139565	0.46883	0.297688	0.765941	NA	ENSDART00000137958.3	si:dkey-16p6.1	si:dkey-16p6.1 [Source:ZFIN;Acc:ZDB-GENE-081103-43]	protein_coding
ENSDARG00000109802	0.628433	0.247076	2.29429	0.107692	0.91424	NA	ENSDART00000176728.2	BX324003.2	NA	protein_coding
ENSDARG00000096458	0	NA	NA	NA	NA	NA	ENSDART00000151873.2	si:dkey-26h11.2	si:dkey-26h11.2 [Source:ZFIN;Acc:ZDB-GENE-120709-94]	protein_coding
ENSDARG00000096437	0	NA	NA	NA	NA	NA	ENSDART00000151897.2	si:dkey-26h11.1	si:dkey-26h11.1 [Source:ZFIN;Acc:ZDB-GENE-120709-74]	protein_coding
ENSDARG00000089304	14.8781	0.215188	0.50125	0.429303	0.667703	NA	ENSDART00000146414.3	si:dkeyp-4f2.1	si:dkeyp-4f2.1 [Source:ZFIN;Acc:ZDB-GENE-081103-33]	protein_coding
ENSDARG00000095997	19.2401	-0.0382505	0.392703	-0.097403	0.922406	NA	ENSDART00000150647.2	znf1112	zinc finger protein 1112 [Source:ZFIN;Acc:ZDB-GENE-110913-179]	protein_coding
ENSDARG00000095596	0.965493	-1.3749	1.98058	-0.694191	0.487562	NA	ENSDART00000140679.3	si:dkeyp-4f2.6	si:dkeyp-4f2.6 [Source:ZFIN;Acc:ZDB-GENE-110914-212]	protein_coding
ENSDARG00000094484	1.63997	-3.22621	1.57665	-2.04624	0.0407332	NA	ENSDART00000158001.2	si:ch211-162i8.4	si:ch211-162i8.4 [Source:ZFIN;Acc:ZDB-GENE-110914-48]	protein_coding
ENSDARG00000094308	1.80078	0.402136	1.23989	0.324331	0.745688	NA	ENSDART00000150429.3	si:dkey-247i3.6	si:dkey-247i3.6 [Source:ZFIN;Acc:ZDB-GENE-110913-83]	protein_coding
ENSDARG00000096186	8.48751	0.847704	0.614011	1.3806	0.167401	NA	ENSDART00000150851.2	si:dkey-247i3.5	si:dkey-247i3.5 [Source:ZFIN;Acc:ZDB-GENE-110914-32]	protein_coding
ENSDARG00000088378	1.15047	-0.705111	1.62064	-0.435082	0.663503	NA	ENSDART00000150319.2	znf1000	zinc finger protein 1000 [Source:ZFIN;Acc:ZDB-GENE-110913-165]	protein_coding
ENSDARG00000086449	1.33566	-0.0135498	1.52737	-0.00887136	0.992922	NA	ENSDART00000150500.2	znf1055	zinc finger protein 1055 [Source:ZFIN;Acc:ZDB-GENE-110913-80]	protein_coding
ENSDARG00000096011	5.50257	-0.240262	0.708456	-0.339135	0.734508	NA	ENSDART00000150712.2	si:dkeyp-4f2.3	si:dkeyp-4f2.3 [Source:ZFIN;Acc:ZDB-GENE-110914-117]	protein_coding
ENSDARG00000095521	1.7136	0.878846	1.52797	0.575173	0.565174	NA	ENSDART00000150417.2	znf1090	zinc finger protein 1090 [Source:ZFIN;Acc:ZDB-GENE-110914-10]	protein_coding
ENSDARG00000082253	0.114263	0	5.2679	0	1	NA	ENSDART00000117893.2	CT027578.1	NA	snRNA
ENSDARG00000112409	0	NA	NA	NA	NA	NA	ENSDART00000190342.1	CT027578.2	NA	snRNA
ENSDARG00000104584	18.9562	0.779186	0.417064	1.86827	0.0617251	NA	ENSDART00000150625.2	si:dkeyp-4f2.3	si:dkeyp-4f2.3 [Source:ZFIN;Acc:ZDB-GENE-110914-117]	protein_coding
ENSDARG00000090366	4.13429	0.299836	0.88268	0.339688	0.734092	NA	ENSDART00000189413.1	znf1065	zinc finger protein 1065 [Source:ZFIN;Acc:ZDB-GENE-071004-94]	protein_coding
ENSDARG00000076252	9.77641	0.237196	0.548377	0.432542	0.665347	NA	ENSDART00000111083.3	si:dkey-247i3.1	si:dkey-247i3.1 [Source:ZFIN;Acc:ZDB-GENE-110913-84]	protein_coding
ENSDARG00000096188	0.227053	-1.74626	4.16607	-0.419162	0.675098	NA	ENSDART00000150491.2	CT027801.2	NA	protein_coding
ENSDARG00000096005	0	NA	NA	NA	NA	NA	ENSDART00000140480.3	CT027801.1	NA	protein_coding
ENSDARG00000091013	47.5382	0.361341	0.292912	1.23362	0.217346	0.61285	ENSDART00000150439.3	si:dkey-84h14.2	si:dkey-84h14.2 [Source:ZFIN;Acc:ZDB-GENE-110913-33]	protein_coding
ENSDARG00000103872	0	NA	NA	NA	NA	NA	ENSDART00000159918.2	si:dkey-84h14.4	si:dkey-84h14.4 [Source:ZFIN;Acc:ZDB-GENE-141216-176]	protein_coding
ENSDARG00000087293	3.47326	0.854114	0.887555	0.962322	0.335888	NA	ENSDART00000192537.1	si:dkey-84h14.1	si:dkey-84h14.1 [Source:ZFIN;Acc:ZDB-GENE-110913-51]	protein_coding
ENSDARG00000090461	14.857	0.678694	0.444448	1.52705	0.126749	NA	ENSDART00000132613.3	si:ch211-197f20.1	si:ch211-197f20.1 [Source:ZFIN;Acc:ZDB-GENE-081103-44]	protein_coding
ENSDARG00000117785	0	NA	NA	NA	NA	NA	ENSDART00000194645.1	AL807749.2	NA	lincRNA
ENSDARG00000095989	0	NA	NA	NA	NA	NA	ENSDART00000150273.2	AL807749.1	NA	unprocessed_pseudogene
ENSDARG00000109604	5.08762	-0.471349	0.804543	-0.58586	0.55797	NA	ENSDART00000170238.2	znf1026	zinc finger protein 1026 [Source:ZFIN;Acc:ZDB-GENE-110913-157]	protein_coding
ENSDARG00000098177	3.38007	0.273138	0.950098	0.287484	0.773742	NA	ENSDART00000165044.2	si:dkey-28i19.3	si:dkey-28i19.3 [Source:ZFIN;Acc:ZDB-GENE-110913-17]	protein_coding
ENSDARG00000110665	0	NA	NA	NA	NA	NA	ENSDART00000131186.2	CABZ01060112.2	NA	snRNA
ENSDARG00000100840	0	NA	NA	NA	NA	NA	ENSDART00000170245.2	CABZ01060112.1	NA	snRNA
ENSDARG00000110101	0	NA	NA	NA	NA	NA	ENSDART00000183296.1	CABZ01060113.1	NA	snRNA
ENSDARG00000116594	0	NA	NA	NA	NA	NA	ENSDART00000181758.1	CABZ01060113.2	NA	snRNA
ENSDARG00000101948	17.318	-0.397112	0.434387	-0.914191	0.360617	NA	ENSDART00000162442.2	si:ch211-223g7.6	si:ch211-223g7.6 [Source:ZFIN;Acc:ZDB-GENE-050420-222]	protein_coding
ENSDARG00000117764	0	NA	NA	NA	NA	NA	ENSDART00000194959.1	BX324179.1	NA	lincRNA
ENSDARG00000099330	0.818491	1.27905	1.88271	0.679365	0.496906	NA	ENSDART00000171694.2	si:ch211-246b8.5	si:ch211-246b8.5 [Source:ZFIN;Acc:ZDB-GENE-070705-140]	protein_coding
ENSDARG00000105246	0.264238	-1.00234	3.70132	-0.270806	0.78654	NA	ENSDART00000168294.2	CT025695.1	NA	antisense
ENSDARG00000099432	1.73794	1.36201	1.34872	1.00985	0.312566	NA	ENSDART00000189989.1	si:ch211-246b8.1	si:ch211-246b8.1 [Source:ZFIN;Acc:ZDB-GENE-070705-136]	protein_coding
ENSDARG00000114938	0	NA	NA	NA	NA	NA	ENSDART00000169795.2	CT025695.2	NA	antisense
ENSDARG00000102904	2.31955	0.398815	1.23685	0.322443	0.747117	NA	ENSDART00000168500.2	si:ch211-246b8.2	si:ch211-246b8.2 [Source:ZFIN;Acc:ZDB-GENE-070705-137]	protein_coding
ENSDARG00000102515	0.0461718	0	5.2679	0	1	NA	ENSDART00000167999.2	CR847504.1	NA	retained_intron
ENSDARG00000105063	3.56712	-0.321931	0.854134	-0.376909	0.706241	NA	ENSDART00000167022.2	si:ch211-64i20.3	si:ch211-64i20.3 [Source:ZFIN;Acc:ZDB-GENE-110913-55]	protein_coding
ENSDARG00000099899	2.76428	-0.730068	1.12106	-0.651227	0.5149	NA	ENSDART00000159602.2	si:dkeyp-51g9.4	si:dkeyp-51g9.4 [Source:ZFIN;Acc:ZDB-GENE-160628-1]	protein_coding
ENSDARG00000102716	10.4989	0.153734	0.541741	0.283779	0.77658	NA	ENSDART00000162684.2	AL645691.2	NA	unprocessed_pseudogene
ENSDARG00000090355	0	NA	NA	NA	NA	NA	ENSDART00000150790.3	pimr168	Pim proto-oncogene, serine/threonine kinase, related 168 [Source:ZFIN;Acc:ZDB-GENE-041210-63]	protein_coding
ENSDARG00000112634	0	NA	NA	NA	NA	NA	ENSDART00000185561.1	AL645691.3	NA	rRNA
ENSDARG00000102561	1.02187	0.551082	1.63118	0.337843	0.735481	NA	ENSDART00000158655.2	AL645691.1	gastrula zinc finger protein XlCGF8.2DB-like [Source:NCBI gene;Acc:100536867]	protein_coding
ENSDARG00000103992	4.58287	-0.323263	0.978014	-0.33053	0.741	NA	ENSDART00000167262.2	si:ch211-237a4.2	si:ch211-237a4.2 [Source:ZFIN;Acc:ZDB-GENE-060503-504]	protein_coding
ENSDARG00000099785	0.123063	-1.00128	5.2678	-0.190076	0.849249	NA	ENSDART00000170744.2	si:dkey-146m20.13	si:dkey-146m20.13 [Source:ZFIN;Acc:ZDB-GENE-110914-223]	protein_coding
ENSDARG00000098615	0	NA	NA	NA	NA	NA	ENSDART00000157984.2	BX901954.1	NA	lincRNA
ENSDARG00000114783	2.67787	0.48929	1.15492	0.423657	0.671816	NA	ENSDART00000188148.1	znf985	zinc finger protein 985 [Source:ZFIN;Acc:ZDB-GENE-110914-127]	protein_coding
ENSDARG00000117809	0.37032	1.68516	3.06997	0.548915	0.583064	NA	ENSDART00000194801.1	CR388228.1	NA	lincRNA
ENSDARG00000101459	4.29291	-1.78815	0.943468	-1.8953	0.0580532	NA	ENSDART00000167934.2	si:dkey-279j5.1	si:dkey-279j5.1 [Source:ZFIN;Acc:ZDB-GENE-120703-27]	protein_coding
ENSDARG00000095275	2.66052	0.8884	1.05743	0.840149	0.400825	NA	ENSDART00000133667.3	si:dkey-269p2.1	si:dkey-269p2.1 [Source:ZFIN;Acc:ZDB-GENE-081103-5]	protein_coding
ENSDARG00000113431	3.74948	-0.437173	0.902109	-0.484612	0.627952	NA	ENSDART00000182403.1	si:ch211-276i6.1	si:ch211-276i6.1 [Source:ZFIN;Acc:ZDB-GENE-081103-1]	protein_coding
ENSDARG00000109260	0	NA	NA	NA	NA	NA	ENSDART00000180425.1	BX000703.1	NA	rRNA
ENSDARG00000077266	0.831675	-0.236988	1.88359	-0.125817	0.899876	NA	ENSDART00000109741.4	zgc:174698	zgc:174698 [Source:ZFIN;Acc:ZDB-GENE-080204-74]	protein_coding
ENSDARG00000116675	0	NA	NA	NA	NA	NA	ENSDART00000180449.1	CR847906.2	NA	rRNA
ENSDARG00000099493	3.27952	-0.155422	0.934499	-0.166316	0.867908	NA	ENSDART00000169536.2	CR847906.1	protein NLRC3-like [Source:NCBI gene;Acc:571651]	protein_coding
ENSDARG00000116197	9.12025	0.424593	0.60134	0.706079	0.480139	NA	ENSDART00000171191.2	si:dkeyp-4c4.2	si:dkeyp-4c4.2 [Source:ZFIN;Acc:ZDB-GENE-130530-1]	protein_coding
ENSDARG00000111444	0.0598526	0.921233	5.2679	0.174877	0.861177	NA	ENSDART00000180489.1	CABZ01087265.1	NA	snRNA
ENSDARG00000100961	5.77016	-0.0683894	0.713027	-0.0959142	0.923589	NA	ENSDART00000172316.2	zgc:174653	zgc:174653 [Source:ZFIN;Acc:ZDB-GENE-080218-2]	protein_coding
ENSDARG00000103348	0.747389	1.62048	2.09675	0.772854	0.439609	NA	ENSDART00000159084.2	si:dkey-176f19.7	si:dkey-176f19.7 [Source:ZFIN;Acc:ZDB-GENE-110913-130]	protein_coding
ENSDARG00000114908	0.603878	0.0466858	2.38244	0.0195958	0.984366	NA	ENSDART00000162245.2	znf1089	zinc finger protein 1089 [Source:ZFIN;Acc:ZDB-GENE-110913-116]	protein_coding
ENSDARG00000098167	1.0257	-0.0405503	2.04983	-0.0197823	0.984217	NA	ENSDART00000165440.2	si:dkey-176f19.4	si:dkey-176f19.4 [Source:ZFIN;Acc:ZDB-GENE-110913-20]	protein_coding
ENSDARG00000098677	0.398163	-0.0148043	3.14533	-0.00470674	0.996245	NA	ENSDART00000170143.2	zgc:174180	zgc:174180 [Source:ZFIN;Acc:ZDB-GENE-080206-1]	protein_coding
ENSDARG00000098758	0.492048	0.693109	2.43565	0.284569	0.775974	NA	ENSDART00000162568.2	znf1125	zinc finger protein 1125 [Source:ZFIN;Acc:ZDB-GENE-110913-129]	protein_coding
ENSDARG00000104038	3.29286	-1.4034	1.14061	-1.23039	0.218551	NA	ENSDART00000158190.2	znf1023	zinc finger protein 1023 [Source:ZFIN;Acc:ZDB-GENE-080218-24]	protein_coding
ENSDARG00000101463	0.39063	1.7174	3.159	0.543655	0.586679	NA	ENSDART00000163259.2	si:dkey-176f19.1	si:dkey-176f19.1 [Source:ZFIN;Acc:ZDB-GENE-110914-124]	protein_coding
ENSDARG00000115564	0.351572	0.921241	3.37688	0.272809	0.785	NA	ENSDART00000172017.2	si:ch211-271g18.4	si:ch211-271g18.4 [Source:ZFIN;Acc:ZDB-GENE-110914-58]	protein_coding
ENSDARG00000101623	6.85991	-0.542541	0.679074	-0.798942	0.424324	NA	ENSDART00000145826.3	znf1109	zinc finger protein 1109 [Source:ZFIN;Acc:ZDB-GENE-110914-77]	protein_coding
ENSDARG00000111046	3.08868	-0.162144	1.05198	-0.154132	0.877506	NA	ENSDART00000161697.2	znf1116	zinc finger protein 1116 [Source:ZFIN;Acc:ZDB-GENE-110914-47]	protein_coding
ENSDARG00000099152	3.10292	-0.548346	1.03779	-0.528379	0.597236	NA	ENSDART00000169562.2	si:dkey-190j3.2	si:dkey-190j3.2 [Source:ZFIN;Acc:ZDB-GENE-050208-399]	protein_coding
ENSDARG00000100099	1.01049	-0.568752	1.83853	-0.309352	0.757054	NA	ENSDART00000163816.2	si:dkey-238o14.1	si:dkey-238o14.1 [Source:ZFIN;Acc:ZDB-GENE-081103-10]	protein_coding
ENSDARG00000110802	0	NA	NA	NA	NA	NA	ENSDART00000143181.3	znf1149	zinc finger protein 1149 [Source:ZFIN;Acc:ZDB-GENE-141212-229]	protein_coding
ENSDARG00000104407	24.229	-0.09991	0.34702	-0.287909	0.773417	NA	ENSDART00000167619.2	BX649453.1	gastrula zinc finger protein XlCGF8.2DB-like [Source:NCBI gene;Acc:100150619]	protein_coding
ENSDARG00000098452	6.19849	0.637312	0.707038	0.901383	0.367385	NA	ENSDART00000181349.1	si:dkey-151g22.1	si:dkey-151g22.1 [Source:ZFIN;Acc:ZDB-GENE-041001-115]	protein_coding
ENSDARG00000103473	0.941616	-0.597862	2.07028	-0.288783	0.772747	NA	ENSDART00000166181.2	BX537137.3	NA	sense_overlapping
ENSDARG00000104681	0.499862	0	2.72026	0	1	NA	ENSDART00000172152.2	si:dkeyp-87d1.1	si:dkeyp-87d1.1 [Source:ZFIN;Acc:ZDB-GENE-041014-75]	protein_coding
ENSDARG00000098335	0	NA	NA	NA	NA	NA	ENSDART00000160594.2	BX537137.2	NA	processed_transcript
ENSDARG00000092436	0.448018	-0.713865	2.73723	-0.260799	0.794248	NA	ENSDART00000136773.3	BX537137.1	gastrula zinc finger protein XlCGF7.1 [Source:NCBI gene;Acc:100148466]	protein_coding
ENSDARG00000108175	0.0570239	0	5.2679	0	1	NA	ENSDART00000174458.2	BX571760.1	NA	protein_coding
ENSDARG00000100959	1.26843	-2.21597	1.88018	-1.1786	0.238558	NA	ENSDART00000165241.2	si:dkey-3p4.7	si:dkey-3p4.7 [Source:ZFIN;Acc:ZDB-GENE-131119-47]	protein_coding
ENSDARG00000100896	16.6633	0.0776749	0.422424	0.183879	0.854108	NA	ENSDART00000172013.2	znf973	zinc finger protein 973 [Source:ZFIN;Acc:ZDB-GENE-080218-9]	protein_coding
ENSDARG00000100565	0.107498	0	5.2679	0	1	NA	ENSDART00000167278.2	CR556708.1	NA	processed_transcript
ENSDARG00000117327	0.0570239	0	5.2679	0	1	NA	ENSDART00000194580.1	CR556708.2	NA	lincRNA
ENSDARG00000091327	0	NA	NA	NA	NA	NA	ENSDART00000130981.3	si:ch73-134f24.1	si:ch73-134f24.1 [Source:ZFIN;Acc:ZDB-GENE-091204-108]	protein_coding
ENSDARG00000098179	2.2831	-1.24651	1.21458	-1.02628	0.304758	NA	ENSDART00000160180.2	si:dkeyp-86c4.1	si:dkeyp-86c4.1 [Source:ZFIN;Acc:ZDB-GENE-120214-4]	protein_coding
ENSDARG00000098530	0.114842	-1.00233	5.2679	-0.190272	0.849096	NA	ENSDART00000168299.2	si:dkey-106c17.2	si:dkey-106c17.2 [Source:ZFIN;Acc:ZDB-GENE-060503-612]	protein_coding
ENSDARG00000103405	5.13311	-0.13469	0.813109	-0.165648	0.868434	NA	ENSDART00000158217.2	znf1102	zinc finger protein 1102 [Source:ZFIN;Acc:ZDB-GENE-071004-71]	protein_coding
ENSDARG00000098958	0.442881	-1.92646	3.09755	-0.621931	0.533987	NA	ENSDART00000169302.2	znf1100	zinc finger protein 1100 [Source:ZFIN;Acc:ZDB-GENE-120215-2]	protein_coding
ENSDARG00000102475	16.4856	0.0585509	0.42568	0.137547	0.890599	NA	ENSDART00000169984.2	si:dkey-3p4.1	si:dkey-3p4.1 [Source:ZFIN;Acc:ZDB-GENE-081103-34]	protein_coding
ENSDARG00000113769	5.73998	-0.0467797	0.680823	-0.0687105	0.94522	NA	ENSDART00000168788.2	znf1139	zinc finger protein 1139 [Source:ZFIN;Acc:ZDB-GENE-120214-40]	protein_coding
ENSDARG00000114124	2.61489	1.59571	1.23212	1.29509	0.195289	NA	ENSDART00000138095.3	si:dkey-3p4.8	si:dkey-3p4.8 [Source:ZFIN;Acc:ZDB-GENE-120215-16]	protein_coding
ENSDARG00000116088	0	NA	NA	NA	NA	NA	ENSDART00000184309.1	BX510935.2	NA	snRNA
ENSDARG00000115719	0	NA	NA	NA	NA	NA	ENSDART00000184108.1	BX510935.1	NA	snRNA
ENSDARG00000101688	41.8198	-0.305528	0.291574	-1.04786	0.294705	NA	ENSDART00000170066.2	si:dkey-207l24.2	si:dkey-207l24.2 [Source:ZFIN;Acc:ZDB-GENE-131125-92]	protein_coding
ENSDARG00000104704	25.5788	0.849274	0.335102	2.53438	0.0112647	NA	ENSDART00000171001.2	si:ch211-271g18.1	si:ch211-271g18.1 [Source:ZFIN;Acc:ZDB-GENE-081103-38]	protein_coding
ENSDARG00000112648	28.4948	0.3204	0.332195	0.964493	0.334799	NA	ENSDART00000164505.2	si:dkeyp-82b4.2	si:dkeyp-82b4.2 [Source:ZFIN;Acc:ZDB-GENE-060503-561]	protein_coding
ENSDARG00000114030	0	NA	NA	NA	NA	NA	ENSDART00000193890.1	CR759843.2	NA	protein_coding
ENSDARG00000116992	3.20133	-0.231009	0.963327	-0.239803	0.810483	NA	ENSDART00000131318.3	znf1051	zinc finger protein 1051 [Source:ZFIN;Acc:ZDB-GENE-080218-22]	protein_coding
ENSDARG00000116234	0	NA	NA	NA	NA	NA	ENSDART00000183845.1	CR759843.4	NA	snRNA
ENSDARG00000115662	0	NA	NA	NA	NA	NA	ENSDART00000187233.1	CR759843.3	NA	snRNA
ENSDARG00000113548	0	NA	NA	NA	NA	NA	ENSDART00000159662.2	si:dkeyp-82b4.4	si:dkeyp-82b4.4 [Source:ZFIN;Acc:ZDB-GENE-110914-60]	protein_coding
ENSDARG00000098621	0.219335	-0.880884	4.20788	-0.209341	0.834182	NA	ENSDART00000158775.2	CR759843.1	NA	processed_transcript
ENSDARG00000100653	0	NA	NA	NA	NA	NA	ENSDART00000164716.2	si:dkeyp-82b4.6	si:dkeyp-82b4.6 [Source:ZFIN;Acc:ZDB-GENE-110914-71]	protein_coding
ENSDARG00000101760	3.07351	-0.0567933	0.974969	-0.0582513	0.953548	NA	ENSDART00000164164.2	znf1016	zinc finger protein 1016 [Source:ZFIN;Acc:ZDB-GENE-110913-76]	protein_coding
ENSDARG00000098987	0	NA	NA	NA	NA	NA	ENSDART00000168900.2	znf1071	zinc finger protein 1071 [Source:ZFIN;Acc:ZDB-GENE-110914-46]	protein_coding
ENSDARG00000101223	0	NA	NA	NA	NA	NA	ENSDART00000133264.3	si:ch211-229l10.11	si:ch211-229l10.11 [Source:ZFIN;Acc:ZDB-GENE-110913-131]	protein_coding
ENSDARG00000114761	0	NA	NA	NA	NA	NA	ENSDART00000190703.1	CR381657.6	NA	snRNA
ENSDARG00000115329	0	NA	NA	NA	NA	NA	ENSDART00000186760.1	CR381657.7	NA	snRNA
ENSDARG00000111955	0	NA	NA	NA	NA	NA	ENSDART00000185483.1	CR381657.3	NA	snRNA
ENSDARG00000110824	0	NA	NA	NA	NA	NA	ENSDART00000126538.2	CR381657.2	NA	snRNA
ENSDARG00000112536	0	NA	NA	NA	NA	NA	ENSDART00000180770.1	CR381657.4	NA	snRNA
ENSDARG00000113170	0	NA	NA	NA	NA	NA	ENSDART00000179769.1	CR381657.5	NA	snRNA
ENSDARG00000112541	2.93335	0.145174	1.13339	0.128088	0.898079	NA	ENSDART00000172389.2	znf1093	zinc finger protein 1093 [Source:ZFIN;Acc:ZDB-GENE-110914-12]	protein_coding
ENSDARG00000098357	1.76126	-0.455435	1.41307	-0.322303	0.747223	NA	ENSDART00000158103.2	si:ch211-229l10.4	si:ch211-229l10.4 [Source:ZFIN;Acc:ZDB-GENE-060503-595]	protein_coding
ENSDARG00000102273	0.112669	0	5.2679	0	1	NA	ENSDART00000162448.2	si:ch211-229l10.9	si:ch211-229l10.9 [Source:ZFIN;Acc:ZDB-GENE-110913-139]	protein_coding
ENSDARG00000113527	10.6399	-0.692018	0.546109	-1.26718	0.205091	NA	ENSDART00000158211.2	si:ch211-209n20.3	si:ch211-209n20.3 [Source:ZFIN;Acc:ZDB-GENE-070705-100]	protein_coding
ENSDARG00000099656	0.339006	-0.962632	3.16648	-0.304007	0.761122	NA	ENSDART00000160537.2	CR381657.1	NA	unprocessed_pseudogene
ENSDARG00000110670	1.38557	0.621642	1.45044	0.42859	0.668222	NA	ENSDART00000164517.2	znf1092	szinc finger protein 1092 [Source:ZFIN;Acc:ZDB-GENE-110914-23]	protein_coding
ENSDARG00000110745	1.95036	-0.295882	1.18618	-0.249441	0.80302	NA	ENSDART00000168884.2	znf994	zinc finger protein 994 [Source:ZFIN;Acc:ZDB-GENE-110913-145]	protein_coding
ENSDARG00000101977	0.442289	2.18985	2.77963	0.787822	0.430801	NA	ENSDART00000167124.2	si:ch211-209n20.59	si:ch211-209n20.59 [Source:ZFIN;Acc:ZDB-GENE-120709-58]	protein_coding
ENSDARG00000099382	1.19801	3.4967	1.86163	1.8783	0.0603399	NA	ENSDART00000157412.2	si:ch211-209n20.1	si:ch211-209n20.1 [Source:ZFIN;Acc:ZDB-GENE-070705-98]	protein_coding
ENSDARG00000098127	0.103196	0	5.2679	0	1	NA	ENSDART00000157923.2	BX324212.1	NA	lincRNA
ENSDARG00000110372	0.114972	0	5.2679	0	1	NA	ENSDART00000191971.1	BX324212.2	NA	protein_coding
ENSDARG00000092304	0	NA	NA	NA	NA	NA	ENSDART00000136793.3	si:dkey-59l11.7	si:dkey-59l11.7 [Source:ZFIN;Acc:ZDB-GENE-060503-643]	protein_coding
ENSDARG00000034095	5.31329	-1.39105	0.870218	-1.59851	0.109929	NA	ENSDART00000151952.3	si:dkey-59l11.10	si:dkey-59l11.10 [Source:ZFIN;Acc:ZDB-GENE-120703-17]	protein_coding
ENSDARG00000116177	6.97699	0.456405	0.68138	0.669824	0.50297	NA	ENSDART00000177741.2	znf1127	zinc finger protein 1127 [Source:ZFIN;Acc:ZDB-GENE-110914-37]	protein_coding
ENSDARG00000110433	1.96008	0.842494	1.36915	0.61534	0.53833	NA	ENSDART00000150385.2	znf997	zinc finger protein 997 [Source:ZFIN;Acc:ZDB-GENE-110914-80]	protein_coding
ENSDARG00000092926	0	NA	NA	NA	NA	NA	ENSDART00000142713.2	si:dkey-66k12.3	si:dkey-66k12.3 [Source:ZFIN;Acc:ZDB-GENE-060503-927]	protein_coding
ENSDARG00000093747	0.111012	0.921233	5.2679	0.174877	0.861177	NA	ENSDART00000133258.2	si:dkey-122c11.1	si:dkey-122c11.1 [Source:ZFIN;Acc:ZDB-GENE-060531-74]	protein_coding
ENSDARG00000087070	14.9994	-0.350793	0.455972	-0.769329	0.441698	NA	ENSDART00000150397.2	znf977	zinc finger protein 977 [Source:ZFIN;Acc:ZDB-GENE-110913-138]	protein_coding
ENSDARG00000115506	0.314542	0.900882	3.25345	0.276901	0.781856	NA	ENSDART00000150394.2	si:dkey-122c11.8	si:dkey-122c11.8 [Source:ZFIN;Acc:ZDB-GENE-110913-23]	protein_coding
ENSDARG00000111831	0.120075	-1.00233	5.2679	-0.190272	0.849096	NA	ENSDART00000189450.1	CR407594.1	NA	protein_coding
ENSDARG00000087788	8.1061	0.957701	0.613894	1.56004	0.11875	NA	ENSDART00000150641.2	si:ch211-22k7.9	si:ch211-22k7.9 [Source:ZFIN;Acc:ZDB-GENE-070424-160]	retained_intron
ENSDARG00000112386	0.15174	0	5.2679	0	1	NA	ENSDART00000164912.2	si:ch73-236c18.2	si:ch73-236c18.2 [Source:ZFIN;Acc:ZDB-GENE-121214-2]	protein_coding
ENSDARG00000113753	0	NA	NA	NA	NA	NA	ENSDART00000169154.2	CR352303.1	NA	rRNA
ENSDARG00000115323	0	NA	NA	NA	NA	NA	ENSDART00000189442.1	BX548067.3	NA	snRNA
ENSDARG00000101301	2.82849	0.296795	1.06939	0.277536	0.781369	NA	ENSDART00000160640.2	si:dkey-261o4.1	si:dkey-261o4.1 [Source:ZFIN;Acc:ZDB-GENE-141211-74]	protein_coding
ENSDARG00000102927	3.4018	-1.02575	0.986177	-1.04013	0.298282	NA	ENSDART00000161855.2	si:dkey-156k2.4	si:dkey-156k2.4 [Source:ZFIN;Acc:ZDB-GENE-110913-8]	protein_coding
ENSDARG00000102358	1.13922	-0.159861	1.67048	-0.0956978	0.923761	NA	ENSDART00000168526.2	si:dkey-261o4.9	si:dkey-261o4.9 [Source:ZFIN;Acc:ZDB-GENE-141211-1]	protein_coding
ENSDARG00000103045	5.03399	0.269099	0.768081	0.350352	0.726074	NA	ENSDART00000160101.2	BX548067.1	si:dkey-261o4.8 [Source:NCBI gene;Acc:100537246]	processed_transcript
ENSDARG00000110256	0	NA	NA	NA	NA	NA	ENSDART00000158054.2	BX548067.2	NA	processed_transcript
ENSDARG00000110611	0.0602274	0	5.2679	0	1	NA	ENSDART00000170704.2	BX950868.3	NA	lincRNA
ENSDARG00000104423	2.90734	-0.807635	1.04645	-0.771788	0.44024	NA	ENSDART00000161173.2	BX950868.2	NA	lincRNA
ENSDARG00000100699	0	NA	NA	NA	NA	NA	ENSDART00000163313.2	BX950868.1	NA	lincRNA
ENSDARG00000108525	0.0592852	0.921233	5.2679	0.174877	0.861177	NA	ENSDART00000176004.2	CR749167.2	NA	protein_coding
ENSDARG00000103755	20.2117	-0.146131	0.400608	-0.364772	0.715282	NA	ENSDART00000161152.2	si:dkeyp-4c4.1	si:dkeyp-4c4.1 [Source:ZFIN;Acc:ZDB-GENE-081104-4]	protein_coding
ENSDARG00000100165	0.104793	-0.0405499	5.2679	-0.00769753	0.993858	NA	ENSDART00000164669.2	CR749167.1	NA	lincRNA
ENSDARG00000109211	4.88802	-0.410356	0.778593	-0.527048	0.59816	NA	ENSDART00000124410.3	znf979	zinc finger protein 979 [Source:ZFIN;Acc:ZDB-GENE-110913-140]	protein_coding
ENSDARG00000104850	21.1598	0.232619	0.373554	0.62272	0.533468	NA	ENSDART00000167236.2	si:ch211-215p11.1	si:ch211-215p11.1 [Source:ZFIN;Acc:ZDB-GENE-060531-33]	protein_coding
ENSDARG00000091062	1.00468	0.1245	1.93343	0.0643936	0.948657	NA	ENSDART00000110827.3	si:dkey-199k11.6	si:dkey-199k11.6 [Source:ZFIN;Acc:ZDB-GENE-060531-88]	protein_coding
ENSDARG00000101731	0.544099	2.60963	2.68195	0.973034	0.330537	NA	ENSDART00000165127.2	BX649341.1	NA	lincRNA
ENSDARG00000101817	11.0657	0.0788123	0.51112	0.154195	0.877456	NA	ENSDART00000167808.2	si:dkey-5i16.5	si:dkey-5i16.5 [Source:ZFIN;Acc:ZDB-GENE-131120-160]	protein_coding
ENSDARG00000105161	10.9557	0.524033	0.495661	1.05724	0.290402	NA	ENSDART00000168982.2	si:ch211-238e22.8	si:ch211-238e22.8 [Source:ZFIN;Acc:ZDB-GENE-050419-231]	protein_coding
ENSDARG00000109864	0.445887	0.7046	2.59229	0.271807	0.785771	NA	ENSDART00000152091.2	znf995	zinc finger protein 995 [Source:ZFIN;Acc:ZDB-GENE-080215-13]	protein_coding
ENSDARG00000096467	0.259815	0	3.71138	0	1	NA	ENSDART00000151870.2	si:ch211-246n15.2	si:ch211-246n15.2 [Source:ZFIN;Acc:ZDB-GENE-120703-24]	protein_coding
ENSDARG00000110787	7.54466	0.193055	0.666791	0.289529	0.772177	NA	ENSDART00000164219.2	znf1102	zinc finger protein 1102 [Source:ZFIN;Acc:ZDB-GENE-071004-71]	protein_coding
ENSDARG00000112725	9.19177	0.294414	0.566655	0.519566	0.603366	NA	ENSDART00000151957.2	si:dkey-22h13.2	si:dkey-22h13.2 [Source:ZFIN;Acc:ZDB-GENE-120703-42]	protein_coding
ENSDARG00000091026	8.84327	0.0680655	0.584547	0.116441	0.907303	NA	ENSDART00000131216.4	si:ch211-218h8.1	si:ch211-218h8.1 [Source:ZFIN;Acc:ZDB-GENE-081103-16]	protein_coding
ENSDARG00000096497	7.91667	-0.481801	0.61232	-0.786845	0.431373	NA	ENSDART00000151890.2	si:dkey-22h13.3	si:dkey-22h13.3 [Source:ZFIN;Acc:ZDB-GENE-120703-47]	protein_coding
ENSDARG00000095777	0.328256	0	3.22565	0	1	NA	ENSDART00000151927.2	si:ch211-218h8.3	si:ch211-218h8.3 [Source:ZFIN;Acc:ZDB-GENE-120703-51]	protein_coding
ENSDARG00000096434	0.435852	-1.42991	2.90526	-0.492182	0.622591	NA	ENSDART00000151967.2	BX901907.1	NA	lincRNA
ENSDARG00000096493	0.473442	-0.00979077	2.85291	-0.00343186	0.997262	NA	ENSDART00000151887.3	BX901907.4	NA	lincRNA
ENSDARG00000096486	0.224499	0	4.60967	0	1	NA	ENSDART00000151867.2	BX901907.3	NA	lincRNA
ENSDARG00000096478	0.771621	-0.373299	2.09332	-0.178329	0.858465	NA	ENSDART00000151879.2	BX901907.2	NA	lincRNA
ENSDARG00000093846	2.76718	-0.496627	1.04868	-0.473572	0.635805	NA	ENSDART00000150835.2	si:dkey-57c22.1	si:dkey-57c22.1 [Source:ZFIN;Acc:ZDB-GENE-110914-164]	protein_coding
ENSDARG00000098236	0.5662	1.85101	2.7368	0.67634	0.498825	NA	ENSDART00000162569.2	zgc:174698	zgc:174698 [Source:ZFIN;Acc:ZDB-GENE-080204-74]	protein_coding
ENSDARG00000089831	43.4908	-0.413464	0.266781	-1.54983	0.121183	NA	ENSDART00000133295.3	si:dkey-207m2.4	si:dkey-207m2.4 [Source:ZFIN;Acc:ZDB-GENE-081103-58]	protein_coding
ENSDARG00000096472	0	NA	NA	NA	NA	NA	ENSDART00000151837.2	AL845295.2	NA	processed_transcript
ENSDARG00000076160	1.81957	-0.297138	1.2708	-0.23382	0.815125	NA	ENSDART00000110319.4	si:dkey-285e18.2	si:dkey-285e18.2 [Source:ZFIN;Acc:ZDB-GENE-120703-43]	processed_transcript
ENSDARG00000096435	0.120761	-1.00233	5.2679	-0.190272	0.849096	NA	ENSDART00000151985.2	AL845295.1	NA	processed_transcript
ENSDARG00000093665	0.79469	1.18038	2.09876	0.562417	0.573832	NA	ENSDART00000151975.2	si:dkey-285e18.5	si:dkey-285e18.5 [Source:ZFIN;Acc:ZDB-GENE-120703-44]	protein_coding
ENSDARG00000098144	0.536226	-0.179565	2.46014	-0.0729897	0.941814	NA	ENSDART00000152047.2	si:dkey-285e18.6	si:dkey-285e18.6 [Source:ZFIN;Acc:ZDB-GENE-120709-86]	protein_coding
ENSDARG00000098510	0.275927	-1.72473	3.57866	-0.481947	0.629843	NA	ENSDART00000151978.3	zgc:174650	zgc:174650 [Source:ZFIN;Acc:ZDB-GENE-080219-10]	protein_coding
ENSDARG00000113523	0	NA	NA	NA	NA	NA	ENSDART00000191522.1	BX649394.9	NA	snRNA
ENSDARG00000115210	0	NA	NA	NA	NA	NA	ENSDART00000181672.1	BX649394.13	NA	snRNA
ENSDARG00000111674	0	NA	NA	NA	NA	NA	ENSDART00000183817.1	BX649394.2	NA	snRNA
ENSDARG00000115261	0	NA	NA	NA	NA	NA	ENSDART00000186535.1	BX649394.14	NA	snRNA
ENSDARG00000112939	0	NA	NA	NA	NA	NA	ENSDART00000191108.1	BX649394.6	NA	snRNA
ENSDARG00000116425	0	NA	NA	NA	NA	NA	ENSDART00000185759.1	BX649394.15	NA	snRNA
ENSDARG00000113996	0	NA	NA	NA	NA	NA	ENSDART00000182809.1	BX649394.11	NA	snRNA
ENSDARG00000113283	0	NA	NA	NA	NA	NA	ENSDART00000189560.1	BX649394.7	NA	snRNA
ENSDARG00000112814	0	NA	NA	NA	NA	NA	ENSDART00000192453.1	BX649394.4	NA	snRNA
ENSDARG00000113435	0	NA	NA	NA	NA	NA	ENSDART00000183303.1	BX649394.8	NA	snRNA
ENSDARG00000110692	0	NA	NA	NA	NA	NA	ENSDART00000182036.1	BX649394.1	NA	snRNA
ENSDARG00000114896	0	NA	NA	NA	NA	NA	ENSDART00000187098.1	BX649394.12	NA	snRNA
ENSDARG00000113861	0	NA	NA	NA	NA	NA	ENSDART00000189039.1	BX649394.10	NA	snRNA
ENSDARG00000112430	0	NA	NA	NA	NA	NA	ENSDART00000185652.1	BX649394.3	NA	snRNA
ENSDARG00000112871	0	NA	NA	NA	NA	NA	ENSDART00000183939.1	BX649394.5	NA	snRNA
ENSDARG00000090116	14.3927	0.45015	0.456801	0.98544	0.324408	NA	ENSDART00000137775.3	znf1136	zinc finger protein 1136 [Source:ZFIN;Acc:ZDB-GENE-120709-10]	protein_coding
ENSDARG00000096462	0.398272	-0.591812	3.00129	-0.197186	0.843682	NA	ENSDART00000151872.2	BX571664.1	NA	antisense
ENSDARG00000096463	2.51483	0.739546	1.23392	0.599347	0.548941	NA	ENSDART00000151964.2	si:dkeyp-82h4.1	si:dkeyp-82h4.1 [Source:ZFIN;Acc:ZDB-GENE-120709-49]	retained_intron
ENSDARG00000102062	18.1359	-0.303936	0.401082	-0.75779	0.448577	NA	ENSDART00000129627.3	si:dkeyp-82h4.3	si:dkeyp-82h4.3 [Source:ZFIN;Acc:ZDB-GENE-120709-17]	protein_coding
ENSDARG00000112103	1.45715	2.43684	1.52535	1.59756	0.11014	NA	ENSDART00000151846.2	si:dkey-16p19.1	si:dkey-16p19.1 [Source:ZFIN;Acc:ZDB-GENE-120709-3]	protein_coding
ENSDARG00000095149	2.40325	-0.252523	1.11341	-0.226801	0.820579	NA	ENSDART00000131561.3	znf1062	zinc finger protein 1062 [Source:ZFIN;Acc:ZDB-GENE-120709-37]	protein_coding
ENSDARG00000096491	0.49916	-3.10657	2.71525	-1.14412	0.252575	NA	ENSDART00000151948.2	si:ch211-73m21.1	si:ch211-73m21.1 [Source:ZFIN;Acc:ZDB-GENE-120709-61]	protein_coding
ENSDARG00000096461	0.443958	-0.799438	2.74618	-0.291109	0.770968	NA	ENSDART00000151944.2	CR382294.1	NA	lincRNA
ENSDARG00000096484	0.0660391	-1.00233	5.2679	-0.190272	0.849096	NA	ENSDART00000151996.2	si:ch211-181p13.2	si:ch211-181p13.2 [Source:ZFIN;Acc:ZDB-GENE-030131-9054]	lincRNA
ENSDARG00000092583	9.80829	0.551825	0.564505	0.977537	0.328303	NA	ENSDART00000136445.3	si:dkey-16p19.5	si:dkey-16p19.5 [Source:ZFIN;Acc:ZDB-GENE-120709-69]	protein_coding
ENSDARG00000114521	0.742402	-1.32618	2.09912	-0.631777	0.527533	NA	ENSDART00000186177.1	CR388165.10	NA	protein_coding
ENSDARG00000096481	0.0547214	0	5.2679	0	1	NA	ENSDART00000151905.2	si:dkey-16p19.8	si:dkey-16p19.8 [Source:ZFIN;Acc:ZDB-GENE-120709-67]	protein_coding
ENSDARG00000069555	6.68583	-0.286693	0.671711	-0.42681	0.669518	NA	ENSDART00000139754.3	CR388165.1	NA	unprocessed_pseudogene
ENSDARG00000080512	0	NA	NA	NA	NA	NA	ENSDART00000116568.2	CR388165.2	NA	snRNA
ENSDARG00000082646	0	NA	NA	NA	NA	NA	ENSDART00000117272.2	CR388165.4	NA	snRNA
ENSDARG00000117166	0	NA	NA	NA	NA	NA	ENSDART00000192853.1	CR388165.11	NA	snRNA
ENSDARG00000109330	0	NA	NA	NA	NA	NA	ENSDART00000181129.1	CR388165.6	NA	snRNA
ENSDARG00000112577	0	NA	NA	NA	NA	NA	ENSDART00000118207.2	CR388165.9	NA	snRNA
ENSDARG00000080787	0	NA	NA	NA	NA	NA	ENSDART00000117440.2	CR388165.3	NA	snRNA
ENSDARG00000110271	0	NA	NA	NA	NA	NA	ENSDART00000184357.1	CR388165.7	NA	snRNA
ENSDARG00000111055	0	NA	NA	NA	NA	NA	ENSDART00000118893.2	CR388165.8	NA	snRNA
ENSDARG00000084431	0	NA	NA	NA	NA	NA	ENSDART00000119831.2	CR388165.5	NA	snRNA
ENSDARG00000116546	1.58168	0.963504	1.51131	0.637528	0.523781	NA	ENSDART00000152038.2	znf987	zinc finger protein 987 [Source:ZFIN;Acc:ZDB-GENE-120709-57]	protein_coding
ENSDARG00000099595	1.19193	1.01497	1.72598	0.588056	0.556495	NA	ENSDART00000164821.2	BX088603.2	NA	processed_transcript
ENSDARG00000092596	0.505164	-0.732083	2.64036	-0.277266	0.781575	NA	ENSDART00000140906.3	si:dkeyp-44d3.1	si:dkeyp-44d3.1 [Source:ZFIN;Acc:ZDB-GENE-120709-22]	protein_coding
ENSDARG00000101960	0.487843	0.921243	2.52536	0.364796	0.715263	NA	ENSDART00000170480.2	si:dkeyp-44d3.3	si:dkeyp-44d3.3 [Source:ZFIN;Acc:ZDB-GENE-120703-45]	protein_coding
ENSDARG00000102370	0.528816	1.42273	2.78571	0.510724	0.609544	NA	ENSDART00000164004.2	znf1094	zinc finger protein 1094 [Source:ZFIN;Acc:ZDB-GENE-120703-39]	protein_coding
ENSDARG00000117713	0.0660391	-1.00233	5.2679	-0.190272	0.849096	NA	ENSDART00000194933.1	BX088603.3	NA	lincRNA
ENSDARG00000101916	0.448649	-0.342802	3.16704	-0.10824	0.913805	NA	ENSDART00000182308.1	si:dkeyp-44d3.5	si:dkeyp-44d3.5 [Source:ZFIN;Acc:ZDB-GENE-120703-2]	protein_coding
ENSDARG00000113626	2.99414	1.0849	1.25146	0.866909	0.385992	NA	ENSDART00000138165.3	znf976	zinc finger protein 976 [Source:ZFIN;Acc:ZDB-GENE-131119-69]	protein_coding
ENSDARG00000099561	0.107426	-1.00233	5.2679	-0.190272	0.849096	NA	ENSDART00000166742.2	BX088603.1	NA	processed_transcript
ENSDARG00000099475	0.166991	-1.03056	5.15181	-0.200039	0.84145	NA	ENSDART00000163799.2	CR855306.1	NA	processed_transcript
ENSDARG00000098071	0.420253	0.342827	2.93737	0.116712	0.907088	NA	ENSDART00000167263.2	znf1049	zinc finger protein 1049 [Source:ZFIN;Acc:ZDB-GENE-131118-26]	protein_coding
ENSDARG00000102316	1.91354	-0.2541	1.28895	-0.197137	0.84372	NA	ENSDART00000126634.3	si:dkey-237m9.2	si:dkey-237m9.2 [Source:ZFIN;Acc:ZDB-GENE-131119-68]	protein_coding
ENSDARG00000098281	3.26612	0.573776	0.965029	0.594569	0.552132	NA	ENSDART00000160196.2	si:dkey-237m9.1	si:dkey-237m9.1 [Source:ZFIN;Acc:ZDB-GENE-131118-30]	protein_coding
ENSDARG00000102542	3.39241	2.29192	1.15654	1.98171	0.0475112	NA	ENSDART00000171428.2	si:ch211-268b14.2	si:ch211-268b14.2 [Source:ZFIN;Acc:ZDB-GENE-131121-648]	protein_coding
ENSDARG00000102357	0	NA	NA	NA	NA	NA	ENSDART00000171896.2	CR854899.1	NA	processed_transcript
ENSDARG00000101489	0.0515794	0	5.2679	0	1	NA	ENSDART00000165185.2	CR954226.1	NA	snRNA
ENSDARG00000109432	0.0540357	0	5.2679	0	1	NA	ENSDART00000182138.1	CR954226.3	NA	snRNA
ENSDARG00000115510	0	NA	NA	NA	NA	NA	ENSDART00000193552.1	CR954226.4	NA	snRNA
ENSDARG00000102098	0.170454	-0.932306	5.26017	-0.177239	0.859321	NA	ENSDART00000162616.2	CR954226.2	NA	lincRNA
ENSDARG00000102837	0.176484	-0.0819472	5.03934	-0.0162615	0.987026	NA	ENSDART00000163399.2	znf1145	zinc finger protein 1145 [Source:ZFIN;Acc:ZDB-GENE-141212-288]	protein_coding
ENSDARG00000104852	13.5607	-0.265677	0.484243	-0.548643	0.58325	NA	ENSDART00000160038.2	si:ch211-142b24.8	si:ch211-142b24.8 [Source:ZFIN;Acc:ZDB-GENE-141215-45]	protein_coding
ENSDARG00000103346	15.9884	-0.0442008	0.422361	-0.104652	0.916652	NA	ENSDART00000110313.4	si:dkeyp-85d8.5	si:dkeyp-85d8.5 [Source:ZFIN;Acc:ZDB-GENE-110913-144]	protein_coding
ENSDARG00000110658	20.3037	0.325169	0.396541	0.820015	0.412208	NA	ENSDART00000164406.2	zgc:174696	zgc:174696 [Source:ZFIN;Acc:ZDB-GENE-030131-2836]	protein_coding
ENSDARG00000103441	4.94479	0.855816	0.859244	0.996011	0.319245	NA	ENSDART00000162361.2	znf1060	zinc finger protein 1060 [Source:ZFIN;Acc:ZDB-GENE-141211-13]	protein_coding
ENSDARG00000103675	0	NA	NA	NA	NA	NA	ENSDART00000167317.2	CR854948.1	NA	processed_transcript
ENSDARG00000103689	4.52076	0.712343	0.840624	0.847399	0.396773	NA	ENSDART00000162202.2	znf1148	zinc finger protein 1148 [Source:ZFIN;Acc:ZDB-GENE-141219-26]	processed_transcript
ENSDARG00000105173	0.501598	1.69574	2.66857	0.635448	0.525136	NA	ENSDART00000162193.2	si:ch211-142b24.2	si:ch211-142b24.2 [Source:ZFIN;Acc:ZDB-GENE-131122-63]	protein_coding
ENSDARG00000098390	4.34193	0.748746	0.860483	0.870146	0.384221	NA	ENSDART00000170540.2	si:ch211-76m11.8	si:ch211-76m11.8 [Source:ZFIN;Acc:ZDB-GENE-041210-280]	retained_intron
ENSDARG00000109251	1.96597	1.22037	1.18869	1.02665	0.304585	NA	ENSDART00000133558.4	si:dkey-4e4.1	si:dkey-4e4.1 [Source:ZFIN;Acc:ZDB-GENE-110914-73]	protein_coding
ENSDARG00000100112	4.68337	-0.682662	0.797545	-0.855954	0.392023	NA	ENSDART00000162279.2	znf1118	zinc finger protein 1118 [Source:ZFIN;Acc:ZDB-GENE-131125-21]	protein_coding
ENSDARG00000101447	0.221658	-1.00234	4.24712	-0.236004	0.81343	NA	ENSDART00000166283.2	BX511066.2	NA	processed_transcript
ENSDARG00000099145	0	NA	NA	NA	NA	NA	ENSDART00000164343.2	BX511066.1	NA	processed_transcript
ENSDARG00000113510	3.35626	-1.71789	1.04838	-1.63861	0.101295	NA	ENSDART00000182910.1	si:ch211-59d8.2	si:ch211-59d8.2 [Source:ZFIN;Acc:ZDB-GENE-120703-18]	protein_coding
ENSDARG00000098514	3.69257	-0.545958	0.987101	-0.553092	0.5802	NA	ENSDART00000172612.2	si:ch211-59d8.3	si:ch211-59d8.3 [Source:ZFIN;Acc:ZDB-GENE-120709-11]	protein_coding
ENSDARG00000098515	12.6615	-0.175582	0.497636	-0.352833	0.724214	NA	ENSDART00000163299.2	si:dkey-16p6.1	si:dkey-16p6.1 [Source:ZFIN;Acc:ZDB-GENE-081103-43]	protein_coding
ENSDARG00000115391	0.0961345	-1.00233	5.2679	-0.190272	0.849096	NA	ENSDART00000191358.1	BX000477.8	NA	snRNA
ENSDARG00000111930	0.108402	-0.955186	5.26287	-0.181495	0.855979	NA	ENSDART00000183829.1	BX000477.6	NA	snRNA
ENSDARG00000115765	0.0602274	0	5.2679	0	1	NA	ENSDART00000193797.1	BX000477.9	NA	snRNA
ENSDARG00000113981	0.2149	0.921236	4.66558	0.197454	0.843472	NA	ENSDART00000192099.1	BX000477.7	NA	snRNA
ENSDARG00000109917	0	NA	NA	NA	NA	NA	ENSDART00000182123.1	BX000477.4	NA	snRNA
ENSDARG00000099467	0.163405	0.921234	5.19725	0.177254	0.859309	NA	ENSDART00000171104.2	BX000477.1	NA	snRNA
ENSDARG00000110188	0.0540357	0	5.2679	0	1	NA	ENSDART00000189069.1	BX000477.5	NA	snRNA
ENSDARG00000108420	0	NA	NA	NA	NA	NA	ENSDART00000175557.2	BX000477.3	NA	snRNA
ENSDARG00000114743	0.284923	2.41454	3.79178	0.636784	0.524266	NA	ENSDART00000168211.2	si:dkey-11d20.1	si:dkey-11d20.1 [Source:ZFIN;Acc:ZDB-GENE-070705-291]	protein_coding
ENSDARG00000102220	0	NA	NA	NA	NA	NA	ENSDART00000164020.2	BX000477.2	NA	snRNA
ENSDARG00000117184	0	NA	NA	NA	NA	NA	ENSDART00000188000.1	BX000477.10	NA	snRNA
ENSDARG00000098270	4.12573	-0.445591	0.854051	-0.521739	0.601852	NA	ENSDART00000168536.2	znf1053	zinc finger protein 1053 [Source:ZFIN;Acc:ZDB-GENE-121214-1]	protein_coding
ENSDARG00000115426	0.224476	0	4.23053	0	1	NA	ENSDART00000184850.1	CR925768.11	NA	protein_coding
ENSDARG00000111248	0	NA	NA	NA	NA	NA	ENSDART00000192452.1	CR925768.5	NA	snRNA
ENSDARG00000116816	0	NA	NA	NA	NA	NA	ENSDART00000185936.1	CR925768.15	NA	snRNA
ENSDARG00000117022	0	NA	NA	NA	NA	NA	ENSDART00000189586.1	CR925768.16	NA	snRNA
ENSDARG00000113020	0	NA	NA	NA	NA	NA	ENSDART00000190030.1	CR925768.8	NA	snRNA
ENSDARG00000114570	0	NA	NA	NA	NA	NA	ENSDART00000180509.1	CR925768.10	NA	snRNA
ENSDARG00000111695	0	NA	NA	NA	NA	NA	ENSDART00000191601.1	CR925768.6	NA	snRNA
ENSDARG00000111111	0	NA	NA	NA	NA	NA	ENSDART00000187121.1	CR925768.4	NA	snRNA
ENSDARG00000115879	0	NA	NA	NA	NA	NA	ENSDART00000187459.1	CR925768.14	NA	snRNA
ENSDARG00000117062	0	NA	NA	NA	NA	NA	ENSDART00000189796.1	CR925768.17	NA	snRNA
ENSDARG00000113335	0	NA	NA	NA	NA	NA	ENSDART00000192542.1	CR925768.9	NA	snRNA
ENSDARG00000115874	0	NA	NA	NA	NA	NA	ENSDART00000185987.1	CR925768.13	NA	snRNA
ENSDARG00000111857	0	NA	NA	NA	NA	NA	ENSDART00000186243.1	CR925768.7	NA	snRNA
ENSDARG00000117206	0	NA	NA	NA	NA	NA	ENSDART00000190199.1	CR925768.18	NA	snRNA
ENSDARG00000109323	0	NA	NA	NA	NA	NA	ENSDART00000183999.1	CR925768.2	NA	snRNA
ENSDARG00000109421	0	NA	NA	NA	NA	NA	ENSDART00000183314.1	CR925768.3	NA	snRNA
ENSDARG00000115512	0	NA	NA	NA	NA	NA	ENSDART00000189192.1	CR925768.12	NA	snRNA
ENSDARG00000105282	0.168837	-0.914627	5.11303	-0.178882	0.858031	NA	ENSDART00000162116.2	CR925768.1	NA	snRNA
ENSDARG00000117802	0.268279	0.734482	3.63651	0.201974	0.839937	NA	ENSDART00000194651.1	CT027759.1	NA	lincRNA
ENSDARG00000098279	6.68128	-0.0650757	0.630375	-0.103233	0.917778	NA	ENSDART00000171047.2	si:zfos-451d2.2	si:zfos-451d2.2 [Source:ZFIN;Acc:ZDB-GENE-141212-290]	protein_coding
ENSDARG00000096189	4.73459	0.131965	0.883608	0.149348	0.881279	NA	ENSDART00000150269.2	si:dkey-54j5.2	si:dkey-54j5.2 [Source:ZFIN;Acc:ZDB-GENE-110913-53]	protein_coding
ENSDARG00000096226	2.31042	1.46914	1.18881	1.2358	0.216531	NA	ENSDART00000150773.2	znf1072	zinc finger protein 1072 [Source:ZFIN;Acc:ZDB-GENE-110913-146]	protein_coding
ENSDARG00000094017	2.9001	-0.493928	1.03252	-0.478374	0.632384	NA	ENSDART00000150732.2	znf1137	zinc finger protein 1137 [Source:ZFIN;Acc:ZDB-GENE-071004-87]	protein_coding
ENSDARG00000082273	0.0563389	0	5.2679	0	1	NA	ENSDART00000115713.2	BX927135.1	NA	snRNA
ENSDARG00000109385	0	NA	NA	NA	NA	NA	ENSDART00000184974.1	BX927135.3	NA	snRNA
ENSDARG00000093165	1.24905	1.43637	1.75568	0.818129	0.413283	NA	ENSDART00000150380.2	si:dkey-16p6.2	si:dkey-16p6.2 [Source:ZFIN;Acc:ZDB-GENE-110913-100]	protein_coding
ENSDARG00000096162	0	NA	NA	NA	NA	NA	ENSDART00000150435.2	BX927135.2	NA	unprocessed_pseudogene
ENSDARG00000088836	16.8079	0.424124	0.448757	0.94511	0.344603	NA	ENSDART00000137770.2	si:ch211-76m11.5	si:ch211-76m11.5 [Source:ZFIN;Acc:ZDB-GENE-041210-278]	protein_coding
ENSDARG00000090947	3.80878	1.12819	0.890972	1.26625	0.205424	NA	ENSDART00000150310.4	si:dkey-29j8.1	si:dkey-29j8.1 [Source:ZFIN;Acc:ZDB-GENE-110913-11]	protein_coding
ENSDARG00000094558	2.47625	1.13883	1.11319	1.02303	0.306294	NA	ENSDART00000183160.1	si:dkeyp-53e4.1	si:dkeyp-53e4.1 [Source:ZFIN;Acc:ZDB-GENE-110913-59]	protein_coding
ENSDARG00000096000	0.701406	-0.167714	2.2941	-0.0731065	0.941721	NA	ENSDART00000150796.2	si:dkey-29j8.2	si:dkey-29j8.2 [Source:ZFIN;Acc:ZDB-GENE-110913-58]	protein_coding
ENSDARG00000096091	24.7883	-0.0485616	0.343713	-0.141285	0.887645	NA	ENSDART00000150462.2	BX927253.2	NA	sense_intronic
ENSDARG00000114317	1.75039	0.116926	1.32897	0.087982	0.929891	NA	ENSDART00000191022.1	BX927253.3	NA	protein_coding
ENSDARG00000096072	0.0598526	0.921233	5.2679	0.174877	0.861177	NA	ENSDART00000150323.2	BX927253.1	NA	sense_intronic
ENSDARG00000095993	3.85854	1.42023	0.935721	1.51779	0.129066	NA	ENSDART00000150797.2	znf1073	zinc finger protein 1073 [Source:ZFIN;Acc:ZDB-GENE-110913-154]	protein_coding
ENSDARG00000095440	0.387592	1.88518	3.01422	0.625428	0.53169	NA	ENSDART00000150476.2	si:dkeyp-53e4.2	si:dkeyp-53e4.2 [Source:ZFIN;Acc:ZDB-GENE-110913-125]	protein_coding
ENSDARG00000096163	0	NA	NA	NA	NA	NA	ENSDART00000150536.2	BX664605.1	NA	unprocessed_pseudogene
ENSDARG00000114935	1.02717	1.41542	1.70337	0.830955	0.405999	NA	ENSDART00000182252.1	si:dkeyp-53e4.4	si:dkeyp-53e4.4 [Source:ZFIN;Acc:ZDB-GENE-110913-37]	protein_coding
ENSDARG00000112905	0	NA	NA	NA	NA	NA	ENSDART00000180024.1	BX664605.2	NA	snRNA
ENSDARG00000068161	0.386545	0.921242	3.09085	0.298055	0.765661	NA	ENSDART00000150240.3	si:dkey-16p6.4	si:dkey-16p6.4 [Source:ZFIN;Acc:ZDB-GENE-110913-5]	protein_coding
ENSDARG00000113192	1.94846	0.305904	1.46366	0.209	0.834449	NA	ENSDART00000150700.2	si:dkey-29p23.2	si:dkey-29p23.2 [Source:ZFIN;Acc:ZDB-GENE-110914-51]	protein_coding
ENSDARG00000113896	74.5069	0.132617	0.259247	0.511547	0.608968	0.87229	ENSDART00000180541.1	si:dkey-29p23.1	si:dkey-29p23.1 [Source:ZFIN;Acc:ZDB-GENE-081103-27]	protein_coding
ENSDARG00000089875	10.7609	-0.208365	0.532367	-0.391394	0.695506	NA	ENSDART00000132945.3	zgc:173705	zgc:173705 [Source:ZFIN;Acc:ZDB-GENE-080212-6]	protein_coding
ENSDARG00000087714	8.65786	0.677654	0.585293	1.1578	0.246945	NA	ENSDART00000163000.2	si:ch211-226o13.1	si:ch211-226o13.1 [Source:ZFIN;Acc:ZDB-GENE-081104-491]	protein_coding
ENSDARG00000087518	15.8447	0.98693	0.458242	2.15373	0.031261	NA	ENSDART00000185246.1	si:dkey-261p22.1	si:dkey-261p22.1 [Source:ZFIN;Acc:ZDB-GENE-081103-60]	protein_coding
ENSDARG00000094305	0	NA	NA	NA	NA	NA	ENSDART00000146627.3	si:ch211-226o13.3	si:ch211-226o13.3 [Source:ZFIN;Acc:ZDB-GENE-110914-139]	protein_coding
ENSDARG00000111465	11.404	0.418677	0.523756	0.799373	0.424074	NA	ENSDART00000181638.1	znf1104	zinc finger protein 1104 [Source:ZFIN;Acc:ZDB-GENE-110913-152]	protein_coding
ENSDARG00000112719	39.8965	0.311932	0.293723	1.06199	0.288238	NA	ENSDART00000124397.3	si:dkey-4j21.2	si:dkey-4j21.2 [Source:ZFIN;Acc:ZDB-GENE-120703-3]	protein_coding
ENSDARG00000091235	34.9623	0.177311	0.318936	0.555947	0.578247	NA	ENSDART00000108542.4	CABZ01015525.1	NA	protein_coding
ENSDARG00000096064	0.17015	1.41832	5.25117	0.270096	0.787087	NA	ENSDART00000150482.2	si:dkeyp-100h4.4	si:dkeyp-100h4.4 [Source:ZFIN;Acc:ZDB-GENE-110914-147]	protein_coding
ENSDARG00000078167	6.84169	-0.364848	0.644571	-0.566033	0.571372	NA	ENSDART00000181891.1	si:dkeyp-100h4.1	si:dkeyp-100h4.1 [Source:ZFIN;Acc:ZDB-GENE-081103-7]	protein_coding
ENSDARG00000096067	0	NA	NA	NA	NA	NA	ENSDART00000150460.2	si:dkeyp-100h4.7	si:dkeyp-100h4.7 [Source:ZFIN;Acc:ZDB-GENE-110914-163]	protein_coding
ENSDARG00000112106	0	NA	NA	NA	NA	NA	ENSDART00000191231.1	BX649454.1	NA	rRNA
ENSDARG00000096109	0	NA	NA	NA	NA	NA	ENSDART00000150673.2	si:dkeyp-100h4.2	si:dkeyp-100h4.2 [Source:ZFIN;Acc:ZDB-GENE-110914-172]	protein_coding
ENSDARG00000092471	3.20884	0.546765	0.975909	0.560263	0.5753	NA	ENSDART00000153885.2	si:dkey-7j22.1	si:dkey-7j22.1 [Source:ZFIN;Acc:ZDB-GENE-131119-62]	protein_coding
ENSDARG00000097091	3.38933	0.332098	1.02419	0.324254	0.745746	NA	ENSDART00000157214.2	si:dkey-7j22.2	si:dkey-7j22.2 [Source:ZFIN;Acc:ZDB-GENE-131122-92]	protein_coding
ENSDARG00000088640	3.95578	0.763119	0.838193	0.910433	0.362594	NA	ENSDART00000156793.2	znf1115	zinc finger protein 1115 [Source:ZFIN;Acc:ZDB-GENE-131119-74]	protein_coding
ENSDARG00000117156	2.35613	1.22046	1.13642	1.07394	0.282847	NA	ENSDART00000156670.2	si:dkey-7j22.4	si:dkey-7j22.4 [Source:ZFIN;Acc:ZDB-GENE-131125-95]	protein_coding
ENSDARG00000097393	0	NA	NA	NA	NA	NA	ENSDART00000154143.2	BX897720.1	NA	lincRNA
ENSDARG00000090192	7.2789	-0.855612	0.624609	-1.36984	0.170738	NA	ENSDART00000145036.4	si:dkey-16p6.1	si:dkey-16p6.1 [Source:ZFIN;Acc:ZDB-GENE-081103-43]	protein_coding
ENSDARG00000109466	4.10536	0.181447	0.927532	0.195623	0.844905	NA	ENSDART00000154874.2	si:dkeyp-77c4.5	si:dkeyp-77c4.5 [Source:ZFIN;Acc:ZDB-GENE-131119-35]	protein_coding
ENSDARG00000113564	8.35412	-0.0835435	0.615307	-0.135775	0.891999	NA	ENSDART00000156083.2	znf1107	zinc finger protein 1107 [Source:ZFIN;Acc:ZDB-GENE-131122-103]	protein_coding
ENSDARG00000086296	6.7249	0.995518	0.714285	1.39373	0.1634	NA	ENSDART00000150621.2	znf1137	zinc finger protein 1137 [Source:ZFIN;Acc:ZDB-GENE-071004-87]	protein_coding
ENSDARG00000096046	1.32195	0.105644	1.61377	0.065464	0.947805	NA	ENSDART00000150580.2	BX649307.1	NA	antisense
ENSDARG00000116587	0.955546	-0.253039	1.61459	-0.15672	0.875465	NA	ENSDART00000178716.2	znf980	zinc finger protein 980 [Source:ZFIN;Acc:ZDB-GENE-110913-163]	protein_coding
ENSDARG00000096208	0.0527042	-1.00233	5.2679	-0.190272	0.849096	NA	ENSDART00000150875.2	si:dkeyp-100h4.8	si:dkeyp-100h4.8 [Source:ZFIN;Acc:ZDB-GENE-110914-140]	protein_coding
ENSDARG00000089852	2.77085	1.14828	1.13157	1.01477	0.310215	NA	ENSDART00000143150.4	si:dkey-51d8.1	si:dkey-51d8.1 [Source:ZFIN;Acc:ZDB-GENE-081103-14]	protein_coding
ENSDARG00000095132	4.54074	1.10978	0.827568	1.34101	0.179917	NA	ENSDART00000135010.3	si:ch211-227e10.6	si:ch211-227e10.6 [Source:ZFIN;Acc:ZDB-GENE-050420-355]	protein_coding
ENSDARG00000116763	0	NA	NA	NA	NA	NA	ENSDART00000150373.2	BX649516.5	NA	antisense
ENSDARG00000095099	1.79732	1.82956	1.30619	1.40068	0.161309	NA	ENSDART00000139338.3	BX649516.1	NA	lincRNA
ENSDARG00000096078	0.062138	0	5.2679	0	1	NA	ENSDART00000148253.3	BX649516.3	NA	lincRNA
ENSDARG00000087597	20.3532	0.31543	0.387445	0.814127	0.415572	NA	ENSDART00000163870.2	si:dkey-51d8.3	si:dkey-51d8.3 [Source:ZFIN;Acc:ZDB-GENE-081103-8]	protein_coding
ENSDARG00000090769	4.79744	-1.05173	0.790273	-1.33084	0.183241	NA	ENSDART00000150696.2	si:dkey-51d8.6	si:dkey-51d8.6 [Source:ZFIN;Acc:ZDB-GENE-110914-115]	retained_intron
ENSDARG00000116216	4.64736	0.176321	0.881948	0.199923	0.841541	NA	ENSDART00000141609.3	znf1046	zinc finger protein 1046 [Source:ZFIN;Acc:ZDB-GENE-030131-2092]	protein_coding
ENSDARG00000096074	0.0515794	0	5.2679	0	1	NA	ENSDART00000150663.2	BX649516.2	NA	lincRNA
ENSDARG00000096217	8.57079	0.587072	0.601949	0.975286	0.329419	NA	ENSDART00000150798.2	si:dkey-51d8.9	si:dkey-51d8.9 [Source:ZFIN;Acc:ZDB-GENE-110914-66]	protein_coding
ENSDARG00000096107	4.49985	-0.302516	0.769976	-0.39289	0.6944	NA	ENSDART00000150632.2	BX649516.4	NA	protein_coding
ENSDARG00000088861	5.96644	0.564138	0.773138	0.729673	0.46559	NA	ENSDART00000150838.2	znf1021	zinc finger protein 1021 [Source:ZFIN;Acc:ZDB-GENE-110913-143]	protein_coding
ENSDARG00000096012	11.7777	0.0556308	0.510983	0.10887	0.913305	NA	ENSDART00000150544.2	znf1115	zinc finger protein 1115 [Source:ZFIN;Acc:ZDB-GENE-131119-74]	protein_coding
ENSDARG00000111835	0	NA	NA	NA	NA	NA	ENSDART00000187677.1	BX649479.1	NA	rRNA
ENSDARG00000117096	0.852911	-0.0405503	2.23114	-0.0181747	0.9855	NA	ENSDART00000150295.2	znf1138	zinc finger protein 1138 [Source:ZFIN;Acc:ZDB-GENE-110914-11]	protein_coding
ENSDARG00000096041	1.66594	0.236021	1.2797	0.184435	0.853672	NA	ENSDART00000150282.2	si:ch211-162i8.2	si:ch211-162i8.2 [Source:ZFIN;Acc:ZDB-GENE-110913-56]	protein_coding
ENSDARG00000100214	1.8987	0.497434	1.10623	0.449665	0.652952	NA	ENSDART00000159767.2	si:dkey-247i3.6	si:dkey-247i3.6 [Source:ZFIN;Acc:ZDB-GENE-110913-83]	protein_coding
ENSDARG00000111716	3.05017	1.4343	1.04857	1.36786	0.171356	NA	ENSDART00000150769.2	si:ch211-162i8.5	si:ch211-162i8.5 [Source:ZFIN;Acc:ZDB-GENE-110914-30]	protein_coding
ENSDARG00000090033	20.3559	0.721199	0.398323	1.81059	0.0702044	NA	ENSDART00000150802.4	si:dkey-16p6.1	si:dkey-16p6.1 [Source:ZFIN;Acc:ZDB-GENE-081103-43]	protein_coding
ENSDARG00000087168	1.33846	-0.313162	1.49764	-0.209104	0.834367	NA	ENSDART00000150524.2	si:ch211-162i8.4	si:ch211-162i8.4 [Source:ZFIN;Acc:ZDB-GENE-110914-48]	protein_coding
ENSDARG00000096194	0.0547214	0	5.2679	0	1	NA	ENSDART00000150367.2	BX649518.1	NA	lincRNA
ENSDARG00000109749	4.24529	0.145512	1.11654	0.130324	0.89631	NA	ENSDART00000150745.2	si:ch211-162i8.7	si:ch211-162i8.7 [Source:ZFIN;Acc:ZDB-GENE-110914-84]	protein_coding
ENSDARG00000087699	0.496394	2.09344	2.49809	0.838017	0.402021	NA	ENSDART00000124892.3	si:dkey-256i11.3	si:dkey-256i11.3 [Source:ZFIN;Acc:ZDB-GENE-110914-135]	protein_coding
ENSDARG00000096084	0.0570239	0	5.2679	0	1	NA	ENSDART00000150573.2	si:dkey-256i11.6	si:dkey-256i11.6 [Source:ZFIN;Acc:ZDB-GENE-110914-215]	protein_coding
ENSDARG00000093713	4.53468	-0.360486	0.88781	-0.406039	0.684714	NA	ENSDART00000150399.2	si:dkey-256i11.2	si:dkey-256i11.2 [Source:ZFIN;Acc:ZDB-GENE-110913-47]	protein_coding
ENSDARG00000117248	0.768589	-1.84655	2.30016	-0.802794	0.422094	NA	ENSDART00000194589.1	BX649399.21	NA	lincRNA
ENSDARG00000096098	0	NA	NA	NA	NA	NA	ENSDART00000150465.2	BX649399.1	NA	lincRNA
ENSDARG00000111191	0	NA	NA	NA	NA	NA	ENSDART00000190024.1	BX649399.5	NA	snRNA
ENSDARG00000116359	0	NA	NA	NA	NA	NA	ENSDART00000181817.1	BX649399.18	NA	snRNA
ENSDARG00000111421	0	NA	NA	NA	NA	NA	ENSDART00000188842.1	BX649399.6	NA	snRNA
ENSDARG00000117036	0	NA	NA	NA	NA	NA	ENSDART00000192233.1	BX649399.20	NA	snRNA
ENSDARG00000114584	0	NA	NA	NA	NA	NA	ENSDART00000192830.1	BX649399.12	NA	snRNA
ENSDARG00000115258	0	NA	NA	NA	NA	NA	ENSDART00000189299.1	BX649399.14	NA	snRNA
ENSDARG00000110446	0	NA	NA	NA	NA	NA	ENSDART00000186278.1	BX649399.3	NA	snRNA
ENSDARG00000111663	0	NA	NA	NA	NA	NA	ENSDART00000189385.1	BX649399.7	NA	snRNA
ENSDARG00000116029	0	NA	NA	NA	NA	NA	ENSDART00000191407.1	BX649399.16	NA	snRNA
ENSDARG00000115223	0	NA	NA	NA	NA	NA	ENSDART00000190829.1	BX649399.13	NA	snRNA
ENSDARG00000116559	0	NA	NA	NA	NA	NA	ENSDART00000182683.1	BX649399.19	NA	snRNA
ENSDARG00000115734	0	NA	NA	NA	NA	NA	ENSDART00000183729.1	BX649399.15	NA	snRNA
ENSDARG00000116063	0	NA	NA	NA	NA	NA	ENSDART00000193595.1	BX649399.17	NA	snRNA
ENSDARG00000113958	0	NA	NA	NA	NA	NA	ENSDART00000193116.1	BX649399.8	NA	snRNA
ENSDARG00000114421	0	NA	NA	NA	NA	NA	ENSDART00000182785.1	BX649399.10	NA	snRNA
ENSDARG00000114375	0	NA	NA	NA	NA	NA	ENSDART00000190689.1	BX649399.9	NA	snRNA
ENSDARG00000114545	0.0461718	0	5.2679	0	1	NA	ENSDART00000180825.1	BX649399.11	NA	snRNA
ENSDARG00000109457	0	NA	NA	NA	NA	NA	ENSDART00000192322.1	BX649399.2	NA	snRNA
ENSDARG00000111036	0	NA	NA	NA	NA	NA	ENSDART00000185577.1	BX649399.4	NA	snRNA
ENSDARG00000114893	4.6192	-0.0395186	0.81381	-0.04856	0.96127	NA	ENSDART00000150866.2	znf1038	zinc finger protein 1038 [Source:ZFIN;Acc:ZDB-GENE-110914-24]	protein_coding
ENSDARG00000112860	0	NA	NA	NA	NA	NA	ENSDART00000179657.1	BX927193.6	NA	snRNA
ENSDARG00000114915	0	NA	NA	NA	NA	NA	ENSDART00000191748.1	BX927193.10	NA	snRNA
ENSDARG00000115366	0	NA	NA	NA	NA	NA	ENSDART00000126104.2	BX927193.12	NA	snRNA
ENSDARG00000117148	0	NA	NA	NA	NA	NA	ENSDART00000181852.1	BX927193.13	NA	snRNA
ENSDARG00000114058	0	NA	NA	NA	NA	NA	ENSDART00000189327.1	BX927193.8	NA	snRNA
ENSDARG00000111679	0	NA	NA	NA	NA	NA	ENSDART00000189581.1	BX927193.3	NA	snRNA
ENSDARG00000114904	0	NA	NA	NA	NA	NA	ENSDART00000181568.1	BX927193.9	NA	snRNA
ENSDARG00000114998	0	NA	NA	NA	NA	NA	ENSDART00000192063.1	BX927193.11	NA	snRNA
ENSDARG00000112696	0	NA	NA	NA	NA	NA	ENSDART00000190772.1	BX927193.5	NA	snRNA
ENSDARG00000112901	0	NA	NA	NA	NA	NA	ENSDART00000189003.1	BX927193.7	NA	snRNA
ENSDARG00000112695	0.0461718	0	5.2679	0	1	NA	ENSDART00000189534.1	BX927193.4	NA	snRNA
ENSDARG00000111026	4.15655	1.05514	0.861033	1.22544	0.220411	NA	ENSDART00000162101.2	BX927193.2	NA	protein_coding
ENSDARG00000102644	0.0579478	0	5.2679	0	1	NA	ENSDART00000161901.2	BX927193.1	NA	processed_transcript
ENSDARG00000110229	0.39092	-0.84135	2.82431	-0.297896	0.765783	NA	ENSDART00000172383.2	zgc:173702	zgc:173702 [Source:ZFIN;Acc:ZDB-GENE-080208-3]	protein_coding
ENSDARG00000098878	0	NA	NA	NA	NA	NA	ENSDART00000160418.2	BX927164.1	NA	lincRNA
ENSDARG00000116657	0	NA	NA	NA	NA	NA	ENSDART00000188444.1	BX927164.2	NA	rRNA
ENSDARG00000101689	5.33291	0.163824	0.761296	0.215191	0.829619	NA	ENSDART00000168835.2	si:dkey-16p6.1	si:dkey-16p6.1 [Source:ZFIN;Acc:ZDB-GENE-081103-43]	protein_coding
ENSDARG00000102848	8.01289	0.558644	0.644269	0.867098	0.385888	NA	ENSDART00000158744.2	BX927336.3	NA	processed_transcript
ENSDARG00000098569	1.09341	-2.9779	1.8474	-1.61194	0.106976	NA	ENSDART00000162902.2	BX927336.1	NA	processed_transcript
ENSDARG00000101450	7.70788	0.655485	0.641249	1.0222	0.306686	NA	ENSDART00000162329.2	si:ch211-215p11.3	si:ch211-215p11.3 [Source:ZFIN;Acc:ZDB-GENE-060531-35]	protein_coding
ENSDARG00000101695	29.2201	0.077268	0.352019	0.219499	0.826261	NA	ENSDART00000161079.2	si:dkey-26m3.3	si:dkey-26m3.3 [Source:ZFIN;Acc:ZDB-GENE-070705-445]	protein_coding
ENSDARG00000099829	2.06545	-0.0508594	1.1976	-0.0424677	0.966126	NA	ENSDART00000162207.2	BX927336.2	NA	unprocessed_pseudogene
ENSDARG00000101598	30.2314	-0.444921	0.334115	-1.33164	0.182978	NA	ENSDART00000169555.2	si:ch211-215p11.1	si:ch211-215p11.1 [Source:ZFIN;Acc:ZDB-GENE-060531-33]	protein_coding
ENSDARG00000101312	8.36873	0.225869	0.612383	0.368835	0.712251	NA	ENSDART00000169104.2	si:dkey-31n13.4	si:dkey-31n13.4 [Source:ZFIN;Acc:ZDB-GENE-071008-3]	protein_coding
ENSDARG00000099198	2.645	-1.20065	1.20534	-0.996112	0.319195	NA	ENSDART00000160117.2	BX927287.1	NA	pseudogene
ENSDARG00000114645	0.620626	0.704259	2.48494	0.283411	0.776862	NA	ENSDART00000141108.3	BX942815.11	NA	protein_coding
ENSDARG00000099926	0	NA	NA	NA	NA	NA	ENSDART00000170732.2	si:dkey-26m3.1	si:dkey-26m3.1 [Source:ZFIN;Acc:ZDB-GENE-060526-281]	protein_coding
ENSDARG00000104925	0	NA	NA	NA	NA	NA	ENSDART00000170816.2	si:dkey-26m3.2	si:dkey-26m3.2 [Source:ZFIN;Acc:ZDB-GENE-061009-42]	protein_coding
ENSDARG00000111577	0	NA	NA	NA	NA	NA	ENSDART00000180397.1	BX942815.6	NA	snRNA
ENSDARG00000114223	0	NA	NA	NA	NA	NA	ENSDART00000181346.1	BX942815.10	NA	snRNA
ENSDARG00000115833	0	NA	NA	NA	NA	NA	ENSDART00000191324.1	BX942815.12	NA	snRNA
ENSDARG00000110195	0	NA	NA	NA	NA	NA	ENSDART00000187793.1	BX942815.4	NA	snRNA
ENSDARG00000109515	0	NA	NA	NA	NA	NA	ENSDART00000187224.1	BX942815.2	NA	snRNA
ENSDARG00000116333	0	NA	NA	NA	NA	NA	ENSDART00000179666.1	BX942815.13	NA	snRNA
ENSDARG00000113929	0	NA	NA	NA	NA	NA	ENSDART00000189340.1	BX942815.9	NA	snRNA
ENSDARG00000112740	0	NA	NA	NA	NA	NA	ENSDART00000184629.1	BX942815.7	NA	snRNA
ENSDARG00000112949	0	NA	NA	NA	NA	NA	ENSDART00000182772.1	BX942815.8	NA	snRNA
ENSDARG00000110133	0	NA	NA	NA	NA	NA	ENSDART00000181210.1	BX942815.3	NA	snRNA
ENSDARG00000110956	0	NA	NA	NA	NA	NA	ENSDART00000185366.1	BX942815.5	NA	snRNA
ENSDARG00000098427	0	NA	NA	NA	NA	NA	ENSDART00000160052.2	BX942815.1	NA	snRNA
ENSDARG00000105570	1.46385	-1.04078	1.60212	-0.649629	0.515932	NA	ENSDART00000173868.2	crestin	crestin [Source:ZFIN;Acc:ZDB-GENE-000208-13]	protein_coding
ENSDARG00000117402	0	NA	NA	NA	NA	NA	ENSDART00000194968.1	CR450840.1	NA	lincRNA
ENSDARG00000104932	0.102715	0.921233	5.2679	0.174877	0.861177	NA	ENSDART00000169561.2	si:ch211-261d9.1	si:ch211-261d9.1 [Source:ZFIN;Acc:ZDB-GENE-141211-41]	protein_coding
ENSDARG00000099444	3.73783	-0.160416	0.89952	-0.178335	0.85846	NA	ENSDART00000163413.2	znf1122	zinc finger protein 1122 [Source:ZFIN;Acc:ZDB-GENE-141211-60]	protein_coding
ENSDARG00000103946	16.5301	-0.33373	0.431958	-0.772599	0.43976	NA	ENSDART00000157555.2	si:dkey-124l13.1	si:dkey-124l13.1 [Source:ZFIN;Acc:ZDB-GENE-141215-10]	protein_coding
ENSDARG00000114711	5.33832	0.400037	0.772721	0.517699	0.604668	NA	ENSDART00000167272.2	BX324142.1	proline-rich receptor-like protein kinase PERK8 [Source:NCBI gene;Acc:101884110]	protein_coding
ENSDARG00000098986	7.90268	0.123337	0.627798	0.19646	0.84425	NA	ENSDART00000161148.2	znf1040	zinc finger protein 1040 [Source:ZFIN;Acc:ZDB-GENE-141210-11]	protein_coding
ENSDARG00000113660	10.3965	1.29867	0.573975	2.26259	0.0236608	NA	ENSDART00000160043.2	si:ch211-196f19.1	si:ch211-196f19.1 [Source:ZFIN;Acc:ZDB-GENE-081103-47]	protein_coding
ENSDARG00000117006	0	NA	NA	NA	NA	NA	ENSDART00000192738.1	BX324142.2	NA	protein_coding
ENSDARG00000100341	8.6478	0.37804	0.564603	0.669569	0.503133	NA	ENSDART00000161728.2	si:ch211-196h24.2	si:ch211-196h24.2 [Source:ZFIN;Acc:ZDB-GENE-081103-20]	protein_coding
ENSDARG00000098928	7.1258	0.447302	0.663818	0.673833	0.500418	NA	ENSDART00000165356.2	si:ch211-196h24.1	si:ch211-196h24.1 [Source:ZFIN;Acc:ZDB-GENE-081103-12]	protein_coding
ENSDARG00000110640	0	NA	NA	NA	NA	NA	ENSDART00000191978.1	BX321887.3	NA	snRNA
ENSDARG00000115028	0	NA	NA	NA	NA	NA	ENSDART00000181197.1	BX321887.12	NA	snRNA
ENSDARG00000111578	0	NA	NA	NA	NA	NA	ENSDART00000187992.1	BX321887.8	NA	snRNA
ENSDARG00000110822	0	NA	NA	NA	NA	NA	ENSDART00000171964.2	BX321887.5	NA	snRNA
ENSDARG00000101971	0	NA	NA	NA	NA	NA	ENSDART00000165439.2	BX321887.1	NA	snRNA
ENSDARG00000110813	0	NA	NA	NA	NA	NA	ENSDART00000181320.1	BX321887.4	NA	snRNA
ENSDARG00000114576	0	NA	NA	NA	NA	NA	ENSDART00000188873.1	BX321887.11	NA	snRNA
ENSDARG00000112457	0	NA	NA	NA	NA	NA	ENSDART00000187085.1	BX321887.9	NA	snRNA
ENSDARG00000111220	0	NA	NA	NA	NA	NA	ENSDART00000190563.1	BX321887.6	NA	snRNA
ENSDARG00000111520	0	NA	NA	NA	NA	NA	ENSDART00000187318.1	BX321887.7	NA	snRNA
ENSDARG00000114265	0	NA	NA	NA	NA	NA	ENSDART00000190483.1	BX321887.10	NA	snRNA
ENSDARG00000115134	0	NA	NA	NA	NA	NA	ENSDART00000191226.1	BX321887.13	NA	snRNA
ENSDARG00000116579	0	NA	NA	NA	NA	NA	ENSDART00000191810.1	BX321887.14	NA	snRNA
ENSDARG00000116910	0	NA	NA	NA	NA	NA	ENSDART00000189698.1	BX321887.15	NA	snRNA
ENSDARG00000102390	0	NA	NA	NA	NA	NA	ENSDART00000170379.2	BX321887.2	NA	snRNA
ENSDARG00000111887	0	NA	NA	NA	NA	NA	ENSDART00000182749.1	CR356223.3	NA	snRNA
ENSDARG00000112987	0	NA	NA	NA	NA	NA	ENSDART00000181863.1	CR356223.4	NA	snRNA
ENSDARG00000113385	0	NA	NA	NA	NA	NA	ENSDART00000189838.1	CR356223.5	NA	snRNA
ENSDARG00000095106	4.94182	-0.677709	0.827185	-0.819296	0.412618	NA	ENSDART00000136778.3	si:dkey-28k24.2	si:dkey-28k24.2 [Source:ZFIN;Acc:ZDB-GENE-121213-4]	protein_coding
ENSDARG00000093865	0.107277	0	5.2679	0	1	NA	ENSDART00000141847.3	CR356223.1	NA	protein_coding
ENSDARG00000114289	0.177784	-1.00233	5.02679	-0.199399	0.841951	NA	ENSDART00000122707.3	znf980	zinc finger protein 980 [Source:ZFIN;Acc:ZDB-GENE-110913-163]	protein_coding
ENSDARG00000101245	2.23933	0.91607	1.36036	0.673405	0.50069	NA	ENSDART00000158073.2	znf1063	zinc finger protein 1063 [Source:ZFIN;Acc:ZDB-GENE-110914-144]	retained_intron
ENSDARG00000100655	1.18303	-0.909318	1.547	-0.587794	0.556671	NA	ENSDART00000168353.2	CR356223.2	NA	unprocessed_pseudogene
ENSDARG00000086720	1.16491	0.467102	1.61145	0.289864	0.77192	NA	ENSDART00000121499.3	znf1023	zinc finger protein 1023 [Source:ZFIN;Acc:ZDB-GENE-080218-24]	protein_coding
ENSDARG00000092000	5.60714	-0.276251	0.724665	-0.381212	0.703046	NA	ENSDART00000150725.2	znf1020	zinc finger protein 1020 [Source:ZFIN;Acc:ZDB-GENE-110913-31]	protein_coding
ENSDARG00000096172	7.73042	-0.620927	0.727959	-0.852971	0.393676	NA	ENSDART00000150313.2	znf1113	zinc finger protein 1113 [Source:ZFIN;Acc:ZDB-GENE-110913-161]	protein_coding
ENSDARG00000087645	7.95109	0.126414	0.665162	0.19005	0.84927	NA	ENSDART00000121915.3	znf1064	zinc finger protein 1064 [Source:ZFIN;Acc:ZDB-GENE-110913-175]	protein_coding
ENSDARG00000093041	0.901876	2.73703	2.09247	1.30804	0.19086	NA	ENSDART00000150289.2	si:ch211-234c11.2	si:ch211-234c11.2 [Source:ZFIN;Acc:ZDB-GENE-110914-70]	protein_coding
ENSDARG00000093615	0.886822	0.0244317	1.8406	0.0132738	0.989409	NA	ENSDART00000150622.2	si:ch211-234c11.3	si:ch211-234c11.3 [Source:ZFIN;Acc:ZDB-GENE-110914-93]	protein_coding
ENSDARG00000114437	2.55033	0.218547	0.9955	0.219534	0.826234	NA	ENSDART00000170022.2	zgc:173705	zgc:173705 [Source:ZFIN;Acc:ZDB-GENE-080212-6]	protein_coding
ENSDARG00000094443	0.102511	0	5.2679	0	1	NA	ENSDART00000150263.2	znf1036	zinc finger protein 1036 [Source:ZFIN;Acc:ZDB-GENE-110913-155]	protein_coding
ENSDARG00000096014	0.402467	0.921242	2.86826	0.321185	0.74807	NA	ENSDART00000150806.2	znf1146	zinc finger protein 1146 [Source:ZFIN;Acc:ZDB-GENE-110914-152]	protein_coding
ENSDARG00000115628	0	NA	NA	NA	NA	NA	ENSDART00000150751.2	CR293532.1	NA	lincRNA
ENSDARG00000116117	0.7838	1.88514	2.32921	0.809346	0.418316	NA	ENSDART00000150678.2	si:dkey-40n15.1	si:dkey-40n15.1 [Source:ZFIN;Acc:ZDB-GENE-110914-64]	protein_coding
ENSDARG00000096215	0.062138	0	5.2679	0	1	NA	ENSDART00000139978.3	CR293502.1	NA	antisense
ENSDARG00000086130	4.41171	0.900746	0.872162	1.03277	0.30171	NA	ENSDART00000131243.5	si:ch211-42i6.2	si:ch211-42i6.2 [Source:ZFIN;Acc:ZDB-GENE-110913-9]	protein_coding
ENSDARG00000096105	1.54991	0.229543	1.38146	0.166159	0.868032	NA	ENSDART00000150502.2	BX942819.3	NA	antisense
ENSDARG00000087265	0	NA	NA	NA	NA	NA	ENSDART00000181057.1	BX942819.2	serine/threonine-protein kinase pim-3-like [Source:NCBI gene;Acc:103910699]	protein_coding
ENSDARG00000070299	1.53697	-1.11415	1.48839	-0.748562	0.454121	NA	ENSDART00000184154.1	BX942819.1	NA	protein_coding
ENSDARG00000097990	0.0579478	0	5.2679	0	1	NA	ENSDART00000155001.2	CR293498.1	NA	lincRNA
ENSDARG00000116211	5.47267	-0.78316	0.710147	-1.10281	0.270108	NA	ENSDART00000156367.3	si:dkey-5i16.5	si:dkey-5i16.5 [Source:ZFIN;Acc:ZDB-GENE-131120-160]	protein_coding
ENSDARG00000114577	409.581	-0.315034	0.119628	-2.63346	0.00845208	0.146332	ENSDART00000154999.2	si:dkey-159n16.2	si:dkey-159n16.2 [Source:ZFIN;Acc:ZDB-GENE-131121-650]	protein_coding
ENSDARG00000093478	0.988606	-1.14875	1.98293	-0.579319	0.562374	NA	ENSDART00000128257.3	si:ch211-197e7.3	si:ch211-197e7.3 [Source:ZFIN;Acc:ZDB-GENE-131122-50]	protein_coding
ENSDARG00000097713	0	NA	NA	NA	NA	NA	ENSDART00000156889.2	BX927318.1	NA	lincRNA
ENSDARG00000097059	0	NA	NA	NA	NA	NA	ENSDART00000154381.2	si:dkey-159n16.4	si:dkey-159n16.4 [Source:ZFIN;Acc:ZDB-GENE-131120-58]	protein_coding
ENSDARG00000088000	6.14232	-0.808893	0.687874	-1.17593	0.239622	NA	ENSDART00000154146.2	znf1057	zinc finger protein 1057 [Source:ZFIN;Acc:ZDB-GENE-131120-158]	protein_coding
ENSDARG00000114236	2.38495	0.749735	1.18618	0.632057	0.52735	NA	ENSDART00000155251.2	znf974	zinc finger protein 974 [Source:ZFIN;Acc:ZDB-GENE-131119-54]	protein_coding
ENSDARG00000097604	0.112211	-1.00233	5.2679	-0.190272	0.849096	NA	ENSDART00000157011.2	BX465205.2	NA	lincRNA
ENSDARG00000097775	0.0461718	0	5.2679	0	1	NA	ENSDART00000153572.2	BX465205.3	NA	lincRNA
ENSDARG00000097139	0	NA	NA	NA	NA	NA	ENSDART00000156748.2	BX465205.1	NA	lincRNA
ENSDARG00000095200	78.5324	0.187456	0.20172	0.929287	0.352741	0.721469	ENSDART00000190636.1	si:ch211-197e7.1	si:ch211-197e7.1 [Source:ZFIN;Acc:ZDB-GENE-081103-26]	protein_coding
ENSDARG00000097811	0.407499	-0.0405502	3.0367	-0.0133534	0.989346	NA	ENSDART00000155980.2	BX324126.1	NA	lincRNA
ENSDARG00000090160	24.8491	0.19597	0.360968	0.542902	0.587197	NA	ENSDART00000190248.1	zgc:173709	zgc:173709 [Source:ZFIN;Acc:ZDB-GENE-080208-5]	protein_coding
ENSDARG00000097971	0	NA	NA	NA	NA	NA	ENSDART00000154060.2	BX957251.1	NA	lincRNA
ENSDARG00000091561	10.857	0.338941	0.530133	0.639351	0.522595	NA	ENSDART00000186050.1	si:dkey-156k2.4	si:dkey-156k2.4 [Source:ZFIN;Acc:ZDB-GENE-110913-8]	protein_coding
ENSDARG00000113432	0	NA	NA	NA	NA	NA	ENSDART00000185136.1	CR356227.7	NA	snRNA
ENSDARG00000113683	0	NA	NA	NA	NA	NA	ENSDART00000182183.1	CR356227.8	NA	snRNA
ENSDARG00000109221	0	NA	NA	NA	NA	NA	ENSDART00000188168.1	CR356227.2	NA	snRNA
ENSDARG00000112639	0	NA	NA	NA	NA	NA	ENSDART00000182988.1	CR356227.6	NA	snRNA
ENSDARG00000110080	0	NA	NA	NA	NA	NA	ENSDART00000184220.1	CR356227.3	NA	snRNA
ENSDARG00000116360	0	NA	NA	NA	NA	NA	ENSDART00000188646.1	CR356227.12	NA	snRNA
ENSDARG00000111187	0	NA	NA	NA	NA	NA	ENSDART00000181907.1	CR356227.5	NA	snRNA
ENSDARG00000115434	0	NA	NA	NA	NA	NA	ENSDART00000190094.1	CR356227.11	NA	snRNA
ENSDARG00000110916	0	NA	NA	NA	NA	NA	ENSDART00000181726.1	CR356227.4	NA	snRNA
ENSDARG00000113973	0	NA	NA	NA	NA	NA	ENSDART00000186948.1	CR356227.9	NA	snRNA
ENSDARG00000114264	0	NA	NA	NA	NA	NA	ENSDART00000187952.1	CR356227.10	NA	snRNA
ENSDARG00000088961	2.20757	-0.779827	1.33973	-0.582078	0.560514	NA	ENSDART00000121664.3	si:dkey-16p19.5	si:dkey-16p19.5 [Source:ZFIN;Acc:ZDB-GENE-120709-69]	protein_coding
ENSDARG00000107506	0.0598526	0.921233	5.2679	0.174877	0.861177	NA	ENSDART00000179835.1	CR356227.1	uncharacterized LOC103910708 [Source:NCBI gene;Acc:103910708]	protein_coding
ENSDARG00000088616	4.45049	0.730052	0.904059	0.807527	0.419363	NA	ENSDART00000162310.2	si:ch211-152l15.2	si:ch211-152l15.2 [Source:ZFIN;Acc:ZDB-GENE-110913-91]	protein_coding
ENSDARG00000089179	46.7816	0.0105607	0.274678	0.0384476	0.969331	0.993403	ENSDART00000166894.2	si:dkey-16p6.1	si:dkey-16p6.1 [Source:ZFIN;Acc:ZDB-GENE-081103-43]	protein_coding
ENSDARG00000093424	4.33495	-0.378064	0.795317	-0.475363	0.634528	NA	ENSDART00000150854.2	znf1135	zinc finger protein 1135 [Source:ZFIN;Acc:ZDB-GENE-110913-151]	protein_coding
ENSDARG00000091477	1.93038	-0.0340222	1.3611	-0.0249962	0.980058	NA	ENSDART00000150403.3	znf1066	zinc finger protein 1066 [Source:ZFIN;Acc:ZDB-GENE-110913-60]	protein_coding
ENSDARG00000096065	0.277608	-1.00234	3.62328	-0.276639	0.782058	NA	ENSDART00000150644.2	si:dkey-156k2.7	si:dkey-156k2.7 [Source:ZFIN;Acc:ZDB-GENE-110914-110]	protein_coding
ENSDARG00000087743	0.120761	-1.00233	5.2679	-0.190272	0.849096	NA	ENSDART00000146006.3	si:dkey-156k2.8	si:dkey-156k2.8 [Source:ZFIN;Acc:ZDB-GENE-110914-111]	protein_coding
ENSDARG00000094888	0.115896	0	5.2679	0	1	NA	ENSDART00000167053.2	znf1061	zinc finger protein 1061 [Source:ZFIN;Acc:ZDB-GENE-110913-78]	protein_coding
ENSDARG00000117132	4.41304	-0.246873	0.801203	-0.308127	0.757985	NA	ENSDART00000150365.2	BX663613.1	NA	protein_coding
ENSDARG00000117521	0	NA	NA	NA	NA	NA	ENSDART00000194944.1	BX663613.2	NA	lincRNA
ENSDARG00000102791	3.33043	0.831923	0.967687	0.859703	0.389953	NA	ENSDART00000155155.3	zgc:174704	zgc:174704 [Source:ZFIN;Acc:ZDB-GENE-080218-5]	protein_coding
ENSDARG00000106667	0.159356	0	5.24919	0	1	NA	ENSDART00000150766.2	znf977	zinc finger protein 977 [Source:ZFIN;Acc:ZDB-GENE-110913-138]	protein_coding
ENSDARG00000117424	2.34597	-0.591242	1.12923	-0.523578	0.600572	NA	ENSDART00000194155.1	BX855590.1	NA	lincRNA
ENSDARG00000110946	1.22281	-1.26639	1.71088	-0.740199	0.459179	NA	ENSDART00000150480.2	znf1110	zinc finger protein 1110 [Source:ZFIN;Acc:ZDB-GENE-110914-29]	protein_coding
ENSDARG00000093994	0.0577764	-1.00233	5.2679	-0.190272	0.849096	NA	ENSDART00000150469.2	znf1058	zinc finger protein 1058 [Source:ZFIN;Acc:ZDB-GENE-110913-168]	protein_coding
ENSDARG00000096222	11.756	0.62458	0.556933	1.12146	0.26209	NA	ENSDART00000150246.2	si:ch211-245n8.4	si:ch211-245n8.4 [Source:ZFIN;Acc:ZDB-GENE-110914-56]	protein_coding
ENSDARG00000094034	0.0520892	0.921233	5.2679	0.174877	0.861177	NA	ENSDART00000150302.2	znf1045	zinc finger protein 1045 [Source:ZFIN;Acc:ZDB-GENE-110914-118]	protein_coding
ENSDARG00000094177	0.742314	0.921244	2.45284	0.375582	0.707227	NA	ENSDART00000150271.2	si:ch211-208f21.2	si:ch211-208f21.2 [Source:ZFIN;Acc:ZDB-GENE-110914-134]	protein_coding
ENSDARG00000077220	2.92801	0.35158	1.07667	0.326544	0.744013	NA	ENSDART00000186117.1	si:ch211-208f21.3	si:ch211-208f21.3 [Source:ZFIN;Acc:ZDB-GENE-110913-7]	protein_coding
ENSDARG00000109821	1.67175	0.371198	1.25952	0.294715	0.768212	NA	ENSDART00000150374.2	si:dkey-156j15.1	si:dkey-156j15.1 [Source:ZFIN;Acc:ZDB-GENE-110914-81]	protein_coding
ENSDARG00000115802	0	NA	NA	NA	NA	NA	ENSDART00000185593.1	BX855613.2	NA	snRNA
ENSDARG00000112048	0	NA	NA	NA	NA	NA	ENSDART00000119597.2	BX855613.1	NA	snRNA
ENSDARG00000114894	6.08705	-0.27002	0.721461	-0.374268	0.708205	NA	ENSDART00000185716.1	znf1026	zinc finger protein 1026 [Source:ZFIN;Acc:ZDB-GENE-110913-157]	protein_coding
ENSDARG00000110454	1.89922	0.0584365	1.39072	0.0420189	0.966484	NA	ENSDART00000193565.1	BX005380.2	NA	protein_coding
ENSDARG00000116625	9.32377	0.218484	0.56288	0.388154	0.697902	NA	ENSDART00000189984.1	znf1141	zinc finger protein 1141 [Source:ZFIN;Acc:ZDB-GENE-110913-35]	protein_coding
ENSDARG00000110290	5.75429	0.020175	0.690824	0.0292042	0.976702	NA	ENSDART00000189875.1	BX005380.1	NA	protein_coding
ENSDARG00000111966	0	NA	NA	NA	NA	NA	ENSDART00000190564.1	CABZ01036080.1	NA	snRNA
ENSDARG00000115441	0	NA	NA	NA	NA	NA	ENSDART00000183037.1	CABZ01036081.1	NA	snRNA
ENSDARG00000115588	5.34113	0.0375808	0.844649	0.0444928	0.964512	NA	ENSDART00000170092.2	si:dkeyp-82b4.3	si:dkeyp-82b4.3 [Source:ZFIN;Acc:ZDB-GENE-110913-166]	protein_coding
ENSDARG00000112989	0	NA	NA	NA	NA	NA	ENSDART00000190936.1	CR388390.8	NA	snRNA
ENSDARG00000109894	0	NA	NA	NA	NA	NA	ENSDART00000187158.1	CR388390.2	NA	snRNA
ENSDARG00000115686	0	NA	NA	NA	NA	NA	ENSDART00000182659.1	CR388390.18	NA	snRNA
ENSDARG00000098429	0	NA	NA	NA	NA	NA	ENSDART00000158482.2	CR388390.1	NA	snRNA
ENSDARG00000113665	0	NA	NA	NA	NA	NA	ENSDART00000180927.1	CR388390.13	NA	snRNA
ENSDARG00000111703	0	NA	NA	NA	NA	NA	ENSDART00000180776.1	CR388390.7	NA	snRNA
ENSDARG00000116282	0	NA	NA	NA	NA	NA	ENSDART00000180166.1	CR388390.20	NA	snRNA
ENSDARG00000110472	0	NA	NA	NA	NA	NA	ENSDART00000182386.1	CR388390.4	NA	snRNA
ENSDARG00000113709	0	NA	NA	NA	NA	NA	ENSDART00000186220.1	CR388390.14	NA	snRNA
ENSDARG00000114821	0	NA	NA	NA	NA	NA	ENSDART00000186807.1	CR388390.16	NA	snRNA
ENSDARG00000114028	0	NA	NA	NA	NA	NA	ENSDART00000183843.1	CR388390.15	NA	snRNA
ENSDARG00000111177	0	NA	NA	NA	NA	NA	ENSDART00000190679.1	CR388390.6	NA	snRNA
ENSDARG00000113337	0	NA	NA	NA	NA	NA	ENSDART00000191365.1	CR388390.10	NA	snRNA
ENSDARG00000115011	0	NA	NA	NA	NA	NA	ENSDART00000187207.1	CR388390.17	NA	snRNA
ENSDARG00000110215	0	NA	NA	NA	NA	NA	ENSDART00000193933.1	CR388390.3	NA	snRNA
ENSDARG00000117007	0	NA	NA	NA	NA	NA	ENSDART00000191404.1	CR388390.21	NA	snRNA
ENSDARG00000115828	0	NA	NA	NA	NA	NA	ENSDART00000180960.1	CR388390.19	NA	snRNA
ENSDARG00000113608	0	NA	NA	NA	NA	NA	ENSDART00000193148.1	CR388390.12	NA	snRNA
ENSDARG00000113085	0	NA	NA	NA	NA	NA	ENSDART00000187034.1	CR388390.9	NA	snRNA
ENSDARG00000111145	0	NA	NA	NA	NA	NA	ENSDART00000184327.1	CR388390.5	NA	snRNA
ENSDARG00000113475	0	NA	NA	NA	NA	NA	ENSDART00000185467.1	CR388390.11	NA	snRNA
ENSDARG00000116298	0.0570239	0	5.2679	0	1	NA	ENSDART00000193382.1	CR628395.1	NA	protein_coding
ENSDARG00000100311	63.4717	0.215933	0.217903	0.99096	0.321705	0.700796	ENSDART00000186119.1	si:dkey-165e24.1	si:dkey-165e24.1 [Source:ZFIN;Acc:ZDB-GENE-081103-19]	protein_coding
ENSDARG00000100578	6.77295	0.459471	0.660877	0.695244	0.486902	NA	ENSDART00000189025.1	si:dkeyp-90h9.1	si:dkeyp-90h9.1 [Source:ZFIN;Acc:ZDB-GENE-131122-5]	protein_coding
ENSDARG00000100640	4.42254	0.562224	0.829001	0.678194	0.497649	NA	ENSDART00000162676.2	BX321870.2	NA	processed_pseudogene
ENSDARG00000114042	0	NA	NA	NA	NA	NA	ENSDART00000181008.1	BX321870.3	NA	rRNA
ENSDARG00000098519	0.717061	0.456345	2.13907	0.213338	0.831063	NA	ENSDART00000168360.2	BX321870.1	NA	lincRNA
ENSDARG00000110338	0	NA	NA	NA	NA	NA	ENSDART00000190103.1	BX908721.2	NA	rRNA
ENSDARG00000099626	1.32218	-0.378505	1.63174	-0.231964	0.816566	NA	ENSDART00000165818.2	BX908721.1	NA	unprocessed_pseudogene
ENSDARG00000098406	3.68513	1.46152	1.17074	1.24837	0.211894	NA	ENSDART00000180146.1	si:dkey-22a18.2	si:dkey-22a18.2 [Source:ZFIN;Acc:ZDB-GENE-120703-7]	protein_coding
ENSDARG00000098522	12.7891	5.51786e-05	0.45531	0.000121189	0.999903	NA	ENSDART00000158235.2	BX649431.1	NA	unprocessed_pseudogene
ENSDARG00000105244	0.172211	0	5.09025	0	1	NA	ENSDART00000167561.2	BX649431.3	NA	lincRNA
ENSDARG00000098985	0.0527042	-1.00233	5.2679	-0.190272	0.849096	NA	ENSDART00000166134.2	BX649431.2	NA	processed_transcript
ENSDARG00000109740	0	NA	NA	NA	NA	NA	ENSDART00000171130.2	si:dkeyp-44b5.4	si:dkeyp-44b5.4 [Source:ZFIN;Acc:ZDB-GENE-120709-63]	protein_coding
ENSDARG00000101046	0.439158	1.71447	2.62309	0.653606	0.513366	NA	ENSDART00000167023.2	si:dkeyp-107f9.1	si:dkeyp-107f9.1 [Source:ZFIN;Acc:ZDB-GENE-120709-34]	protein_coding
ENSDARG00000100995	2.77848	0.33389	1.12499	0.296795	0.766623	NA	ENSDART00000166189.2	si:dkey-16b10.1	si:dkey-16b10.1 [Source:ZFIN;Acc:ZDB-GENE-120703-53]	protein_coding
ENSDARG00000117168	0.803788	0.896315	2.14493	0.417877	0.676037	NA	ENSDART00000192426.1	BX649431.4	NA	protein_coding
ENSDARG00000102994	1.60618	1.31507	1.44276	0.911497	0.362033	NA	ENSDART00000165627.2	znf1034	zinc finger protein 1034 [Source:ZFIN;Acc:ZDB-GENE-120703-37]	protein_coding
ENSDARG00000101829	4.10158	0.0132856	0.872123	0.0152336	0.987846	NA	ENSDART00000191413.1	si:dkey-16b10.2	si:dkey-16b10.2 [Source:ZFIN;Acc:ZDB-GENE-120703-32]	protein_coding
ENSDARG00000104351	0.670079	-1.04477	2.11527	-0.493916	0.621365	NA	ENSDART00000170981.2	CR318589.1	NA	lincRNA
ENSDARG00000102659	0	NA	NA	NA	NA	NA	ENSDART00000171626.2	si:dkeyp-107f9.2	si:dkeyp-107f9.2 [Source:ZFIN;Acc:ZDB-GENE-120709-39]	protein_coding
ENSDARG00000105137	0.345097	-1.83276	3.32685	-0.5509	0.581702	NA	ENSDART00000170639.2	zgc:173705	zgc:173705 [Source:ZFIN;Acc:ZDB-GENE-080212-6]	protein_coding
ENSDARG00000116023	0.32399	0	3.22437	0	1	NA	ENSDART00000139248.3	CR318589.2	NA	protein_coding
ENSDARG00000104468	0.892803	-1.54397	2.0666	-0.747103	0.455001	NA	ENSDART00000168272.2	si:dkeyp-107f9.4	si:dkeyp-107f9.4 [Source:ZFIN;Acc:ZDB-GENE-120709-91]	protein_coding
ENSDARG00000117334	0.10674	-1.00233	5.2679	-0.190272	0.849096	NA	ENSDART00000194677.1	BX640584.18	NA	lincRNA
ENSDARG00000100387	0.49284	-0.026228	2.51562	-0.0104261	0.991681	NA	ENSDART00000163123.2	si:dkey-78o7.3	si:dkey-78o7.3 [Source:ZFIN;Acc:ZDB-GENE-120709-79]	protein_coding
ENSDARG00000100855	0	NA	NA	NA	NA	NA	ENSDART00000166767.2	BX640584.1	NA	antisense
ENSDARG00000113194	0	NA	NA	NA	NA	NA	ENSDART00000190259.1	BX640584.10	NA	snRNA
ENSDARG00000110196	0	NA	NA	NA	NA	NA	ENSDART00000185834.1	BX640584.5	NA	snRNA
ENSDARG00000103753	0	NA	NA	NA	NA	NA	ENSDART00000168374.2	BX640584.3	NA	snRNA
ENSDARG00000101006	0	NA	NA	NA	NA	NA	ENSDART00000165344.2	BX640584.2	NA	snRNA
ENSDARG00000112468	0	NA	NA	NA	NA	NA	ENSDART00000191665.1	BX640584.7	NA	snRNA
ENSDARG00000113340	0	NA	NA	NA	NA	NA	ENSDART00000192643.1	BX640584.11	NA	snRNA
ENSDARG00000112757	0	NA	NA	NA	NA	NA	ENSDART00000184696.1	BX640584.9	NA	snRNA
ENSDARG00000112514	0	NA	NA	NA	NA	NA	ENSDART00000191988.1	BX640584.8	NA	snRNA
ENSDARG00000115393	0	NA	NA	NA	NA	NA	ENSDART00000185975.1	BX640584.14	NA	snRNA
ENSDARG00000111032	0	NA	NA	NA	NA	NA	ENSDART00000180625.1	BX640584.6	NA	snRNA
ENSDARG00000110162	0	NA	NA	NA	NA	NA	ENSDART00000190097.1	BX640584.4	NA	snRNA
ENSDARG00000115551	0	NA	NA	NA	NA	NA	ENSDART00000187586.1	BX640584.15	NA	snRNA
ENSDARG00000114371	0	NA	NA	NA	NA	NA	ENSDART00000186357.1	BX640584.12	NA	snRNA
ENSDARG00000116031	0	NA	NA	NA	NA	NA	ENSDART00000180757.1	BX640584.17	NA	snRNA
ENSDARG00000116010	0	NA	NA	NA	NA	NA	ENSDART00000181903.1	BX640584.16	NA	snRNA
ENSDARG00000114772	0	NA	NA	NA	NA	NA	ENSDART00000193029.1	BX640584.13	NA	snRNA
ENSDARG00000105306	2.37024	0.255136	1.10716	0.230442	0.817748	NA	ENSDART00000124451.3	si:dkeyp-44b5.5	si:dkeyp-44b5.5 [Source:ZFIN;Acc:ZDB-GENE-120703-49]	protein_coding
ENSDARG00000102130	0	NA	NA	NA	NA	NA	ENSDART00000164399.2	BX666065.2	NA	processed_pseudogene
ENSDARG00000099174	0	NA	NA	NA	NA	NA	ENSDART00000167364.2	BX666065.1	NA	processed_pseudogene
ENSDARG00000101647	0	NA	NA	NA	NA	NA	ENSDART00000165665.2	BX640547.5	NA	snRNA
ENSDARG00000101401	0.0547214	0	5.2679	0	1	NA	ENSDART00000170519.2	BX640547.4	NA	snRNA
ENSDARG00000113119	0	NA	NA	NA	NA	NA	ENSDART00000179682.1	BX640547.6	NA	snRNA
ENSDARG00000092775	3.15985	-0.841153	1.15259	-0.729795	0.465516	NA	ENSDART00000160684.2	BX640547.1	NA	lincRNA
ENSDARG00000100931	0	NA	NA	NA	NA	NA	ENSDART00000168697.2	BX640547.3	NA	snRNA
ENSDARG00000098879	3.09566	-0.674579	1.15013	-0.586525	0.557523	NA	ENSDART00000167458.2	si:dkey-4j21.2	si:dkey-4j21.2 [Source:ZFIN;Acc:ZDB-GENE-120703-3]	processed_transcript
ENSDARG00000098776	1.78953	2.47878	1.52427	1.62621	0.103905	NA	ENSDART00000168068.2	BX640547.2	NA	unprocessed_pseudogene
ENSDARG00000100049	0.0563389	0	5.2679	0	1	NA	ENSDART00000160842.2	BX571954.1	NA	processed_transcript
ENSDARG00000109558	0	NA	NA	NA	NA	NA	ENSDART00000162487.2	BX571954.3	NA	processed_transcript
ENSDARG00000101292	5.11791	0.23144	0.726722	0.318471	0.750128	NA	ENSDART00000158240.2	si:dkey-201g16.1	si:dkey-201g16.1 [Source:ZFIN;Acc:ZDB-GENE-120703-40]	protein_coding
ENSDARG00000103538	0.268136	0	3.6831	0	1	NA	ENSDART00000165589.2	BX571954.2	NA	lincRNA
ENSDARG00000100412	1.00347	2.81633	1.89099	1.48934	0.136397	NA	ENSDART00000190363.1	si:ch211-171l17.14	si:ch211-171l17.14 [Source:ZFIN;Acc:ZDB-GENE-070912-153]	protein_coding
ENSDARG00000100590	1.0669	-0.0860944	1.70373	-0.050533	0.959698	NA	ENSDART00000172202.2	BX649421.1	NA	unprocessed_pseudogene
ENSDARG00000098610	2.5974	0.621083	1.27452	0.487306	0.626041	NA	ENSDART00000166960.2	si:ch211-207e19.2	si:ch211-207e19.2 [Source:ZFIN;Acc:ZDB-GENE-041210-227]	protein_coding
ENSDARG00000110123	0	NA	NA	NA	NA	NA	ENSDART00000177530.2	BX649421.2	NA	rRNA
ENSDARG00000103310	1.43825	1.48763	1.60571	0.926461	0.354206	NA	ENSDART00000168891.2	znf1053	zinc finger protein 1053 [Source:ZFIN;Acc:ZDB-GENE-121214-1]	protein_coding
ENSDARG00000102635	0.874302	-1.94013	2.0055	-0.967402	0.333343	NA	ENSDART00000176617.2	znf1037	zinc finger protein 1037 [Source:ZFIN;Acc:ZDB-GENE-120709-1]	protein_coding
ENSDARG00000102595	129.588	-0.258783	0.169592	-1.52592	0.127031	0.495204	ENSDART00000184708.1	si:dkey-250k10.1	si:dkey-250k10.1 [Source:ZFIN;Acc:ZDB-GENE-081103-24]	protein_coding
ENSDARG00000100283	0	NA	NA	NA	NA	NA	ENSDART00000164620.2	BX571843.1	NA	lincRNA
ENSDARG00000099751	3.53616	-0.0360209	0.8901	-0.0404683	0.96772	NA	ENSDART00000169031.2	si:dkey-250k10.4	si:dkey-250k10.4 [Source:ZFIN;Acc:ZDB-GENE-120703-22]	protein_coding
ENSDARG00000113052	0	NA	NA	NA	NA	NA	ENSDART00000168956.2	BX897739.2	NA	rRNA
ENSDARG00000109735	0	NA	NA	NA	NA	NA	ENSDART00000165475.2	BX897739.1	NA	snRNA
ENSDARG00000117791	0	NA	NA	NA	NA	NA	ENSDART00000194915.1	BX511078.2	NA	lincRNA
ENSDARG00000117505	0.0461718	0	5.2679	0	1	NA	ENSDART00000194884.1	BX511078.1	NA	lincRNA
ENSDARG00000106267	7.9262	0.754604	0.659121	1.14486	0.252266	NA	ENSDART00000174598.2	CR388042.1	NA	pseudogene
ENSDARG00000109339	0.112037	0	5.2679	0	1	NA	ENSDART00000183439.1	CR388042.2	NA	protein_coding
ENSDARG00000115278	0	NA	NA	NA	NA	NA	ENSDART00000180975.1	CABZ01031674.1	NA	snRNA
ENSDARG00000103431	0	NA	NA	NA	NA	NA	ENSDART00000166240.2	CABZ01031673.1	NA	snRNA
ENSDARG00000102941	0.391514	0.729274	3.01849	0.241602	0.809088	NA	ENSDART00000165813.2	si:ch211-249c2.1	si:ch211-249c2.1 [Source:ZFIN;Acc:ZDB-GENE-060503-317]	protein_coding
ENSDARG00000111824	1.9957	0.79486	1.45239	0.547278	0.584188	NA	ENSDART00000129685.3	si:dkey-199m13.7	si:dkey-199m13.7 [Source:ZFIN;Acc:ZDB-GENE-110914-26]	protein_coding
ENSDARG00000117658	0.272218	-0.0405501	3.65657	-0.0110897	0.991152	NA	ENSDART00000194747.1	BX936303.2	NA	lincRNA
ENSDARG00000112126	0.533246	0.772662	2.5002	0.30904	0.757291	NA	ENSDART00000166637.2	znf995	zinc finger protein 995 [Source:ZFIN;Acc:ZDB-GENE-080215-13]	protein_coding
ENSDARG00000103105	0.105568	0	5.2679	0	1	NA	ENSDART00000168407.2	BX936303.1	NA	processed_transcript
ENSDARG00000113690	13.4645	0.0454021	0.483713	0.0938617	0.925219	NA	ENSDART00000160463.2	si:ch211-223g7.6	si:ch211-223g7.6 [Source:ZFIN;Acc:ZDB-GENE-050420-222]	protein_coding
ENSDARG00000099825	9.49959	-0.68195	0.617854	-1.10374	0.269706	NA	ENSDART00000157990.2	zgc:174944	zgc:174944 [Source:ZFIN;Acc:ZDB-GENE-080207-2]	protein_coding
ENSDARG00000103265	13.0343	-0.553004	0.510543	-1.08317	0.278733	NA	ENSDART00000180884.1	si:ch211-223g7.2	si:ch211-223g7.2 [Source:ZFIN;Acc:ZDB-GENE-050420-153]	protein_coding
ENSDARG00000098145	5.65115	0.155153	0.715317	0.216901	0.828286	NA	ENSDART00000168328.2	BX572628.1	uncharacterized LOC108183449 [Source:NCBI gene;Acc:108183449]	unprocessed_pseudogene
ENSDARG00000111198	8.53436	0.742878	0.631623	1.17614	0.239539	NA	ENSDART00000191572.1	BX640461.1	NA	protein_coding
ENSDARG00000102215	120.25	0.42121	0.200918	2.09643	0.0360444	0.289099	ENSDART00000158834.2	si:ch211-227e10.6	si:ch211-227e10.6 [Source:ZFIN;Acc:ZDB-GENE-050420-355]	protein_coding
ENSDARG00000100673	2.51629	-0.00401312	1.10201	-0.00364164	0.997094	NA	ENSDART00000161653.2	znf974	zinc finger protein 974 [Source:ZFIN;Acc:ZDB-GENE-131119-54]	protein_coding
ENSDARG00000115299	14.8627	-0.0567834	0.459122	-0.123678	0.90157	NA	ENSDART00000160825.2	si:ch211-227e10.3	si:ch211-227e10.3 [Source:ZFIN;Acc:ZDB-GENE-050420-291]	protein_coding
ENSDARG00000104968	25.5689	0.0403222	0.383661	0.105098	0.916298	NA	ENSDART00000190527.1	si:ch211-227e10.1	si:ch211-227e10.1 [Source:ZFIN;Acc:ZDB-GENE-050420-221]	protein_coding
ENSDARG00000100414	0.0520892	0.921233	5.2679	0.174877	0.861177	NA	ENSDART00000171824.2	si:ch211-227e10.2	si:ch211-227e10.2 [Source:ZFIN;Acc:ZDB-GENE-050419-8]	protein_coding
ENSDARG00000105245	0	NA	NA	NA	NA	NA	ENSDART00000168392.2	CR388413.5	NA	processed_transcript
ENSDARG00000100537	0	NA	NA	NA	NA	NA	ENSDART00000167669.2	CR388413.1	NA	processed_transcript
ENSDARG00000104052	0.112557	-0.0405499	5.2679	-0.00769753	0.993858	NA	ENSDART00000162963.2	CR388413.4	NA	processed_transcript
ENSDARG00000102278	0	NA	NA	NA	NA	NA	ENSDART00000168204.2	CR388413.3	NA	processed_transcript
ENSDARG00000100987	0	NA	NA	NA	NA	NA	ENSDART00000167410.2	CR388413.2	NA	processed_transcript
ENSDARG00000113808	0.430526	-0.0253285	2.82463	-0.008967	0.992845	NA	ENSDART00000109624.4	si:dkeyp-82b4.6	si:dkeyp-82b4.6 [Source:ZFIN;Acc:ZDB-GENE-110914-71]	protein_coding
ENSDARG00000103281	0.816216	0.129015	1.77972	0.072492	0.94221	NA	ENSDART00000166721.2	si:dkey-56m15.9	si:dkey-56m15.9 [Source:ZFIN;Acc:ZDB-GENE-110913-4]	protein_coding
ENSDARG00000101469	7.23738	0.332946	0.655106	0.508232	0.611291	NA	ENSDART00000128531.3	si:dkey-56m15.2	si:dkey-56m15.2 [Source:ZFIN;Acc:ZDB-GENE-110913-122]	protein_coding
ENSDARG00000098426	1.92068	-0.889166	1.1844	-0.750732	0.452814	NA	ENSDART00000162786.2	si:dkey-56m15.8	si:dkey-56m15.8 [Source:ZFIN;Acc:ZDB-GENE-110914-109]	protein_coding
ENSDARG00000104270	0	NA	NA	NA	NA	NA	ENSDART00000166873.2	si:dkey-56m15.7	si:dkey-56m15.7 [Source:ZFIN;Acc:ZDB-GENE-110914-162]	protein_coding
ENSDARG00000093461	2.27368	0.98871	1.12884	0.87586	0.381106	NA	ENSDART00000133535.3	si:dkey-56m15.6	si:dkey-56m15.6 [Source:ZFIN;Acc:ZDB-GENE-110914-102]	protein_coding
ENSDARG00000103420	6.15988	-0.853626	0.749868	-1.13837	0.254966	NA	ENSDART00000162800.2	si:dkey-56m15.5	si:dkey-56m15.5 [Source:ZFIN;Acc:ZDB-GENE-110913-134]	protein_coding
ENSDARG00000099932	0.767441	0.288966	1.78195	0.162163	0.871178	NA	ENSDART00000167681.2	BX005245.1	uncharacterized LOC103911727 [Source:NCBI gene;Acc:103911727]	processed_transcript
ENSDARG00000114391	0	NA	NA	NA	NA	NA	ENSDART00000191593.1	BX005245.2	NA	rRNA
ENSDARG00000104262	0.44678	-0.884272	2.80969	-0.314722	0.752972	NA	ENSDART00000170096.3	si:dkey-56m15.3	si:dkey-56m15.3 [Source:ZFIN;Acc:ZDB-GENE-110913-96]	protein_coding
ENSDARG00000099255	0.0981517	0	5.2679	0	1	NA	ENSDART00000168622.2	BX465836.2	NA	processed_transcript
ENSDARG00000098213	0.335545	-0.094844	3.20978	-0.0295484	0.976427	NA	ENSDART00000170377.2	BX465836.1	uncharacterized LOC101886469 [Source:NCBI gene;Acc:101886469]	processed_transcript
ENSDARG00000099277	2.55832	0.302446	1.02452	0.295207	0.767836	NA	ENSDART00000165288.2	znf1039	zinc finger protein 1039 [Source:ZFIN;Acc:ZDB-GENE-110913-141]	protein_coding
ENSDARG00000101997	9.58844	-0.312399	0.580776	-0.537899	0.590647	NA	ENSDART00000163802.2	si:dkey-191j3.2	si:dkey-191j3.2 [Source:ZFIN;Acc:ZDB-GENE-081103-55]	protein_coding
ENSDARG00000100386	2.54388	1.27523	1.17514	1.08517	0.277846	NA	ENSDART00000184323.1	si:dkey-61p9.9	si:dkey-61p9.9 [Source:ZFIN;Acc:ZDB-GENE-041210-240]	protein_coding
ENSDARG00000103536	0.266235	0	3.97547	0	1	NA	ENSDART00000169259.2	BX546503.1	NA	lincRNA
ENSDARG00000101165	0	NA	NA	NA	NA	NA	ENSDART00000163388.2	si:dkey-157e10.8	si:dkey-157e10.8 [Source:ZFIN;Acc:ZDB-GENE-110914-202]	protein_coding
ENSDARG00000102256	1.5157	-0.488464	1.47335	-0.331532	0.740243	NA	ENSDART00000160012.2	si:dkey-157e10.6	si:dkey-157e10.6 [Source:ZFIN;Acc:ZDB-GENE-110913-118]	protein_coding
ENSDARG00000098193	1.3849	-2.50171	1.58087	-1.58249	0.113538	NA	ENSDART00000143067.3	znf998	zinc finger protein 998 [Source:ZFIN;Acc:ZDB-GENE-110913-164]	protein_coding
ENSDARG00000101483	0.259677	0	4.02446	0	1	NA	ENSDART00000160705.2	CT027586.1	NA	lincRNA
ENSDARG00000093254	7.84739	0.192281	0.611497	0.314444	0.753184	NA	ENSDART00000172184.2	znf569l	zinc finger protein 569, like [Source:ZFIN;Acc:ZDB-GENE-110914-7]	protein_coding
ENSDARG00000098243	0.393183	2.40696	2.76095	0.871785	0.383326	NA	ENSDART00000172605.2	CR762475.1	NA	protein_coding
ENSDARG00000105057	0	NA	NA	NA	NA	NA	ENSDART00000161998.2	CR762475.3	NA	processed_transcript
ENSDARG00000103031	8.07398	-0.179904	0.628377	-0.2863	0.774648	NA	ENSDART00000164747.2	znf1029	zinc finger protein 1029 [Source:ZFIN;Acc:ZDB-GENE-110914-6]	protein_coding
ENSDARG00000102543	0	NA	NA	NA	NA	NA	ENSDART00000168109.2	CR762475.2	NA	sense_overlapping
ENSDARG00000098430	6.11561	0.586136	0.722686	0.811052	0.417336	NA	ENSDART00000159365.2	znf1078	zinc finger protein 1078 [Source:ZFIN;Acc:ZDB-GENE-080218-3]	protein_coding
ENSDARG00000105304	9.33306	0.0862495	0.564439	0.152806	0.878552	NA	ENSDART00000159665.2	CR762475.4	NA	lincRNA
ENSDARG00000099670	0.374881	-0.562888	3.05637	-0.184169	0.853881	NA	ENSDART00000165178.2	znf1074	zinc finger protein 1074 [Source:ZFIN;Acc:ZDB-GENE-110913-85]	protein_coding
ENSDARG00000101213	3.57335	1.37718	0.993224	1.38657	0.165573	NA	ENSDART00000171515.2	CU278559.1	NA	unprocessed_pseudogene
ENSDARG00000098155	0	NA	NA	NA	NA	NA	ENSDART00000167545.2	CT583728.1	NA	rRNA
ENSDARG00000112406	0	NA	NA	NA	NA	NA	ENSDART00000190131.1	CT583728.16	NA	miRNA
ENSDARG00000116226	0	NA	NA	NA	NA	NA	ENSDART00000181297.1	CT583728.26	NA	rRNA
ENSDARG00000112295	0	NA	NA	NA	NA	NA	ENSDART00000186201.1	CT583728.15	NA	protein_coding
ENSDARG00000111237	0	NA	NA	NA	NA	NA	ENSDART00000180346.1	CT583728.13	NA	rRNA
ENSDARG00000115819	0	NA	NA	NA	NA	NA	ENSDART00000185964.1	CT583728.24	NA	protein_coding
ENSDARG00000110315	0	NA	NA	NA	NA	NA	ENSDART00000179659.1	CT583728.11	NA	rRNA
ENSDARG00000114779	0	NA	NA	NA	NA	NA	ENSDART00000183009.1	CT583728.20	NA	protein_coding
ENSDARG00000099372	0	NA	NA	NA	NA	NA	ENSDART00000161347.2	CT583728.3	NA	rRNA
ENSDARG00000110135	0	NA	NA	NA	NA	NA	ENSDART00000186299.1	CT583728.10	NA	rRNA
ENSDARG00000116179	0	NA	NA	NA	NA	NA	ENSDART00000181348.1	CT583728.25	NA	protein_coding
ENSDARG00000111012	0	NA	NA	NA	NA	NA	ENSDART00000159089.2	CT583728.12	NA	miRNA
ENSDARG00000103411	0	NA	NA	NA	NA	NA	ENSDART00000171474.2	CT583728.6	NA	rRNA
ENSDARG00000115716	0	NA	NA	NA	NA	NA	ENSDART00000193724.1	CT583728.23	NA	rRNA
ENSDARG00000114100	0	NA	NA	NA	NA	NA	ENSDART00000189043.1	CT583728.18	NA	protein_coding
ENSDARG00000115021	0	NA	NA	NA	NA	NA	ENSDART00000186640.1	CT583728.22	NA	rRNA
ENSDARG00000112047	0	NA	NA	NA	NA	NA	ENSDART00000186943.1	CT583728.14	NA	protein_coding
ENSDARG00000109304	0	NA	NA	NA	NA	NA	ENSDART00000185289.1	CT583728.9	NA	miRNA
ENSDARG00000103201	0	NA	NA	NA	NA	NA	ENSDART00000157433.2	CT583728.5	NA	rRNA
ENSDARG00000109296	0	NA	NA	NA	NA	NA	ENSDART00000158631.2	CT583728.8	NA	rRNA
ENSDARG00000112791	0	NA	NA	NA	NA	NA	ENSDART00000182875.1	CT583728.17	NA	protein_coding
ENSDARG00000114429	0	NA	NA	NA	NA	NA	ENSDART00000191623.1	CT583728.19	NA	rRNA
ENSDARG00000117174	0	NA	NA	NA	NA	NA	ENSDART00000185611.1	CT583728.27	NA	protein_coding
ENSDARG00000114924	0	NA	NA	NA	NA	NA	ENSDART00000179700.1	CT583728.21	NA	miRNA
ENSDARG00000103635	0	NA	NA	NA	NA	NA	ENSDART00000158458.2	CT583728.7	NA	rRNA
ENSDARG00000098506	0.285087	-0.149615	3.58766	-0.0417027	0.966736	NA	ENSDART00000159081.2	CT583728.2	NA	processed_transcript
ENSDARG00000101517	4.59097	-0.875285	0.850818	-1.02876	0.303594	NA	ENSDART00000163320.2	CT583728.4	NA	unprocessed_pseudogene
ENSDARG00000103719	0	NA	NA	NA	NA	NA	ENSDART00000158304.2	AL772298.2	NA	processed_transcript
ENSDARG00000089005	0	NA	NA	NA	NA	NA	ENSDART00000150340.3	AL772298.1	NA	processed_pseudogene
ENSDARG00000117343	0.594168	-0.785369	2.29058	-0.342869	0.731697	NA	ENSDART00000194309.1	AL772298.3	NA	lincRNA
ENSDARG00000102455	0.713925	2.16737	2.28449	0.948734	0.342756	NA	ENSDART00000168345.2	znf1133	zinc finger protein 1133 [Source:ZFIN;Acc:ZDB-GENE-110913-178]	protein_coding
ENSDARG00000110323	12.4532	-0.898768	0.506444	-1.77466	0.0759537	NA	ENSDART00000157710.2	znf986	zinc finger protein 986 [Source:ZFIN;Acc:ZDB-GENE-110913-135]	protein_coding
ENSDARG00000101351	10.6235	-0.217763	0.527729	-0.412641	0.67987	NA	ENSDART00000165784.2	si:dkey-16p6.1	si:dkey-16p6.1 [Source:ZFIN;Acc:ZDB-GENE-081103-43]	protein_coding
ENSDARG00000104893	2.34752	1.81311	1.1452	1.58323	0.113368	NA	ENSDART00000160253.2	si:ch211-207e19.2	si:ch211-207e19.2 [Source:ZFIN;Acc:ZDB-GENE-041210-227]	protein_coding
ENSDARG00000113022	1.74455	-1.9009	1.71967	-1.10539	0.268991	NA	ENSDART00000169806.2	si:ch211-207e19.15	si:ch211-207e19.15 [Source:ZFIN;Acc:ZDB-GENE-110914-27]	protein_coding
ENSDARG00000111731	0.624019	-2.46215	2.37173	-1.03813	0.29921	NA	ENSDART00000163191.2	znf972	zinc finger protein 972 [Source:ZFIN;Acc:ZDB-GENE-110914-39]	protein_coding
ENSDARG00000102342	0	NA	NA	NA	NA	NA	ENSDART00000165837.2	CR925800.1	NA	processed_transcript
ENSDARG00000100492	0.938618	-1.48397	1.93218	-0.768029	0.44247	NA	ENSDART00000166460.2	CT025669.1	NA	processed_transcript
ENSDARG00000099845	18.228	-0.876773	0.397	-2.2085	0.0272096	NA	ENSDART00000169288.2	zgc:174275	zgc:174275 [Source:ZFIN;Acc:ZDB-GENE-080305-5]	protein_coding
ENSDARG00000113974	0	NA	NA	NA	NA	NA	ENSDART00000188812.1	CT025669.2	NA	rRNA
ENSDARG00000098585	3.20611	-0.305785	1.01661	-0.300788	0.763576	NA	ENSDART00000165359.2	si:ch211-237a4.2	si:ch211-237a4.2 [Source:ZFIN;Acc:ZDB-GENE-060503-504]	protein_coding
ENSDARG00000104476	38.436	0.437825	0.300476	1.45711	0.145087	NA	ENSDART00000169142.2	si:dkey-41c6.3	si:dkey-41c6.3 [Source:ZFIN;Acc:ZDB-GENE-070705-469]	protein_coding
ENSDARG00000101912	0	NA	NA	NA	NA	NA	ENSDART00000159185.2	si:dkey-65l23.2	si:dkey-65l23.2 [Source:ZFIN;Acc:ZDB-GENE-091112-12]	protein_coding
ENSDARG00000101065	0	NA	NA	NA	NA	NA	ENSDART00000166662.2	CR812471.1	NA	processed_transcript
ENSDARG00000117387	0	NA	NA	NA	NA	NA	ENSDART00000194755.1	BX649417.1	NA	lincRNA
ENSDARG00000101968	0	NA	NA	NA	NA	NA	ENSDART00000165511.2	si:ch211-227p7.1	si:ch211-227p7.1 [Source:ZFIN;Acc:ZDB-GENE-041210-224]	protein_coding
ENSDARG00000115524	7.28209	0.729649	0.632982	1.15272	0.249027	NA	ENSDART00000160063.2	znf1118	zinc finger protein 1118 [Source:ZFIN;Acc:ZDB-GENE-131125-21]	protein_coding
ENSDARG00000099046	3.9467	-0.307933	0.872322	-0.353003	0.724086	NA	ENSDART00000161464.2	si:ch211-227p7.5	si:ch211-227p7.5 [Source:ZFIN;Acc:ZDB-GENE-120703-10]	protein_coding
ENSDARG00000092938	2.46595	0.222416	1.05203	0.211416	0.832563	NA	ENSDART00000143244.3	znf1047	zinc finger protein 1047 [Source:ZFIN;Acc:ZDB-GENE-110914-204]	protein_coding
ENSDARG00000098884	24.2117	-0.305929	0.376003	-0.813633	0.415855	NA	ENSDART00000169989.2	BX649355.1	NA	processed_transcript
ENSDARG00000103119	2.3906	0.109607	1.08178	0.10132	0.919296	NA	ENSDART00000157504.2	si:dkeyp-33c10.7	si:dkeyp-33c10.7 [Source:ZFIN;Acc:ZDB-GENE-070705-538]	protein_coding
ENSDARG00000103417	5.31824	0.404728	0.80595	0.502176	0.615544	NA	ENSDART00000169189.2	si:dkey-269o24.6	si:dkey-269o24.6 [Source:ZFIN;Acc:ZDB-GENE-110914-22]	protein_coding
ENSDARG00000103103	4.5738	-0.322207	0.847606	-0.380137	0.703844	NA	ENSDART00000168302.2	BX957361.2	NA	processed_transcript
ENSDARG00000100865	52.948	-0.14008	0.255397	-0.548479	0.583363	0.859404	ENSDART00000160934.2	si:dkey-269o24.1	si:dkey-269o24.1 [Source:ZFIN;Acc:ZDB-GENE-041210-347]	protein_coding
ENSDARG00000101664	0	NA	NA	NA	NA	NA	ENSDART00000158368.2	BX957361.1	NA	processed_transcript
ENSDARG00000101137	5.11208	0.640338	0.800696	0.799727	0.423869	NA	ENSDART00000161888.2	znf999	zinc finger protein 999 [Source:ZFIN;Acc:ZDB-GENE-110913-39]	protein_coding
ENSDARG00000103400	2.52192	0.0856499	1.12173	0.0763555	0.939136	NA	ENSDART00000158660.2	si:ch211-161m3.1	si:ch211-161m3.1 [Source:ZFIN;Acc:ZDB-GENE-110914-33]	protein_coding
ENSDARG00000100777	1.11157	-0.450959	1.92872	-0.233813	0.81513	NA	ENSDART00000171796.2	si:ch211-238e22.7	si:ch211-238e22.7 [Source:ZFIN;Acc:ZDB-GENE-041210-372]	protein_coding
ENSDARG00000100229	2.51612	0.659839	1.12531	0.58636	0.557633	NA	ENSDART00000170198.2	si:ch211-238e22.5	si:ch211-238e22.5 [Source:ZFIN;Acc:ZDB-GENE-041210-374]	protein_coding
ENSDARG00000112450	2.92483	0.543328	1.02305	0.531083	0.595361	NA	ENSDART00000131654.3	si:ch211-238e22.2	si:ch211-238e22.2 [Source:ZFIN;Acc:ZDB-GENE-041210-346]	protein_coding
ENSDARG00000094500	2.17455	-0.022455	1.07877	-0.0208155	0.983393	NA	ENSDART00000135121.3	si:ch211-238e22.4	si:ch211-238e22.4 [Source:ZFIN;Acc:ZDB-GENE-030131-3632]	protein_coding
ENSDARG00000099355	169.007	0.355126	0.146843	2.4184	0.0155888	0.194403	ENSDART00000147029.3	BX890548.1	NA	processed_transcript
ENSDARG00000104804	5.25597	0.0459346	0.792777	0.0579414	0.953795	NA	ENSDART00000160720.2	si:ch211-238e22.8	si:ch211-238e22.8 [Source:ZFIN;Acc:ZDB-GENE-050419-231]	protein_coding
ENSDARG00000101274	0.965435	0.0123048	1.98977	0.00618402	0.995066	NA	ENSDART00000190438.1	si:dkey-16p6.4	si:dkey-16p6.4 [Source:ZFIN;Acc:ZDB-GENE-110913-5]	protein_coding
ENSDARG00000110144	0	NA	NA	NA	NA	NA	ENSDART00000179927.1	LO018289.2	NA	snRNA
ENSDARG00000115894	3.51072	0.848784	1.13104	0.750446	0.452986	NA	ENSDART00000193689.1	zgc:194906	zgc:194906 [Source:ZFIN;Acc:ZDB-GENE-080722-43]	protein_coding
ENSDARG00000092197	0	NA	NA	NA	NA	NA	ENSDART00000191125.1	LO018289.1	NA	protein_coding
ENSDARG00000100221	0.0556979	0	5.2679	0	1	NA	ENSDART00000172695.2	BX511018.2	NA	antisense
ENSDARG00000098727	0	NA	NA	NA	NA	NA	ENSDART00000165984.2	BX511018.1	NA	processed_transcript
ENSDARG00000104124	4.76534	-0.221788	0.844112	-0.262748	0.792745	NA	ENSDART00000164760.2	znf1069	zinc finger protein 1069 [Source:ZFIN;Acc:ZDB-GENE-071004-89]	protein_coding
ENSDARG00000103721	0	NA	NA	NA	NA	NA	ENSDART00000169434.2	si:dkey-122c11.7	si:dkey-122c11.7 [Source:ZFIN;Acc:ZDB-GENE-110913-120]	protein_coding
ENSDARG00000103597	2.02183	-0.932259	1.21244	-0.768914	0.441945	NA	ENSDART00000169391.2	si:dkey-40j3.3	si:dkey-40j3.3 [Source:ZFIN;Acc:ZDB-GENE-110913-109]	protein_coding
ENSDARG00000117381	0	NA	NA	NA	NA	NA	ENSDART00000194305.1	BX510934.3	NA	lincRNA
ENSDARG00000087544	0.426915	0.0283561	2.79723	0.0101372	0.991912	NA	ENSDART00000127643.3	BX510934.1	NA	protein_coding
ENSDARG00000104884	0.174801	0.921234	5.05774	0.182143	0.85547	NA	ENSDART00000158265.2	BX510934.2	NA	lincRNA
ENSDARG00000103636	3.94688	0.403754	0.83592	0.483006	0.629092	NA	ENSDART00000158435.2	zgc:174703	zgc:174703 [Source:ZFIN;Acc:ZDB-GENE-080208-4]	protein_coding
ENSDARG00000101392	0	NA	NA	NA	NA	NA	ENSDART00000160770.2	pimr168	Pim proto-oncogene, serine/threonine kinase, related 168 [Source:ZFIN;Acc:ZDB-GENE-041210-63]	protein_coding
ENSDARG00000103208	1.69675	-0.266382	1.34244	-0.198432	0.842707	NA	ENSDART00000158802.2	il17ra1b	interleukin 17 receptor A1b [Source:ZFIN;Acc:ZDB-GENE-110914-185]	protein_coding
ENSDARG00000100137	0	NA	NA	NA	NA	NA	ENSDART00000103025.5	il17ra2	interleukin 17 receptor A2 [Source:ZFIN;Acc:ZDB-GENE-060503-869]	protein_coding
ENSDARG00000117223	0.1178	0.894684	5.26514	0.169926	0.865068	NA	ENSDART00000194475.1	BX324181.2	NA	lincRNA
ENSDARG00000104053	0	NA	NA	NA	NA	NA	ENSDART00000168552.2	BX324181.1	NA	antisense
ENSDARG00000104362	0	NA	NA	NA	NA	NA	ENSDART00000159293.2	FP236354.1	NA	lincRNA
ENSDARG00000116887	0	NA	NA	NA	NA	NA	ENSDART00000192508.1	CR388206.17	NA	snRNA
ENSDARG00000114009	0	NA	NA	NA	NA	NA	ENSDART00000188527.1	CR388206.12	NA	snRNA
ENSDARG00000098775	0	NA	NA	NA	NA	NA	ENSDART00000165274.2	CR388206.2	NA	snRNA
ENSDARG00000113984	0.162001	1.68976	5.24073	0.322428	0.747129	NA	ENSDART00000190964.1	CR388206.11	NA	snRNA
ENSDARG00000113412	0	NA	NA	NA	NA	NA	ENSDART00000191265.1	CR388206.10	NA	snRNA
ENSDARG00000111764	0	NA	NA	NA	NA	NA	ENSDART00000185787.1	CR388206.9	NA	snRNA
ENSDARG00000116034	0	NA	NA	NA	NA	NA	ENSDART00000188991.1	CR388206.15	NA	snRNA
ENSDARG00000115113	0	NA	NA	NA	NA	NA	ENSDART00000190434.1	CR388206.14	NA	snRNA
ENSDARG00000103968	0	NA	NA	NA	NA	NA	ENSDART00000159923.2	CR388206.3	NA	snRNA
ENSDARG00000111137	0	NA	NA	NA	NA	NA	ENSDART00000189570.1	CR388206.6	NA	snRNA
ENSDARG00000116979	0	NA	NA	NA	NA	NA	ENSDART00000190665.1	CR388206.18	NA	snRNA
ENSDARG00000100257	37.2498	-0.0254386	0.291644	-0.0872246	0.930493	NA	ENSDART00000170067.2	zgc:174314	zgc:174314 [Source:ZFIN;Acc:ZDB-GENE-080213-5]	protein_coding
ENSDARG00000103091	7.3418	0.939872	0.679195	1.3838	0.166419	NA	ENSDART00000159667.2	si:dkey-19h16.8	si:dkey-19h16.8 [Source:ZFIN;Acc:ZDB-GENE-110914-233]	protein_coding
ENSDARG00000111959	0	NA	NA	NA	NA	NA	ENSDART00000162234.2	si:dkeyp-44b5.4	si:dkeyp-44b5.4 [Source:ZFIN;Acc:ZDB-GENE-120709-63]	protein_coding
ENSDARG00000098244	1.54403	0.0766655	1.75772	0.0436164	0.96521	NA	ENSDART00000160351.2	CR388206.1	NA	antisense
ENSDARG00000111278	0	NA	NA	NA	NA	NA	ENSDART00000188925.1	CR388206.7	NA	snRNA
ENSDARG00000116653	0	NA	NA	NA	NA	NA	ENSDART00000185216.1	CR388206.16	NA	snRNA
ENSDARG00000111330	0	NA	NA	NA	NA	NA	ENSDART00000183215.1	CR388206.8	NA	snRNA
ENSDARG00000109254	0	NA	NA	NA	NA	NA	ENSDART00000183089.1	CR388206.4	NA	snRNA
ENSDARG00000117056	0	NA	NA	NA	NA	NA	ENSDART00000191831.1	CR388206.19	NA	snRNA
ENSDARG00000114101	0	NA	NA	NA	NA	NA	ENSDART00000187339.1	CR388206.13	NA	snRNA
ENSDARG00000109985	0	NA	NA	NA	NA	NA	ENSDART00000186447.1	CR388206.5	NA	snRNA
ENSDARG00000100723	3.34381	-0.380716	0.936344	-0.406599	0.684303	NA	ENSDART00000168657.2	znf1097	zinc finger protein 1097 [Source:ZFIN;Acc:ZDB-GENE-110914-20]	protein_coding
ENSDARG00000105058	0.42902	-2.16263	2.73177	-0.791656	0.428561	NA	ENSDART00000165777.2	CT027609.1	gastrula zinc finger protein XlCGF8.2DB-like [Source:NCBI gene;Acc:108183899]	protein_coding
ENSDARG00000104697	7.65487	-0.0645289	0.614449	-0.105019	0.916361	NA	ENSDART00000161097.2	si:dkey-57k17.1	si:dkey-57k17.1 [Source:ZFIN;Acc:ZDB-GENE-110913-105]	protein_coding
ENSDARG00000117604	0	NA	NA	NA	NA	NA	ENSDART00000194376.1	CR388095.2	NA	lincRNA
ENSDARG00000105266	4.39842	0.262408	0.84702	0.309801	0.756712	NA	ENSDART00000164424.2	si:dkey-16p6.1	si:dkey-16p6.1 [Source:ZFIN;Acc:ZDB-GENE-081103-43]	protein_coding
ENSDARG00000103381	11.3489	-0.667394	0.568675	-1.17359	0.240557	NA	ENSDART00000168971.2	si:ch211-196f19.1	si:ch211-196f19.1 [Source:ZFIN;Acc:ZDB-GENE-081103-47]	protein_coding
ENSDARG00000102917	9.036	-0.538125	0.578661	-0.929948	0.352398	NA	ENSDART00000157543.2	CR388095.1	NA	lincRNA
ENSDARG00000110637	27.0528	0.0270804	0.343252	0.0788938	0.937117	NA	ENSDART00000157856.2	si:ch211-212k5.1	si:ch211-212k5.1 [Source:ZFIN;Acc:ZDB-GENE-110914-19]	protein_coding
ENSDARG00000098095	0.334682	0.819648	3.37177	0.243091	0.807935	NA	ENSDART00000158078.2	CT027696.1	NA	lincRNA
ENSDARG00000102931	0.1178	0.894684	5.26514	0.169926	0.865068	NA	ENSDART00000172359.2	si:ch211-212k5.3	si:ch211-212k5.3 [Source:ZFIN;Acc:ZDB-GENE-110914-156]	protein_coding
ENSDARG00000104335	1.07156	-1.02888	1.67474	-0.614348	0.538985	NA	ENSDART00000164911.2	si:ch211-212k5.4	si:ch211-212k5.4 [Source:ZFIN;Acc:ZDB-GENE-110914-68]	protein_coding
ENSDARG00000116479	0	NA	NA	NA	NA	NA	ENSDART00000182216.1	BX927290.1	NA	snRNA
ENSDARG00000113324	8.94605	0.788445	0.555807	1.41856	0.156028	NA	ENSDART00000188763.1	CR388148.2	NA	protein_coding
ENSDARG00000104888	0.705867	1.28992	1.92328	0.670686	0.502421	NA	ENSDART00000170777.2	si:dkey-28i19.1	si:dkey-28i19.1 [Source:ZFIN;Acc:ZDB-GENE-110914-21]	protein_coding
ENSDARG00000098536	0.109043	-1.00233	5.2679	-0.190272	0.849096	NA	ENSDART00000169840.2	si:dkey-25i10.1	si:dkey-25i10.1 [Source:ZFIN;Acc:ZDB-GENE-110913-114]	protein_coding
ENSDARG00000101382	0	NA	NA	NA	NA	NA	ENSDART00000158088.2	CR388148.1	NA	unprocessed_pseudogene
ENSDARG00000109987	0	NA	NA	NA	NA	NA	ENSDART00000190983.1	CR388172.3	NA	snRNA
ENSDARG00000109781	0	NA	NA	NA	NA	NA	ENSDART00000185079.1	CR388172.2	NA	snRNA
ENSDARG00000116121	0	NA	NA	NA	NA	NA	ENSDART00000192512.1	CR388172.11	NA	snRNA
ENSDARG00000116549	0	NA	NA	NA	NA	NA	ENSDART00000185889.1	CR388172.14	NA	snRNA
ENSDARG00000113358	0	NA	NA	NA	NA	NA	ENSDART00000192302.1	CR388172.9	NA	snRNA
ENSDARG00000111752	0	NA	NA	NA	NA	NA	ENSDART00000180730.1	CR388172.7	NA	snRNA
ENSDARG00000113921	0	NA	NA	NA	NA	NA	ENSDART00000185272.1	CR388172.10	NA	snRNA
ENSDARG00000116964	0	NA	NA	NA	NA	NA	ENSDART00000188097.1	CR388172.15	NA	snRNA
ENSDARG00000110389	0	NA	NA	NA	NA	NA	ENSDART00000180210.1	CR388172.6	NA	snRNA
ENSDARG00000110249	0	NA	NA	NA	NA	NA	ENSDART00000191293.1	CR388172.5	NA	snRNA
ENSDARG00000110122	0	NA	NA	NA	NA	NA	ENSDART00000191484.1	CR388172.4	NA	snRNA
ENSDARG00000113051	0	NA	NA	NA	NA	NA	ENSDART00000181479.1	CR388172.8	NA	snRNA
ENSDARG00000116247	0	NA	NA	NA	NA	NA	ENSDART00000185006.1	CR388172.12	NA	snRNA
ENSDARG00000116336	0	NA	NA	NA	NA	NA	ENSDART00000183200.1	CR388172.13	NA	snRNA
ENSDARG00000101304	0.113297	0	5.2679	0	1	NA	ENSDART00000167460.2	CR388172.1	NA	processed_transcript
ENSDARG00000103955	1.04926	3.56059	1.85136	1.92323	0.0544509	NA	ENSDART00000164546.2	si:dkey-29j8.1	si:dkey-29j8.1 [Source:ZFIN;Acc:ZDB-GENE-110913-11]	protein_coding
ENSDARG00000095992	0	NA	NA	NA	NA	NA	ENSDART00000150338.2	BX469910.1	NA	processed_transcript
ENSDARG00000114969	0	NA	NA	NA	NA	NA	ENSDART00000185513.1	BX469910.3	NA	rRNA
ENSDARG00000089934	1.70684	-0.462251	1.18718	-0.389368	0.697004	NA	ENSDART00000150259.2	si:ch211-64i20.3	si:ch211-64i20.3 [Source:ZFIN;Acc:ZDB-GENE-110913-55]	protein_coding
ENSDARG00000096127	0.32009	-1.16525	3.39949	-0.342772	0.73177	NA	ENSDART00000150834.2	BX469910.2	NA	antisense
ENSDARG00000095990	0	NA	NA	NA	NA	NA	ENSDART00000150408.2	si:ch211-64i20.5_2	si:ch211-64i20.5_2 [Source:ZFIN;Acc:ZDB-GENE-110914-141]	protein_coding
ENSDARG00000095198	0.116876	0.921233	5.2679	0.174877	0.861177	NA	ENSDART00000150249.2	znf1132	zinc finger protein 1132 [Source:ZFIN;Acc:ZDB-GENE-110914-67]	protein_coding
ENSDARG00000093220	0.220173	-0.0030006	4.24016	-0.000707663	0.999435	NA	ENSDART00000150447.2	znf1127	zinc finger protein 1127 [Source:ZFIN;Acc:ZDB-GENE-110914-37]	protein_coding
ENSDARG00000113582	4.13253	0.000900989	0.846493	0.00106438	0.999151	NA	ENSDART00000164706.2	znf993	zinc finger protein 993 [Source:ZFIN;Acc:ZDB-GENE-110914-103]	protein_coding
ENSDARG00000105111	0	NA	NA	NA	NA	NA	ENSDART00000160451.2	BX927122.2	NA	sense_overlapping
ENSDARG00000101842	2.98587	0.357003	1.03406	0.345243	0.729912	NA	ENSDART00000170724.2	znf1085	zinc finger protein 1085 [Source:ZFIN;Acc:ZDB-GENE-080218-7]	protein_coding
ENSDARG00000100571	0.491071	1.07368	2.49629	0.430111	0.667115	NA	ENSDART00000167160.2	BX927122.1	NA	lincRNA
ENSDARG00000077697	62.0022	0.340049	0.231399	1.46953	0.141688	0.519199	ENSDART00000160587.2	si:dkey-105i14.1	si:dkey-105i14.1 [Source:ZFIN;Acc:ZDB-GENE-081103-64]	protein_coding
ENSDARG00000076255	1.3135	-0.98942	2.02328	-0.489019	0.624828	NA	ENSDART00000150611.2	znf1084	zinc finger protein 1084 [Source:ZFIN;Acc:ZDB-GENE-110913-77]	protein_coding
ENSDARG00000109366	1.61365	0.933547	1.41972	0.657556	0.510823	NA	ENSDART00000163357.2	zgc:173720	zgc:173720 [Source:ZFIN;Acc:ZDB-GENE-080218-21]	protein_coding
ENSDARG00000096210	0.109443	0	5.2679	0	1	NA	ENSDART00000150655.2	znf1050	zinc finger protein 1050 [Source:ZFIN;Acc:ZDB-GENE-110913-27]	protein_coding
ENSDARG00000088915	2.49102	0.627467	1.0748	0.583797	0.559357	NA	ENSDART00000127914.3	si:ch211-241n15.3	si:ch211-241n15.3 [Source:ZFIN;Acc:ZDB-GENE-110913-169]	protein_coding
ENSDARG00000109840	0.216633	-1.11653	4.64824	-0.240204	0.810172	NA	ENSDART00000143464.3	znf993	zinc finger protein 993 [Source:ZFIN;Acc:ZDB-GENE-110914-103]	protein_coding
ENSDARG00000096026	1.67016	-1.06813	1.41172	-0.756618	0.449279	NA	ENSDART00000150576.2	si:dkey-4e4.1	si:dkey-4e4.1 [Source:ZFIN;Acc:ZDB-GENE-110914-73]	protein_coding
ENSDARG00000094195	0.16896	0.921234	5.12894	0.179615	0.857455	NA	ENSDART00000141640.3	CR936371.1	NA	lincRNA
ENSDARG00000094653	2.34093	-0.418204	1.18876	-0.3518	0.724989	NA	ENSDART00000136825.3	si:dkey-149m13.5	si:dkey-149m13.5 [Source:ZFIN;Acc:ZDB-GENE-110913-74]	protein_coding
ENSDARG00000114536	0.986264	0.702498	1.83817	0.382172	0.702333	NA	ENSDART00000150849.2	si:dkey-149m13.4	si:dkey-149m13.4 [Source:ZFIN;Acc:ZDB-GENE-110914-34]	protein_coding
ENSDARG00000117302	0.0511594	0	5.2679	0	1	NA	ENSDART00000194096.1	CR936371.2	NA	lincRNA
ENSDARG00000078728	6.78962	0.243667	0.668183	0.364671	0.715357	NA	ENSDART00000108499.3	znf1068	zinc finger protein 1068 [Source:ZFIN;Acc:ZDB-GENE-080215-12]	protein_coding
ENSDARG00000086615	3.4765	-0.48	0.916376	-0.523803	0.600416	NA	ENSDART00000140733.3	CR846087.1	NA	unprocessed_pseudogene
ENSDARG00000095605	0.0461718	0	5.2679	0	1	NA	ENSDART00000142868.2	CR846087.3	gastrula zinc finger protein XlCGF8.2DB-like [Source:NCBI gene;Acc:100535113]	protein_coding
ENSDARG00000090734	7.23925	-0.478602	0.670061	-0.714267	0.475062	NA	ENSDART00000144806.4	si:dkey-16p6.1	si:dkey-16p6.1 [Source:ZFIN;Acc:ZDB-GENE-081103-43]	protein_coding
ENSDARG00000094119	0.502511	2.65852	2.72187	0.976726	0.328705	NA	ENSDART00000146219.4	CR846087.2	NA	unprocessed_pseudogene
ENSDARG00000092784	1.83987	4.17143	1.55226	2.68733	0.00720264	NA	ENSDART00000150615.2	znf1109	zinc finger protein 1109 [Source:ZFIN;Acc:ZDB-GENE-110914-77]	protein_coding
ENSDARG00000115017	5.32962	0.144486	0.808653	0.178674	0.858193	NA	ENSDART00000150758.2	znf1033	zinc finger protein 1033 [Source:ZFIN;Acc:ZDB-GENE-110914-25]	protein_coding
ENSDARG00000095998	3.97765	0.16158	0.916568	0.176288	0.860068	NA	ENSDART00000150699.2	CR388052.1	NA	lincRNA
ENSDARG00000096144	0.0598526	0.921233	5.2679	0.174877	0.861177	NA	ENSDART00000150754.2	CR388052.2	NA	antisense
ENSDARG00000117801	0	NA	NA	NA	NA	NA	ENSDART00000194721.1	CR388052.3	NA	lincRNA
ENSDARG00000096024	0	NA	NA	NA	NA	NA	ENSDART00000150348.2	si:ch211-178j18.4	si:ch211-178j18.4 [Source:ZFIN;Acc:ZDB-GENE-110914-148]	protein_coding
ENSDARG00000114860	0	NA	NA	NA	NA	NA	ENSDART00000184038.1	CABZ01002524.1	NA	snRNA
ENSDARG00000115069	0	NA	NA	NA	NA	NA	ENSDART00000170363.2	CABZ01002524.2	NA	snRNA
ENSDARG00000114557	0	NA	NA	NA	NA	NA	ENSDART00000190223.1	CABZ01002523.3	NA	snRNA
ENSDARG00000112012	0	NA	NA	NA	NA	NA	ENSDART00000180053.1	CABZ01002523.1	NA	snRNA
ENSDARG00000113844	0	NA	NA	NA	NA	NA	ENSDART00000179655.1	CABZ01002523.2	NA	snRNA
ENSDARG00000116616	0	NA	NA	NA	NA	NA	ENSDART00000190855.1	CABZ01002523.4	NA	snRNA
ENSDARG00000115827	0	NA	NA	NA	NA	NA	ENSDART00000185553.1	CABZ01002522.2	NA	snRNA
ENSDARG00000114972	0	NA	NA	NA	NA	NA	ENSDART00000191507.1	CABZ01002522.1	NA	snRNA
ENSDARG00000116911	0	NA	NA	NA	NA	NA	ENSDART00000189579.1	CABZ01002521.2	NA	snRNA
ENSDARG00000113612	0	NA	NA	NA	NA	NA	ENSDART00000185247.1	CABZ01002521.1	NA	snRNA
ENSDARG00000111575	0	NA	NA	NA	NA	NA	ENSDART00000128202.2	CABZ01002520.1	NA	snRNA
ENSDARG00000101524	0.499823	0.703934	2.51517	0.279875	0.779574	NA	ENSDART00000169157.2	znf1080	zinc finger protein 1080 [Source:ZFIN;Acc:ZDB-GENE-131125-96]	protein_coding
ENSDARG00000099036	0.175459	0.921234	5.05941	0.182084	0.855517	NA	ENSDART00000165378.2	CU138542.1	NA	lincRNA
ENSDARG00000103439	0.405357	-1.61846	2.72354	-0.594249	0.552346	NA	ENSDART00000172479.2	si:dkey-248e17.5	si:dkey-248e17.5 [Source:ZFIN;Acc:ZDB-GENE-131120-19]	protein_coding
ENSDARG00000103343	0	NA	NA	NA	NA	NA	ENSDART00000164606.2	si:dkey-51d8.1	si:dkey-51d8.1 [Source:ZFIN;Acc:ZDB-GENE-081103-14]	protein_coding
ENSDARG00000112070	0.290051	2.1113	3.76805	0.560315	0.575264	NA	ENSDART00000125171.4	znf1121	zinc finger protein 1121 [Source:ZFIN;Acc:ZDB-GENE-110914-9]	protein_coding
ENSDARG00000104523	0.247559	-0.937454	4.42057	-0.212067	0.832055	NA	ENSDART00000157996.2	CU138542.2	NA	lincRNA
ENSDARG00000105144	0.872612	0.836744	1.86513	0.448624	0.653703	NA	ENSDART00000167351.2	znf1130	zinc finger protein 1130 [Source:ZFIN;Acc:ZDB-GENE-131122-51]	protein_coding
ENSDARG00000104416	1.12501	-2.30654	1.78305	-1.29359	0.195806	NA	ENSDART00000162049.2	si:dkey-16p6.1	si:dkey-16p6.1 [Source:ZFIN;Acc:ZDB-GENE-081103-43]	protein_coding
ENSDARG00000103003	1.6139	-1.78912	1.60792	-1.11269	0.26584	NA	ENSDART00000157679.2	si:dkey-211i20.2	si:dkey-211i20.2 [Source:ZFIN;Acc:ZDB-GENE-081027-6]	protein_coding
ENSDARG00000100647	0	NA	NA	NA	NA	NA	ENSDART00000157489.2	si:dkey-211i20.4	si:dkey-211i20.4 [Source:ZFIN;Acc:ZDB-GENE-120709-19]	protein_coding
ENSDARG00000099597	0.0563389	0	5.2679	0	1	NA	ENSDART00000158732.2	si:dkey-211i20.5	si:dkey-211i20.5 [Source:ZFIN;Acc:ZDB-GENE-120709-55]	protein_coding
ENSDARG00000116007	0.681654	-2.62784	2.25417	-1.16577	0.243708	NA	ENSDART00000186182.1	CABZ01016118.1	NA	protein_coding
ENSDARG00000088301	1.29055	0.690386	1.77125	0.389773	0.696704	NA	ENSDART00000137702.4	si:dkey-254e13.6	si:dkey-254e13.6 [Source:ZFIN;Acc:ZDB-GENE-070705-420]	protein_coding
ENSDARG00000110403	0	NA	NA	NA	NA	NA	ENSDART00000135377.2	CR388363.3	NA	processed_transcript
ENSDARG00000095418	0	NA	NA	NA	NA	NA	ENSDART00000145847.2	CR388363.2	NA	processed_transcript
ENSDARG00000095155	0	NA	NA	NA	NA	NA	ENSDART00000133969.2	CR388363.1	NA	processed_transcript
ENSDARG00000092080	0	NA	NA	NA	NA	NA	ENSDART00000150691.2	znf1044	zinc finger protein 1044 [Source:ZFIN;Acc:ZDB-GENE-110914-55]	protein_coding
ENSDARG00000093803	2.39394	0.00196909	1.18279	0.00166478	0.998672	NA	ENSDART00000142335.3	si:dkey-196n19.2	si:dkey-196n19.2 [Source:ZFIN;Acc:ZDB-GENE-081104-8]	protein_coding
ENSDARG00000094223	0	NA	NA	NA	NA	NA	ENSDART00000140656.2	CR854965.1	NA	processed_transcript
ENSDARG00000095126	5.22376	-0.848521	0.752605	-1.12744	0.259554	NA	ENSDART00000150675.2	si:dkey-82i20.2	si:dkey-82i20.2 [Source:ZFIN;Acc:ZDB-GENE-110914-74]	protein_coding
ENSDARG00000097347	0.0520892	0.921233	5.2679	0.174877	0.861177	NA	ENSDART00000155753.2	CR854965.2	NA	lincRNA
ENSDARG00000094304	0.232402	0.830065	4.16397	0.199345	0.841993	NA	ENSDART00000145119.2	BX000981.4	NA	retained_intron
ENSDARG00000096100	0	NA	NA	NA	NA	NA	ENSDART00000150531.2	BX000981.5	NA	processed_transcript
ENSDARG00000111024	0	NA	NA	NA	NA	NA	ENSDART00000188871.1	BX000981.6	NA	processed_transcript
ENSDARG00000115032	0	NA	NA	NA	NA	NA	ENSDART00000190630.1	BX000981.14	NA	processed_transcript
ENSDARG00000113038	0	NA	NA	NA	NA	NA	ENSDART00000185885.1	BX000981.10	NA	processed_transcript
ENSDARG00000111688	0	NA	NA	NA	NA	NA	ENSDART00000184689.1	BX000981.7	NA	processed_transcript
ENSDARG00000112896	0	NA	NA	NA	NA	NA	ENSDART00000182720.1	BX000981.9	NA	processed_transcript
ENSDARG00000112599	0	NA	NA	NA	NA	NA	ENSDART00000143507.2	BX000981.8	NA	processed_transcript
ENSDARG00000093633	0	NA	NA	NA	NA	NA	ENSDART00000145284.2	BX000981.3	NA	processed_transcript
ENSDARG00000117620	0.231299	0	4.94882	0	1	NA	ENSDART00000194850.1	BX000981.15	NA	lincRNA
ENSDARG00000092940	0	NA	NA	NA	NA	NA	ENSDART00000135329.2	BX000981.1	NA	processed_transcript
ENSDARG00000114228	0	NA	NA	NA	NA	NA	ENSDART00000186034.1	BX000981.13	NA	snRNA
ENSDARG00000093576	0	NA	NA	NA	NA	NA	ENSDART00000132396.2	BX000981.2	NA	processed_transcript
ENSDARG00000094615	0	NA	NA	NA	NA	NA	ENSDART00000141738.2	si:dkey-9p20.18	si:dkey-9p20.18 [Source:ZFIN;Acc:ZDB-GENE-070705-515]	protein_coding
ENSDARG00000113652	0	NA	NA	NA	NA	NA	ENSDART00000191350.1	BX000981.11	NA	snRNA
ENSDARG00000114186	0	NA	NA	NA	NA	NA	ENSDART00000184767.1	BX000981.12	NA	snRNA
ENSDARG00000109896	0	NA	NA	NA	NA	NA	ENSDART00000184887.1	CABZ01004903.1	NA	snRNA
ENSDARG00000112345	0	NA	NA	NA	NA	NA	ENSDART00000188426.1	CABZ01004903.2	NA	snRNA
ENSDARG00000117081	0	NA	NA	NA	NA	NA	ENSDART00000130113.2	CABZ01004903.3	NA	snRNA
ENSDARG00000112603	0	NA	NA	NA	NA	NA	ENSDART00000188351.1	BX255935.2	NA	snRNA
ENSDARG00000111851	0	NA	NA	NA	NA	NA	ENSDART00000183140.1	BX255935.1	NA	snRNA
ENSDARG00000114646	2.31309	0.976925	1.24204	0.786547	0.431547	NA	ENSDART00000162726.2	znf1021	zinc finger protein 1021 [Source:ZFIN;Acc:ZDB-GENE-110913-143]	protein_coding
ENSDARG00000100934	0	NA	NA	NA	NA	NA	ENSDART00000170300.2	AL929029.1	NA	snRNA
ENSDARG00000109244	0	NA	NA	NA	NA	NA	ENSDART00000183402.1	AL929029.2	NA	snRNA
ENSDARG00000110684	0	NA	NA	NA	NA	NA	ENSDART00000182653.1	AL929029.8	NA	snRNA
ENSDARG00000109860	0	NA	NA	NA	NA	NA	ENSDART00000191220.1	AL929029.5	NA	snRNA
ENSDARG00000116746	0	NA	NA	NA	NA	NA	ENSDART00000191704.1	AL929029.19	NA	snRNA
ENSDARG00000111592	0	NA	NA	NA	NA	NA	ENSDART00000189463.1	AL929029.10	NA	snRNA
ENSDARG00000113647	0	NA	NA	NA	NA	NA	ENSDART00000186957.1	AL929029.13	NA	snRNA
ENSDARG00000116492	0	NA	NA	NA	NA	NA	ENSDART00000181912.1	AL929029.18	NA	snRNA
ENSDARG00000113873	0	NA	NA	NA	NA	NA	ENSDART00000180019.1	AL929029.15	NA	snRNA
ENSDARG00000110538	0	NA	NA	NA	NA	NA	ENSDART00000189246.1	AL929029.7	NA	snRNA
ENSDARG00000116144	0	NA	NA	NA	NA	NA	ENSDART00000193301.1	AL929029.17	NA	snRNA
ENSDARG00000113682	0	NA	NA	NA	NA	NA	ENSDART00000181943.1	AL929029.14	NA	snRNA
ENSDARG00000110974	0	NA	NA	NA	NA	NA	ENSDART00000191389.1	AL929029.9	NA	snRNA
ENSDARG00000113979	0	NA	NA	NA	NA	NA	ENSDART00000181829.1	AL929029.16	NA	snRNA
ENSDARG00000112166	0	NA	NA	NA	NA	NA	ENSDART00000189707.1	AL929029.11	NA	snRNA
ENSDARG00000109822	0	NA	NA	NA	NA	NA	ENSDART00000188603.1	AL929029.4	NA	snRNA
ENSDARG00000110052	0	NA	NA	NA	NA	NA	ENSDART00000185706.1	AL929029.6	NA	snRNA
ENSDARG00000109322	0	NA	NA	NA	NA	NA	ENSDART00000179891.1	AL929029.3	NA	snRNA
ENSDARG00000112182	0	NA	NA	NA	NA	NA	ENSDART00000186675.1	AL929029.12	NA	snRNA
ENSDARG00000102673	2.10621	-0.262074	1.22705	-0.21358	0.830874	NA	ENSDART00000172688.2	si:dkey-26i24.1	si:dkey-26i24.1 [Source:ZFIN;Acc:ZDB-GENE-110913-88]	protein_coding
ENSDARG00000100421	3.88131	-0.47703	0.891443	-0.535122	0.592566	NA	ENSDART00000159114.2	znf1129	zinc finger protein 1129 [Source:ZFIN;Acc:ZDB-GENE-110914-95]	protein_coding
ENSDARG00000100335	0.383768	0.0270485	3.1461	0.00859747	0.99314	NA	ENSDART00000162832.2	znf1104	zinc finger protein 1104 [Source:ZFIN;Acc:ZDB-GENE-110913-152]	protein_coding
ENSDARG00000104006	0.812514	0.621407	2.0536	0.302594	0.762199	NA	ENSDART00000170474.2	znf1082	zinc finger protein 1082 [Source:ZFIN;Acc:ZDB-GENE-110913-158]	protein_coding
ENSDARG00000111178	0	NA	NA	NA	NA	NA	ENSDART00000183792.1	CU457794.1	NA	snRNA
ENSDARG00000116114	0	NA	NA	NA	NA	NA	ENSDART00000187434.1	CU457794.2	NA	snRNA
ENSDARG00000098196	2.39834	0.760509	1.19892	0.634326	0.525868	NA	ENSDART00000170406.2	znf1077	zinc finger protein 1077 [Source:ZFIN;Acc:ZDB-GENE-080218-11]	protein_coding
ENSDARG00000105038	0.943305	1.34344	1.84446	0.728364	0.466391	NA	ENSDART00000158840.2	CABZ01038376.1	NA	protein_coding
ENSDARG00000102212	6.35627	-0.324097	0.670087	-0.483664	0.628624	NA	ENSDART00000169427.2	si:dkey-16p6.1	si:dkey-16p6.1 [Source:ZFIN;Acc:ZDB-GENE-081103-43]	protein_coding
ENSDARG00000098094	0.421207	1.70345	2.65486	0.641636	0.521109	NA	ENSDART00000166793.2	si:dkey-146c18.5	si:dkey-146c18.5 [Source:ZFIN;Acc:ZDB-GENE-131119-41]	protein_coding
ENSDARG00000100329	0.312942	0.831185	3.45388	0.240652	0.809824	NA	ENSDART00000164832.2	znf1056	zinc finger protein 1056 [Source:ZFIN;Acc:ZDB-GENE-131122-90]	protein_coding
ENSDARG00000114441	0	NA	NA	NA	NA	NA	ENSDART00000191388.1	CT990567.4	NA	rRNA
ENSDARG00000103809	0	NA	NA	NA	NA	NA	ENSDART00000160277.2	CT990567.3	NA	unprocessed_pseudogene
ENSDARG00000104004	1.28089	0.440203	1.71457	0.256742	0.797378	NA	ENSDART00000163069.2	si:dkey-146c18.2	si:dkey-146c18.2 [Source:ZFIN;Acc:ZDB-GENE-131118-16]	nonsense_mediated_decay
ENSDARG00000100384	0	NA	NA	NA	NA	NA	ENSDART00000171539.2	CT990567.1	NA	protein_coding
ENSDARG00000101682	0.1178	0.894684	5.26514	0.169926	0.865068	NA	ENSDART00000161515.2	CT990567.2	NA	lincRNA
ENSDARG00000099963	1.5106	1.62331	1.4142	1.14787	0.251023	NA	ENSDART00000165220.2	si:dkey-27n6.1	si:dkey-27n6.1 [Source:ZFIN;Acc:ZDB-GENE-041014-40]	protein_coding
ENSDARG00000103527	0.270044	0.943181	3.6147	0.260929	0.794147	NA	ENSDART00000168844.2	si:dkeyp-35e5.9	si:dkeyp-35e5.9 [Source:ZFIN;Acc:ZDB-GENE-110913-107]	protein_coding
ENSDARG00000104026	5.72943	0.681784	0.716966	0.950929	0.34164	NA	ENSDART00000171745.2	si:dkeyp-35e5.5	si:dkeyp-35e5.5 [Source:ZFIN;Acc:ZDB-GENE-050420-335]	protein_coding
ENSDARG00000107425	0.549918	1.62976	2.73544	0.595795	0.551312	NA	ENSDART00000166022.2	si:dkeyp-35e5.10	si:dkeyp-35e5.10 [Source:ZFIN;Acc:ZDB-GENE-110913-63]	protein_coding
ENSDARG00000117773	0.340604	0.402259	3.55241	0.113235	0.909844	NA	ENSDART00000194003.1	BX294383.2	NA	lincRNA
ENSDARG00000099346	2.02601	1.97574	1.54132	1.28185	0.199895	NA	ENSDART00000160601.2	znf1079	zinc finger protein 1079 [Source:ZFIN;Acc:ZDB-GENE-110913-68]	protein_coding
ENSDARG00000100911	0	NA	NA	NA	NA	NA	ENSDART00000168401.2	BX294383.1	NA	processed_transcript
ENSDARG00000116149	0	NA	NA	NA	NA	NA	ENSDART00000180806.1	CR388416.1	NA	sRNA
ENSDARG00000116692	1.98446	-0.461535	1.32806	-0.347524	0.728197	NA	ENSDART00000160226.2	si:ch211-79g12.1	si:ch211-79g12.1 [Source:ZFIN;Acc:ZDB-GENE-110914-69]	protein_coding
ENSDARG00000099544	0.0955195	0.864	5.2617	0.164205	0.869569	NA	ENSDART00000171569.2	si:dkey-165b20.3	si:dkey-165b20.3 [Source:ZFIN;Acc:ZDB-GENE-110913-172]	protein_coding
ENSDARG00000116367	2.77968	-0.222881	1.03539	-0.215262	0.829563	NA	ENSDART00000162499.2	si:dkey-51d8.1	si:dkey-51d8.1 [Source:ZFIN;Acc:ZDB-GENE-081103-14]	protein_coding
ENSDARG00000110878	2.5216	0.456489	1.03434	0.441335	0.65897	NA	ENSDART00000155084.3	si:dkey-28k24.2	si:dkey-28k24.2 [Source:ZFIN;Acc:ZDB-GENE-121213-4]	protein_coding
ENSDARG00000100110	0.619181	0.753389	2.37504	0.31721	0.751084	NA	ENSDART00000163548.2	si:ch211-237a4.2	si:ch211-237a4.2 [Source:ZFIN;Acc:ZDB-GENE-060503-504]	protein_coding
ENSDARG00000104822	0.0434303	0	5.2679	0	1	NA	ENSDART00000145324.3	znf1131	zinc finger protein 1131 [Source:ZFIN;Acc:ZDB-GENE-110914-31]	protein_coding
ENSDARG00000098077	1.21963	-1.12171	1.56852	-0.715138	0.474524	NA	ENSDART00000159357.2	si:dkey-238o14.3	si:dkey-238o14.3 [Source:ZFIN;Acc:ZDB-GENE-110913-25]	protein_coding
ENSDARG00000100509	0	NA	NA	NA	NA	NA	ENSDART00000168037.2	si:dkey-82i20.2	si:dkey-82i20.2 [Source:ZFIN;Acc:ZDB-GENE-110914-74]	protein_coding
ENSDARG00000100460	2.76887	0.470523	1.1024	0.426815	0.669514	NA	ENSDART00000164615.2	si:dkey-217g21.3	si:dkey-217g21.3 [Source:ZFIN;Acc:ZDB-GENE-110913-15]	protein_coding
ENSDARG00000099180	0	NA	NA	NA	NA	NA	ENSDART00000169082.2	CR927050.1	NA	lincRNA
ENSDARG00000099669	0	NA	NA	NA	NA	NA	ENSDART00000164527.2	CR927050.2	NA	lincRNA
ENSDARG00000112928	0.915936	0.757443	1.78598	0.424106	0.671489	NA	ENSDART00000167958.2	CR450780.2	NA	protein_coding
ENSDARG00000103495	0.226717	0	4.59226	0	1	NA	ENSDART00000168872.2	zgc:173714	zgc:173714 [Source:ZFIN;Acc:ZDB-GENE-071004-90]	protein_coding
ENSDARG00000112487	2.31789	0.390411	1.15307	0.338583	0.734924	NA	ENSDART00000192765.1	CR450780.1	NA	protein_coding
ENSDARG00000117644	0.112669	0	5.2679	0	1	NA	ENSDART00000194464.1	CR450780.3	NA	lincRNA
ENSDARG00000105119	24.8956	0.252827	0.354798	0.712593	0.476098	NA	ENSDART00000170121.2	si:ch211-258f1.3	si:ch211-258f1.3 [Source:ZFIN;Acc:ZDB-GENE-070912-252]	protein_coding
ENSDARG00000110769	3.06611	-0.84559	0.989768	-0.854332	0.392921	NA	ENSDART00000158757.2	znf1098	zinc finger protein 1098 [Source:ZFIN;Acc:ZDB-GENE-110914-13]	protein_coding
ENSDARG00000100090	0.113474	-1.00233	5.2679	-0.190272	0.849096	NA	ENSDART00000169518.2	si:dkey-11d20.1	si:dkey-11d20.1 [Source:ZFIN;Acc:ZDB-GENE-070705-291]	protein_coding
ENSDARG00000111518	5.29508	-0.309416	0.74172	-0.41716	0.676561	NA	ENSDART00000164415.2	si:dkey-16p6.1	si:dkey-16p6.1 [Source:ZFIN;Acc:ZDB-GENE-081103-43]	protein_coding
ENSDARG00000091994	15.351	-0.000374507	0.449495	-0.000833174	0.999335	NA	ENSDART00000168878.2	znf1048	zinc finger protein 1048 [Source:ZFIN;Acc:ZDB-GENE-110913-13]	protein_coding
ENSDARG00000101946	3.3159	-0.388024	0.975652	-0.397707	0.690846	NA	ENSDART00000160964.2	si:dkey-92j16.2	si:dkey-92j16.2 [Source:ZFIN;Acc:ZDB-GENE-110914-8]	protein_coding
ENSDARG00000098087	1.64263	-2.27325	1.46217	-1.55471	0.120016	NA	ENSDART00000164929.2	si:dkey-30f3.2	si:dkey-30f3.2 [Source:ZFIN;Acc:ZDB-GENE-110913-70]	protein_coding
ENSDARG00000117495	0.371562	1.7482	3.25563	0.536977	0.591283	NA	ENSDART00000194749.1	BX901974.3	NA	lincRNA
ENSDARG00000067592	0.467906	-1.00029	2.7497	-0.36378	0.716022	NA	ENSDART00000097308.4	BX901974.1	NA	protein_coding
ENSDARG00000117806	0.0577764	-1.00233	5.2679	-0.190272	0.849096	NA	ENSDART00000194322.1	BX901974.4	NA	lincRNA
ENSDARG00000101424	0.0547214	0	5.2679	0	1	NA	ENSDART00000162906.2	BX901974.2	NA	processed_pseudogene
ENSDARG00000094212	0.432007	-0.0405502	3.02765	-0.0133933	0.989314	NA	ENSDART00000144330.4	si:dkey-179k24.1	si:dkey-179k24.1 [Source:ZFIN;Acc:ZDB-GENE-110914-97]	protein_coding
ENSDARG00000112369	1.56334	1.09944	1.58675	0.692892	0.488378	NA	ENSDART00000161958.2	si:dkey-179k24.2	si:dkey-179k24.2 [Source:ZFIN;Acc:ZDB-GENE-110914-40]	protein_coding
ENSDARG00000099055	0.387805	-1.8844	2.86017	-0.658842	0.509997	NA	ENSDART00000167335.2	CR790365.1	NA	sense_intronic
ENSDARG00000100434	2.7375	0.0857299	1.08745	0.0788357	0.937163	NA	ENSDART00000160818.2	znf1091	zinc finger protein 1091 [Source:ZFIN;Acc:ZDB-GENE-110913-111]	protein_coding
ENSDARG00000117113	0.310106	-0.650619	3.73002	-0.174428	0.861529	NA	ENSDART00000158645.2	zgc:173607	zgc:173607 [Source:ZFIN;Acc:ZDB-GENE-080219-15]	protein_coding
ENSDARG00000102262	4.52299	-0.519689	0.831804	-0.624773	0.53212	NA	ENSDART00000160654.2	si:dkey-179k24.5	si:dkey-179k24.5 [Source:ZFIN;Acc:ZDB-GENE-110913-28]	protein_coding
ENSDARG00000101843	11.8968	0.273745	0.522506	0.523908	0.600342	NA	ENSDART00000162823.2	znf1106	zinc finger protein 1106 [Source:ZFIN;Acc:ZDB-GENE-110913-156]	protein_coding
ENSDARG00000113713	0.374041	0.679456	3.22832	0.210467	0.833303	NA	ENSDART00000157859.2	znf1103	zinc finger protein 1103 [Source:ZFIN;Acc:ZDB-GENE-110914-45]	protein_coding
ENSDARG00000099590	0.710909	-0.217632	2.10447	-0.103414	0.917634	NA	ENSDART00000170040.2	BX914205.2	NA	protein_coding
ENSDARG00000103172	3.21279	0.952737	0.978367	0.973803	0.330155	NA	ENSDART00000172126.2	BX914205.3	NA	protein_coding
ENSDARG00000088847	5.76174	0.0684777	0.788787	0.0868139	0.930819	NA	ENSDART00000163509.2	znf1089	zinc finger protein 1089 [Source:ZFIN;Acc:ZDB-GENE-110913-116]	protein_coding
ENSDARG00000099414	0.270369	-0.0405501	3.68006	-0.0110189	0.991208	NA	ENSDART00000164398.2	BX914205.1	NA	unprocessed_pseudogene
ENSDARG00000103079	0.11106	0	5.2679	0	1	NA	ENSDART00000159953.2	si:dkey-220o21.3	si:dkey-220o21.3 [Source:ZFIN;Acc:ZDB-GENE-110914-75]	protein_coding
ENSDARG00000102873	1.56455	-0.00471059	1.35662	-0.0034723	0.99723	NA	ENSDART00000166733.2	CT956002.2	NA	protein_coding
ENSDARG00000099347	0	NA	NA	NA	NA	NA	ENSDART00000159143.2	si:dkey-220o21.4	si:dkey-220o21.4 [Source:ZFIN;Acc:ZDB-GENE-110914-128]	protein_coding
ENSDARG00000105262	0	NA	NA	NA	NA	NA	ENSDART00000160611.2	CT956002.3	NA	snRNA
ENSDARG00000101772	1.79652	1.13449	1.27951	0.886654	0.375265	NA	ENSDART00000160838.2	CT956002.1	NA	lincRNA
ENSDARG00000100652	6.11094	-0.386427	0.663139	-0.582724	0.560079	NA	ENSDART00000157986.2	znf1147	zinc finger protein 1147 [Source:ZFIN;Acc:ZDB-GENE-080218-13]	protein_coding
ENSDARG00000098892	11.9604	1.15596	0.577618	2.00126	0.0453645	NA	ENSDART00000165964.2	si:ch211-223a21.1	si:ch211-223a21.1 [Source:ZFIN;Acc:ZDB-GENE-110913-137]	protein_coding
ENSDARG00000100671	0.328447	-1.00234	3.44583	-0.290885	0.771139	NA	ENSDART00000168988.2	CR790382.1	NA	lincRNA
ENSDARG00000101230	0	NA	NA	NA	NA	NA	ENSDART00000172723.2	CR790382.2	NA	lincRNA
ENSDARG00000104819	0.0511594	0	5.2679	0	1	NA	ENSDART00000163641.2	CR790382.4	NA	lincRNA
ENSDARG00000104616	0.0579478	0	5.2679	0	1	NA	ENSDART00000167493.2	CR790382.3	NA	snRNA
ENSDARG00000104887	14.8908	0.0209611	0.474653	0.0441609	0.964776	NA	ENSDART00000159000.2	znf1105	zinc finger protein 1105 [Source:ZFIN;Acc:ZDB-GENE-110913-136]	protein_coding
ENSDARG00000100262	4.90701	0.110375	0.801369	0.137733	0.890451	NA	ENSDART00000143176.3	BX936382.1	NA	protein_coding
ENSDARG00000104737	5.42997	0.0733293	0.791123	0.0926902	0.92615	NA	ENSDART00000167846.2	si:ch211-223a21.3	si:ch211-223a21.3 [Source:ZFIN;Acc:ZDB-GENE-110913-50]	protein_coding
ENSDARG00000100842	4.88311	0.68473	0.778969	0.879022	0.37939	NA	ENSDART00000159754.2	si:ch211-223a21.4	si:ch211-223a21.4 [Source:ZFIN;Acc:ZDB-GENE-110913-57]	protein_coding
ENSDARG00000111998	0.8295	1.84084	1.99297	0.923666	0.35566	NA	ENSDART00000170391.2	znf1099	zinc finger protein 1099 [Source:ZFIN;Acc:ZDB-GENE-060503-829]	protein_coding
ENSDARG00000110917	2.83872	0.014428	1.10061	0.0131091	0.989541	NA	ENSDART00000143989.3	si:ch211-223a21.6	si:ch211-223a21.6 [Source:ZFIN;Acc:ZDB-GENE-110913-177]	protein_coding
ENSDARG00000098628	2.9284	-0.0332077	1.26316	-0.0262894	0.979027	NA	ENSDART00000159659.2	BX914214.1	NA	lincRNA
ENSDARG00000100079	0	NA	NA	NA	NA	NA	ENSDART00000164523.2	BX914214.3	NA	snRNA
ENSDARG00000113622	0.0527042	-1.00233	5.2679	-0.190272	0.849096	NA	ENSDART00000190957.1	BX914214.10	NA	snRNA
ENSDARG00000116572	0.0660391	-1.00233	5.2679	-0.190272	0.849096	NA	ENSDART00000181325.1	BX914214.17	NA	snRNA
ENSDARG00000110800	0	NA	NA	NA	NA	NA	ENSDART00000184171.1	BX914214.7	NA	snRNA
ENSDARG00000111777	0	NA	NA	NA	NA	NA	ENSDART00000181608.1	BX914214.8	NA	snRNA
ENSDARG00000115010	0.0660391	-1.00233	5.2679	-0.190272	0.849096	NA	ENSDART00000190200.1	BX914214.13	NA	snRNA
ENSDARG00000117139	0	NA	NA	NA	NA	NA	ENSDART00000190485.1	BX914214.18	NA	snRNA
ENSDARG00000114506	0	NA	NA	NA	NA	NA	ENSDART00000181879.1	BX914214.11	NA	snRNA
ENSDARG00000110860	1.25482	1.08458	1.73709	0.624365	0.532388	NA	ENSDART00000161032.2	si:dkey-9i5.2	si:dkey-9i5.2 [Source:ZFIN;Acc:ZDB-GENE-110914-61]	protein_coding
ENSDARG00000099293	4.18298	0.137275	0.86903	0.157964	0.874485	NA	ENSDART00000170254.2	BX914214.2	NA	lincRNA
ENSDARG00000113010	0	NA	NA	NA	NA	NA	ENSDART00000189065.1	BX914214.9	NA	snRNA
ENSDARG00000110107	0	NA	NA	NA	NA	NA	ENSDART00000180663.1	BX914214.6	NA	snRNA
ENSDARG00000115725	0	NA	NA	NA	NA	NA	ENSDART00000181316.1	BX914214.15	NA	snRNA
ENSDARG00000115917	0	NA	NA	NA	NA	NA	ENSDART00000191939.1	BX914214.16	NA	snRNA
ENSDARG00000109367	0	NA	NA	NA	NA	NA	ENSDART00000182564.1	BX914214.5	NA	snRNA
ENSDARG00000114596	0	NA	NA	NA	NA	NA	ENSDART00000183259.1	BX914214.12	NA	snRNA
ENSDARG00000115107	0	NA	NA	NA	NA	NA	ENSDART00000187068.1	BX914214.14	NA	snRNA
ENSDARG00000109213	0	NA	NA	NA	NA	NA	ENSDART00000185522.1	BX914214.4	NA	snRNA
ENSDARG00000113141	3.29064	-1.12809	1.05786	-1.06639	0.286249	NA	ENSDART00000129549.3	znf1018	zinc finger protein 1018 [Source:ZFIN;Acc:ZDB-GENE-110913-173]	protein_coding
ENSDARG00000115443	0	NA	NA	NA	NA	NA	ENSDART00000181261.1	BX928743.7	NA	snRNA
ENSDARG00000111255	0	NA	NA	NA	NA	NA	ENSDART00000192437.1	BX928743.2	NA	snRNA
ENSDARG00000112813	0	NA	NA	NA	NA	NA	ENSDART00000188455.1	BX928743.5	NA	snRNA
ENSDARG00000112158	0	NA	NA	NA	NA	NA	ENSDART00000185129.1	BX928743.3	NA	snRNA
ENSDARG00000112350	0	NA	NA	NA	NA	NA	ENSDART00000188701.1	BX928743.4	NA	snRNA
ENSDARG00000113908	0	NA	NA	NA	NA	NA	ENSDART00000189783.1	BX928743.6	NA	snRNA
ENSDARG00000105219	3.3511	-1.01572	1.13881	-0.891912	0.37244	NA	ENSDART00000124817.3	znf988	zinc finger protein 988 [Source:ZFIN;Acc:ZDB-GENE-110914-28]	protein_coding
ENSDARG00000109255	3.30049	0.471116	1.09036	0.432075	0.665687	NA	ENSDART00000132409.3	si:ch211-234c11.2	si:ch211-234c11.2 [Source:ZFIN;Acc:ZDB-GENE-110914-70]	protein_coding
ENSDARG00000098199	0.0991282	0	5.2679	0	1	NA	ENSDART00000157654.2	BX928743.1	NA	protein_coding
ENSDARG00000100370	15.3773	0.627868	0.502071	1.25056	0.211097	NA	ENSDART00000157798.2	CT955963.1	NA	protein_coding
ENSDARG00000112586	1.11487	-0.315047	1.66826	-0.188848	0.850212	NA	ENSDART00000170059.2	si:ch211-283l16.1	si:ch211-283l16.1 [Source:ZFIN;Acc:ZDB-GENE-110913-44]	protein_coding
ENSDARG00000100463	1.01584	1.74715	1.84986	0.944475	0.344927	NA	ENSDART00000163453.2	BX908799.1	NA	lincRNA
ENSDARG00000104088	3.20583	0.901158	0.955424	0.943202	0.345578	NA	ENSDART00000162985.2	si:dkey-14o6.2	si:dkey-14o6.2 [Source:ZFIN;Acc:ZDB-GENE-110913-26]	protein_coding
ENSDARG00000101528	4.29654	-0.811853	0.789448	-1.02838	0.30377	NA	ENSDART00000167888.2	si:ch211-194h1.2	si:ch211-194h1.2 [Source:ZFIN;Acc:ZDB-GENE-110913-110]	protein_coding
ENSDARG00000103458	0.152571	0	5.2679	0	1	NA	ENSDART00000166475.2	znf1126	zinc finger protein 1126 [Source:ZFIN;Acc:ZDB-GENE-110913-149]	protein_coding
ENSDARG00000098604	1.35265	-0.297747	1.47969	-0.201222	0.840525	NA	ENSDART00000161450.2	si:dkey-14o6.4	si:dkey-14o6.4 [Source:ZFIN;Acc:ZDB-GENE-110913-123]	protein_coding
ENSDARG00000107283	2.58287	-0.28973	1.05625	-0.274302	0.783853	NA	ENSDART00000175271.2	BX571813.2	NA	protein_coding
ENSDARG00000098383	8.57317	0.171923	0.63912	0.268999	0.78793	NA	ENSDART00000168129.2	si:dkey-14o6.1	si:dkey-14o6.1 [Source:ZFIN;Acc:ZDB-GENE-081103-51]	protein_coding
ENSDARG00000116620	0	NA	NA	NA	NA	NA	ENSDART00000181049.1	BX571813.7	NA	snRNA
ENSDARG00000115312	0	NA	NA	NA	NA	NA	ENSDART00000183904.1	BX571813.6	NA	snRNA
ENSDARG00000114875	0	NA	NA	NA	NA	NA	ENSDART00000188699.1	BX571813.5	NA	snRNA
ENSDARG00000114713	0	NA	NA	NA	NA	NA	ENSDART00000183299.1	BX571813.4	NA	snRNA
ENSDARG00000110861	0	NA	NA	NA	NA	NA	ENSDART00000181150.1	BX571813.3	NA	snRNA
ENSDARG00000104226	0	NA	NA	NA	NA	NA	ENSDART00000164971.2	BX571813.1	NA	snRNA
ENSDARG00000094175	1.18855	-0.099612	1.50741	-0.0660814	0.947313	NA	ENSDART00000134257.3	znf1027	zinc finger protein 1027 [Source:ZFIN;Acc:ZDB-GENE-110913-160]	protein_coding
ENSDARG00000098991	1.42364	-1.42826	1.61781	-0.882838	0.377324	NA	ENSDART00000158033.2	znf1095	zinc finger protein 1095 [Source:ZFIN;Acc:ZDB-GENE-110913-124]	protein_coding
ENSDARG00000103239	3.15622	-0.746947	1.06159	-0.703611	0.481675	NA	ENSDART00000167558.2	si:dkey-14o6.8	si:dkey-14o6.8 [Source:ZFIN;Acc:ZDB-GENE-110913-90]	protein_coding
ENSDARG00000104892	1.04411	-0.978592	1.90772	-0.512963	0.607977	NA	ENSDART00000170824.2	znf1108	zinc finger protein 1108 [Source:ZFIN;Acc:ZDB-GENE-110914-14]	protein_coding
ENSDARG00000100556	3.87073	1.68355	0.936003	1.79866	0.0720732	NA	ENSDART00000162017.2	si:dkeyp-5g9.1	si:dkeyp-5g9.1 [Source:ZFIN;Acc:ZDB-GENE-081104-513]	protein_coding
ENSDARG00000100761	0.454907	-1.75519	2.59419	-0.676584	0.49867	NA	ENSDART00000159401.2	BX293993.1	NA	protein_coding
ENSDARG00000113804	8.51092	0.934372	0.622579	1.50081	0.133405	NA	ENSDART00000160659.2	si:dkey-205i10.1	si:dkey-205i10.1 [Source:ZFIN;Acc:ZDB-GENE-081104-499]	protein_coding
ENSDARG00000100160	0.1148	-1.00233	5.2679	-0.190272	0.849096	NA	ENSDART00000171196.2	si:dkey-205i10.2	si:dkey-205i10.2 [Source:ZFIN;Acc:ZDB-GENE-081104-518]	protein_coding
ENSDARG00000116574	8.75905	-0.988407	0.593372	-1.66575	0.095764	NA	ENSDART00000142421.3	si:dkey-28k24.2	si:dkey-28k24.2 [Source:ZFIN;Acc:ZDB-GENE-121213-4]	protein_coding
ENSDARG00000104446	0.780631	-1.83327	2.16417	-0.847103	0.396938	NA	ENSDART00000158254.2	si:ch211-203c5.3	si:ch211-203c5.3 [Source:ZFIN;Acc:ZDB-GENE-131118-8]	protein_coding
ENSDARG00000098183	5.47551	0.782457	0.689457	1.13489	0.256422	NA	ENSDART00000168154.2	si:dkey-27n6.1	si:dkey-27n6.1 [Source:ZFIN;Acc:ZDB-GENE-041014-40]	protein_coding
ENSDARG00000100864	3.41719	0.434181	0.939858	0.461965	0.644107	NA	ENSDART00000166660.2	BX004873.1	NA	processed_transcript
ENSDARG00000103227	0	NA	NA	NA	NA	NA	ENSDART00000169500.2	si:ch211-149o24.4	si:ch211-149o24.4 [Source:ZFIN;Acc:ZDB-GENE-070912-87]	protein_coding
ENSDARG00000109951	0	NA	NA	NA	NA	NA	ENSDART00000192149.1	CABZ01045760.1	NA	snRNA
ENSDARG00000101174	1.30834	-0.954499	1.46628	-0.650966	0.515068	NA	ENSDART00000165264.2	BX649556.1	NA	processed_transcript
ENSDARG00000115416	0.0579478	0	5.2679	0	1	NA	ENSDART00000181654.1	BX649556.2	uncharacterized LOC101883274 [Source:NCBI gene;Acc:101883274]	protein_coding
ENSDARG00000104266	3.38952	0.94269	0.929285	1.01443	0.31038	NA	ENSDART00000170223.2	si:dkey-29m1.2	si:dkey-29m1.2 [Source:ZFIN;Acc:ZDB-GENE-141215-2]	protein_coding
ENSDARG00000117453	0	NA	NA	NA	NA	NA	ENSDART00000194617.1	BX649331.2	NA	lincRNA
ENSDARG00000098721	1.05469	0.702327	1.84041	0.381614	0.702748	NA	ENSDART00000168363.2	BX649331.1	NA	unprocessed_pseudogene
ENSDARG00000099048	2.95224	0.276414	1.01843	0.271411	0.786075	NA	ENSDART00000170257.2	znf1070	zinc finger protein 1070 [Source:ZFIN;Acc:ZDB-GENE-080212-4]	protein_coding
ENSDARG00000112940	1.73718	0.104167	1.27622	0.0816213	0.934948	NA	ENSDART00000162586.2	CT573263.1	gastrula zinc finger protein XlCGF8.2DB-like [Source:NCBI gene;Acc:108184006]	protein_coding
ENSDARG00000112473	2.71519	-0.524486	1.12655	-0.465569	0.641524	NA	ENSDART00000192414.1	BX572103.1	NA	protein_coding
ENSDARG00000116873	0	NA	NA	NA	NA	NA	ENSDART00000184106.1	BX088712.13	NA	snRNA
ENSDARG00000115589	0	NA	NA	NA	NA	NA	ENSDART00000186857.1	BX088712.8	NA	snRNA
ENSDARG00000103749	0	NA	NA	NA	NA	NA	ENSDART00000158129.2	BX088712.1	NA	snRNA
ENSDARG00000113887	0	NA	NA	NA	NA	NA	ENSDART00000186913.1	BX088712.7	NA	snRNA
ENSDARG00000116061	0	NA	NA	NA	NA	NA	ENSDART00000189366.1	BX088712.10	NA	snRNA
ENSDARG00000116189	0	NA	NA	NA	NA	NA	ENSDART00000188816.1	BX088712.11	NA	snRNA
ENSDARG00000116342	0	NA	NA	NA	NA	NA	ENSDART00000183373.1	BX088712.12	NA	snRNA
ENSDARG00000111532	0.0434303	0	5.2679	0	1	NA	ENSDART00000182654.1	BX088712.3	NA	snRNA
ENSDARG00000117047	0	NA	NA	NA	NA	NA	ENSDART00000192326.1	BX088712.14	NA	snRNA
ENSDARG00000115808	0	NA	NA	NA	NA	NA	ENSDART00000184494.1	BX088712.9	NA	snRNA
ENSDARG00000103784	0	NA	NA	NA	NA	NA	ENSDART00000158176.2	BX088712.2	NA	snRNA
ENSDARG00000111972	0	NA	NA	NA	NA	NA	ENSDART00000181061.1	BX088712.4	NA	snRNA
ENSDARG00000113519	0.0511594	0	5.2679	0	1	NA	ENSDART00000184361.1	BX088712.6	uncharacterized LOC100332323 [Source:NCBI gene;Acc:100332323]	protein_coding
ENSDARG00000112493	4.15859	1.61959	0.900757	1.79803	0.0721719	NA	ENSDART00000180548.1	BX088712.5	NA	protein_coding
ENSDARG00000112043	1.97187	0.821899	1.17326	0.700528	0.483597	NA	ENSDART00000162955.2	znf1091	zinc finger protein 1091 [Source:ZFIN;Acc:ZDB-GENE-110913-111]	protein_coding
ENSDARG00000113826	9.49164	-0.0131386	0.55904	-0.023502	0.98125	NA	ENSDART00000160623.2	si:ch211-223k15.1	si:ch211-223k15.1 [Source:ZFIN;Acc:ZDB-GENE-141215-3]	protein_coding
[truncated: 30,521 more rows]

## Sheet: padj 0.05
ensembl_gene_id	baseMean	log2FoldChange	lfcSE	stat	pvalue	padj (q)	ensembl_transcript_id_version	external_gene_name	description	transcript_biotype
ENSDARG00000102142	47.5677	-1.08188	0.316144	-3.4221	0.000621391	0.0321293	ENSDART00000170562.2	ece2b	endothelin converting enzyme 2b [Source:ZFIN;Acc:ZDB-GENE-131120-140]	protein_coding
ENSDARG00000101264	46.4861	-0.997368	0.272692	-3.65749	0.000254699	0.0179772	ENSDART00000160404.2	trim35-12	tripartite motif containing 35-12 [Source:ZFIN;Acc:ZDB-GENE-110920-4]	protein_coding
ENSDARG00000044629	44.9026	-0.990763	0.294753	-3.36133	0.00077567	0.0376271	ENSDART00000065567.5	guca1d	guanylate cyclase activator 1d [Source:ZFIN;Acc:ZDB-GENE-040724-231]	protein_coding
ENSDARG00000061885	47.5776	-0.967847	0.286841	-3.37415	0.000740434	0.0363139	ENSDART00000088876.4	satb2	SATB homeobox 2 [Source:ZFIN;Acc:ZDB-GENE-070912-212]	protein_coding
ENSDARG00000094696	162.611	-0.945217	0.172637	-5.47518	4.37071e-08	3.64408e-05	ENSDART00000145920.2	si:dkey-201c13.2	si:dkey-201c13.2 [Source:ZFIN;Acc:ZDB-GENE-060526-243]	protein_coding
ENSDARG00000020952	148.705	-0.923612	0.182529	-5.0601	4.19041e-07	0.000215	ENSDART00000079049.6	si:ch211-214j8.1	si:ch211-214j8.1 [Source:ZFIN;Acc:ZDB-GENE-060526-100]	protein_coding
ENSDARG00000068194	411.247	-0.905899	0.13001	-6.96794	3.21612e-12	8.5806e-09	ENSDART00000098473.4	klf9	Kruppel-like factor 9 [Source:ZFIN;Acc:ZDB-GENE-060526-244]	protein_coding
ENSDARG00000105029	79.7419	-0.882185	0.251341	-3.50992	0.000448245	0.0255538	ENSDART00000166470.2	TPPP	tubulin polymerization-promoting protein [Source:NCBI gene;Acc:100333482]	protein_coding
ENSDARG00000076997	73.6912	-0.873056	0.222071	-3.93142	8.44467e-05	0.00923376	ENSDART00000152924.3	stxbp4	syntaxin binding protein 4 [Source:ZFIN;Acc:ZDB-GENE-110420-5]	protein_coding
ENSDARG00000062165	114.121	-0.825529	0.24629	-3.35186	0.000802706	0.0380994	ENSDART00000173510.2	tub	TUB bipartite transcription factor [Source:ZFIN;Acc:ZDB-GENE-121009-1]	protein_coding
ENSDARG00000117109	139.61	-0.801228	0.195498	-4.09839	4.16029e-05	0.00566308	ENSDART00000179889.1	CR626884.6	si:dkey-83h2.2 [Source:NCBI gene;Acc:101885518]	protein_coding
ENSDARG00000014916	94.0233	-0.756261	0.203296	-3.72	0.000199226	0.0157294	ENSDART00000011822.8	slc10a2	solute carrier family 10 member 2 [Source:ZFIN;Acc:ZDB-GENE-040426-1328]	protein_coding
ENSDARG00000087188	1171.42	-0.715492	0.107039	-6.68439	2.31892e-11	5.15574e-08	ENSDART00000127604.3	nfil3-6	nuclear factor, interleukin 3 regulated, member 6 [Source:ZFIN;Acc:ZDB-GENE-040704-63]	protein_coding
ENSDARG00000052775	73.7114	-0.706524	0.214839	-3.28862	0.0010068	0.0437306	ENSDART00000074698.6	opn3	opsin 3 [Source:ZFIN;Acc:ZDB-GENE-080227-16]	protein_coding
ENSDARG00000040278	180.733	-0.635162	0.181308	-3.50322	0.000459672	0.0258735	ENSDART00000155220.3	klhl38b	kelch-like family member 38b [Source:ZFIN;Acc:ZDB-GENE-120727-8]	protein_coding
ENSDARG00000056050	106.175	-0.631609	0.183667	-3.43888	0.000584117	0.0309129	ENSDART00000153086.2	kctd17	potassium channel tetramerization domain containing 17 [Source:ZFIN;Acc:ZDB-GENE-130531-80]	protein_coding
ENSDARG00000058462	789.021	-0.623259	0.131034	-4.75646	1.97019e-06	0.000657057	ENSDART00000104074.4	zgc:158846	zgc:158846 [Source:ZFIN;Acc:ZDB-GENE-070209-50]	protein_coding
ENSDARG00000016733	151.545	0.593925	0.145384	4.08521	4.40365e-05	0.00587447	ENSDART00000023983.8	psat1	phosphoserine aminotransferase 1 [Source:ZFIN;Acc:ZDB-GENE-030131-5723]	protein_coding
ENSDARG00000014685	95.4685	0.594855	0.176052	3.37886	0.000727872	0.0360541	ENSDART00000009164.8	esco2	establishment of sister chromatid cohesion N-acetyltransferase 2 [Source:NCBI gene;Acc:445395]	protein_coding
ENSDARG00000024204	271.901	0.601618	0.114314	5.26286	1.41833e-07	9.46029e-05	ENSDART00000018304.8	mcm3	minichromosome maintenance complex component 3 [Source:ZFIN;Acc:ZDB-GENE-020419-4]	protein_coding
ENSDARG00000013670	181.562	0.603216	0.142823	4.22352	2.40515e-05	0.00391028	ENSDART00000193195.1	hyou1	hypoxia up-regulated 1 [Source:NCBI gene;Acc:327133]	protein_coding
ENSDARG00000056836	194.297	0.604744	0.175046	3.45476	0.000550776	0.0293894	ENSDART00000079401.4	si:ch211-125o16.4	si:ch211-125o16.4 [Source:ZFIN;Acc:ZDB-GENE-131120-100]	protein_coding
ENSDARG00000026611	176.29	0.611542	0.162628	3.76037	0.000169663	0.0143247	ENSDART00000153127.2	socs3b	suppressor of cytokine signaling 3b [Source:ZFIN;Acc:ZDB-GENE-040426-2528]	protein_coding
ENSDARG00000003808	810.886	0.611546	0.100296	6.09744	1.07782e-09	1.43781e-06	ENSDART00000009182.5	aqp3a	aquaporin 3a [Source:ZFIN;Acc:ZDB-GENE-040426-2826]	protein_coding
ENSDARG00000028096	187.269	0.613949	0.150704	4.07387	4.62392e-05	0.00610724	ENSDART00000155674.3	cldn23a	claudin 23a [Source:ZFIN;Acc:ZDB-GENE-091204-28]	protein_coding
ENSDARG00000076386	534.063	0.622065	0.140252	4.43534	9.19269e-06	0.00198127	ENSDART00000111531.4	epdl1	ependymin-like 1 [Source:ZFIN;Acc:ZDB-GENE-090710-3]	protein_coding
ENSDARG00000100741	88.2324	0.634263	0.183371	3.45891	0.00054236	0.0290881	ENSDART00000160060.2	cdc20	cell division cycle 20 homolog [Source:ZFIN;Acc:ZDB-GENE-040426-2044]	protein_coding
ENSDARG00000070427	99.6634	0.641629	0.188838	3.39777	0.000679376	0.0347236	ENSDART00000103340.5	s100v1	S100 calcium binding protein V1 [Source:ZFIN;Acc:ZDB-GENE-080407-1]	protein_coding
ENSDARG00000005115	97.1429	0.651527	0.198941	3.27498	0.00105671	0.0450369	ENSDART00000005405.8	calub	calumenin b [Source:NCBI gene;Acc:394057]	protein_coding
ENSDARG00000040251	149.687	0.660444	0.157185	4.2017	2.64913e-05	0.00413365	ENSDART00000011497.8	ctsk	cathepsin K [Source:ZFIN;Acc:ZDB-GENE-001205-4]	protein_coding
ENSDARG00000032264	82.6566	0.66421	0.199644	3.32697	0.000877955	0.0401093	ENSDART00000185383.1	mybl2b	v-myb avian myeloblastosis viral oncogene homolog-like 2b [Source:ZFIN;Acc:ZDB-GENE-041007-1]	protein_coding
ENSDARG00000074390	485.851	0.664311	0.116254	5.71432	1.10146e-08	1.13026e-05	ENSDART00000135364.3	tmem176l.4	transmembrane protein 176l.4 [Source:ZFIN;Acc:ZDB-GENE-030131-3532]	protein_coding
ENSDARG00000042876	157.879	0.665332	0.146804	4.5321	5.8399e-06	0.00136674	ENSDART00000062931.5	abracl	ABRA C-terminal like [Source:NCBI gene;Acc:336650]	protein_coding
ENSDARG00000103409	324.326	0.666902	0.124915	5.33885	9.3537e-08	6.60434e-05	ENSDART00000169317.2	uhrf1	ubiquitin-like with PHD and ring finger domains 1 [Source:NCBI gene;Acc:406350]	protein_coding
ENSDARG00000040224	125.27	0.671105	0.161016	4.16795	3.07356e-05	0.00450564	ENSDART00000058843.7	krcp	kelch repeat-containing protein [Source:ZFIN;Acc:ZDB-GENE-030131-2126]	protein_coding
ENSDARG00000027063	128.83	0.677582	0.167559	4.04385	5.25797e-05	0.00655526	ENSDART00000033713.5	arpc1b	actin related protein 2/3 complex, subunit 1B [Source:ZFIN;Acc:ZDB-GENE-030131-7414]	protein_coding
ENSDARG00000037640	70.3253	0.703866	0.216284	3.25437	0.00113645	0.0469358	ENSDART00000054823.7	aurkb	aurora kinase B [Source:NCBI gene;Acc:791894]	protein_coding
ENSDARG00000055504	197.018	0.712816	0.174245	4.0909	4.29707e-05	0.0057902	ENSDART00000077868.6	si:ch211-212k18.7	si:ch211-212k18.7 [Source:ZFIN;Acc:ZDB-GENE-030131-1312]	protein_coding
ENSDARG00000006588	2482.45	0.715985	0.095813	7.47273	7.85496e-14	2.61963e-10	ENSDART00000034549.7	zgc:111983	zgc:111983 [Source:ZFIN;Acc:ZDB-GENE-050417-335]	protein_coding
ENSDARG00000096712	180.766	0.7185	0.150455	4.77552	1.79246e-06	0.000637044	ENSDART00000152983.2	si:dkey-193p11.2	si:dkey-193p11.2 [Source:ZFIN;Acc:ZDB-GENE-030131-8407]	protein_coding
ENSDARG00000075445	173.501	0.719173	0.174628	4.11831	3.81663e-05	0.00530353	ENSDART00000113111.3	psmb5	proteasome 20S subunit beta 5 [Source:ZFIN;Acc:ZDB-GENE-990415-215]	protein_coding
ENSDARG00000057911	99.8574	0.723357	0.196502	3.68117	0.000232164	0.0171109	ENSDART00000080664.7	zgc:86709	zgc:86709 [Source:ZFIN;Acc:ZDB-GENE-040625-35]	protein_coding
ENSDARG00000040192	107.926	0.723475	0.194758	3.71474	0.00020341	0.0159088	ENSDART00000058793.7	nenf	neudesin neurotrophic factor [Source:ZFIN;Acc:ZDB-GENE-050320-129]	protein_coding
ENSDARG00000100131	177.659	0.725254	0.185937	3.90055	9.59761e-05	0.0101613	ENSDART00000185104.1	cdh29	cadherin 29 [Source:ZFIN;Acc:ZDB-GENE-141212-240]	protein_coding
ENSDARG00000007421	142.805	0.72569	0.195782	3.70663	0.000210036	0.01629	ENSDART00000044683.5	ftcd	formimidoyltransferase cyclodeaminase [Source:ZFIN;Acc:ZDB-GENE-030131-9643]	protein_coding
ENSDARG00000056028	65.0357	0.728808	0.220137	3.3107	0.000930617	0.0415198	ENSDART00000103270.3	slc22a7a	solute carrier family 22 member 7a [Source:ZFIN;Acc:ZDB-GENE-050506-52]	protein_coding
ENSDARG00000045306	110.224	0.738841	0.21236	3.47919	0.000502928	0.0280498	ENSDART00000066631.5	slc51a	solute carrier family 51 alpha subunit [Source:NCBI gene;Acc:447807]	protein_coding
ENSDARG00000070331	220.916	0.742299	0.160566	4.62301	3.78209e-06	0.000985461	ENSDART00000153708.3	muc5.1	mucin 5.1, oligomeric mucus/gel-forming [Source:ZFIN;Acc:ZDB-GENE-120822-1]	protein_coding
ENSDARG00000103634	493.305	0.762625	0.155643	4.89982	9.59225e-07	0.000412776	ENSDART00000193110.1	CU914622.2	si:ch73-329n5.6 [Source:NCBI gene;Acc:101883339]	protein_coding
ENSDARG00000095796	96.428	0.773243	0.182122	4.24573	2.17881e-05	0.00372633	ENSDART00000149596.2	si:dkey-87o1.2	si:dkey-87o1.2 [Source:ZFIN;Acc:ZDB-GENE-110411-217]	protein_coding
ENSDARG00000053405	80.8395	0.782629	0.231069	3.38699	0.000706647	0.0353822	ENSDART00000149303.2	sord	sorbitol dehydrogenase [Source:ZFIN;Acc:ZDB-GENE-040426-1231]	protein_coding
ENSDARG00000051923	97.5439	0.792576	0.184744	4.29014	1.7856e-05	0.00324585	ENSDART00000149207.2	ccnb1	cyclin B1 [Source:ZFIN;Acc:ZDB-GENE-000406-10]	protein_coding
ENSDARG00000003757	69.5392	0.795773	0.213293	3.7309	0.000190797	0.0155197	ENSDART00000020792.6	cnpy1	canopy FGF signaling regulator 1 [Source:NCBI gene;Acc:402819]	protein_coding
ENSDARG00000001818	103.282	0.801258	0.247881	3.23243	0.00122744	0.049769	ENSDART00000108737.6	c3b.2	complement component c3b, tandem duplicate 2 [Source:ZFIN;Acc:ZDB-GENE-030131-3063]	protein_coding
ENSDARG00000079462	78.9738	0.80564	0.204837	3.93308	8.38659e-05	0.00923376	ENSDART00000114961.4	si:ch211-131k2.3	si:ch211-131k2.3 [Source:ZFIN;Acc:ZDB-GENE-121214-210]	protein_coding
ENSDARG00000020387	80.181	0.80796	0.213022	3.79286	0.000148924	0.0129915	ENSDART00000125058.3	nipsnap3a	nipsnap homolog 3A (C. elegans) [Source:ZFIN;Acc:ZDB-GENE-040426-1037]	protein_coding
ENSDARG00000056464	64.1425	0.823527	0.248382	3.31557	0.000914554	0.0412167	ENSDART00000078972.5	fitm1l	fat storage-inducing transmembrane protein 1 [Source:NCBI gene;Acc:503747]	protein_coding
ENSDARG00000071465	66.0018	0.824164	0.22134	3.72352	0.000196465	0.0156936	ENSDART00000162685.2	lrrc39	leucine rich repeat containing 39 [Source:NCBI gene;Acc:550456]	protein_coding
ENSDARG00000045143	56.7012	0.829975	0.238651	3.47778	0.000505586	0.0280498	ENSDART00000066384.5	hbbe2	hemoglobin beta embryonic-2 [Source:ZFIN;Acc:ZDB-GENE-040702-1]	protein_coding
ENSDARG00000053761	82.6354	0.832904	0.219171	3.80025	0.000144552	0.0127769	ENSDART00000064294.5	si:dkey-187j14.4	si:dkey-187j14.4 [Source:ZFIN;Acc:ZDB-GENE-131119-26]	protein_coding
ENSDARG00000007823	99.9726	0.836318	0.184725	4.52736	5.97242e-06	0.00137366	ENSDART00000022060.8	atf3	activating transcription factor 3 [Source:ZFIN;Acc:ZDB-GENE-040426-728]	protein_coding
ENSDARG00000090526	114.088	0.837353	0.17284	4.84468	1.26818e-06	0.000494161	ENSDART00000102474.5	zgc:158404	zgc:158404 [Source:ZFIN;Acc:ZDB-GENE-070112-592]	protein_coding
ENSDARG00000041685	231.896	0.865474	0.178806	4.84029	1.29652e-06	0.000494161	ENSDART00000155787.2	si:dkey-105h12.2	si:dkey-105h12.2 [Source:ZFIN;Acc:ZDB-GENE-131118-9]	protein_coding
ENSDARG00000099101	151.882	0.872464	0.17888	4.87737	1.07509e-06	0.000448178	ENSDART00000170466.2	gch2	GTP cyclohydrolase 2 [Source:ZFIN;Acc:ZDB-GENE-001205-3]	protein_coding
ENSDARG00000035178	61.4792	0.887918	0.221172	4.01461	5.95442e-05	0.00722109	ENSDART00000148436.2	gna14	guanine nucleotide binding protein (G protein), alpha 14 [Source:ZFIN;Acc:ZDB-GENE-040808-7]	protein_coding
ENSDARG00000016122	45.6911	0.905527	0.258078	3.50873	0.000450249	0.0255588	ENSDART00000015190.8	ptrhd1	peptidyl-tRNA hydrolase domain containing 1 [Source:ZFIN;Acc:ZDB-GENE-081110-2]	protein_coding
ENSDARG00000056874	59.8527	0.944489	0.224859	4.20036	2.66487e-05	0.00413365	ENSDART00000079452.5	lygl1	lysozyme g-like 1 [Source:ZFIN;Acc:ZDB-GENE-040718-461]	protein_coding
ENSDARG00000052779	232.872	0.945066	0.252674	3.74026	0.000183833	0.015123	ENSDART00000074682.6	zgc:153932	zgc:153932 [Source:ZFIN;Acc:ZDB-GENE-070209-223]	protein_coding
ENSDARG00000092170	2003.33	0.945243	0.243475	3.8823	0.000103472	0.010457	ENSDART00000145330.2	apoc1	apolipoprotein C-I [Source:ZFIN;Acc:ZDB-GENE-030131-1074]	protein_coding
ENSDARG00000052470	54.2841	0.951027	0.268441	3.54278	0.000395937	0.0235795	ENSDART00000074327.5	igfbp2a	insulin-like growth factor binding protein 2a [Source:NCBI gene;Acc:794176]	protein_coding
ENSDARG00000053620	52.7017	0.994281	0.293387	3.38898	0.000701539	0.0353822	ENSDART00000075673.5	ebi3	Epstein-Barr virus induced 3 [Source:ZFIN;Acc:ZDB-GENE-070912-615]	protein_coding
ENSDARG00000097157	177.826	1.03483	0.178945	5.78294	7.34044e-09	8.90195e-06	ENSDART00000154847.3	si:ch211-207n23.2	si:ch211-207n23.2 [Source:ZFIN;Acc:ZDB-GENE-131121-310]	protein_coding
ENSDARG00000093193	59.4066	1.04092	0.260213	4.00026	6.32717e-05	0.00751119	ENSDART00000012571.9	chia.6	chitinase, acidic.6 [Source:ZFIN;Acc:ZDB-GENE-030131-1140]	protein_coding
ENSDARG00000075827	79.7302	1.05432	0.253539	4.15841	3.20471e-05	0.00459687	ENSDART00000003463.8	f7i	coagulation factor VIIi [Source:ZFIN;Acc:ZDB-GENE-021206-10]	protein_coding
ENSDARG00000058206	186.945	1.06062	0.311788	3.40174	0.000669585	0.0343549	ENSDART00000169202.2	si:ch211-153b23.5	si:ch211-153b23.5 [Source:ZFIN;Acc:ZDB-GENE-030131-9744]	protein_coding
ENSDARG00000115405	151.205	1.06272	0.298308	3.5625	0.000367347	0.0224789	ENSDART00000155050.2	hbbe1.2	hemoglobin beta embryonic-1.2 [Source:ZFIN;Acc:ZDB-GENE-090501-3]	retained_intron
ENSDARG00000104593	60.8648	1.06749	0.240698	4.43497	9.2083e-06	0.00198127	ENSDART00000157959.2	cyp2k18	cytochrome P450, family 2, subfamily K, polypeptide 18 [Source:ZFIN;Acc:ZDB-GENE-040426-1584]	protein_coding
ENSDARG00000103199	569.845	1.11932	0.140811	7.94912	1.87848e-15	2.5059e-11	ENSDART00000158821.2	si:dkey-247k7.2	si:dkey-247k7.2 [Source:ZFIN;Acc:ZDB-GENE-031118-45]	processed_transcript
ENSDARG00000077982	256.754	1.17653	0.182442	6.44879	1.12744e-10	2.14858e-07	ENSDART00000113795.4	elf3	E74-like factor 3 (ets domain transcription factor, epithelial-specific ) [Source:ZFIN;Acc:ZDB-GENE-030131-8760]	protein_coding
ENSDARG00000041433	174.882	1.21202	0.289157	4.19157	2.77027e-05	0.00424774	ENSDART00000060742.5	si:dkey-7c18.24	si:dkey-7c18.24 [Source:ZFIN;Acc:ZDB-GENE-041014-63]	retained_intron
ENSDARG00000004748	292.91	1.25135	0.166058	7.5356	4.86086e-14	2.61963e-10	ENSDART00000135192.3	zgc:100868	zgc:100868 [Source:ZFIN;Acc:ZDB-GENE-040801-33]	protein_coding
ENSDARG00000012881	72.5099	1.3534	0.285861	4.73446	2.19638e-06	0.000714628	ENSDART00000124326.4	slc4a1a	solute carrier family 4 member 1a (Diego blood group) [Source:ZFIN;Acc:ZDB-GENE-010525-1]	protein_coding
ENSDARG00000093774	249.707	1.45534	0.349681	4.16191	3.156e-05	0.0045762	ENSDART00000048838.5	rbp2b	retinol binding protein 2b, cellular [Source:ZFIN;Acc:ZDB-GENE-040715-7]	protein_coding
ENSDARG00000097539	103.787	1.50146	0.245557	6.11452	9.68486e-10	1.43551e-06	ENSDART00000156926.2	si:ch211-39f2.3	si:ch211-39f2.3 [Source:ZFIN;Acc:ZDB-GENE-131126-52]	protein_coding
ENSDARG00000031588	186.708	1.54586	0.206573	7.48336	7.24444e-14	2.61963e-10	ENSDART00000156334.2	si:dkey-239b22.1	si:dkey-239b22.1 [Source:ZFIN;Acc:ZDB-GENE-131119-12]	protein_coding
ENSDARG00000090352	115.139	1.64769	0.467121	3.52733	0.000419768	0.0245601	ENSDART00000138216.2	CR855311.1	uncharacterized LOC101883708 [Source:NCBI gene;Acc:101883708]	retained_intron
ENSDARG00000079227	57.5465	1.75751	0.434098	4.04865	5.15134e-05	0.00654466	ENSDART00000153191.2	plekhs1	pleckstrin homology domain containing, family S member 1 [Source:ZFIN;Acc:ZDB-GENE-080204-50]	protein_coding
ENSDARG00000038424	47.489	1.75901	0.47783	3.68124	0.000232101	0.0171109	ENSDART00000143550.3	c4b	complement 4B (Chido blood group) [Source:ZFIN;Acc:ZDB-GENE-100805-2]	protein_coding
ENSDARG00000087390	189.084	1.76725	0.446095	3.96161	7.44466e-05	0.00827598	ENSDART00000111585.3	hbbe1.3	hemoglobin, beta embryonic 1.3 [Source:ZFIN;Acc:ZDB-GENE-131120-128]	protein_coding
ENSDARG00000089124	84.7338	1.79032	0.485764	3.68557	0.000228189	0.0170843	ENSDART00000115324.4	hbae1.3	hemoglobin, alpha embryonic 1.3 [Source:ZFIN;Acc:ZDB-GENE-061207-39]	protein_coding
ENSDARG00000062788	61.2602	2.51871	0.576038	4.37247	1.22846e-05	0.00240996	ENSDART00000137154.2	irg1l	immunoresponsive gene 1, like [Source:ZFIN;Acc:ZDB-GENE-061103-301]	protein_coding
