# Supplementary material for: Comparative toxicological assessment of 2 bisphenols using a systems approach: evaluation of the behavioral and transcriptomic responses of Danio rerio to bisphenol A and tetrabromobisphenol A
Source: Toxicol Sci. 2024 May 10;200(2):394–403. doi: 10.1093/toxsci/kfae063 (PMC11285168; doi:10.1093/toxsci/kfae063)
Supplement: kfae063_Supplementary_Data [file kfae063_supplementary_data.zip › kfae063_Supplementary_Data/toxsci-24-0045-File008.xlsx]

## Sheet: gProfiler TBBPA padj 0.05
source	term_name	term_id	highlighted	adjusted_p_value	negative_log10_of_adjusted_p_value	term_size	query_size	intersection_size	effective_domain_size	intersections
GO:MF	haptoglobin binding	GO:0031720	TRUE	7.18209e-06	5.14375	14	91	4	37241	ENSDARG00000087390,ENSDARG00000089124,ENSDARG00000115405,ENSDARG00000045143
GO:MF	oxygen carrier activity	GO:0005344	TRUE	7.18209e-06	5.14375	16	91	4	37241	ENSDARG00000087390,ENSDARG00000089124,ENSDARG00000115405,ENSDARG00000045143
GO:MF	oxygen binding	GO:0019825	TRUE	5.09464e-05	4.29289	29	91	4	37241	ENSDARG00000087390,ENSDARG00000089124,ENSDARG00000115405,ENSDARG00000045143
GO:MF	organic acid binding	GO:0043177	TRUE	5.09464e-05	4.29289	130	91	6	37241	ENSDARG00000093774,ENSDARG00000087390,ENSDARG00000007421,ENSDARG00000089124,ENSDARG00000115405,ENSDARG00000045143
GO:MF	peroxidase activity	GO:0004601	TRUE	0.00031445	3.50245	49	91	4	37241	ENSDARG00000087390,ENSDARG00000089124,ENSDARG00000115405,ENSDARG00000045143
GO:MF	oxidoreductase activity, acting on peroxide as acceptor	GO:0016684	FALSE	0.000359463	3.44435	53	91	4	37241	ENSDARG00000087390,ENSDARG00000089124,ENSDARG00000115405,ENSDARG00000045143
GO:MF	molecular carrier activity	GO:0140104	FALSE	0.000384307	3.41532	56	91	4	37241	ENSDARG00000087390,ENSDARG00000089124,ENSDARG00000115405,ENSDARG00000045143
GO:MF	antioxidant activity	GO:0016209	FALSE	0.000687495	3.16273	67	91	4	37241	ENSDARG00000087390,ENSDARG00000089124,ENSDARG00000115405,ENSDARG00000045143
GO:MF	heme binding	GO:0020037	TRUE	0.00316881	2.4991	194	91	5	37241	ENSDARG00000104593,ENSDARG00000087390,ENSDARG00000089124,ENSDARG00000115405,ENSDARG00000045143
GO:MF	tetrapyrrole binding	GO:0046906	FALSE	0.00328833	2.48302	200	91	5	37241	ENSDARG00000104593,ENSDARG00000087390,ENSDARG00000089124,ENSDARG00000115405,ENSDARG00000045143
GO:MF	peptidase inhibitor activity	GO:0030414	TRUE	0.0180918	1.74252	170	91	4	37241	ENSDARG00000041685,ENSDARG00000070331,ENSDARG00000038424,ENSDARG00000001818
GO:MF	peptidase regulator activity	GO:0061134	FALSE	0.0222378	1.65291	184	91	4	37241	ENSDARG00000041685,ENSDARG00000070331,ENSDARG00000038424,ENSDARG00000001818
GO:MF	formimidoyltetrahydrofolate cyclodeaminase activity	GO:0030412	TRUE	0.0328521	1.48344	1	91	1	37241	ENSDARG00000007421
GO:MF	hemi-methylated DNA-binding	GO:0044729	TRUE	0.0328521	1.48344	1	91	1	37241	ENSDARG00000103409
GO:MF	histone H3 kinase activity	GO:0140996	FALSE	0.0328521	1.48344	1	91	1	37241	ENSDARG00000037640
GO:MF	O-phospho-L-serine:2-oxoglutarate aminotransferase activity	GO:0004648	TRUE	0.0328521	1.48344	1	91	1	37241	ENSDARG00000016733
GO:MF	histone H3S28 kinase activity	GO:0044022	TRUE	0.0328521	1.48344	1	91	1	37241	ENSDARG00000037640
GO:MF	glutamate formimidoyltransferase activity	GO:0030409	TRUE	0.0328521	1.48344	1	91	1	37241	ENSDARG00000007421
GO:MF	vitamin binding	GO:0019842	TRUE	0.0354622	1.45023	116	91	3	37241	ENSDARG00000016733,ENSDARG00000007421,ENSDARG00000052775
GO:MF	enzyme regulator activity	GO:0030234	FALSE	0.0354622	1.45023	984	91	8	37241	ENSDARG00000041685,ENSDARG00000070331,ENSDARG00000051923,ENSDARG00000026611,ENSDARG00000038424,ENSDARG00000100741,ENSDARG00000044629,ENSDARG00000001818
GO:MF	organic hydroxy compound transmembrane transporter activity	GO:1901618	TRUE	0.0384219	1.41542	35	91	2	37241	ENSDARG00000003808,ENSDARG00000014916
GO:MF	enzyme inhibitor activity	GO:0004857	FALSE	0.0418583	1.37822	259	91	4	37241	ENSDARG00000041685,ENSDARG00000070331,ENSDARG00000038424,ENSDARG00000001818
GO:BP	hydrogen peroxide catabolic process	GO:0042744	FALSE	6.57473e-05	4.18212	19	91	4	37241	ENSDARG00000087390,ENSDARG00000089124,ENSDARG00000115405,ENSDARG00000045143
GO:BP	hydrogen peroxide metabolic process	GO:0042743	TRUE	6.57473e-05	4.18212	21	91	4	37241	ENSDARG00000087390,ENSDARG00000089124,ENSDARG00000115405,ENSDARG00000045143
GO:BP	oxygen transport	GO:0015671	TRUE	0.000127095	3.89587	27	91	4	37241	ENSDARG00000087390,ENSDARG00000089124,ENSDARG00000115405,ENSDARG00000045143
GO:BP	gas transport	GO:0015669	FALSE	0.000148016	3.82969	30	91	4	37241	ENSDARG00000087390,ENSDARG00000089124,ENSDARG00000115405,ENSDARG00000045143
GO:BP	reactive oxygen species metabolic process	GO:0072593	FALSE	0.000746609	3.12691	47	91	4	37241	ENSDARG00000087390,ENSDARG00000089124,ENSDARG00000115405,ENSDARG00000045143
GO:BP	cellular oxidant detoxification	GO:0098869	TRUE	0.00135241	2.86889	57	91	4	37241	ENSDARG00000087390,ENSDARG00000089124,ENSDARG00000115405,ENSDARG00000045143
GO:BP	cellular response to toxic substance	GO:0097237	FALSE	0.00181986	2.73996	66	91	4	37241	ENSDARG00000087390,ENSDARG00000089124,ENSDARG00000115405,ENSDARG00000045143
GO:BP	cellular detoxification	GO:1990748	FALSE	0.00181986	2.73996	66	91	4	37241	ENSDARG00000087390,ENSDARG00000089124,ENSDARG00000115405,ENSDARG00000045143
GO:BP	detoxification	GO:0098754	FALSE	0.0026827	2.57143	75	91	4	37241	ENSDARG00000087390,ENSDARG00000089124,ENSDARG00000115405,ENSDARG00000045143
GO:BP	response to toxic substance	GO:0009636	FALSE	0.00359633	2.44414	83	91	4	37241	ENSDARG00000087390,ENSDARG00000089124,ENSDARG00000115405,ENSDARG00000045143
GO:BP	catabolic process	GO:0009056	TRUE	0.00372298	2.42911	1474	91	13	37241	ENSDARG00000103409,ENSDARG00000040251,ENSDARG00000056874,ENSDARG00000075445,ENSDARG00000093193,ENSDARG00000087390,ENSDARG00000007421,ENSDARG00000089124,ENSDARG00000115405,ENSDARG00000045143,ENSDARG00000100741,ENSDARG00000056050,ENSDARG00000058206
GO:BP	organic substance catabolic process	GO:1901575	FALSE	0.00415783	2.38113	1293	91	12	37241	ENSDARG00000103409,ENSDARG00000040251,ENSDARG00000056874,ENSDARG00000075445,ENSDARG00000093193,ENSDARG00000087390,ENSDARG00000007421,ENSDARG00000089124,ENSDARG00000115405,ENSDARG00000045143,ENSDARG00000100741,ENSDARG00000056050
GO:BP	pigment cell differentiation	GO:0050931	TRUE	0.00540107	2.26752	37	91	3	37241	ENSDARG00000003808,ENSDARG00000099101,ENSDARG00000102142
GO:BP	cell-matrix adhesion	GO:0007160	TRUE	0.00618133	2.20892	104	91	4	37241	ENSDARG00000031588,ENSDARG00000097539,ENSDARG00000103634,ENSDARG00000076386
GO:BP	developmental pigmentation	GO:0048066	FALSE	0.0122392	1.91225	51	91	3	37241	ENSDARG00000003808,ENSDARG00000099101,ENSDARG00000102142
GO:BP	cell-substrate adhesion	GO:0031589	FALSE	0.0218799	1.65995	150	91	4	37241	ENSDARG00000031588,ENSDARG00000097539,ENSDARG00000103634,ENSDARG00000076386
GO:BP	aminoglycan catabolic process	GO:0006026	FALSE	0.0352321	1.45306	18	91	2	37241	ENSDARG00000056874,ENSDARG00000093193
GO:BP	organonitrogen compound catabolic process	GO:1901565	FALSE	0.0486317	1.31308	866	91	8	37241	ENSDARG00000103409,ENSDARG00000040251,ENSDARG00000056874,ENSDARG00000075445,ENSDARG00000093193,ENSDARG00000007421,ENSDARG00000100741,ENSDARG00000056050
GO:CC	haptoglobin-hemoglobin complex	GO:0031838	TRUE	4.16156e-06	5.38074	14	91	4	37241	ENSDARG00000087390,ENSDARG00000089124,ENSDARG00000115405,ENSDARG00000045143
GO:CC	hemoglobin complex	GO:0005833	TRUE	1.22793e-05	4.91083	21	91	4	37241	ENSDARG00000087390,ENSDARG00000089124,ENSDARG00000115405,ENSDARG00000045143
GO:CC	extracellular region	GO:0005576	TRUE	0.00430832	2.36569	1553	91	13	37241	ENSDARG00000041685,ENSDARG00000076386,ENSDARG00000040251,ENSDARG00000056874,ENSDARG00000075827,ENSDARG00000093193,ENSDARG00000092170,ENSDARG00000052779,ENSDARG00000038424,ENSDARG00000052470,ENSDARG00000070427,ENSDARG00000062165,ENSDARG00000001818
GO:CC	apical plasma membrane	GO:0016324	TRUE	0.0421795	1.3749	90	91	3	37241	ENSDARG00000040251,ENSDARG00000052779,ENSDARG00000014916
GO:CC	apical part of cell	GO:0045177	FALSE	0.0421795	1.3749	95	91	3	37241	ENSDARG00000040251,ENSDARG00000052779,ENSDARG00000014916
GO:CC	cyclin B1-CDK1 complex	GO:0097125	TRUE	0.0443329	1.35327	1	91	1	37241	ENSDARG00000051923
GO:CC	euchromatin	GO:0000791	TRUE	0.0443329	1.35327	1	91	1	37241	ENSDARG00000103409
KEGG	Cell cycle	KEGG:04110	FALSE	0.00134227	2.87216	153	91	5	37241	ENSDARG00000024204,ENSDARG00000051923,ENSDARG00000100741,ENSDARG00000014685,ENSDARG00000037640
TF	Transfac	TF:M00000	FALSE	2.5874e-11	10.5871	24964	91	89	37241	ENSDARG00000103199,ENSDARG00000006588,ENSDARG00000004748,ENSDARG00000031588,ENSDARG00000068194,ENSDARG00000087188,ENSDARG00000077982,ENSDARG00000097539,ENSDARG00000003808,ENSDARG00000097157,ENSDARG00000074390,ENSDARG00000094696,ENSDARG00000103409,ENSDARG00000024204,ENSDARG00000020952,ENSDARG00000103634,ENSDARG00000099101,ENSDARG00000090526,ENSDARG00000096712,ENSDARG00000058462,ENSDARG00000012881,…
TF	Factor: TCF-3; motif: CTTTGA	TF:M03858	FALSE	2.0162e-07	6.69547	18756	91	73	37241	ENSDARG00000004748,ENSDARG00000068194,ENSDARG00000087188,ENSDARG00000077982,ENSDARG00000097539,ENSDARG00000003808,ENSDARG00000097157,ENSDARG00000074390,ENSDARG00000103409,ENSDARG00000020952,ENSDARG00000103634,ENSDARG00000090526,ENSDARG00000058462,ENSDARG00000012881,ENSDARG00000070331,ENSDARG00000042876,ENSDARG00000007823,ENSDARG00000076386,ENSDARG00000104593,ENSDARG00000062788,ENSDARG00000051923,…
TF	Factor: TCF-7; motif: TCAAAG	TF:M00805	FALSE	2.0162e-07	6.69547	18756	91	73	37241	ENSDARG00000004748,ENSDARG00000068194,ENSDARG00000087188,ENSDARG00000077982,ENSDARG00000097539,ENSDARG00000003808,ENSDARG00000097157,ENSDARG00000074390,ENSDARG00000103409,ENSDARG00000020952,ENSDARG00000103634,ENSDARG00000090526,ENSDARG00000058462,ENSDARG00000012881,ENSDARG00000070331,ENSDARG00000042876,ENSDARG00000007823,ENSDARG00000076386,ENSDARG00000104593,ENSDARG00000062788,ENSDARG00000051923,…
TF	Factor: HNF3A; motif: RWGTAAACAN	TF:M01261	FALSE	8.96482e-07	6.04746	12312	91	56	37241	ENSDARG00000006588,ENSDARG00000031588,ENSDARG00000068194,ENSDARG00000087188,ENSDARG00000003808,ENSDARG00000097157,ENSDARG00000074390,ENSDARG00000094696,ENSDARG00000103409,ENSDARG00000024204,ENSDARG00000103634,ENSDARG00000099101,ENSDARG00000090526,ENSDARG00000096712,ENSDARG00000012881,ENSDARG00000070331,ENSDARG00000042876,ENSDARG00000076386,ENSDARG00000095796,ENSDARG00000013670,ENSDARG00000040251,…
TF	Factor: FOXD3; motif: NAWTGTTTRTTT	TF:M00130	FALSE	8.96482e-07	6.04746	15899	91	65	37241	ENSDARG00000006588,ENSDARG00000031588,ENSDARG00000068194,ENSDARG00000087188,ENSDARG00000097539,ENSDARG00000003808,ENSDARG00000074390,ENSDARG00000094696,ENSDARG00000103409,ENSDARG00000024204,ENSDARG00000020952,ENSDARG00000103634,ENSDARG00000090526,ENSDARG00000096712,ENSDARG00000058462,ENSDARG00000012881,ENSDARG00000070331,ENSDARG00000042876,ENSDARG00000007823,ENSDARG00000076386,ENSDARG00000104593,…
TF	Factor: Pax-6; motif: NNNNTTCACGCWTGANTKNNN	TF:M00097	FALSE	2.5276e-06	5.59729	22383	91	78	37241	ENSDARG00000103199,ENSDARG00000006588,ENSDARG00000004748,ENSDARG00000031588,ENSDARG00000068194,ENSDARG00000087188,ENSDARG00000077982,ENSDARG00000074390,ENSDARG00000094696,ENSDARG00000103409,ENSDARG00000024204,ENSDARG00000020952,ENSDARG00000103634,ENSDARG00000090526,ENSDARG00000096712,ENSDARG00000058462,ENSDARG00000070331,ENSDARG00000042876,ENSDARG00000007823,ENSDARG00000076386,ENSDARG00000104593,…
TF	Factor: PEA3; motif: ACWTCCK	TF:M00655	FALSE	7.70833e-05	4.11304	9320	91	43	37241	ENSDARG00000103199,ENSDARG00000006588,ENSDARG00000031588,ENSDARG00000068194,ENSDARG00000097539,ENSDARG00000003808,ENSDARG00000097157,ENSDARG00000090526,ENSDARG00000058462,ENSDARG00000070331,ENSDARG00000076386,ENSDARG00000062788,ENSDARG00000095796,ENSDARG00000013670,ENSDARG00000040251,ENSDARG00000041433,ENSDARG00000075445,ENSDARG00000055504,ENSDARG00000079227,ENSDARG00000027063,ENSDARG00000093193,…
TF	Factor: Freac-4; motif: CTWAWGTAAACANWGN	TF:M00292	FALSE	7.70833e-05	4.11304	10715	91	47	37241	ENSDARG00000006588,ENSDARG00000031588,ENSDARG00000087188,ENSDARG00000003808,ENSDARG00000097157,ENSDARG00000074390,ENSDARG00000094696,ENSDARG00000099101,ENSDARG00000090526,ENSDARG00000096712,ENSDARG00000012881,ENSDARG00000070331,ENSDARG00000042876,ENSDARG00000076386,ENSDARG00000095796,ENSDARG00000013670,ENSDARG00000040251,ENSDARG00000056874,ENSDARG00000040224,ENSDARG00000075827,ENSDARG00000075445,…
TF	Factor: FOX; motif: KWTTGTTTRTTTW	TF:M00809	FALSE	8.56175e-05	4.06744	15351	91	59	37241	ENSDARG00000103199,ENSDARG00000006588,ENSDARG00000031588,ENSDARG00000068194,ENSDARG00000087188,ENSDARG00000097539,ENSDARG00000003808,ENSDARG00000097157,ENSDARG00000074390,ENSDARG00000094696,ENSDARG00000020952,ENSDARG00000103634,ENSDARG00000090526,ENSDARG00000096712,ENSDARG00000058462,ENSDARG00000070331,ENSDARG00000042876,ENSDARG00000007823,ENSDARG00000076386,ENSDARG00000062788,ENSDARG00000095796,…
TF	Factor: HOX; motif: TTWATKNN	TF:M07456	FALSE	0.00017458	3.75801	8009	91	38	37241	ENSDARG00000006588,ENSDARG00000097539,ENSDARG00000074390,ENSDARG00000094696,ENSDARG00000024204,ENSDARG00000090526,ENSDARG00000096712,ENSDARG00000012881,ENSDARG00000007823,ENSDARG00000076386,ENSDARG00000051923,ENSDARG00000013670,ENSDARG00000040251,ENSDARG00000040224,ENSDARG00000079227,ENSDARG00000087390,ENSDARG00000076997,ENSDARG00000079462,ENSDARG00000092170,ENSDARG00000020387,ENSDARG00000101264,…
TF	Factor: Fli-1; motif: MGGAAGT	TF:M07382	FALSE	0.00017458	3.75801	5280	91	29	37241	ENSDARG00000103199,ENSDARG00000006588,ENSDARG00000031588,ENSDARG00000097539,ENSDARG00000003808,ENSDARG00000097157,ENSDARG00000090526,ENSDARG00000058462,ENSDARG00000070331,ENSDARG00000076386,ENSDARG00000062788,ENSDARG00000095796,ENSDARG00000013670,ENSDARG00000040251,ENSDARG00000041433,ENSDARG00000055504,ENSDARG00000079227,ENSDARG00000027063,ENSDARG00000093193,ENSDARG00000079462,ENSDARG00000100131,…
TF	Factor: Pax-8; motif: NCNNTNNTGCRTGANNNN	TF:M00328	FALSE	0.00017458	3.75801	15735	91	59	37241	ENSDARG00000103199,ENSDARG00000006588,ENSDARG00000004748,ENSDARG00000087188,ENSDARG00000077982,ENSDARG00000097539,ENSDARG00000097157,ENSDARG00000074390,ENSDARG00000094696,ENSDARG00000024204,ENSDARG00000020952,ENSDARG00000099101,ENSDARG00000096712,ENSDARG00000058462,ENSDARG00000012881,ENSDARG00000104593,ENSDARG00000051923,ENSDARG00000095796,ENSDARG00000013670,ENSDARG00000040251,ENSDARG00000056874,…
TF	Factor: PEA3; motif: AGGAAGT	TF:M03579	FALSE	0.00017458	3.75801	5280	91	29	37241	ENSDARG00000103199,ENSDARG00000006588,ENSDARG00000031588,ENSDARG00000097539,ENSDARG00000003808,ENSDARG00000097157,ENSDARG00000090526,ENSDARG00000058462,ENSDARG00000070331,ENSDARG00000076386,ENSDARG00000062788,ENSDARG00000095796,ENSDARG00000013670,ENSDARG00000040251,ENSDARG00000041433,ENSDARG00000055504,ENSDARG00000079227,ENSDARG00000027063,ENSDARG00000093193,ENSDARG00000079462,ENSDARG00000100131,…
TF	Factor: HOXA10; motif: NNNGYAATAAAATNNW	TF:M01464	FALSE	0.00022468	3.64844	13957	91	54	37241	ENSDARG00000103199,ENSDARG00000031588,ENSDARG00000097539,ENSDARG00000003808,ENSDARG00000097157,ENSDARG00000074390,ENSDARG00000103409,ENSDARG00000020952,ENSDARG00000099101,ENSDARG00000096712,ENSDARG00000058462,ENSDARG00000012881,ENSDARG00000070331,ENSDARG00000007823,ENSDARG00000076386,ENSDARG00000104593,ENSDARG00000051923,ENSDARG00000095796,ENSDARG00000056874,ENSDARG00000041433,ENSDARG00000040224,…
TF	Factor: Pax-6; motif: NNNNTTCACGCWTGANTKNNN; match class: 1	TF:M00097_1	FALSE	0.000329978	3.48152	16976	91	61	37241	ENSDARG00000103199,ENSDARG00000031588,ENSDARG00000068194,ENSDARG00000087188,ENSDARG00000074390,ENSDARG00000103409,ENSDARG00000020952,ENSDARG00000103634,ENSDARG00000090526,ENSDARG00000096712,ENSDARG00000058462,ENSDARG00000070331,ENSDARG00000042876,ENSDARG00000007823,ENSDARG00000104593,ENSDARG00000062788,ENSDARG00000051923,ENSDARG00000095796,ENSDARG00000013670,ENSDARG00000041433,ENSDARG00000040224,…
TF	Factor: TCF-7; motif: TCAAAG; match class: 1	TF:M00805_1	FALSE	0.00205443	2.68731	10210	91	41	37241	ENSDARG00000004748,ENSDARG00000087188,ENSDARG00000003808,ENSDARG00000097157,ENSDARG00000020952,ENSDARG00000070331,ENSDARG00000042876,ENSDARG00000104593,ENSDARG00000062788,ENSDARG00000040251,ENSDARG00000056874,ENSDARG00000041433,ENSDARG00000040224,ENSDARG00000093774,ENSDARG00000079227,ENSDARG00000027063,ENSDARG00000100131,ENSDARG00000092170,ENSDARG00000053761,ENSDARG00000020387,ENSDARG00000071465,…
TF	Factor: MEIS1B:HOXA9; motif: TGACASTTTWAYRR	TF:M00421	FALSE	0.00205443	2.68731	17569	91	60	37241	ENSDARG00000006588,ENSDARG00000004748,ENSDARG00000031588,ENSDARG00000087188,ENSDARG00000077982,ENSDARG00000097539,ENSDARG00000003808,ENSDARG00000097157,ENSDARG00000094696,ENSDARG00000024204,ENSDARG00000020952,ENSDARG00000103634,ENSDARG00000090526,ENSDARG00000096712,ENSDARG00000058462,ENSDARG00000070331,ENSDARG00000007823,ENSDARG00000076386,ENSDARG00000104593,ENSDARG00000062788,ENSDARG00000051923,…
TF	Factor: HNF3alpha; motif: TRTTTGYTYWN	TF:M00724	FALSE	0.00205443	2.68731	10234	91	41	37241	ENSDARG00000006588,ENSDARG00000087188,ENSDARG00000097157,ENSDARG00000074390,ENSDARG00000094696,ENSDARG00000090526,ENSDARG00000096712,ENSDARG00000058462,ENSDARG00000012881,ENSDARG00000070331,ENSDARG00000104593,ENSDARG00000062788,ENSDARG00000040251,ENSDARG00000056874,ENSDARG00000040224,ENSDARG00000093774,ENSDARG00000075827,ENSDARG00000016733,ENSDARG00000079227,ENSDARG00000027063,ENSDARG00000093193,…
TF	Factor: HNF3; motif: NNNNNTRTTTRYTYWNKN	TF:M01012	FALSE	0.00205443	2.68731	7796	91	34	37241	ENSDARG00000087188,ENSDARG00000003808,ENSDARG00000097157,ENSDARG00000074390,ENSDARG00000094696,ENSDARG00000096712,ENSDARG00000058462,ENSDARG00000012881,ENSDARG00000070331,ENSDARG00000042876,ENSDARG00000007823,ENSDARG00000104593,ENSDARG00000062788,ENSDARG00000040224,ENSDARG00000093774,ENSDARG00000075827,ENSDARG00000117109,ENSDARG00000016733,ENSDARG00000079227,ENSDARG00000079462,ENSDARG00000092170,…
TF	Factor: TCF-3; motif: CTTTGA; match class: 1	TF:M03858_1	FALSE	0.00205443	2.68731	10210	91	41	37241	ENSDARG00000004748,ENSDARG00000087188,ENSDARG00000003808,ENSDARG00000097157,ENSDARG00000020952,ENSDARG00000070331,ENSDARG00000042876,ENSDARG00000104593,ENSDARG00000062788,ENSDARG00000040251,ENSDARG00000056874,ENSDARG00000041433,ENSDARG00000040224,ENSDARG00000093774,ENSDARG00000079227,ENSDARG00000027063,ENSDARG00000100131,ENSDARG00000092170,ENSDARG00000053761,ENSDARG00000020387,ENSDARG00000071465,…
TF	Factor: HNF3; motif: NWRARYAAAYANN	TF:M00791	FALSE	0.0047839	2.32022	12498	91	46	37241	ENSDARG00000006588,ENSDARG00000004748,ENSDARG00000087188,ENSDARG00000077982,ENSDARG00000097157,ENSDARG00000074390,ENSDARG00000094696,ENSDARG00000103634,ENSDARG00000090526,ENSDARG00000096712,ENSDARG00000012881,ENSDARG00000070331,ENSDARG00000104593,ENSDARG00000062788,ENSDARG00000040251,ENSDARG00000056874,ENSDARG00000040224,ENSDARG00000093774,ENSDARG00000075827,ENSDARG00000117109,ENSDARG00000016733,…
TF	Factor: c-MAF; motif: CNNNCTCAGCA	TF:M03816	FALSE	0.00618649	2.20856	6957	91	30	37241	ENSDARG00000077982,ENSDARG00000003808,ENSDARG00000024204,ENSDARG00000020952,ENSDARG00000070331,ENSDARG00000007823,ENSDARG00000076386,ENSDARG00000056874,ENSDARG00000093774,ENSDARG00000117109,ENSDARG00000055504,ENSDARG00000027063,ENSDARG00000087390,ENSDARG00000076997,ENSDARG00000003757,ENSDARG00000040192,ENSDARG00000089124,ENSDARG00000057911,ENSDARG00000052470,ENSDARG00000105029,ENSDARG00000045306,…
TF	Factor: HOXA10; motif: ANTTTATG	TF:M03873	FALSE	0.00629071	2.2013	7653	91	32	37241	ENSDARG00000097539,ENSDARG00000003808,ENSDARG00000074390,ENSDARG00000094696,ENSDARG00000024204,ENSDARG00000042876,ENSDARG00000076386,ENSDARG00000062788,ENSDARG00000040251,ENSDARG00000041433,ENSDARG00000055504,ENSDARG00000016733,ENSDARG00000035178,ENSDARG00000076997,ENSDARG00000100131,ENSDARG00000020387,ENSDARG00000089124,ENSDARG00000057911,ENSDARG00000038424,ENSDARG00000101264,ENSDARG00000115405,…
TF	Factor: Sox-10; motif: ACAAWGNN; match class: 1	TF:M07338_1	FALSE	0.0073294	2.13493	313	91	5	37241	ENSDARG00000007823,ENSDARG00000093193,ENSDARG00000056028,ENSDARG00000037640,ENSDARG00000001818
TF	Factor: Pax-6; motif: CTGACCTGGAACTM	TF:M00979	FALSE	0.0077948	2.1082	5815	91	26	37241	ENSDARG00000006588,ENSDARG00000077982,ENSDARG00000097539,ENSDARG00000097157,ENSDARG00000012881,ENSDARG00000042876,ENSDARG00000076386,ENSDARG00000104593,ENSDARG00000062788,ENSDARG00000013670,ENSDARG00000056874,ENSDARG00000028096,ENSDARG00000076997,ENSDARG00000100131,ENSDARG00000053761,ENSDARG00000026611,ENSDARG00000014916,ENSDARG00000040192,ENSDARG00000057911,ENSDARG00000052470,ENSDARG00000053405,…
TF	Factor: Max; motif: NNANCACGTGNTNN; match class: 1	TF:M00119_1	FALSE	0.0077948	2.1082	7818	91	32	37241	ENSDARG00000006588,ENSDARG00000004748,ENSDARG00000068194,ENSDARG00000087188,ENSDARG00000077982,ENSDARG00000003808,ENSDARG00000103409,ENSDARG00000020952,ENSDARG00000042876,ENSDARG00000104593,ENSDARG00000051923,ENSDARG00000013670,ENSDARG00000075827,ENSDARG00000117109,ENSDARG00000055504,ENSDARG00000100131,ENSDARG00000053761,ENSDARG00000052779,ENSDARG00000071465,ENSDARG00000040192,ENSDARG00000038424,…
TF	Factor: Max; motif: NNANCACGTGNTNN	TF:M00119	FALSE	0.0077948	2.1082	7818	91	32	37241	ENSDARG00000006588,ENSDARG00000004748,ENSDARG00000068194,ENSDARG00000087188,ENSDARG00000077982,ENSDARG00000003808,ENSDARG00000103409,ENSDARG00000020952,ENSDARG00000042876,ENSDARG00000104593,ENSDARG00000051923,ENSDARG00000013670,ENSDARG00000075827,ENSDARG00000117109,ENSDARG00000055504,ENSDARG00000100131,ENSDARG00000053761,ENSDARG00000052779,ENSDARG00000071465,ENSDARG00000040192,ENSDARG00000038424,…
TF	Factor: HNF3A; motif: RWGTAAACAN; match class: 1	TF:M01261_1	FALSE	0.00966246	2.01491	4049	91	20	37241	ENSDARG00000006588,ENSDARG00000074390,ENSDARG00000090526,ENSDARG00000070331,ENSDARG00000076386,ENSDARG00000040251,ENSDARG00000056874,ENSDARG00000040224,ENSDARG00000075827,ENSDARG00000075445,ENSDARG00000092170,ENSDARG00000052779,ENSDARG00000007421,ENSDARG00000101264,ENSDARG00000105029,ENSDARG00000056836,ENSDARG00000102142,ENSDARG00000053620,ENSDARG00000056464,ENSDARG00000001818
TF	Factor: HOX; motif: TTWATKNN; match class: 1	TF:M07456_1	FALSE	0.0108974	1.96268	1609	91	11	37241	ENSDARG00000074390,ENSDARG00000076386,ENSDARG00000040251,ENSDARG00000079462,ENSDARG00000101264,ENSDARG00000115405,ENSDARG00000105029,ENSDARG00000044629,ENSDARG00000062165,ENSDARG00000032264,ENSDARG00000001818
TF	Factor: c-Myc; motif: RACCACGTGCTC	TF:M01145	FALSE	0.0123298	1.90904	5088	91	23	37241	ENSDARG00000068194,ENSDARG00000087188,ENSDARG00000077982,ENSDARG00000003808,ENSDARG00000042876,ENSDARG00000062788,ENSDARG00000051923,ENSDARG00000013670,ENSDARG00000117109,ENSDARG00000079462,ENSDARG00000100131,ENSDARG00000052779,ENSDARG00000071465,ENSDARG00000040192,ENSDARG00000038424,ENSDARG00000016122,ENSDARG00000040278,ENSDARG00000045143,ENSDARG00000100741,ENSDARG00000056050,ENSDARG00000044629,…
TF	Factor: FOXD3; motif: NAWTGTTTRTTT; match class: 1	TF:M00130_1	FALSE	0.0131731	1.88031	7782	91	31	37241	ENSDARG00000006588,ENSDARG00000031588,ENSDARG00000097539,ENSDARG00000003808,ENSDARG00000094696,ENSDARG00000020952,ENSDARG00000096712,ENSDARG00000042876,ENSDARG00000056874,ENSDARG00000093774,ENSDARG00000079227,ENSDARG00000093193,ENSDARG00000087390,ENSDARG00000076997,ENSDARG00000079462,ENSDARG00000092170,ENSDARG00000052779,ENSDARG00000003757,ENSDARG00000040192,ENSDARG00000007421,ENSDARG00000057911,…
TF	Factor: c-Myc:Max; motif: NNACCACGTGGTNN	TF:M00118	FALSE	0.0261793	1.58204	6774	91	27	37241	ENSDARG00000068194,ENSDARG00000087188,ENSDARG00000077982,ENSDARG00000003808,ENSDARG00000020952,ENSDARG00000042876,ENSDARG00000104593,ENSDARG00000051923,ENSDARG00000013670,ENSDARG00000117109,ENSDARG00000055504,ENSDARG00000079462,ENSDARG00000100131,ENSDARG00000052779,ENSDARG00000071465,ENSDARG00000040192,ENSDARG00000038424,ENSDARG00000016122,ENSDARG00000040278,ENSDARG00000045143,ENSDARG00000100741,…
TF	Factor: c-Myc:Max; motif: NNACCACGTGGTNN; match class: 1	TF:M00118_1	FALSE	0.0261793	1.58204	6774	91	27	37241	ENSDARG00000068194,ENSDARG00000087188,ENSDARG00000077982,ENSDARG00000003808,ENSDARG00000020952,ENSDARG00000042876,ENSDARG00000104593,ENSDARG00000051923,ENSDARG00000013670,ENSDARG00000117109,ENSDARG00000055504,ENSDARG00000079462,ENSDARG00000100131,ENSDARG00000052779,ENSDARG00000071465,ENSDARG00000040192,ENSDARG00000038424,ENSDARG00000016122,ENSDARG00000040278,ENSDARG00000045143,ENSDARG00000100741,…
TF	Factor: c-Myc:Max; motif: NANCACGTGNNW	TF:M00123	FALSE	0.0268263	1.57144	5792	91	24	37241	ENSDARG00000087188,ENSDARG00000077982,ENSDARG00000097539,ENSDARG00000003808,ENSDARG00000096712,ENSDARG00000042876,ENSDARG00000007823,ENSDARG00000051923,ENSDARG00000013670,ENSDARG00000117109,ENSDARG00000055504,ENSDARG00000053761,ENSDARG00000052779,ENSDARG00000071465,ENSDARG00000040192,ENSDARG00000038424,ENSDARG00000040278,ENSDARG00000100741,ENSDARG00000056050,ENSDARG00000102142,ENSDARG00000070427,…
TF	Factor: HOXA10; motif: NNNGYAATAAAATNNW; match class: 1	TF:M01464_1	FALSE	0.0270487	1.56785	5479	91	23	37241	ENSDARG00000103199,ENSDARG00000074390,ENSDARG00000099101,ENSDARG00000096712,ENSDARG00000076386,ENSDARG00000104593,ENSDARG00000056874,ENSDARG00000041433,ENSDARG00000075445,ENSDARG00000087390,ENSDARG00000079462,ENSDARG00000100131,ENSDARG00000020387,ENSDARG00000007421,ENSDARG00000057911,ENSDARG00000038424,ENSDARG00000115405,ENSDARG00000045143,ENSDARG00000070427,ENSDARG00000061885,ENSDARG00000044629,…
TF	Factor: HNF-3alpha; motif: RYAAACAN	TF:M03827	FALSE	0.0293666	1.53215	3927	91	18	37241	ENSDARG00000024204,ENSDARG00000096712,ENSDARG00000070331,ENSDARG00000104593,ENSDARG00000040224,ENSDARG00000093774,ENSDARG00000117109,ENSDARG00000055504,ENSDARG00000052779,ENSDARG00000071465,ENSDARG00000089124,ENSDARG00000057911,ENSDARG00000105029,ENSDARG00000056050,ENSDARG00000070427,ENSDARG00000061885,ENSDARG00000062165,ENSDARG00000005115
TF	Factor: Pax-8; motif: NCNNTNNTGCRTGANNNN; match class: 1	TF:M00328_1	FALSE	0.0325357	1.48764	6940	91	27	37241	ENSDARG00000087188,ENSDARG00000077982,ENSDARG00000099101,ENSDARG00000096712,ENSDARG00000058462,ENSDARG00000051923,ENSDARG00000095796,ENSDARG00000013670,ENSDARG00000040251,ENSDARG00000040224,ENSDARG00000075827,ENSDARG00000075445,ENSDARG00000055504,ENSDARG00000016733,ENSDARG00000093193,ENSDARG00000076997,ENSDARG00000020387,ENSDARG00000052779,ENSDARG00000014916,ENSDARG00000105029,ENSDARG00000056836,…
TF	Factor: Pax-5; motif: BCNNNRNGCANBGNTGNRTAGCSGCHNB	TF:M00143	FALSE	0.0399135	1.39888	6034	91	24	37241	ENSDARG00000068194,ENSDARG00000087188,ENSDARG00000097539,ENSDARG00000097157,ENSDARG00000074390,ENSDARG00000099101,ENSDARG00000095796,ENSDARG00000075827,ENSDARG00000053761,ENSDARG00000020387,ENSDARG00000026611,ENSDARG00000101264,ENSDARG00000052470,ENSDARG00000105029,ENSDARG00000016122,ENSDARG00000045306,ENSDARG00000056836,ENSDARG00000102142,ENSDARG00000053405,ENSDARG00000014685,ENSDARG00000062165,…
TF	Factor: ER-alpha; motif: TGACCYN	TF:M03547	FALSE	0.0405639	1.39186	5055	91	21	37241	ENSDARG00000103199,ENSDARG00000006588,ENSDARG00000074390,ENSDARG00000024204,ENSDARG00000076386,ENSDARG00000104593,ENSDARG00000040251,ENSDARG00000056874,ENSDARG00000093774,ENSDARG00000075445,ENSDARG00000028096,ENSDARG00000100131,ENSDARG00000053761,ENSDARG00000071465,ENSDARG00000040192,ENSDARG00000007421,ENSDARG00000105029,ENSDARG00000016122,ENSDARG00000056050,ENSDARG00000056464,ENSDARG00000052775
TF	Factor: DLX2; motif: AMSMCTGACKG	TF:M08873	FALSE	0.0455523	1.34149	9300	91	33	37241	ENSDARG00000004748,ENSDARG00000087188,ENSDARG00000077982,ENSDARG00000094696,ENSDARG00000024204,ENSDARG00000099101,ENSDARG00000058462,ENSDARG00000095796,ENSDARG00000013670,ENSDARG00000040251,ENSDARG00000040224,ENSDARG00000075827,ENSDARG00000055504,ENSDARG00000016733,ENSDARG00000028096,ENSDARG00000093193,ENSDARG00000100131,ENSDARG00000020387,ENSDARG00000003757,ENSDARG00000007421,ENSDARG00000052470,…
TF	Factor: HNF3alpha; motif: TRTTTGYTYWN; match class: 1	TF:M00724_1	FALSE	0.0469094	1.32874	2630	91	13	37241	ENSDARG00000094696,ENSDARG00000096712,ENSDARG00000104593,ENSDARG00000093774,ENSDARG00000075827,ENSDARG00000016733,ENSDARG00000079227,ENSDARG00000079462,ENSDARG00000020387,ENSDARG00000052779,ENSDARG00000003757,ENSDARG00000040192,ENSDARG00000044629
TF	Factor: Ets; motif: ACTTCCTS	TF:M00971	FALSE	0.0484572	1.31464	1522	91	9	37241	ENSDARG00000006588,ENSDARG00000090526,ENSDARG00000076386,ENSDARG00000040251,ENSDARG00000100131,ENSDARG00000020387,ENSDARG00000040192,ENSDARG00000052775,ENSDARG00000037640
MIRNA	dre-miR-223	MIRNA:dre-miR-223	FALSE	0.0146435	1.83435	2	91	1	37241	ENSDARG00000058206
MIRNA	dre-miR-9-5p	MIRNA:dre-miR-9-5p	FALSE	0.0193119	1.71417	6	91	1	37241	ENSDARG00000003757
MIRNA	MIRNA root	MIRNA:000000	FALSE	0.0193119	1.71417	87	91	2	37241	ENSDARG00000003757,ENSDARG00000058206
HP	Abnormality of pulmonary circulation	HP:0030875	FALSE	0.0373081	1.4282	231	91	6	37241	ENSDARG00000012881,ENSDARG00000070331,ENSDARG00000035178,ENSDARG00000089124,ENSDARG00000057911,ENSDARG00000038424
