# Supplementary material for: Comparative toxicological assessment of 2 bisphenols using a systems approach: evaluation of the behavioral and transcriptomic responses of Danio rerio to bisphenol A and tetrabromobisphenol A
Source: Toxicol Sci. 2024 May 10;200(2):394–403. doi: 10.1093/toxsci/kfae063 (PMC11285168; doi:10.1093/toxsci/kfae063)
Supplement: kfae063_Supplementary_Data [file kfae063_supplementary_data.zip › kfae063_Supplementary_Data/toxsci-24-0045-File009.xlsx]

## Sheet: gProfiler BPA PODmode
source	term_name	term_id	highlighted	adjusted_p_value	negative_log10_of_adjusted_p_value	term_size	query_size	intersection_size	effective_domain_size	intersections
GO:MF	enzyme regulator activity	GO:0030234	TRUE	0.000468607	3.32919	984	372	28	37241	ENSDARG00000039729,ENSDARG00000101868,ENSDARG00000007971,ENSDARG00000075867,ENSDARG00000076170,ENSDARG00000010407,ENSDARG00000025902,ENSDARG00000075621,ENSDARG00000002165,ENSDARG00000077864,ENSDARG00000075859,ENSDARG00000077084,ENSDARG00000016584,ENSDARG00000100741,ENSDARG00000056478,ENSDARG00000077709,ENSDARG00000021521,ENSDARG00000045156,ENSDARG00000075793,ENSDARG00000099221,ENSDARG00000058459,…
GO:MF	molecular function regulator activity	GO:0098772	FALSE	0.00109975	2.95871	1643	372	37	37241	ENSDARG00000091961,ENSDARG00000039729,ENSDARG00000101868,ENSDARG00000105003,ENSDARG00000105529,ENSDARG00000007971,ENSDARG00000075867,ENSDARG00000076170,ENSDARG00000010407,ENSDARG00000025902,ENSDARG00000075621,ENSDARG00000094132,ENSDARG00000115540,ENSDARG00000002165,ENSDARG00000077864,ENSDARG00000075859,ENSDARG00000077084,ENSDARG00000016584,ENSDARG00000100741,ENSDARG00000056478,ENSDARG00000077709,…
GO:MF	transmembrane transporter activity	GO:0022857	TRUE	0.00135152	2.86918	1422	372	33	37241	ENSDARG00000071042,ENSDARG00000030129,ENSDARG00000041980,ENSDARG00000027285,ENSDARG00000075803,ENSDARG00000058848,ENSDARG00000059945,ENSDARG00000070543,ENSDARG00000057792,ENSDARG00000070511,ENSDARG00000070781,ENSDARG00000020212,ENSDARG00000115540,ENSDARG00000103983,ENSDARG00000073952,ENSDARG00000043474,ENSDARG00000052109,ENSDARG00000098856,ENSDARG00000007080,ENSDARG00000060439,ENSDARG00000004219,…
GO:MF	inorganic molecular entity transmembrane transporter activity	GO:0015318	FALSE	0.00181916	2.74013	717	372	21	37241	ENSDARG00000027285,ENSDARG00000058848,ENSDARG00000070543,ENSDARG00000070511,ENSDARG00000020212,ENSDARG00000115540,ENSDARG00000073952,ENSDARG00000043474,ENSDARG00000098856,ENSDARG00000007080,ENSDARG00000060439,ENSDARG00000004219,ENSDARG00000026248,ENSDARG00000063433,ENSDARG00000003808,ENSDARG00000052982,ENSDARG00000094512,ENSDARG00000077371,ENSDARG00000074320,ENSDARG00000037498,ENSDARG00000010096
GO:MF	monoatomic ion transmembrane transporter activity	GO:0015075	FALSE	0.00253183	2.59657	863	372	23	37241	ENSDARG00000041980,ENSDARG00000027285,ENSDARG00000075803,ENSDARG00000058848,ENSDARG00000070543,ENSDARG00000070511,ENSDARG00000070781,ENSDARG00000020212,ENSDARG00000115540,ENSDARG00000103983,ENSDARG00000073952,ENSDARG00000043474,ENSDARG00000098856,ENSDARG00000060439,ENSDARG00000004219,ENSDARG00000026248,ENSDARG00000063433,ENSDARG00000052982,ENSDARG00000094512,ENSDARG00000077371,ENSDARG00000074320,…
GO:MF	transporter activity	GO:0005215	FALSE	0.00292064	2.53452	1530	372	33	37241	ENSDARG00000071042,ENSDARG00000030129,ENSDARG00000041980,ENSDARG00000027285,ENSDARG00000075803,ENSDARG00000058848,ENSDARG00000059945,ENSDARG00000070543,ENSDARG00000057792,ENSDARG00000070511,ENSDARG00000070781,ENSDARG00000020212,ENSDARG00000115540,ENSDARG00000103983,ENSDARG00000073952,ENSDARG00000043474,ENSDARG00000052109,ENSDARG00000098856,ENSDARG00000007080,ENSDARG00000060439,ENSDARG00000004219,…
GO:MF	molecular_function	GO:0003674	FALSE	0.00389406	2.4096	24585	372	280	37241	ENSDARG00000091961,ENSDARG00000018008,ENSDARG00000087646,ENSDARG00000029952,ENSDARG00000007418,ENSDARG00000103615,ENSDARG00000103021,ENSDARG00000116066,ENSDARG00000101948,ENSDARG00000071042,ENSDARG00000039729,ENSDARG00000017605,ENSDARG00000078997,ENSDARG00000102097,ENSDARG00000030129,ENSDARG00000101868,ENSDARG00000041980,ENSDARG00000098716,ENSDARG00000062042,ENSDARG00000105003,ENSDARG00000013853,…
GO:MF	channel activity	GO:0015267	FALSE	0.00389406	2.4096	675	372	19	37241	ENSDARG00000071042,ENSDARG00000041980,ENSDARG00000027285,ENSDARG00000058848,ENSDARG00000070543,ENSDARG00000057792,ENSDARG00000070511,ENSDARG00000070781,ENSDARG00000115540,ENSDARG00000098856,ENSDARG00000007080,ENSDARG00000060439,ENSDARG00000003808,ENSDARG00000052982,ENSDARG00000094512,ENSDARG00000077371,ENSDARG00000074320,ENSDARG00000037498,ENSDARG00000030881
GO:MF	passive transmembrane transporter activity	GO:0022803	FALSE	0.00389406	2.4096	675	372	19	37241	ENSDARG00000071042,ENSDARG00000041980,ENSDARG00000027285,ENSDARG00000058848,ENSDARG00000070543,ENSDARG00000057792,ENSDARG00000070511,ENSDARG00000070781,ENSDARG00000115540,ENSDARG00000098856,ENSDARG00000007080,ENSDARG00000060439,ENSDARG00000003808,ENSDARG00000052982,ENSDARG00000094512,ENSDARG00000077371,ENSDARG00000074320,ENSDARG00000037498,ENSDARG00000030881
GO:MF	glutamate:sodium symporter activity	GO:0015501	FALSE	0.0056915	2.24477	10	372	3	37241	ENSDARG00000020212,ENSDARG00000026248,ENSDARG00000010096
GO:MF	nucleoside-triphosphatase regulator activity	GO:0060589	FALSE	0.0056915	2.24477	485	372	15	37241	ENSDARG00000039729,ENSDARG00000101868,ENSDARG00000025902,ENSDARG00000077864,ENSDARG00000075859,ENSDARG00000016584,ENSDARG00000056478,ENSDARG00000077709,ENSDARG00000021521,ENSDARG00000045156,ENSDARG00000075793,ENSDARG00000058459,ENSDARG00000104255,ENSDARG00000002656,ENSDARG00000055837
GO:MF	GTPase regulator activity	GO:0030695	FALSE	0.0056915	2.24477	485	372	15	37241	ENSDARG00000039729,ENSDARG00000101868,ENSDARG00000025902,ENSDARG00000077864,ENSDARG00000075859,ENSDARG00000016584,ENSDARG00000056478,ENSDARG00000077709,ENSDARG00000021521,ENSDARG00000045156,ENSDARG00000075793,ENSDARG00000058459,ENSDARG00000104255,ENSDARG00000002656,ENSDARG00000055837
GO:MF	salt transmembrane transporter activity	GO:1901702	FALSE	0.00591189	2.22827	604	372	17	37241	ENSDARG00000027285,ENSDARG00000058848,ENSDARG00000070511,ENSDARG00000020212,ENSDARG00000115540,ENSDARG00000043474,ENSDARG00000098856,ENSDARG00000060439,ENSDARG00000004219,ENSDARG00000026248,ENSDARG00000063433,ENSDARG00000003808,ENSDARG00000052982,ENSDARG00000094512,ENSDARG00000077371,ENSDARG00000074320,ENSDARG00000010096
GO:MF	protein binding	GO:0005515	FALSE	0.0077635	2.10994	7978	372	109	37241	ENSDARG00000091961,ENSDARG00000103615,ENSDARG00000103021,ENSDARG00000116066,ENSDARG00000101948,ENSDARG00000039729,ENSDARG00000102097,ENSDARG00000013853,ENSDARG00000025024,ENSDARG00000105529,ENSDARG00000026350,ENSDARG00000071288,ENSDARG00000041217,ENSDARG00000055052,ENSDARG00000002795,ENSDARG00000007971,ENSDARG00000055784,ENSDARG00000052215,ENSDARG00000075491,ENSDARG00000069101,ENSDARG00000109384,…
GO:MF	enzyme activator activity	GO:0008047	FALSE	0.00981122	2.00828	356	372	12	37241	ENSDARG00000039729,ENSDARG00000007971,ENSDARG00000002165,ENSDARG00000077864,ENSDARG00000016584,ENSDARG00000100741,ENSDARG00000056478,ENSDARG00000021521,ENSDARG00000045156,ENSDARG00000104255,ENSDARG00000002656,ENSDARG00000055837
GO:MF	inorganic cation transmembrane transporter activity	GO:0022890	FALSE	0.0104676	1.98015	586	372	16	37241	ENSDARG00000027285,ENSDARG00000058848,ENSDARG00000070543,ENSDARG00000070511,ENSDARG00000020212,ENSDARG00000115540,ENSDARG00000043474,ENSDARG00000098856,ENSDARG00000007080,ENSDARG00000004219,ENSDARG00000026248,ENSDARG00000063433,ENSDARG00000077371,ENSDARG00000074320,ENSDARG00000037498,ENSDARG00000010096
GO:MF	calcium-dependent protein binding	GO:0048306	TRUE	0.0150536	1.82236	16	372	3	37241	ENSDARG00000037425,ENSDARG00000009978,ENSDARG00000025254
GO:MF	monoatomic cation transmembrane transporter activity	GO:0008324	FALSE	0.0150536	1.82236	674	372	17	37241	ENSDARG00000041980,ENSDARG00000027285,ENSDARG00000075803,ENSDARG00000058848,ENSDARG00000070543,ENSDARG00000070511,ENSDARG00000020212,ENSDARG00000115540,ENSDARG00000103983,ENSDARG00000043474,ENSDARG00000098856,ENSDARG00000004219,ENSDARG00000026248,ENSDARG00000063433,ENSDARG00000077371,ENSDARG00000074320,ENSDARG00000010096
GO:MF	amide transmembrane transporter activity	GO:0042887	FALSE	0.0154825	1.81016	38	372	4	37241	ENSDARG00000020212,ENSDARG00000026248,ENSDARG00000003808,ENSDARG00000010096
GO:MF	GTPase activator activity	GO:0005096	FALSE	0.018735	1.72735	238	372	9	37241	ENSDARG00000039729,ENSDARG00000077864,ENSDARG00000016584,ENSDARG00000056478,ENSDARG00000021521,ENSDARG00000045156,ENSDARG00000104255,ENSDARG00000002656,ENSDARG00000055837
GO:MF	L-glutamate transmembrane transporter activity	GO:0005313	FALSE	0.0215506	1.66654	19	372	3	37241	ENSDARG00000020212,ENSDARG00000026248,ENSDARG00000010096
GO:MF	binding	GO:0005488	FALSE	0.0251081	1.60019	16820	372	198	37241	ENSDARG00000091961,ENSDARG00000087646,ENSDARG00000029952,ENSDARG00000103615,ENSDARG00000103021,ENSDARG00000116066,ENSDARG00000101948,ENSDARG00000039729,ENSDARG00000078997,ENSDARG00000102097,ENSDARG00000101868,ENSDARG00000062042,ENSDARG00000013853,ENSDARG00000042978,ENSDARG00000025024,ENSDARG00000002365,ENSDARG00000105529,ENSDARG00000017321,ENSDARG00000110917,ENSDARG00000026350,ENSDARG00000089513,…
GO:MF	transmembrane transporter binding	GO:0044325	TRUE	0.0252451	1.59782	46	372	4	37241	ENSDARG00000091126,ENSDARG00000074680,ENSDARG00000102690,ENSDARG00000074320
GO:MF	metal ion transmembrane transporter activity	GO:0046873	FALSE	0.0252451	1.59782	479	372	13	37241	ENSDARG00000027285,ENSDARG00000058848,ENSDARG00000070511,ENSDARG00000020212,ENSDARG00000115540,ENSDARG00000043474,ENSDARG00000098856,ENSDARG00000004219,ENSDARG00000026248,ENSDARG00000063433,ENSDARG00000077371,ENSDARG00000074320,ENSDARG00000010096
GO:MF	acidic amino acid transmembrane transporter activity	GO:0015172	FALSE	0.0252451	1.59782	21	372	3	37241	ENSDARG00000020212,ENSDARG00000026248,ENSDARG00000010096
GO:MF	nucleocytoplasmic carrier activity	GO:0140142	TRUE	0.0270559	1.56774	22	372	3	37241	ENSDARG00000041217,ENSDARG00000113296,ENSDARG00000078041
GO:MF	molecular function inhibitor activity	GO:0140678	FALSE	0.0276387	1.55848	549	372	14	37241	ENSDARG00000101868,ENSDARG00000075867,ENSDARG00000076170,ENSDARG00000025902,ENSDARG00000075621,ENSDARG00000077864,ENSDARG00000075859,ENSDARG00000077084,ENSDARG00000077709,ENSDARG00000075793,ENSDARG00000058459,ENSDARG00000012896,ENSDARG00000055837,ENSDARG00000013460
GO:MF	amino acid:sodium symporter activity	GO:0005283	FALSE	0.0286791	1.54243	23	372	3	37241	ENSDARG00000020212,ENSDARG00000026248,ENSDARG00000010096
GO:MF	channel regulator activity	GO:0016247	FALSE	0.0308461	1.5108	86	372	5	37241	ENSDARG00000105003,ENSDARG00000115540,ENSDARG00000099117,ENSDARG00000033411,ENSDARG00000074320
GO:MF	amino acid:monoatomic cation symporter activity	GO:0005416	FALSE	0.0308461	1.5108	24	372	3	37241	ENSDARG00000020212,ENSDARG00000026248,ENSDARG00000010096
GO:MF	molecular function activator activity	GO:0140677	FALSE	0.0334082	1.47615	1108	372	22	37241	ENSDARG00000091961,ENSDARG00000039729,ENSDARG00000101868,ENSDARG00000105529,ENSDARG00000007971,ENSDARG00000025902,ENSDARG00000094132,ENSDARG00000002165,ENSDARG00000077864,ENSDARG00000075859,ENSDARG00000016584,ENSDARG00000100741,ENSDARG00000056478,ENSDARG00000077709,ENSDARG00000021521,ENSDARG00000045156,ENSDARG00000075793,ENSDARG00000058459,ENSDARG00000104255,ENSDARG00000099203,ENSDARG00000002656,…
GO:MF	monoatomic ion channel activity	GO:0005216	FALSE	0.0385882	1.41355	582	372	14	37241	ENSDARG00000041980,ENSDARG00000027285,ENSDARG00000058848,ENSDARG00000070543,ENSDARG00000070511,ENSDARG00000070781,ENSDARG00000115540,ENSDARG00000098856,ENSDARG00000060439,ENSDARG00000052982,ENSDARG00000094512,ENSDARG00000077371,ENSDARG00000074320,ENSDARG00000037498
GO:MF	molecular carrier activity	GO:0140104	FALSE	0.0385882	1.41355	56	372	4	37241	ENSDARG00000041217,ENSDARG00000089475,ENSDARG00000113296,ENSDARG00000078041
GO:MF	monoatomic ion gated channel activity	GO:0022839	FALSE	0.0434801	1.36171	466	372	12	37241	ENSDARG00000027285,ENSDARG00000058848,ENSDARG00000070543,ENSDARG00000070511,ENSDARG00000070781,ENSDARG00000115540,ENSDARG00000098856,ENSDARG00000060439,ENSDARG00000052982,ENSDARG00000094512,ENSDARG00000074320,ENSDARG00000037498
GO:MF	gated channel activity	GO:0022836	FALSE	0.0440299	1.35625	469	372	12	37241	ENSDARG00000027285,ENSDARG00000058848,ENSDARG00000070543,ENSDARG00000070511,ENSDARG00000070781,ENSDARG00000115540,ENSDARG00000098856,ENSDARG00000060439,ENSDARG00000052982,ENSDARG00000094512,ENSDARG00000074320,ENSDARG00000037498
GO:MF	signaling receptor complex adaptor activity	GO:0030159	TRUE	0.0440299	1.35625	29	372	3	37241	ENSDARG00000035357,ENSDARG00000063054,ENSDARG00000090421
GO:MF	metal ion binding	GO:0046872	TRUE	0.0465484	1.3321	3544	372	52	37241	ENSDARG00000029952,ENSDARG00000039729,ENSDARG00000013853,ENSDARG00000042978,ENSDARG00000035883,ENSDARG00000086126,ENSDARG00000062374,ENSDARG00000089887,ENSDARG00000052215,ENSDARG00000033802,ENSDARG00000058392,ENSDARG00000010085,ENSDARG00000089475,ENSDARG00000016936,ENSDARG00000024278,ENSDARG00000070491,ENSDARG00000018153,ENSDARG00000000151,ENSDARG00000077864,ENSDARG00000089821,ENSDARG00000098853,…
GO:MF	cation binding	GO:0043169	FALSE	0.0465484	1.3321	3631	372	53	37241	ENSDARG00000029952,ENSDARG00000039729,ENSDARG00000013853,ENSDARG00000042978,ENSDARG00000035883,ENSDARG00000086126,ENSDARG00000062374,ENSDARG00000089887,ENSDARG00000052215,ENSDARG00000033802,ENSDARG00000058392,ENSDARG00000010085,ENSDARG00000089475,ENSDARG00000016936,ENSDARG00000024278,ENSDARG00000070491,ENSDARG00000018153,ENSDARG00000000151,ENSDARG00000077864,ENSDARG00000089821,ENSDARG00000098853,…
GO:MF	nuclear export signal receptor activity	GO:0005049	FALSE	0.0466531	1.33112	9	372	2	37241	ENSDARG00000041217,ENSDARG00000078041
GO:MF	enzyme regulator activity	GO:0030234	TRUE	0.000468607	3.32919	984	372	28	37241	ENSDARG00000039729,ENSDARG00000101868,ENSDARG00000007971,ENSDARG00000075867,ENSDARG00000076170,ENSDARG00000010407,ENSDARG00000025902,ENSDARG00000075621,ENSDARG00000002165,ENSDARG00000077864,ENSDARG00000075859,ENSDARG00000077084,ENSDARG00000016584,ENSDARG00000100741,ENSDARG00000056478,ENSDARG00000077709,ENSDARG00000021521,ENSDARG00000045156,ENSDARG00000075793,ENSDARG00000099221,ENSDARG00000058459,…
GO:MF	molecular function regulator activity	GO:0098772	FALSE	0.00109975	2.95871	1643	372	37	37241	ENSDARG00000091961,ENSDARG00000039729,ENSDARG00000101868,ENSDARG00000105003,ENSDARG00000105529,ENSDARG00000007971,ENSDARG00000075867,ENSDARG00000076170,ENSDARG00000010407,ENSDARG00000025902,ENSDARG00000075621,ENSDARG00000094132,ENSDARG00000115540,ENSDARG00000002165,ENSDARG00000077864,ENSDARG00000075859,ENSDARG00000077084,ENSDARG00000016584,ENSDARG00000100741,ENSDARG00000056478,ENSDARG00000077709,…
GO:MF	transmembrane transporter activity	GO:0022857	TRUE	0.00135152	2.86918	1422	372	33	37241	ENSDARG00000071042,ENSDARG00000030129,ENSDARG00000041980,ENSDARG00000027285,ENSDARG00000075803,ENSDARG00000058848,ENSDARG00000059945,ENSDARG00000070543,ENSDARG00000057792,ENSDARG00000070511,ENSDARG00000070781,ENSDARG00000020212,ENSDARG00000115540,ENSDARG00000103983,ENSDARG00000073952,ENSDARG00000043474,ENSDARG00000052109,ENSDARG00000098856,ENSDARG00000007080,ENSDARG00000060439,ENSDARG00000004219,…
GO:MF	inorganic molecular entity transmembrane transporter activity	GO:0015318	FALSE	0.00181916	2.74013	717	372	21	37241	ENSDARG00000027285,ENSDARG00000058848,ENSDARG00000070543,ENSDARG00000070511,ENSDARG00000020212,ENSDARG00000115540,ENSDARG00000073952,ENSDARG00000043474,ENSDARG00000098856,ENSDARG00000007080,ENSDARG00000060439,ENSDARG00000004219,ENSDARG00000026248,ENSDARG00000063433,ENSDARG00000003808,ENSDARG00000052982,ENSDARG00000094512,ENSDARG00000077371,ENSDARG00000074320,ENSDARG00000037498,ENSDARG00000010096
GO:MF	monoatomic ion transmembrane transporter activity	GO:0015075	FALSE	0.00253183	2.59657	863	372	23	37241	ENSDARG00000041980,ENSDARG00000027285,ENSDARG00000075803,ENSDARG00000058848,ENSDARG00000070543,ENSDARG00000070511,ENSDARG00000070781,ENSDARG00000020212,ENSDARG00000115540,ENSDARG00000103983,ENSDARG00000073952,ENSDARG00000043474,ENSDARG00000098856,ENSDARG00000060439,ENSDARG00000004219,ENSDARG00000026248,ENSDARG00000063433,ENSDARG00000052982,ENSDARG00000094512,ENSDARG00000077371,ENSDARG00000074320,…
GO:MF	transporter activity	GO:0005215	FALSE	0.00292064	2.53452	1530	372	33	37241	ENSDARG00000071042,ENSDARG00000030129,ENSDARG00000041980,ENSDARG00000027285,ENSDARG00000075803,ENSDARG00000058848,ENSDARG00000059945,ENSDARG00000070543,ENSDARG00000057792,ENSDARG00000070511,ENSDARG00000070781,ENSDARG00000020212,ENSDARG00000115540,ENSDARG00000103983,ENSDARG00000073952,ENSDARG00000043474,ENSDARG00000052109,ENSDARG00000098856,ENSDARG00000007080,ENSDARG00000060439,ENSDARG00000004219,…
GO:MF	molecular_function	GO:0003674	FALSE	0.00389406	2.4096	24585	372	280	37241	ENSDARG00000091961,ENSDARG00000018008,ENSDARG00000087646,ENSDARG00000029952,ENSDARG00000007418,ENSDARG00000103615,ENSDARG00000103021,ENSDARG00000116066,ENSDARG00000101948,ENSDARG00000071042,ENSDARG00000039729,ENSDARG00000017605,ENSDARG00000078997,ENSDARG00000102097,ENSDARG00000030129,ENSDARG00000101868,ENSDARG00000041980,ENSDARG00000098716,ENSDARG00000062042,ENSDARG00000105003,ENSDARG00000013853,…
GO:MF	channel activity	GO:0015267	FALSE	0.00389406	2.4096	675	372	19	37241	ENSDARG00000071042,ENSDARG00000041980,ENSDARG00000027285,ENSDARG00000058848,ENSDARG00000070543,ENSDARG00000057792,ENSDARG00000070511,ENSDARG00000070781,ENSDARG00000115540,ENSDARG00000098856,ENSDARG00000007080,ENSDARG00000060439,ENSDARG00000003808,ENSDARG00000052982,ENSDARG00000094512,ENSDARG00000077371,ENSDARG00000074320,ENSDARG00000037498,ENSDARG00000030881
GO:MF	passive transmembrane transporter activity	GO:0022803	FALSE	0.00389406	2.4096	675	372	19	37241	ENSDARG00000071042,ENSDARG00000041980,ENSDARG00000027285,ENSDARG00000058848,ENSDARG00000070543,ENSDARG00000057792,ENSDARG00000070511,ENSDARG00000070781,ENSDARG00000115540,ENSDARG00000098856,ENSDARG00000007080,ENSDARG00000060439,ENSDARG00000003808,ENSDARG00000052982,ENSDARG00000094512,ENSDARG00000077371,ENSDARG00000074320,ENSDARG00000037498,ENSDARG00000030881
GO:MF	glutamate:sodium symporter activity	GO:0015501	FALSE	0.0056915	2.24477	10	372	3	37241	ENSDARG00000020212,ENSDARG00000026248,ENSDARG00000010096
GO:MF	nucleoside-triphosphatase regulator activity	GO:0060589	FALSE	0.0056915	2.24477	485	372	15	37241	ENSDARG00000039729,ENSDARG00000101868,ENSDARG00000025902,ENSDARG00000077864,ENSDARG00000075859,ENSDARG00000016584,ENSDARG00000056478,ENSDARG00000077709,ENSDARG00000021521,ENSDARG00000045156,ENSDARG00000075793,ENSDARG00000058459,ENSDARG00000104255,ENSDARG00000002656,ENSDARG00000055837
GO:MF	GTPase regulator activity	GO:0030695	FALSE	0.0056915	2.24477	485	372	15	37241	ENSDARG00000039729,ENSDARG00000101868,ENSDARG00000025902,ENSDARG00000077864,ENSDARG00000075859,ENSDARG00000016584,ENSDARG00000056478,ENSDARG00000077709,ENSDARG00000021521,ENSDARG00000045156,ENSDARG00000075793,ENSDARG00000058459,ENSDARG00000104255,ENSDARG00000002656,ENSDARG00000055837
GO:MF	salt transmembrane transporter activity	GO:1901702	FALSE	0.00591189	2.22827	604	372	17	37241	ENSDARG00000027285,ENSDARG00000058848,ENSDARG00000070511,ENSDARG00000020212,ENSDARG00000115540,ENSDARG00000043474,ENSDARG00000098856,ENSDARG00000060439,ENSDARG00000004219,ENSDARG00000026248,ENSDARG00000063433,ENSDARG00000003808,ENSDARG00000052982,ENSDARG00000094512,ENSDARG00000077371,ENSDARG00000074320,ENSDARG00000010096
GO:MF	protein binding	GO:0005515	FALSE	0.0077635	2.10994	7978	372	109	37241	ENSDARG00000091961,ENSDARG00000103615,ENSDARG00000103021,ENSDARG00000116066,ENSDARG00000101948,ENSDARG00000039729,ENSDARG00000102097,ENSDARG00000013853,ENSDARG00000025024,ENSDARG00000105529,ENSDARG00000026350,ENSDARG00000071288,ENSDARG00000041217,ENSDARG00000055052,ENSDARG00000002795,ENSDARG00000007971,ENSDARG00000055784,ENSDARG00000052215,ENSDARG00000075491,ENSDARG00000069101,ENSDARG00000109384,…
GO:MF	enzyme activator activity	GO:0008047	FALSE	0.00981122	2.00828	356	372	12	37241	ENSDARG00000039729,ENSDARG00000007971,ENSDARG00000002165,ENSDARG00000077864,ENSDARG00000016584,ENSDARG00000100741,ENSDARG00000056478,ENSDARG00000021521,ENSDARG00000045156,ENSDARG00000104255,ENSDARG00000002656,ENSDARG00000055837
GO:MF	inorganic cation transmembrane transporter activity	GO:0022890	FALSE	0.0104676	1.98015	586	372	16	37241	ENSDARG00000027285,ENSDARG00000058848,ENSDARG00000070543,ENSDARG00000070511,ENSDARG00000020212,ENSDARG00000115540,ENSDARG00000043474,ENSDARG00000098856,ENSDARG00000007080,ENSDARG00000004219,ENSDARG00000026248,ENSDARG00000063433,ENSDARG00000077371,ENSDARG00000074320,ENSDARG00000037498,ENSDARG00000010096
GO:MF	calcium-dependent protein binding	GO:0048306	TRUE	0.0150536	1.82236	16	372	3	37241	ENSDARG00000037425,ENSDARG00000009978,ENSDARG00000025254
GO:MF	monoatomic cation transmembrane transporter activity	GO:0008324	FALSE	0.0150536	1.82236	674	372	17	37241	ENSDARG00000041980,ENSDARG00000027285,ENSDARG00000075803,ENSDARG00000058848,ENSDARG00000070543,ENSDARG00000070511,ENSDARG00000020212,ENSDARG00000115540,ENSDARG00000103983,ENSDARG00000043474,ENSDARG00000098856,ENSDARG00000004219,ENSDARG00000026248,ENSDARG00000063433,ENSDARG00000077371,ENSDARG00000074320,ENSDARG00000010096
GO:MF	amide transmembrane transporter activity	GO:0042887	FALSE	0.0154825	1.81016	38	372	4	37241	ENSDARG00000020212,ENSDARG00000026248,ENSDARG00000003808,ENSDARG00000010096
GO:MF	GTPase activator activity	GO:0005096	FALSE	0.018735	1.72735	238	372	9	37241	ENSDARG00000039729,ENSDARG00000077864,ENSDARG00000016584,ENSDARG00000056478,ENSDARG00000021521,ENSDARG00000045156,ENSDARG00000104255,ENSDARG00000002656,ENSDARG00000055837
GO:MF	L-glutamate transmembrane transporter activity	GO:0005313	FALSE	0.0215506	1.66654	19	372	3	37241	ENSDARG00000020212,ENSDARG00000026248,ENSDARG00000010096
GO:MF	binding	GO:0005488	FALSE	0.0251081	1.60019	16820	372	198	37241	ENSDARG00000091961,ENSDARG00000087646,ENSDARG00000029952,ENSDARG00000103615,ENSDARG00000103021,ENSDARG00000116066,ENSDARG00000101948,ENSDARG00000039729,ENSDARG00000078997,ENSDARG00000102097,ENSDARG00000101868,ENSDARG00000062042,ENSDARG00000013853,ENSDARG00000042978,ENSDARG00000025024,ENSDARG00000002365,ENSDARG00000105529,ENSDARG00000017321,ENSDARG00000110917,ENSDARG00000026350,ENSDARG00000089513,…
GO:MF	transmembrane transporter binding	GO:0044325	TRUE	0.0252451	1.59782	46	372	4	37241	ENSDARG00000091126,ENSDARG00000074680,ENSDARG00000102690,ENSDARG00000074320
GO:MF	metal ion transmembrane transporter activity	GO:0046873	FALSE	0.0252451	1.59782	479	372	13	37241	ENSDARG00000027285,ENSDARG00000058848,ENSDARG00000070511,ENSDARG00000020212,ENSDARG00000115540,ENSDARG00000043474,ENSDARG00000098856,ENSDARG00000004219,ENSDARG00000026248,ENSDARG00000063433,ENSDARG00000077371,ENSDARG00000074320,ENSDARG00000010096
GO:MF	acidic amino acid transmembrane transporter activity	GO:0015172	FALSE	0.0252451	1.59782	21	372	3	37241	ENSDARG00000020212,ENSDARG00000026248,ENSDARG00000010096
GO:MF	nucleocytoplasmic carrier activity	GO:0140142	TRUE	0.0270559	1.56774	22	372	3	37241	ENSDARG00000041217,ENSDARG00000113296,ENSDARG00000078041
GO:MF	molecular function inhibitor activity	GO:0140678	FALSE	0.0276387	1.55848	549	372	14	37241	ENSDARG00000101868,ENSDARG00000075867,ENSDARG00000076170,ENSDARG00000025902,ENSDARG00000075621,ENSDARG00000077864,ENSDARG00000075859,ENSDARG00000077084,ENSDARG00000077709,ENSDARG00000075793,ENSDARG00000058459,ENSDARG00000012896,ENSDARG00000055837,ENSDARG00000013460
GO:MF	amino acid:sodium symporter activity	GO:0005283	FALSE	0.0286791	1.54243	23	372	3	37241	ENSDARG00000020212,ENSDARG00000026248,ENSDARG00000010096
GO:MF	channel regulator activity	GO:0016247	FALSE	0.0308461	1.5108	86	372	5	37241	ENSDARG00000105003,ENSDARG00000115540,ENSDARG00000099117,ENSDARG00000033411,ENSDARG00000074320
GO:MF	amino acid:monoatomic cation symporter activity	GO:0005416	FALSE	0.0308461	1.5108	24	372	3	37241	ENSDARG00000020212,ENSDARG00000026248,ENSDARG00000010096
GO:MF	molecular function activator activity	GO:0140677	FALSE	0.0334082	1.47615	1108	372	22	37241	ENSDARG00000091961,ENSDARG00000039729,ENSDARG00000101868,ENSDARG00000105529,ENSDARG00000007971,ENSDARG00000025902,ENSDARG00000094132,ENSDARG00000002165,ENSDARG00000077864,ENSDARG00000075859,ENSDARG00000016584,ENSDARG00000100741,ENSDARG00000056478,ENSDARG00000077709,ENSDARG00000021521,ENSDARG00000045156,ENSDARG00000075793,ENSDARG00000058459,ENSDARG00000104255,ENSDARG00000099203,ENSDARG00000002656,…
GO:MF	monoatomic ion channel activity	GO:0005216	FALSE	0.0385882	1.41355	582	372	14	37241	ENSDARG00000041980,ENSDARG00000027285,ENSDARG00000058848,ENSDARG00000070543,ENSDARG00000070511,ENSDARG00000070781,ENSDARG00000115540,ENSDARG00000098856,ENSDARG00000060439,ENSDARG00000052982,ENSDARG00000094512,ENSDARG00000077371,ENSDARG00000074320,ENSDARG00000037498
GO:MF	molecular carrier activity	GO:0140104	FALSE	0.0385882	1.41355	56	372	4	37241	ENSDARG00000041217,ENSDARG00000089475,ENSDARG00000113296,ENSDARG00000078041
GO:MF	monoatomic ion gated channel activity	GO:0022839	FALSE	0.0434801	1.36171	466	372	12	37241	ENSDARG00000027285,ENSDARG00000058848,ENSDARG00000070543,ENSDARG00000070511,ENSDARG00000070781,ENSDARG00000115540,ENSDARG00000098856,ENSDARG00000060439,ENSDARG00000052982,ENSDARG00000094512,ENSDARG00000074320,ENSDARG00000037498
GO:MF	gated channel activity	GO:0022836	FALSE	0.0440299	1.35625	469	372	12	37241	ENSDARG00000027285,ENSDARG00000058848,ENSDARG00000070543,ENSDARG00000070511,ENSDARG00000070781,ENSDARG00000115540,ENSDARG00000098856,ENSDARG00000060439,ENSDARG00000052982,ENSDARG00000094512,ENSDARG00000074320,ENSDARG00000037498
GO:MF	signaling receptor complex adaptor activity	GO:0030159	TRUE	0.0440299	1.35625	29	372	3	37241	ENSDARG00000035357,ENSDARG00000063054,ENSDARG00000090421
GO:MF	metal ion binding	GO:0046872	TRUE	0.0465484	1.3321	3544	372	52	37241	ENSDARG00000029952,ENSDARG00000039729,ENSDARG00000013853,ENSDARG00000042978,ENSDARG00000035883,ENSDARG00000086126,ENSDARG00000062374,ENSDARG00000089887,ENSDARG00000052215,ENSDARG00000033802,ENSDARG00000058392,ENSDARG00000010085,ENSDARG00000089475,ENSDARG00000016936,ENSDARG00000024278,ENSDARG00000070491,ENSDARG00000018153,ENSDARG00000000151,ENSDARG00000077864,ENSDARG00000089821,ENSDARG00000098853,…
GO:MF	cation binding	GO:0043169	FALSE	0.0465484	1.3321	3631	372	53	37241	ENSDARG00000029952,ENSDARG00000039729,ENSDARG00000013853,ENSDARG00000042978,ENSDARG00000035883,ENSDARG00000086126,ENSDARG00000062374,ENSDARG00000089887,ENSDARG00000052215,ENSDARG00000033802,ENSDARG00000058392,ENSDARG00000010085,ENSDARG00000089475,ENSDARG00000016936,ENSDARG00000024278,ENSDARG00000070491,ENSDARG00000018153,ENSDARG00000000151,ENSDARG00000077864,ENSDARG00000089821,ENSDARG00000098853,…
GO:MF	nuclear export signal receptor activity	GO:0005049	FALSE	0.0466531	1.33112	9	372	2	37241	ENSDARG00000041217,ENSDARG00000078041
GO:BP	localization	GO:0051179	FALSE	7.19961e-05	4.14269	3742	372	71	37241	ENSDARG00000069767,ENSDARG00000007418,ENSDARG00000071042,ENSDARG00000030129,ENSDARG00000101868,ENSDARG00000041980,ENSDARG00000105003,ENSDARG00000055781,ENSDARG00000041217,ENSDARG00000027285,ENSDARG00000069101,ENSDARG00000091126,ENSDARG00000075803,ENSDARG00000088398,ENSDARG00000058848,ENSDARG00000059945,ENSDARG00000070543,ENSDARG00000057792,ENSDARG00000070511,ENSDARG00000089475,ENSDARG00000059177,…
GO:BP	transport	GO:0006810	TRUE	7.19961e-05	4.14269	3479	372	67	37241	ENSDARG00000007418,ENSDARG00000071042,ENSDARG00000030129,ENSDARG00000101868,ENSDARG00000041980,ENSDARG00000105003,ENSDARG00000055781,ENSDARG00000041217,ENSDARG00000027285,ENSDARG00000069101,ENSDARG00000091126,ENSDARG00000075803,ENSDARG00000058848,ENSDARG00000059945,ENSDARG00000070543,ENSDARG00000057792,ENSDARG00000070511,ENSDARG00000089475,ENSDARG00000070781,ENSDARG00000020212,ENSDARG00000115540,…
GO:BP	monoatomic ion transmembrane transport	GO:0034220	FALSE	7.19961e-05	4.14269	854	372	27	37241	ENSDARG00000041980,ENSDARG00000027285,ENSDARG00000091126,ENSDARG00000058848,ENSDARG00000070543,ENSDARG00000070511,ENSDARG00000070781,ENSDARG00000020212,ENSDARG00000115540,ENSDARG00000078599,ENSDARG00000073952,ENSDARG00000043474,ENSDARG00000033411,ENSDARG00000098856,ENSDARG00000060439,ENSDARG00000004219,ENSDARG00000026248,ENSDARG00000053853,ENSDARG00000063433,ENSDARG00000052155,ENSDARG00000099203,…
GO:BP	establishment of localization	GO:0051234	FALSE	7.19961e-05	4.14269	3524	372	67	37241	ENSDARG00000007418,ENSDARG00000071042,ENSDARG00000030129,ENSDARG00000101868,ENSDARG00000041980,ENSDARG00000105003,ENSDARG00000055781,ENSDARG00000041217,ENSDARG00000027285,ENSDARG00000069101,ENSDARG00000091126,ENSDARG00000075803,ENSDARG00000058848,ENSDARG00000059945,ENSDARG00000070543,ENSDARG00000057792,ENSDARG00000070511,ENSDARG00000089475,ENSDARG00000070781,ENSDARG00000020212,ENSDARG00000115540,…
GO:BP	monoatomic ion transport	GO:0006811	FALSE	7.19961e-05	4.14269	1073	372	31	37241	ENSDARG00000041980,ENSDARG00000105003,ENSDARG00000027285,ENSDARG00000091126,ENSDARG00000075803,ENSDARG00000058848,ENSDARG00000070543,ENSDARG00000070511,ENSDARG00000070781,ENSDARG00000020212,ENSDARG00000115540,ENSDARG00000103983,ENSDARG00000078599,ENSDARG00000073952,ENSDARG00000043474,ENSDARG00000099117,ENSDARG00000033411,ENSDARG00000098856,ENSDARG00000060439,ENSDARG00000004219,ENSDARG00000026248,…
GO:BP	transmembrane transport	GO:0055085	FALSE	8.15342e-05	4.08866	1531	372	38	37241	ENSDARG00000071042,ENSDARG00000030129,ENSDARG00000041980,ENSDARG00000027285,ENSDARG00000091126,ENSDARG00000058848,ENSDARG00000059945,ENSDARG00000070543,ENSDARG00000057792,ENSDARG00000070511,ENSDARG00000070781,ENSDARG00000020212,ENSDARG00000115540,ENSDARG00000103983,ENSDARG00000078599,ENSDARG00000021250,ENSDARG00000073952,ENSDARG00000043474,ENSDARG00000052109,ENSDARG00000033411,ENSDARG00000098856,…
GO:BP	monoatomic anion transmembrane transport	GO:0098656	FALSE	0.00194127	2.71191	133	372	9	37241	ENSDARG00000020212,ENSDARG00000073952,ENSDARG00000060439,ENSDARG00000026248,ENSDARG00000053853,ENSDARG00000052155,ENSDARG00000052982,ENSDARG00000094512,ENSDARG00000010096
GO:BP	trans-synaptic signaling	GO:0099537	FALSE	0.00219954	2.65767	397	372	15	37241	ENSDARG00000025024,ENSDARG00000069101,ENSDARG00000059945,ENSDARG00000070543,ENSDARG00000070511,ENSDARG00000115540,ENSDARG00000071596,ENSDARG00000074680,ENSDARG00000067676,ENSDARG00000060368,ENSDARG00000004219,ENSDARG00000030832,ENSDARG00000102690,ENSDARG00000052982,ENSDARG00000094512
GO:BP	anterograde trans-synaptic signaling	GO:0098916	FALSE	0.00219954	2.65767	395	372	15	37241	ENSDARG00000025024,ENSDARG00000069101,ENSDARG00000059945,ENSDARG00000070543,ENSDARG00000070511,ENSDARG00000115540,ENSDARG00000071596,ENSDARG00000074680,ENSDARG00000067676,ENSDARG00000060368,ENSDARG00000004219,ENSDARG00000030832,ENSDARG00000102690,ENSDARG00000052982,ENSDARG00000094512
GO:BP	chemical synaptic transmission	GO:0007268	FALSE	0.00219954	2.65767	395	372	15	37241	ENSDARG00000025024,ENSDARG00000069101,ENSDARG00000059945,ENSDARG00000070543,ENSDARG00000070511,ENSDARG00000115540,ENSDARG00000071596,ENSDARG00000074680,ENSDARG00000067676,ENSDARG00000060368,ENSDARG00000004219,ENSDARG00000030832,ENSDARG00000102690,ENSDARG00000052982,ENSDARG00000094512
GO:BP	synaptic signaling	GO:0099536	FALSE	0.00259741	2.58546	406	372	15	37241	ENSDARG00000025024,ENSDARG00000069101,ENSDARG00000059945,ENSDARG00000070543,ENSDARG00000070511,ENSDARG00000115540,ENSDARG00000071596,ENSDARG00000074680,ENSDARG00000067676,ENSDARG00000060368,ENSDARG00000004219,ENSDARG00000030832,ENSDARG00000102690,ENSDARG00000052982,ENSDARG00000094512
GO:BP	monoatomic anion transport	GO:0006820	FALSE	0.00282181	2.54947	149	372	9	37241	ENSDARG00000020212,ENSDARG00000073952,ENSDARG00000060439,ENSDARG00000026248,ENSDARG00000053853,ENSDARG00000052155,ENSDARG00000052982,ENSDARG00000094512,ENSDARG00000010096
GO:BP	neurotransmitter transport	GO:0006836	FALSE	0.00858695	2.06616	100	372	7	37241	ENSDARG00000069101,ENSDARG00000059945,ENSDARG00000074680,ENSDARG00000060368,ENSDARG00000004219,ENSDARG00000030832,ENSDARG00000102690
GO:BP	cell-cell signaling	GO:0007267	FALSE	0.0120741	1.91815	764	372	20	37241	ENSDARG00000071042,ENSDARG00000025024,ENSDARG00000069101,ENSDARG00000059945,ENSDARG00000070543,ENSDARG00000057792,ENSDARG00000070511,ENSDARG00000059177,ENSDARG00000070781,ENSDARG00000115540,ENSDARG00000071596,ENSDARG00000114338,ENSDARG00000074680,ENSDARG00000067676,ENSDARG00000060368,ENSDARG00000004219,ENSDARG00000030832,ENSDARG00000102690,ENSDARG00000052982,ENSDARG00000094512
GO:BP	positive regulation of synaptic transmission	GO:0050806	FALSE	0.0212059	1.67354	30	372	4	37241	ENSDARG00000070543,ENSDARG00000115540,ENSDARG00000074680,ENSDARG00000102690
GO:BP	biological_process	GO:0008150	FALSE	0.0212059	1.67354	21989	372	253	37241	ENSDARG00000091961,ENSDARG00000069767,ENSDARG00000018008,ENSDARG00000087646,ENSDARG00000077207,ENSDARG00000029952,ENSDARG00000007418,ENSDARG00000103021,ENSDARG00000116066,ENSDARG00000101948,ENSDARG00000071042,ENSDARG00000039729,ENSDARG00000017605,ENSDARG00000078997,ENSDARG00000102097,ENSDARG00000030129,ENSDARG00000080515,ENSDARG00000089357,ENSDARG00000101868,ENSDARG00000041980,ENSDARG00000105003,…
GO:BP	regulation of synaptic plasticity	GO:0048167	FALSE	0.0212059	1.67354	30	372	4	37241	ENSDARG00000070543,ENSDARG00000071596,ENSDARG00000074680,ENSDARG00000102690
GO:BP	cellular process	GO:0009987	FALSE	0.0238949	1.62169	18347	372	217	37241	ENSDARG00000091961,ENSDARG00000069767,ENSDARG00000018008,ENSDARG00000087646,ENSDARG00000077207,ENSDARG00000029952,ENSDARG00000007418,ENSDARG00000103021,ENSDARG00000116066,ENSDARG00000101948,ENSDARG00000071042,ENSDARG00000017605,ENSDARG00000078997,ENSDARG00000030129,ENSDARG00000089357,ENSDARG00000101868,ENSDARG00000041980,ENSDARG00000013853,ENSDARG00000025024,ENSDARG00000002365,ENSDARG00000017321,…
GO:BP	regulation of trans-synaptic signaling	GO:0099177	FALSE	0.0291328	1.53562	131	372	7	37241	ENSDARG00000070543,ENSDARG00000070511,ENSDARG00000115540,ENSDARG00000071596,ENSDARG00000074680,ENSDARG00000067676,ENSDARG00000102690
GO:BP	regulation of neurotransmitter levels	GO:0001505	FALSE	0.0291328	1.53562	94	372	6	37241	ENSDARG00000069101,ENSDARG00000074680,ENSDARG00000060368,ENSDARG00000004219,ENSDARG00000030832,ENSDARG00000102690
GO:BP	modulation of chemical synaptic transmission	GO:0050804	FALSE	0.0291328	1.53562	131	372	7	37241	ENSDARG00000070543,ENSDARG00000070511,ENSDARG00000115540,ENSDARG00000071596,ENSDARG00000074680,ENSDARG00000067676,ENSDARG00000102690
GO:BP	monoatomic cation transport	GO:0006812	FALSE	0.0297568	1.52641	784	372	19	37241	ENSDARG00000041980,ENSDARG00000105003,ENSDARG00000027285,ENSDARG00000091126,ENSDARG00000075803,ENSDARG00000058848,ENSDARG00000070543,ENSDARG00000115540,ENSDARG00000103983,ENSDARG00000078599,ENSDARG00000043474,ENSDARG00000033411,ENSDARG00000098856,ENSDARG00000004219,ENSDARG00000053853,ENSDARG00000063433,ENSDARG00000099203,ENSDARG00000077371,ENSDARG00000074320
GO:BP	inorganic ion transmembrane transport	GO:0098660	FALSE	0.0339686	1.46892	672	372	17	37241	ENSDARG00000027285,ENSDARG00000091126,ENSDARG00000058848,ENSDARG00000115540,ENSDARG00000078599,ENSDARG00000043474,ENSDARG00000033411,ENSDARG00000098856,ENSDARG00000007080,ENSDARG00000060439,ENSDARG00000004219,ENSDARG00000063433,ENSDARG00000099203,ENSDARG00000052982,ENSDARG00000094512,ENSDARG00000077371,ENSDARG00000074320
GO:BP	extracellular matrix organization	GO:0030198	TRUE	0.0339686	1.46892	182	372	8	37241	ENSDARG00000087646,ENSDARG00000116066,ENSDARG00000089887,ENSDARG00000060917,ENSDARG00000016936,ENSDARG00000077084,ENSDARG00000052118,ENSDARG00000045887
GO:BP	cellular localization	GO:0051641	FALSE	0.0339686	1.46892	1565	372	30	37241	ENSDARG00000069767,ENSDARG00000007418,ENSDARG00000101868,ENSDARG00000041217,ENSDARG00000069101,ENSDARG00000088398,ENSDARG00000058848,ENSDARG00000059177,ENSDARG00000115540,ENSDARG00000089821,ENSDARG00000098853,ENSDARG00000074680,ENSDARG00000113296,ENSDARG00000103163,ENSDARG00000044373,ENSDARG00000013669,ENSDARG00000098856,ENSDARG00000060368,ENSDARG00000088650,ENSDARG00000045065,ENSDARG00000090912,…
GO:BP	extracellular structure organization	GO:0043062	FALSE	0.0339686	1.46892	182	372	8	37241	ENSDARG00000087646,ENSDARG00000116066,ENSDARG00000089887,ENSDARG00000060917,ENSDARG00000016936,ENSDARG00000077084,ENSDARG00000052118,ENSDARG00000045887
GO:BP	external encapsulating structure organization	GO:0045229	FALSE	0.0339686	1.46892	183	372	8	37241	ENSDARG00000087646,ENSDARG00000116066,ENSDARG00000089887,ENSDARG00000060917,ENSDARG00000016936,ENSDARG00000077084,ENSDARG00000052118,ENSDARG00000045887
GO:BP	regulation of sprouting angiogenesis	GO:1903670	TRUE	0.0347	1.45967	4	372	2	37241	ENSDARG00000055781,ENSDARG00000038574
GO:BP	regulation of hydrolase activity	GO:0051336	TRUE	0.04132	1.38384	397	372	12	37241	ENSDARG00000039729,ENSDARG00000004325,ENSDARG00000076170,ENSDARG00000010407,ENSDARG00000075621,ENSDARG00000059177,ENSDARG00000002165,ENSDARG00000077864,ENSDARG00000016584,ENSDARG00000045156,ENSDARG00000104255,ENSDARG00000030881
GO:BP	organic substance transport	GO:0071702	FALSE	0.0439177	1.35736	1601	372	30	37241	ENSDARG00000041217,ENSDARG00000069101,ENSDARG00000058848,ENSDARG00000020212,ENSDARG00000115540,ENSDARG00000089821,ENSDARG00000078599,ENSDARG00000074680,ENSDARG00000113296,ENSDARG00000101557,ENSDARG00000103163,ENSDARG00000044373,ENSDARG00000043474,ENSDARG00000052109,ENSDARG00000044566,ENSDARG00000013669,ENSDARG00000033411,ENSDARG00000098856,ENSDARG00000088650,ENSDARG00000045065,ENSDARG00000090912,…
GO:BP	neurotransmitter secretion	GO:0007269	FALSE	0.0455041	1.34195	74	372	5	37241	ENSDARG00000069101,ENSDARG00000074680,ENSDARG00000060368,ENSDARG00000030832,ENSDARG00000102690
GO:BP	regulation of membrane potential	GO:0042391	TRUE	0.0455041	1.34195	199	372	8	37241	ENSDARG00000091126,ENSDARG00000070543,ENSDARG00000070511,ENSDARG00000074680,ENSDARG00000102690,ENSDARG00000052982,ENSDARG00000094512,ENSDARG00000077371
GO:BP	L-glutamate transmembrane transport	GO:0015813	FALSE	0.0455041	1.34195	20	372	3	37241	ENSDARG00000020212,ENSDARG00000026248,ENSDARG00000010096
GO:BP	L-glutamate import	GO:0051938	TRUE	0.0455041	1.34195	20	372	3	37241	ENSDARG00000020212,ENSDARG00000026248,ENSDARG00000010096
GO:BP	signal release from synapse	GO:0099643	FALSE	0.0455041	1.34195	74	372	5	37241	ENSDARG00000069101,ENSDARG00000074680,ENSDARG00000060368,ENSDARG00000030832,ENSDARG00000102690
GO:BP	acidic amino acid transport	GO:0015800	FALSE	0.0455041	1.34195	20	372	3	37241	ENSDARG00000020212,ENSDARG00000026248,ENSDARG00000010096
GO:BP	regulation of molecular function	GO:0065009	TRUE	0.046828	1.32949	851	372	19	37241	ENSDARG00000039729,ENSDARG00000091126,ENSDARG00000004325,ENSDARG00000076170,ENSDARG00000010407,ENSDARG00000075621,ENSDARG00000059177,ENSDARG00000115540,ENSDARG00000002165,ENSDARG00000077864,ENSDARG00000016584,ENSDARG00000100741,ENSDARG00000077768,ENSDARG00000033411,ENSDARG00000045156,ENSDARG00000046143,ENSDARG00000104255,ENSDARG00000000369,ENSDARG00000030881
GO:CC	cell periphery	GO:0071944	TRUE	0.0010334	2.98573	4045	372	70	37241	ENSDARG00000007418,ENSDARG00000116066,ENSDARG00000071042,ENSDARG00000041980,ENSDARG00000105003,ENSDARG00000025024,ENSDARG00000055781,ENSDARG00000089887,ENSDARG00000062323,ENSDARG00000027285,ENSDARG00000060917,ENSDARG00000058392,ENSDARG00000058848,ENSDARG00000070543,ENSDARG00000076789,ENSDARG00000052012,ENSDARG00000057792,ENSDARG00000070511,ENSDARG00000033953,ENSDARG00000025902,ENSDARG00000059558,…
GO:CC	membrane protein complex	GO:0098796	FALSE	0.00108962	2.96273	1038	372	27	37241	ENSDARG00000007418,ENSDARG00000071042,ENSDARG00000105003,ENSDARG00000027285,ENSDARG00000069101,ENSDARG00000070543,ENSDARG00000076789,ENSDARG00000057792,ENSDARG00000070511,ENSDARG00000045011,ENSDARG00000070781,ENSDARG00000115540,ENSDARG00000089821,ENSDARG00000078599,ENSDARG00000103163,ENSDARG00000098856,ENSDARG00000088650,ENSDARG00000045065,ENSDARG00000035357,ENSDARG00000105296,ENSDARG00000100336,…
GO:CC	synaptic membrane	GO:0097060	FALSE	0.00172433	2.76338	223	372	11	37241	ENSDARG00000062323,ENSDARG00000070543,ENSDARG00000070511,ENSDARG00000115540,ENSDARG00000074680,ENSDARG00000004219,ENSDARG00000063054,ENSDARG00000102690,ENSDARG00000052982,ENSDARG00000094512,ENSDARG00000037498
GO:CC	plasma membrane region	GO:0098590	FALSE	0.00284618	2.54574	496	372	16	37241	ENSDARG00000062323,ENSDARG00000070543,ENSDARG00000070511,ENSDARG00000115540,ENSDARG00000070868,ENSDARG00000074680,ENSDARG00000101557,ENSDARG00000004219,ENSDARG00000063054,ENSDARG00000040534,ENSDARG00000003808,ENSDARG00000062947,ENSDARG00000102690,ENSDARG00000052982,ENSDARG00000094512,ENSDARG00000037498
GO:CC	cell junction	GO:0030054	FALSE	0.00284618	2.54574	1091	372	26	37241	ENSDARG00000069767,ENSDARG00000071042,ENSDARG00000025024,ENSDARG00000062323,ENSDARG00000069101,ENSDARG00000059945,ENSDARG00000070543,ENSDARG00000076789,ENSDARG00000057792,ENSDARG00000070511,ENSDARG00000044278,ENSDARG00000070781,ENSDARG00000115540,ENSDARG00000062415,ENSDARG00000074680,ENSDARG00000088227,ENSDARG00000060368,ENSDARG00000060439,ENSDARG00000004219,ENSDARG00000028096,ENSDARG00000063054,…
GO:CC	presynaptic membrane	GO:0042734	FALSE	0.00286262	2.54324	46	372	5	37241	ENSDARG00000062323,ENSDARG00000070511,ENSDARG00000074680,ENSDARG00000004219,ENSDARG00000102690
GO:CC	monoatomic ion channel complex	GO:0034702	FALSE	0.00286262	2.54324	265	372	11	37241	ENSDARG00000105003,ENSDARG00000027285,ENSDARG00000070543,ENSDARG00000070511,ENSDARG00000115540,ENSDARG00000078599,ENSDARG00000098856,ENSDARG00000052982,ENSDARG00000094512,ENSDARG00000074320,ENSDARG00000037498
GO:CC	cytoplasmic vesicle membrane	GO:0030659	TRUE	0.00286262	2.54324	313	372	12	37241	ENSDARG00000007418,ENSDARG00000058848,ENSDARG00000059945,ENSDARG00000044278,ENSDARG00000089821,ENSDARG00000098853,ENSDARG00000088227,ENSDARG00000056478,ENSDARG00000098856,ENSDARG00000060368,ENSDARG00000045065,ENSDARG00000105296
GO:CC	vesicle membrane	GO:0012506	FALSE	0.00286262	2.54324	316	372	12	37241	ENSDARG00000007418,ENSDARG00000058848,ENSDARG00000059945,ENSDARG00000044278,ENSDARG00000089821,ENSDARG00000098853,ENSDARG00000088227,ENSDARG00000056478,ENSDARG00000098856,ENSDARG00000060368,ENSDARG00000045065,ENSDARG00000105296
GO:CC	plasma membrane	GO:0005886	FALSE	0.00286262	2.54324	3635	372	60	37241	ENSDARG00000007418,ENSDARG00000071042,ENSDARG00000041980,ENSDARG00000105003,ENSDARG00000025024,ENSDARG00000055781,ENSDARG00000062323,ENSDARG00000027285,ENSDARG00000058392,ENSDARG00000058848,ENSDARG00000070543,ENSDARG00000076789,ENSDARG00000057792,ENSDARG00000070511,ENSDARG00000033953,ENSDARG00000025902,ENSDARG00000059177,ENSDARG00000070781,ENSDARG00000020212,ENSDARG00000115540,ENSDARG00000070868,…
GO:CC	transmembrane transporter complex	GO:1902495	FALSE	0.00338354	2.47063	326	372	12	37241	ENSDARG00000105003,ENSDARG00000027285,ENSDARG00000070543,ENSDARG00000070511,ENSDARG00000115540,ENSDARG00000078599,ENSDARG00000098856,ENSDARG00000099203,ENSDARG00000052982,ENSDARG00000094512,ENSDARG00000074320,ENSDARG00000037498
GO:CC	transporter complex	GO:1990351	FALSE	0.0034742	2.45914	330	372	12	37241	ENSDARG00000105003,ENSDARG00000027285,ENSDARG00000070543,ENSDARG00000070511,ENSDARG00000115540,ENSDARG00000078599,ENSDARG00000098856,ENSDARG00000099203,ENSDARG00000052982,ENSDARG00000094512,ENSDARG00000074320,ENSDARG00000037498
GO:CC	synapse	GO:0045202	FALSE	0.003608	2.44273	727	372	19	37241	ENSDARG00000025024,ENSDARG00000062323,ENSDARG00000069101,ENSDARG00000059945,ENSDARG00000070543,ENSDARG00000070511,ENSDARG00000044278,ENSDARG00000115540,ENSDARG00000062415,ENSDARG00000074680,ENSDARG00000088227,ENSDARG00000060368,ENSDARG00000004219,ENSDARG00000063054,ENSDARG00000056250,ENSDARG00000102690,ENSDARG00000052982,ENSDARG00000094512,ENSDARG00000037498
GO:CC	membrane	GO:0016020	FALSE	0.00384829	2.41473	7951	372	109	37241	ENSDARG00000069767,ENSDARG00000007418,ENSDARG00000071042,ENSDARG00000030129,ENSDARG00000041980,ENSDARG00000062042,ENSDARG00000105003,ENSDARG00000025024,ENSDARG00000002365,ENSDARG00000055781,ENSDARG00000067824,ENSDARG00000075491,ENSDARG00000062323,ENSDARG00000027285,ENSDARG00000069101,ENSDARG00000058392,ENSDARG00000114294,ENSDARG00000088398,ENSDARG00000058848,ENSDARG00000059945,ENSDARG00000070543,…
GO:CC	presynapse	GO:0098793	FALSE	0.00436796	2.35972	248	372	10	37241	ENSDARG00000025024,ENSDARG00000062323,ENSDARG00000059945,ENSDARG00000070511,ENSDARG00000044278,ENSDARG00000074680,ENSDARG00000088227,ENSDARG00000060368,ENSDARG00000004219,ENSDARG00000102690
GO:CC	neurotransmitter receptor complex	GO:0098878	FALSE	0.0083661	2.07748	37	372	4	37241	ENSDARG00000070543,ENSDARG00000070511,ENSDARG00000115540,ENSDARG00000037498
GO:CC	cytoplasm	GO:0005737	FALSE	0.0083661	2.07748	7174	372	98	37241	ENSDARG00000029952,ENSDARG00000007418,ENSDARG00000039729,ENSDARG00000101868,ENSDARG00000002365,ENSDARG00000035883,ENSDARG00000041217,ENSDARG00000055052,ENSDARG00000002795,ENSDARG00000052215,ENSDARG00000075491,ENSDARG00000038574,ENSDARG00000069101,ENSDARG00000091126,ENSDARG00000033802,ENSDARG00000075867,ENSDARG00000041381,ENSDARG00000102765,ENSDARG00000060917,ENSDARG00000004325,ENSDARG00000010085,…
GO:CC	ionotropic glutamate receptor complex	GO:0008328	FALSE	0.0083661	2.07748	37	372	4	37241	ENSDARG00000070543,ENSDARG00000070511,ENSDARG00000115540,ENSDARG00000037498
GO:CC	transport vesicle membrane	GO:0030658	FALSE	0.0106355	1.97324	105	372	6	37241	ENSDARG00000059945,ENSDARG00000044278,ENSDARG00000089821,ENSDARG00000088227,ENSDARG00000060368,ENSDARG00000045065
GO:CC	connexin complex	GO:0005922	FALSE	0.0203502	1.69143	48	372	4	37241	ENSDARG00000071042,ENSDARG00000076789,ENSDARG00000057792,ENSDARG00000070781
GO:CC	gap junction	GO:0005921	FALSE	0.0206693	1.68467	50	372	4	37241	ENSDARG00000071042,ENSDARG00000076789,ENSDARG00000057792,ENSDARG00000070781
GO:CC	intracellular vesicle	GO:0097708	FALSE	0.0206693	1.68467	751	372	17	37241	ENSDARG00000007418,ENSDARG00000038574,ENSDARG00000058848,ENSDARG00000059945,ENSDARG00000025902,ENSDARG00000044278,ENSDARG00000089821,ENSDARG00000098853,ENSDARG00000088227,ENSDARG00000056478,ENSDARG00000053122,ENSDARG00000098856,ENSDARG00000060368,ENSDARG00000045065,ENSDARG00000105296,ENSDARG00000004218,ENSDARG00000062947
GO:CC	plasma membrane protein complex	GO:0098797	FALSE	0.0206693	1.68467	491	372	13	37241	ENSDARG00000071042,ENSDARG00000105003,ENSDARG00000027285,ENSDARG00000070543,ENSDARG00000076789,ENSDARG00000057792,ENSDARG00000070511,ENSDARG00000070781,ENSDARG00000115540,ENSDARG00000035357,ENSDARG00000099203,ENSDARG00000074320,ENSDARG00000037498
GO:CC	cytoplasmic vesicle	GO:0031410	FALSE	0.0206693	1.68467	751	372	17	37241	ENSDARG00000007418,ENSDARG00000038574,ENSDARG00000058848,ENSDARG00000059945,ENSDARG00000025902,ENSDARG00000044278,ENSDARG00000089821,ENSDARG00000098853,ENSDARG00000088227,ENSDARG00000056478,ENSDARG00000053122,ENSDARG00000098856,ENSDARG00000060368,ENSDARG00000045065,ENSDARG00000105296,ENSDARG00000004218,ENSDARG00000062947
GO:CC	postsynaptic density	GO:0014069	FALSE	0.0270877	1.56723	95	372	5	37241	ENSDARG00000070543,ENSDARG00000115540,ENSDARG00000062415,ENSDARG00000063054,ENSDARG00000056250
GO:CC	nucleotide-activated protein kinase complex	GO:0031588	TRUE	0.0270877	1.56723	8	372	2	37241	ENSDARG00000046143,ENSDARG00000000369
GO:CC	cation channel complex	GO:0034703	FALSE	0.0270877	1.56723	181	372	7	37241	ENSDARG00000105003,ENSDARG00000027285,ENSDARG00000070511,ENSDARG00000115540,ENSDARG00000078599,ENSDARG00000098856,ENSDARG00000074320
GO:CC	postsynaptic membrane	GO:0045211	FALSE	0.0270877	1.56723	182	372	7	37241	ENSDARG00000070543,ENSDARG00000070511,ENSDARG00000115540,ENSDARG00000063054,ENSDARG00000052982,ENSDARG00000094512,ENSDARG00000037498
GO:CC	cytoskeleton of presynaptic active zone	GO:0048788	FALSE	0.0270877	1.56723	8	372	2	37241	ENSDARG00000074680,ENSDARG00000102690
GO:CC	presynaptic cytoskeleton	GO:0099569	FALSE	0.0270877	1.56723	8	372	2	37241	ENSDARG00000074680,ENSDARG00000102690
GO:CC	neuron to neuron synapse	GO:0098984	FALSE	0.0277937	1.55605	97	372	5	37241	ENSDARG00000070543,ENSDARG00000115540,ENSDARG00000062415,ENSDARG00000063054,ENSDARG00000056250
GO:CC	asymmetric synapse	GO:0032279	FALSE	0.0277937	1.55605	97	372	5	37241	ENSDARG00000070543,ENSDARG00000115540,ENSDARG00000062415,ENSDARG00000063054,ENSDARG00000056250
GO:CC	endosome membrane	GO:0010008	FALSE	0.0278031	1.55591	142	372	6	37241	ENSDARG00000007418,ENSDARG00000058848,ENSDARG00000098853,ENSDARG00000088227,ENSDARG00000056478,ENSDARG00000045065
GO:CC	vesicle	GO:0031982	FALSE	0.0278031	1.55591	798	372	17	37241	ENSDARG00000007418,ENSDARG00000038574,ENSDARG00000058848,ENSDARG00000059945,ENSDARG00000025902,ENSDARG00000044278,ENSDARG00000089821,ENSDARG00000098853,ENSDARG00000088227,ENSDARG00000056478,ENSDARG00000053122,ENSDARG00000098856,ENSDARG00000060368,ENSDARG00000045065,ENSDARG00000105296,ENSDARG00000004218,ENSDARG00000062947
GO:CC	SNARE complex	GO:0031201	FALSE	0.0281773	1.5501	61	372	4	37241	ENSDARG00000069101,ENSDARG00000088650,ENSDARG00000045065,ENSDARG00000002656
GO:CC	synaptic vesicle membrane	GO:0030672	FALSE	0.0282713	1.54865	62	372	4	37241	ENSDARG00000059945,ENSDARG00000044278,ENSDARG00000088227,ENSDARG00000060368
GO:CC	exocytic vesicle membrane	GO:0099501	FALSE	0.0282713	1.54865	62	372	4	37241	ENSDARG00000059945,ENSDARG00000044278,ENSDARG00000088227,ENSDARG00000060368
GO:CC	presynaptic active zone cytoplasmic component	GO:0098831	FALSE	0.0337518	1.4717	10	372	2	37241	ENSDARG00000074680,ENSDARG00000102690
GO:CC	postsynaptic specialization	GO:0099572	FALSE	0.0347056	1.4596	107	372	5	37241	ENSDARG00000070543,ENSDARG00000115540,ENSDARG00000062415,ENSDARG00000063054,ENSDARG00000056250
GO:CC	postsynapse	GO:0098794	FALSE	0.0376759	1.42394	318	372	9	37241	ENSDARG00000070543,ENSDARG00000070511,ENSDARG00000115540,ENSDARG00000062415,ENSDARG00000063054,ENSDARG00000056250,ENSDARG00000052982,ENSDARG00000094512,ENSDARG00000037498
KEGG	Adrenergic signaling in cardiomyocytes	KEGG:04261	FALSE	0.000251738	3.59905	198	372	11	37241	ENSDARG00000105003,ENSDARG00000058392,ENSDARG00000045836,ENSDARG00000070536,ENSDARG00000115540,ENSDARG00000043474,ENSDARG00000098856,ENSDARG00000063433,ENSDARG00000099221,ENSDARG00000100336,ENSDARG00000099203
KEGG	KEGG root term	KEGG:00000	FALSE	0.000251738	3.59905	5402	372	87	37241	ENSDARG00000087646,ENSDARG00000029952,ENSDARG00000103021,ENSDARG00000039729,ENSDARG00000017605,ENSDARG00000105003,ENSDARG00000042978,ENSDARG00000025024,ENSDARG00000002365,ENSDARG00000105529,ENSDARG00000017321,ENSDARG00000055781,ENSDARG00000026350,ENSDARG00000071288,ENSDARG00000005643,ENSDARG00000033802,ENSDARG00000059916,ENSDARG00000058392,ENSDARG00000004325,ENSDARG00000010085,ENSDARG00000102277,…
REAC	REACTOME root term	REAC:0000000	FALSE	6.95634e-06	5.15762	7340	372	119	37241	ENSDARG00000091961,ENSDARG00000007418,ENSDARG00000103021,ENSDARG00000071042,ENSDARG00000039729,ENSDARG00000017605,ENSDARG00000101868,ENSDARG00000105003,ENSDARG00000025024,ENSDARG00000002365,ENSDARG00000105529,ENSDARG00000017321,ENSDARG00000055781,ENSDARG00000026350,ENSDARG00000005643,ENSDARG00000055052,ENSDARG00000007971,ENSDARG00000055784,ENSDARG00000062323,ENSDARG00000038574,ENSDARG00000069101,…
REAC	Signal Transduction	REAC:R-DRE-162582	FALSE	3.58051e-05	4.44606	1927	372	45	37241	ENSDARG00000091961,ENSDARG00000103021,ENSDARG00000025024,ENSDARG00000017321,ENSDARG00000055781,ENSDARG00000026350,ENSDARG00000055784,ENSDARG00000058392,ENSDARG00000004325,ENSDARG00000102277,ENSDARG00000045836,ENSDARG00000024278,ENSDARG00000025902,ENSDARG00000075621,ENSDARG00000008767,ENSDARG00000059177,ENSDARG00000094132,ENSDARG00000004150,ENSDARG00000002165,ENSDARG00000077864,ENSDARG00000075859,…
REAC	G alpha (12/13) signalling events	REAC:R-DRE-416482	FALSE	0.00136375	2.86527	71	372	7	37241	ENSDARG00000025902,ENSDARG00000075859,ENSDARG00000004433,ENSDARG00000035357,ENSDARG00000075793,ENSDARG00000058459,ENSDARG00000055837
REAC	Signaling by Rho GTPases, Miro GTPases and RHOBTB3	REAC:R-DRE-9716542	FALSE	0.0014178	2.84838	347	372	14	37241	ENSDARG00000026350,ENSDARG00000045836,ENSDARG00000025902,ENSDARG00000075621,ENSDARG00000059177,ENSDARG00000075859,ENSDARG00000037425,ENSDARG00000088091,ENSDARG00000025254,ENSDARG00000077440,ENSDARG00000004433,ENSDARG00000075793,ENSDARG00000058459,ENSDARG00000055837
REAC	Signaling by Rho GTPases	REAC:R-DRE-194315	FALSE	0.0014178	2.84838	347	372	14	37241	ENSDARG00000026350,ENSDARG00000045836,ENSDARG00000025902,ENSDARG00000075621,ENSDARG00000059177,ENSDARG00000075859,ENSDARG00000037425,ENSDARG00000088091,ENSDARG00000025254,ENSDARG00000077440,ENSDARG00000004433,ENSDARG00000075793,ENSDARG00000058459,ENSDARG00000055837
REAC	p75 NTR receptor-mediated signalling	REAC:R-DRE-193704	FALSE	0.00691167	2.16042	71	372	6	37241	ENSDARG00000025902,ENSDARG00000075859,ENSDARG00000034165,ENSDARG00000075793,ENSDARG00000058459,ENSDARG00000055837
REAC	NRAGE signals death through JNK	REAC:R-DRE-193648	FALSE	0.00691167	2.16042	45	372	5	37241	ENSDARG00000025902,ENSDARG00000075859,ENSDARG00000075793,ENSDARG00000058459,ENSDARG00000055837
REAC	Death Receptor Signaling	REAC:R-DRE-73887	FALSE	0.00877534	2.05674	110	372	7	37241	ENSDARG00000103021,ENSDARG00000025902,ENSDARG00000075859,ENSDARG00000034165,ENSDARG00000075793,ENSDARG00000058459,ENSDARG00000055837
REAC	Signaling by GPCR	REAC:R-DRE-372790	FALSE	0.0124713	1.90409	741	372	19	37241	ENSDARG00000091961,ENSDARG00000025024,ENSDARG00000055781,ENSDARG00000058392,ENSDARG00000025902,ENSDARG00000004150,ENSDARG00000075859,ENSDARG00000096445,ENSDARG00000016584,ENSDARG00000019233,ENSDARG00000021521,ENSDARG00000004433,ENSDARG00000045156,ENSDARG00000035357,ENSDARG00000075793,ENSDARG00000018069,ENSDARG00000058459,ENSDARG00000100336,ENSDARG00000055837
REAC	Cell death signalling via NRAGE, NRIF and NADE	REAC:R-DRE-204998	FALSE	0.0176847	1.7524	59	372	5	37241	ENSDARG00000025902,ENSDARG00000075859,ENSDARG00000075793,ENSDARG00000058459,ENSDARG00000055837
REAC	GPCR downstream signalling	REAC:R-DRE-388396	FALSE	0.0198263	1.70276	719	372	18	37241	ENSDARG00000091961,ENSDARG00000025024,ENSDARG00000055781,ENSDARG00000058392,ENSDARG00000025902,ENSDARG00000004150,ENSDARG00000075859,ENSDARG00000096445,ENSDARG00000016584,ENSDARG00000021521,ENSDARG00000004433,ENSDARG00000045156,ENSDARG00000035357,ENSDARG00000075793,ENSDARG00000018069,ENSDARG00000058459,ENSDARG00000100336,ENSDARG00000055837
REAC	Transmission across Chemical Synapses	REAC:R-DRE-112315	FALSE	0.0284514	1.5459	186	372	8	37241	ENSDARG00000058392,ENSDARG00000020212,ENSDARG00000074680,ENSDARG00000060368,ENSDARG00000026248,ENSDARG00000035357,ENSDARG00000052982,ENSDARG00000037498
REAC	Neuronal System	REAC:R-DRE-112316	FALSE	0.0449703	1.34707	303	372	10	37241	ENSDARG00000058392,ENSDARG00000080015,ENSDARG00000070781,ENSDARG00000020212,ENSDARG00000074680,ENSDARG00000060368,ENSDARG00000026248,ENSDARG00000035357,ENSDARG00000052982,ENSDARG00000037498
TF	Transfac	TF:M00000	FALSE	1.41264e-39	38.85	24964	372	355	37241	ENSDARG00000091961,ENSDARG00000069767,ENSDARG00000018008,ENSDARG00000087646,ENSDARG00000077207,ENSDARG00000029952,ENSDARG00000007418,ENSDARG00000103615,ENSDARG00000103021,ENSDARG00000116066,ENSDARG00000101948,ENSDARG00000071042,ENSDARG00000039729,ENSDARG00000017605,ENSDARG00000078997,ENSDARG00000102097,ENSDARG00000030129,ENSDARG00000089357,ENSDARG00000101868,ENSDARG00000056986,ENSDARG00000041980,…
TF	Factor: Pax-6; motif: NNNNTTCACGCWTGANTKNNN	TF:M00097	FALSE	5.1307e-25	24.2898	22383	372	318	37241	ENSDARG00000091961,ENSDARG00000069767,ENSDARG00000018008,ENSDARG00000087646,ENSDARG00000077207,ENSDARG00000029952,ENSDARG00000007418,ENSDARG00000103615,ENSDARG00000103021,ENSDARG00000101948,ENSDARG00000039729,ENSDARG00000102097,ENSDARG00000030129,ENSDARG00000089357,ENSDARG00000101868,ENSDARG00000056986,ENSDARG00000041980,ENSDARG00000062042,ENSDARG00000013853,ENSDARG00000042978,ENSDARG00000025024,…
TF	Factor: TCF-3; motif: CTTTGA	TF:M03858	FALSE	1.22012e-18	17.9136	18756	372	274	37241	ENSDARG00000091961,ENSDARG00000018008,ENSDARG00000077207,ENSDARG00000029952,ENSDARG00000007418,ENSDARG00000103615,ENSDARG00000103021,ENSDARG00000116066,ENSDARG00000101948,ENSDARG00000039729,ENSDARG00000017605,ENSDARG00000078997,ENSDARG00000102097,ENSDARG00000030129,ENSDARG00000101868,ENSDARG00000056986,ENSDARG00000041980,ENSDARG00000098716,ENSDARG00000062042,ENSDARG00000042978,ENSDARG00000025024,…
TF	Factor: TCF-7; motif: TCAAAG	TF:M00805	FALSE	1.22012e-18	17.9136	18756	372	274	37241	ENSDARG00000091961,ENSDARG00000018008,ENSDARG00000077207,ENSDARG00000029952,ENSDARG00000007418,ENSDARG00000103615,ENSDARG00000103021,ENSDARG00000116066,ENSDARG00000101948,ENSDARG00000039729,ENSDARG00000017605,ENSDARG00000078997,ENSDARG00000102097,ENSDARG00000030129,ENSDARG00000101868,ENSDARG00000056986,ENSDARG00000041980,ENSDARG00000098716,ENSDARG00000062042,ENSDARG00000042978,ENSDARG00000025024,…
TF	Factor: MEIS1B:HOXA9; motif: TGACASTTTWAYRR	TF:M00421	FALSE	3.4166e-13	12.4664	17569	372	249	37241	ENSDARG00000091961,ENSDARG00000069767,ENSDARG00000018008,ENSDARG00000087646,ENSDARG00000029952,ENSDARG00000007418,ENSDARG00000103615,ENSDARG00000103021,ENSDARG00000116066,ENSDARG00000101948,ENSDARG00000071042,ENSDARG00000039729,ENSDARG00000102097,ENSDARG00000089357,ENSDARG00000101868,ENSDARG00000056986,ENSDARG00000098716,ENSDARG00000062042,ENSDARG00000105003,ENSDARG00000013853,ENSDARG00000025024,…
TF	Factor: Pax-6; motif: NNNNTTCACGCWTGANTKNNN; match class: 1	TF:M00097_1	FALSE	8.39113e-12	11.0762	16976	372	239	37241	ENSDARG00000069767,ENSDARG00000018008,ENSDARG00000087646,ENSDARG00000077207,ENSDARG00000029952,ENSDARG00000007418,ENSDARG00000103615,ENSDARG00000039729,ENSDARG00000030129,ENSDARG00000089357,ENSDARG00000101868,ENSDARG00000056986,ENSDARG00000041980,ENSDARG00000013853,ENSDARG00000042978,ENSDARG00000025024,ENSDARG00000002365,ENSDARG00000105529,ENSDARG00000055781,ENSDARG00000026350,ENSDARG00000089513,…
TF	Factor: Pax-5; motif: RRMSWGANWYCTNRAGCGKRACSRYNSM	TF:M00144	FALSE	4.35787e-11	10.3607	11825	372	183	37241	ENSDARG00000091961,ENSDARG00000069767,ENSDARG00000018008,ENSDARG00000087646,ENSDARG00000007418,ENSDARG00000103615,ENSDARG00000078997,ENSDARG00000102097,ENSDARG00000030129,ENSDARG00000105003,ENSDARG00000025024,ENSDARG00000105529,ENSDARG00000089513,ENSDARG00000035883,ENSDARG00000071288,ENSDARG00000005643,ENSDARG00000086126,ENSDARG00000041217,ENSDARG00000055784,ENSDARG00000099891,ENSDARG00000097217,…
TF	Factor: Pax-8; motif: NCNNTNNTGCRTGANNNN	TF:M00328	FALSE	8.06647e-10	9.09332	15735	372	220	37241	ENSDARG00000091961,ENSDARG00000018008,ENSDARG00000077207,ENSDARG00000029952,ENSDARG00000116066,ENSDARG00000039729,ENSDARG00000078997,ENSDARG00000030129,ENSDARG00000089357,ENSDARG00000101868,ENSDARG00000041980,ENSDARG00000105003,ENSDARG00000013853,ENSDARG00000042978,ENSDARG00000025024,ENSDARG00000002365,ENSDARG00000105529,ENSDARG00000017321,ENSDARG00000055781,ENSDARG00000110917,ENSDARG00000089513,…
TF	Factor: HOXA10; motif: NNNGYAATAAAATNNW	TF:M01464	FALSE	3.11895e-08	7.50599	13957	372	196	37241	ENSDARG00000069767,ENSDARG00000018008,ENSDARG00000087646,ENSDARG00000077207,ENSDARG00000029952,ENSDARG00000007418,ENSDARG00000103021,ENSDARG00000101948,ENSDARG00000039729,ENSDARG00000017605,ENSDARG00000030129,ENSDARG00000089357,ENSDARG00000056986,ENSDARG00000041980,ENSDARG00000098716,ENSDARG00000062042,ENSDARG00000042978,ENSDARG00000025024,ENSDARG00000002365,ENSDARG00000026350,ENSDARG00000089513,…
TF	Factor: PEA3; motif: ACWTCCK	TF:M00655	FALSE	6.52348e-08	7.18552	9320	372	144	37241	ENSDARG00000091961,ENSDARG00000069767,ENSDARG00000077207,ENSDARG00000029952,ENSDARG00000007418,ENSDARG00000071042,ENSDARG00000078997,ENSDARG00000102097,ENSDARG00000101868,ENSDARG00000041980,ENSDARG00000062042,ENSDARG00000025024,ENSDARG00000002365,ENSDARG00000105529,ENSDARG00000017321,ENSDARG00000062374,ENSDARG00000099891,ENSDARG00000067824,ENSDARG00000097217,ENSDARG00000052215,ENSDARG00000099023,…
TF	Factor: TCF-3; motif: CTTTGA; match class: 1	TF:M03858_1	FALSE	3.77619e-07	6.42295	10210	372	151	37241	ENSDARG00000091961,ENSDARG00000029952,ENSDARG00000103021,ENSDARG00000039729,ENSDARG00000017605,ENSDARG00000078997,ENSDARG00000041980,ENSDARG00000042978,ENSDARG00000025024,ENSDARG00000105529,ENSDARG00000017321,ENSDARG00000026350,ENSDARG00000089513,ENSDARG00000035883,ENSDARG00000005643,ENSDARG00000041217,ENSDARG00000055784,ENSDARG00000099891,ENSDARG00000089887,ENSDARG00000097217,ENSDARG00000115108,…
TF	Factor: TCF-7; motif: TCAAAG; match class: 1	TF:M00805_1	FALSE	3.77619e-07	6.42295	10210	372	151	37241	ENSDARG00000091961,ENSDARG00000029952,ENSDARG00000103021,ENSDARG00000039729,ENSDARG00000017605,ENSDARG00000078997,ENSDARG00000041980,ENSDARG00000042978,ENSDARG00000025024,ENSDARG00000105529,ENSDARG00000017321,ENSDARG00000026350,ENSDARG00000089513,ENSDARG00000035883,ENSDARG00000005643,ENSDARG00000041217,ENSDARG00000055784,ENSDARG00000099891,ENSDARG00000089887,ENSDARG00000097217,ENSDARG00000115108,…
TF	Factor: MEIS1B:HOXA9; motif: TGACASTTTWAYRR; match class: 1	TF:M00421_1	FALSE	6.39368e-07	6.19425	8794	372	134	37241	ENSDARG00000069767,ENSDARG00000018008,ENSDARG00000087646,ENSDARG00000029952,ENSDARG00000103615,ENSDARG00000116066,ENSDARG00000071042,ENSDARG00000039729,ENSDARG00000102097,ENSDARG00000098716,ENSDARG00000002365,ENSDARG00000105529,ENSDARG00000071288,ENSDARG00000005643,ENSDARG00000086126,ENSDARG00000041217,ENSDARG00000007971,ENSDARG00000099891,ENSDARG00000097217,ENSDARG00000052215,ENSDARG00000062323,…
TF	Factor: Pax-5; motif: BCNNNRNGCANBGNTGNRTAGCSGCHNB	TF:M00143	FALSE	7.31641e-07	6.1357	6034	372	101	37241	ENSDARG00000087646,ENSDARG00000103021,ENSDARG00000071042,ENSDARG00000102097,ENSDARG00000105003,ENSDARG00000013853,ENSDARG00000025024,ENSDARG00000105529,ENSDARG00000055781,ENSDARG00000005643,ENSDARG00000002795,ENSDARG00000055784,ENSDARG00000067824,ENSDARG00000089887,ENSDARG00000075491,ENSDARG00000038574,ENSDARG00000039987,ENSDARG00000027285,ENSDARG00000041381,ENSDARG00000078366,ENSDARG00000073899,…
TF	Factor: Pax-6; motif: CTGACCTGGAACTM	TF:M00979	FALSE	1.65542e-06	5.78109	5815	372	97	37241	ENSDARG00000091961,ENSDARG00000069767,ENSDARG00000007418,ENSDARG00000116066,ENSDARG00000078997,ENSDARG00000089513,ENSDARG00000071288,ENSDARG00000041217,ENSDARG00000055052,ENSDARG00000002795,ENSDARG00000089887,ENSDARG00000115108,ENSDARG00000075491,ENSDARG00000027285,ENSDARG00000069101,ENSDARG00000091126,ENSDARG00000033802,ENSDARG00000075867,ENSDARG00000075803,ENSDARG00000058392,ENSDARG00000102277,…
TF	Factor: FOXD3; motif: NAWTGTTTRTTT	TF:M00130	FALSE	3.55103e-06	5.44965	15899	372	207	37241	ENSDARG00000091961,ENSDARG00000069767,ENSDARG00000018008,ENSDARG00000087646,ENSDARG00000077207,ENSDARG00000029952,ENSDARG00000007418,ENSDARG00000103615,ENSDARG00000103021,ENSDARG00000101948,ENSDARG00000039729,ENSDARG00000102097,ENSDARG00000089357,ENSDARG00000041980,ENSDARG00000062042,ENSDARG00000042978,ENSDARG00000002365,ENSDARG00000105529,ENSDARG00000017321,ENSDARG00000110917,ENSDARG00000026350,…
TF	Factor: SMAD4; motif: GKSRKKCAGMCANCY	TF:M00733	FALSE	6.02297e-06	5.22019	4937	372	84	37241	ENSDARG00000069767,ENSDARG00000029952,ENSDARG00000116066,ENSDARG00000101948,ENSDARG00000042978,ENSDARG00000025024,ENSDARG00000071288,ENSDARG00000005643,ENSDARG00000055784,ENSDARG00000075491,ENSDARG00000038574,ENSDARG00000039987,ENSDARG00000027285,ENSDARG00000076571,ENSDARG00000078366,ENSDARG00000058392,ENSDARG00000010085,ENSDARG00000099257,ENSDARG00000070543,ENSDARG00000019280,ENSDARG00000104701,…
TF	Factor: HNF3A; motif: RWGTAAACAN	TF:M01261	FALSE	7.50905e-06	5.12442	12312	372	168	37241	ENSDARG00000091961,ENSDARG00000069767,ENSDARG00000018008,ENSDARG00000087646,ENSDARG00000077207,ENSDARG00000029952,ENSDARG00000103615,ENSDARG00000103021,ENSDARG00000101948,ENSDARG00000071042,ENSDARG00000039729,ENSDARG00000017605,ENSDARG00000102097,ENSDARG00000030129,ENSDARG00000101868,ENSDARG00000056986,ENSDARG00000098716,ENSDARG00000062042,ENSDARG00000042978,ENSDARG00000055781,ENSDARG00000026350,…
TF	Factor: TCF-3; motif: NCTTTGWTNTKYW	TF:M01594	FALSE	1.16409e-05	4.93401	9916	372	141	37241	ENSDARG00000091961,ENSDARG00000069767,ENSDARG00000018008,ENSDARG00000103021,ENSDARG00000078997,ENSDARG00000102097,ENSDARG00000056986,ENSDARG00000098716,ENSDARG00000062042,ENSDARG00000105003,ENSDARG00000042978,ENSDARG00000025024,ENSDARG00000105529,ENSDARG00000026350,ENSDARG00000089513,ENSDARG00000035883,ENSDARG00000041217,ENSDARG00000062374,ENSDARG00000055784,ENSDARG00000067824,ENSDARG00000089887,…
TF	Factor: HOXA10; motif: TTATNNYWN	TF:M07257	FALSE	1.39536e-05	4.85531	11602	372	159	37241	ENSDARG00000018008,ENSDARG00000087646,ENSDARG00000103021,ENSDARG00000116066,ENSDARG00000030129,ENSDARG00000089357,ENSDARG00000101868,ENSDARG00000056986,ENSDARG00000062042,ENSDARG00000042978,ENSDARG00000025024,ENSDARG00000002365,ENSDARG00000017321,ENSDARG00000110917,ENSDARG00000089513,ENSDARG00000086126,ENSDARG00000041217,ENSDARG00000007971,ENSDARG00000099891,ENSDARG00000067824,ENSDARG00000089887,…
TF	Factor: TCF7RELATED; motif: NANNWWCAAAGN	TF:M08902	FALSE	1.40756e-05	4.85153	7845	372	117	37241	ENSDARG00000091961,ENSDARG00000018008,ENSDARG00000029952,ENSDARG00000017605,ENSDARG00000056986,ENSDARG00000062042,ENSDARG00000042978,ENSDARG00000025024,ENSDARG00000026350,ENSDARG00000035883,ENSDARG00000071288,ENSDARG00000005643,ENSDARG00000055052,ENSDARG00000055784,ENSDARG00000097217,ENSDARG00000115108,ENSDARG00000038574,ENSDARG00000109384,ENSDARG00000091126,ENSDARG00000033802,ENSDARG00000076571,…
TF	Factor: LEF-1; motif: NWTCAAAGNN	TF:M01022	FALSE	1.40756e-05	4.85153	6644	372	103	37241	ENSDARG00000091961,ENSDARG00000029952,ENSDARG00000017605,ENSDARG00000078997,ENSDARG00000042978,ENSDARG00000025024,ENSDARG00000055781,ENSDARG00000026350,ENSDARG00000089513,ENSDARG00000035883,ENSDARG00000071288,ENSDARG00000005643,ENSDARG00000041217,ENSDARG00000007971,ENSDARG00000097217,ENSDARG00000052215,ENSDARG00000038574,ENSDARG00000109384,ENSDARG00000091126,ENSDARG00000033802,ENSDARG00000076571,…
TF	Factor: HNF3; motif: NNNNNTRTTTRYTYWNKN	TF:M01012	FALSE	1.70415e-05	4.76849	7796	372	116	37241	ENSDARG00000091961,ENSDARG00000018008,ENSDARG00000087646,ENSDARG00000077207,ENSDARG00000029952,ENSDARG00000030129,ENSDARG00000089357,ENSDARG00000101868,ENSDARG00000041980,ENSDARG00000025024,ENSDARG00000110917,ENSDARG00000026350,ENSDARG00000086126,ENSDARG00000041217,ENSDARG00000055052,ENSDARG00000002795,ENSDARG00000099891,ENSDARG00000067824,ENSDARG00000089887,ENSDARG00000052215,ENSDARG00000099023,…
TF	Factor: DLX2; motif: AMSMCTGACKG	TF:M08873	FALSE	1.70415e-05	4.76849	9300	372	133	37241	ENSDARG00000091961,ENSDARG00000069767,ENSDARG00000087646,ENSDARG00000077207,ENSDARG00000101948,ENSDARG00000039729,ENSDARG00000078997,ENSDARG00000030129,ENSDARG00000089357,ENSDARG00000105003,ENSDARG00000013853,ENSDARG00000002365,ENSDARG00000017321,ENSDARG00000055781,ENSDARG00000110917,ENSDARG00000035883,ENSDARG00000005643,ENSDARG00000041217,ENSDARG00000062374,ENSDARG00000055784,ENSDARG00000099891,…
TF	Factor: c-MAF; motif: CNNNCTCAGCA	TF:M03816	FALSE	1.83565e-05	4.73621	6957	372	106	37241	ENSDARG00000087646,ENSDARG00000103615,ENSDARG00000116066,ENSDARG00000071042,ENSDARG00000017605,ENSDARG00000078997,ENSDARG00000102097,ENSDARG00000101868,ENSDARG00000098716,ENSDARG00000062042,ENSDARG00000105003,ENSDARG00000071288,ENSDARG00000097217,ENSDARG00000052215,ENSDARG00000099023,ENSDARG00000038574,ENSDARG00000078366,ENSDARG00000102765,ENSDARG00000105176,ENSDARG00000076170,ENSDARG00000099877,…
TF	Factor: MAF; motif: GCTGAGTCAN	TF:M07296	FALSE	1.86924e-05	4.72834	6795	372	104	37241	ENSDARG00000091961,ENSDARG00000077207,ENSDARG00000103021,ENSDARG00000101948,ENSDARG00000071042,ENSDARG00000041980,ENSDARG00000098716,ENSDARG00000062042,ENSDARG00000025024,ENSDARG00000017321,ENSDARG00000035883,ENSDARG00000002795,ENSDARG00000007971,ENSDARG00000099891,ENSDARG00000115108,ENSDARG00000052215,ENSDARG00000075491,ENSDARG00000069101,ENSDARG00000091126,ENSDARG00000033802,ENSDARG00000076571,…
TF	Factor: HOX; motif: TTWATKNN	TF:M07456	FALSE	1.87896e-05	4.72608	8009	372	118	37241	ENSDARG00000007418,ENSDARG00000103021,ENSDARG00000071042,ENSDARG00000101868,ENSDARG00000056986,ENSDARG00000041980,ENSDARG00000110917,ENSDARG00000071288,ENSDARG00000005643,ENSDARG00000041217,ENSDARG00000055052,ENSDARG00000002795,ENSDARG00000007971,ENSDARG00000099891,ENSDARG00000097217,ENSDARG00000115108,ENSDARG00000062323,ENSDARG00000038574,ENSDARG00000033802,ENSDARG00000102765,ENSDARG00000004325,…
TF	Factor: cdx-1; motif: NTTTATKNN	TF:M07377	FALSE	2.61745e-05	4.58212	3748	372	66	37241	ENSDARG00000069767,ENSDARG00000018008,ENSDARG00000087646,ENSDARG00000029952,ENSDARG00000103021,ENSDARG00000101948,ENSDARG00000030129,ENSDARG00000089357,ENSDARG00000041980,ENSDARG00000098716,ENSDARG00000042978,ENSDARG00000089513,ENSDARG00000041217,ENSDARG00000099891,ENSDARG00000089887,ENSDARG00000097217,ENSDARG00000115108,ENSDARG00000052215,ENSDARG00000041381,ENSDARG00000078366,ENSDARG00000073799,…
TF	Factor: HNF3alpha; motif: TRTTTGYTYWN	TF:M00724	FALSE	2.86019e-05	4.5436	10234	372	142	37241	ENSDARG00000018008,ENSDARG00000087646,ENSDARG00000077207,ENSDARG00000029952,ENSDARG00000116066,ENSDARG00000071042,ENSDARG00000017605,ENSDARG00000030129,ENSDARG00000089357,ENSDARG00000101868,ENSDARG00000056986,ENSDARG00000041980,ENSDARG00000098716,ENSDARG00000017321,ENSDARG00000026350,ENSDARG00000071288,ENSDARG00000086126,ENSDARG00000041217,ENSDARG00000055052,ENSDARG00000002795,ENSDARG00000099891,…
TF	Factor: ARNTLIKE; motif: NNNSCACGTG	TF:M08868	FALSE	3.62271e-05	4.44097	4269	372	72	37241	ENSDARG00000017605,ENSDARG00000105003,ENSDARG00000013853,ENSDARG00000002365,ENSDARG00000105529,ENSDARG00000026350,ENSDARG00000035883,ENSDARG00000041217,ENSDARG00000099891,ENSDARG00000067824,ENSDARG00000089887,ENSDARG00000097217,ENSDARG00000027285,ENSDARG00000091126,ENSDARG00000059916,ENSDARG00000073899,ENSDARG00000102277,ENSDARG00000089066,ENSDARG00000036282,ENSDARG00000059945,ENSDARG00000070543,…
TF	Factor: Pax-5; motif: RRNGRNGCAN	TF:M03577	FALSE	3.62271e-05	4.44097	5405	372	86	37241	ENSDARG00000069767,ENSDARG00000103615,ENSDARG00000078997,ENSDARG00000105003,ENSDARG00000025024,ENSDARG00000105529,ENSDARG00000055781,ENSDARG00000002795,ENSDARG00000007971,ENSDARG00000067824,ENSDARG00000097217,ENSDARG00000075491,ENSDARG00000039987,ENSDARG00000109384,ENSDARG00000076571,ENSDARG00000059916,ENSDARG00000004325,ENSDARG00000010085,ENSDARG00000099257,ENSDARG00000114294,ENSDARG00000076170,…
TF	Factor: FOX; motif: KWTTGTTTRTTTW	TF:M00809	FALSE	4.57328e-05	4.33977	15351	372	195	37241	ENSDARG00000091961,ENSDARG00000069767,ENSDARG00000018008,ENSDARG00000087646,ENSDARG00000077207,ENSDARG00000029952,ENSDARG00000007418,ENSDARG00000103615,ENSDARG00000103021,ENSDARG00000116066,ENSDARG00000039729,ENSDARG00000102097,ENSDARG00000030129,ENSDARG00000089357,ENSDARG00000101868,ENSDARG00000041980,ENSDARG00000105529,ENSDARG00000017321,ENSDARG00000110917,ENSDARG00000026350,ENSDARG00000071288,…
TF	Factor: Sox-10; motif: ACAAWGNN	TF:M07338	FALSE	4.60171e-05	4.33708	3598	372	63	37241	ENSDARG00000091961,ENSDARG00000077207,ENSDARG00000101868,ENSDARG00000056986,ENSDARG00000013853,ENSDARG00000002365,ENSDARG00000055052,ENSDARG00000099891,ENSDARG00000067824,ENSDARG00000109384,ENSDARG00000004325,ENSDARG00000010085,ENSDARG00000099257,ENSDARG00000073799,ENSDARG00000114294,ENSDARG00000089066,ENSDARG00000111423,ENSDARG00000104773,ENSDARG00000080015,ENSDARG00000057792,ENSDARG00000037891,…
TF	Factor: c-Myc:Max; motif: NNNNNNNCACGTGNNNNNNN; match class: 1	TF:M00615_1	FALSE	4.65581e-05	4.33201	6979	372	104	37241	ENSDARG00000018008,ENSDARG00000103615,ENSDARG00000017605,ENSDARG00000105003,ENSDARG00000013853,ENSDARG00000042978,ENSDARG00000002365,ENSDARG00000105529,ENSDARG00000055781,ENSDARG00000026350,ENSDARG00000035883,ENSDARG00000041217,ENSDARG00000099891,ENSDARG00000067824,ENSDARG00000089887,ENSDARG00000097217,ENSDARG00000027285,ENSDARG00000091126,ENSDARG00000059916,ENSDARG00000102765,ENSDARG00000073899,…
TF	Factor: c-Myc:Max; motif: NNNNNNNCACGTGNNNNNNN	TF:M00615	FALSE	4.65581e-05	4.33201	6979	372	104	37241	ENSDARG00000018008,ENSDARG00000103615,ENSDARG00000017605,ENSDARG00000105003,ENSDARG00000013853,ENSDARG00000042978,ENSDARG00000002365,ENSDARG00000105529,ENSDARG00000055781,ENSDARG00000026350,ENSDARG00000035883,ENSDARG00000041217,ENSDARG00000099891,ENSDARG00000067824,ENSDARG00000089887,ENSDARG00000097217,ENSDARG00000027285,ENSDARG00000091126,ENSDARG00000059916,ENSDARG00000102765,ENSDARG00000073899,…
TF	Factor: Myc; motif: CACGTGS	TF:M00799	FALSE	4.78594e-05	4.32003	3847	372	66	37241	ENSDARG00000017605,ENSDARG00000105003,ENSDARG00000013853,ENSDARG00000042978,ENSDARG00000002365,ENSDARG00000105529,ENSDARG00000035883,ENSDARG00000041217,ENSDARG00000099891,ENSDARG00000067824,ENSDARG00000089887,ENSDARG00000097217,ENSDARG00000027285,ENSDARG00000091126,ENSDARG00000059916,ENSDARG00000073899,ENSDARG00000102277,ENSDARG00000089066,ENSDARG00000059945,ENSDARG00000070543,ENSDARG00000019280,…
TF	Factor: MEIS1A:HOXA9; motif: TGACAGKTTTAYGA	TF:M00420	FALSE	5.14347e-05	4.28874	13377	372	174	37241	ENSDARG00000069767,ENSDARG00000087646,ENSDARG00000007418,ENSDARG00000103615,ENSDARG00000116066,ENSDARG00000101948,ENSDARG00000071042,ENSDARG00000039729,ENSDARG00000102097,ENSDARG00000030129,ENSDARG00000089357,ENSDARG00000098716,ENSDARG00000062042,ENSDARG00000042978,ENSDARG00000002365,ENSDARG00000071288,ENSDARG00000005643,ENSDARG00000086126,ENSDARG00000007971,ENSDARG00000062374,ENSDARG00000099891,…
TF	Factor: c-Myc:Max; motif: NNACCACGTGGTNN	TF:M00118	FALSE	5.62307e-05	4.25003	6774	372	101	37241	ENSDARG00000018008,ENSDARG00000029952,ENSDARG00000017605,ENSDARG00000105003,ENSDARG00000013853,ENSDARG00000042978,ENSDARG00000002365,ENSDARG00000105529,ENSDARG00000026350,ENSDARG00000035883,ENSDARG00000041217,ENSDARG00000099891,ENSDARG00000067824,ENSDARG00000089887,ENSDARG00000097217,ENSDARG00000027285,ENSDARG00000091126,ENSDARG00000059916,ENSDARG00000073899,ENSDARG00000010085,ENSDARG00000102277,…
TF	Factor: Max; motif: NNANCACGTGNTNN; match class: 1	TF:M00119_1	FALSE	5.62307e-05	4.25003	7818	372	113	37241	ENSDARG00000091961,ENSDARG00000069767,ENSDARG00000018008,ENSDARG00000017605,ENSDARG00000105003,ENSDARG00000013853,ENSDARG00000042978,ENSDARG00000002365,ENSDARG00000105529,ENSDARG00000026350,ENSDARG00000035883,ENSDARG00000041217,ENSDARG00000007971,ENSDARG00000099891,ENSDARG00000067824,ENSDARG00000089887,ENSDARG00000097217,ENSDARG00000027285,ENSDARG00000091126,ENSDARG00000059916,ENSDARG00000078366,…
TF	Factor: c-Myc:Max; motif: NNACCACGTGGTNN; match class: 1	TF:M00118_1	FALSE	5.62307e-05	4.25003	6774	372	101	37241	ENSDARG00000018008,ENSDARG00000029952,ENSDARG00000017605,ENSDARG00000105003,ENSDARG00000013853,ENSDARG00000042978,ENSDARG00000002365,ENSDARG00000105529,ENSDARG00000026350,ENSDARG00000035883,ENSDARG00000041217,ENSDARG00000099891,ENSDARG00000067824,ENSDARG00000089887,ENSDARG00000097217,ENSDARG00000027285,ENSDARG00000091126,ENSDARG00000059916,ENSDARG00000073899,ENSDARG00000010085,ENSDARG00000102277,…
TF	Factor: Max; motif: NNANCACGTGNTNN	TF:M00119	FALSE	5.62307e-05	4.25003	7818	372	113	37241	ENSDARG00000091961,ENSDARG00000069767,ENSDARG00000018008,ENSDARG00000017605,ENSDARG00000105003,ENSDARG00000013853,ENSDARG00000042978,ENSDARG00000002365,ENSDARG00000105529,ENSDARG00000026350,ENSDARG00000035883,ENSDARG00000041217,ENSDARG00000007971,ENSDARG00000099891,ENSDARG00000067824,ENSDARG00000089887,ENSDARG00000097217,ENSDARG00000027285,ENSDARG00000091126,ENSDARG00000059916,ENSDARG00000078366,…
TF	Factor: FOXD3; motif: NAWTGTTTRTTT; match class: 1	TF:M00130_1	FALSE	7.45319e-05	4.12766	7782	372	112	37241	ENSDARG00000091961,ENSDARG00000087646,ENSDARG00000077207,ENSDARG00000029952,ENSDARG00000007418,ENSDARG00000089357,ENSDARG00000042978,ENSDARG00000026350,ENSDARG00000071288,ENSDARG00000086126,ENSDARG00000041217,ENSDARG00000007971,ENSDARG00000089887,ENSDARG00000097217,ENSDARG00000052215,ENSDARG00000099023,ENSDARG00000071360,ENSDARG00000027285,ENSDARG00000078366,ENSDARG00000060917,ENSDARG00000102277,…
TF	Factor: SMAD; motif: TGTCTGNNN	TF:M08897	FALSE	9.02888e-05	4.04437	4918	372	78	37241	ENSDARG00000091961,ENSDARG00000029952,ENSDARG00000101948,ENSDARG00000105003,ENSDARG00000017321,ENSDARG00000026350,ENSDARG00000099023,ENSDARG00000071360,ENSDARG00000075491,ENSDARG00000039987,ENSDARG00000059916,ENSDARG00000004325,ENSDARG00000099257,ENSDARG00000087767,ENSDARG00000099516,ENSDARG00000052012,ENSDARG00000110111,ENSDARG00000086166,ENSDARG00000018153,ENSDARG00000053026,ENSDARG00000103940,…
TF	Factor: E2A; motif: CACCTGNY	TF:M00973	FALSE	0.000142119	3.84735	2686	372	49	37241	ENSDARG00000025024,ENSDARG00000002365,ENSDARG00000041217,ENSDARG00000070166,ENSDARG00000073899,ENSDARG00000073799,ENSDARG00000058848,ENSDARG00000059945,ENSDARG00000104701,ENSDARG00000052012,ENSDARG00000057792,ENSDARG00000086166,ENSDARG00000089475,ENSDARG00000010407,ENSDARG00000070491,ENSDARG00000053026,ENSDARG00000078087,ENSDARG00000094132,ENSDARG00000075859,ENSDARG00000098853,ENSDARG00000074680,…
TF	Factor: Pax-8; motif: NCNNTNNTGCRTGANNNN; match class: 1	TF:M00328_1	FALSE	0.000142119	3.84735	6940	372	101	37241	ENSDARG00000089357,ENSDARG00000013853,ENSDARG00000025024,ENSDARG00000002365,ENSDARG00000055781,ENSDARG00000110917,ENSDARG00000005643,ENSDARG00000041217,ENSDARG00000055052,ENSDARG00000002795,ENSDARG00000062374,ENSDARG00000099891,ENSDARG00000062323,ENSDARG00000038574,ENSDARG00000039987,ENSDARG00000070166,ENSDARG00000033802,ENSDARG00000076571,ENSDARG00000041381,ENSDARG00000099257,ENSDARG00000073799,…
TF	Factor: HOXA10; motif: ANTTTATG	TF:M03873	FALSE	0.000148032	3.82964	7653	372	109	37241	ENSDARG00000077207,ENSDARG00000029952,ENSDARG00000007418,ENSDARG00000116066,ENSDARG00000039729,ENSDARG00000017605,ENSDARG00000102097,ENSDARG00000030129,ENSDARG00000089357,ENSDARG00000101868,ENSDARG00000041980,ENSDARG00000002365,ENSDARG00000105529,ENSDARG00000026350,ENSDARG00000005643,ENSDARG00000041217,ENSDARG00000062374,ENSDARG00000089887,ENSDARG00000097217,ENSDARG00000071360,ENSDARG00000033802,…
TF	Factor: LEF-1; motif: WCAAAGN	TF:M03794	FALSE	0.000186406	3.72954	5373	372	82	37241	ENSDARG00000018008,ENSDARG00000029952,ENSDARG00000103021,ENSDARG00000116066,ENSDARG00000101948,ENSDARG00000039729,ENSDARG00000078997,ENSDARG00000025024,ENSDARG00000026350,ENSDARG00000035883,ENSDARG00000041217,ENSDARG00000002795,ENSDARG00000055784,ENSDARG00000097217,ENSDARG00000027285,ENSDARG00000033802,ENSDARG00000078366,ENSDARG00000102765,ENSDARG00000004325,ENSDARG00000099257,ENSDARG00000073799,…
TF	Factor: LEF-1; motif: WCAAAGN	TF:M02019	FALSE	0.000186406	3.72954	5373	372	82	37241	ENSDARG00000018008,ENSDARG00000029952,ENSDARG00000103021,ENSDARG00000116066,ENSDARG00000101948,ENSDARG00000039729,ENSDARG00000078997,ENSDARG00000025024,ENSDARG00000026350,ENSDARG00000035883,ENSDARG00000041217,ENSDARG00000002795,ENSDARG00000055784,ENSDARG00000097217,ENSDARG00000027285,ENSDARG00000033802,ENSDARG00000078366,ENSDARG00000102765,ENSDARG00000004325,ENSDARG00000099257,ENSDARG00000073799,…
TF	Factor: c-Myc:Max; motif: GCCAYGYGSN	TF:M00322	FALSE	0.000245542	3.60988	3853	372	63	37241	ENSDARG00000087646,ENSDARG00000039729,ENSDARG00000055781,ENSDARG00000110917,ENSDARG00000035883,ENSDARG00000071288,ENSDARG00000062374,ENSDARG00000067824,ENSDARG00000099023,ENSDARG00000075491,ENSDARG00000075867,ENSDARG00000059916,ENSDARG00000060917,ENSDARG00000010085,ENSDARG00000102277,ENSDARG00000114294,ENSDARG00000059945,ENSDARG00000070543,ENSDARG00000076789,ENSDARG00000104701,ENSDARG00000110111,…
TF	Factor: C-Myc; motif: NGCCACGTGNN	TF:M07601	FALSE	0.000262072	3.58158	5942	372	88	37241	ENSDARG00000018008,ENSDARG00000017605,ENSDARG00000105003,ENSDARG00000013853,ENSDARG00000042978,ENSDARG00000002365,ENSDARG00000105529,ENSDARG00000026350,ENSDARG00000035883,ENSDARG00000041217,ENSDARG00000099891,ENSDARG00000067824,ENSDARG00000089887,ENSDARG00000097217,ENSDARG00000027285,ENSDARG00000091126,ENSDARG00000059916,ENSDARG00000073899,ENSDARG00000102277,ENSDARG00000099257,ENSDARG00000089066,…
TF	Factor: ARNTLIKE; motif: NNNSCACGTG; match class: 1	TF:M08868_1	FALSE	0.000289468	3.5384	1601	372	33	37241	ENSDARG00000013853,ENSDARG00000105529,ENSDARG00000035883,ENSDARG00000041217,ENSDARG00000067824,ENSDARG00000097217,ENSDARG00000091126,ENSDARG00000059916,ENSDARG00000102277,ENSDARG00000070543,ENSDARG00000076789,ENSDARG00000011818,ENSDARG00000025902,ENSDARG00000000151,ENSDARG00000002165,ENSDARG00000075859,ENSDARG00000070575,ENSDARG00000062415,ENSDARG00000103163,ENSDARG00000088227,ENSDARG00000040192,…
TF	Factor: MEIS1A:HOXA9; motif: TGACAGKTTTAYGA; match class: 1	TF:M00420_1	FALSE	0.000378657	3.42175	4658	372	72	37241	ENSDARG00000069767,ENSDARG00000039729,ENSDARG00000102097,ENSDARG00000098716,ENSDARG00000042978,ENSDARG00000071288,ENSDARG00000086126,ENSDARG00000007971,ENSDARG00000097217,ENSDARG00000099023,ENSDARG00000062323,ENSDARG00000038574,ENSDARG00000027285,ENSDARG00000033802,ENSDARG00000060917,ENSDARG00000058392,ENSDARG00000099877,ENSDARG00000103483,ENSDARG00000058848,ENSDARG00000103034,ENSDARG00000104773,…
TF	Factor: c-Myc; motif: RACCACGTGCTC	TF:M01145	FALSE	0.000680388	3.16724	5088	372	76	37241	ENSDARG00000018008,ENSDARG00000029952,ENSDARG00000017605,ENSDARG00000105003,ENSDARG00000013853,ENSDARG00000042978,ENSDARG00000105529,ENSDARG00000026350,ENSDARG00000035883,ENSDARG00000041217,ENSDARG00000067824,ENSDARG00000089887,ENSDARG00000097217,ENSDARG00000091126,ENSDARG00000059916,ENSDARG00000073899,ENSDARG00000102277,ENSDARG00000058848,ENSDARG00000059945,ENSDARG00000070543,ENSDARG00000019280,…
TF	Factor: c-Myc:Max; motif: NANCACGTGNNW	TF:M00123	FALSE	0.000737158	3.13244	5792	372	84	37241	ENSDARG00000018008,ENSDARG00000017605,ENSDARG00000030129,ENSDARG00000013853,ENSDARG00000042978,ENSDARG00000017321,ENSDARG00000026350,ENSDARG00000041217,ENSDARG00000007971,ENSDARG00000062374,ENSDARG00000099891,ENSDARG00000067824,ENSDARG00000089887,ENSDARG00000097217,ENSDARG00000099023,ENSDARG00000039987,ENSDARG00000091126,ENSDARG00000059916,ENSDARG00000102765,ENSDARG00000073899,ENSDARG00000102277,…
TF	Factor: Fli-1; motif: MGGAAGT	TF:M07382	FALSE	0.000737158	3.13244	5280	372	78	37241	ENSDARG00000091961,ENSDARG00000069767,ENSDARG00000077207,ENSDARG00000071042,ENSDARG00000102097,ENSDARG00000062042,ENSDARG00000002365,ENSDARG00000062374,ENSDARG00000097217,ENSDARG00000052215,ENSDARG00000099023,ENSDARG00000062323,ENSDARG00000102277,ENSDARG00000014761,ENSDARG00000036282,ENSDARG00000076789,ENSDARG00000104773,ENSDARG00000100728,ENSDARG00000052012,ENSDARG00000086166,ENSDARG00000074844,…
TF	Factor: PEA3; motif: AGGAAGT	TF:M03579	FALSE	0.000737158	3.13244	5280	372	78	37241	ENSDARG00000091961,ENSDARG00000069767,ENSDARG00000077207,ENSDARG00000071042,ENSDARG00000102097,ENSDARG00000062042,ENSDARG00000002365,ENSDARG00000062374,ENSDARG00000097217,ENSDARG00000052215,ENSDARG00000099023,ENSDARG00000062323,ENSDARG00000102277,ENSDARG00000014761,ENSDARG00000036282,ENSDARG00000076789,ENSDARG00000104773,ENSDARG00000100728,ENSDARG00000052012,ENSDARG00000086166,ENSDARG00000074844,…
TF	Factor: Freac-4; motif: CTWAWGTAAACANWGN	TF:M00292	FALSE	0.000993861	3.00267	10715	372	138	37241	ENSDARG00000091961,ENSDARG00000018008,ENSDARG00000087646,ENSDARG00000077207,ENSDARG00000029952,ENSDARG00000103615,ENSDARG00000103021,ENSDARG00000101948,ENSDARG00000071042,ENSDARG00000039729,ENSDARG00000030129,ENSDARG00000056986,ENSDARG00000062042,ENSDARG00000105003,ENSDARG00000042978,ENSDARG00000026350,ENSDARG00000005643,ENSDARG00000086126,ENSDARG00000007971,ENSDARG00000089887,ENSDARG00000115108,…
TF	Factor: SMAD; motif: TNGNCAGACWN	TF:M00974	FALSE	0.00104171	2.98225	8341	372	112	37241	ENSDARG00000091961,ENSDARG00000018008,ENSDARG00000029952,ENSDARG00000103021,ENSDARG00000101948,ENSDARG00000071042,ENSDARG00000101868,ENSDARG00000056986,ENSDARG00000105003,ENSDARG00000025024,ENSDARG00000002365,ENSDARG00000017321,ENSDARG00000026350,ENSDARG00000071288,ENSDARG00000041217,ENSDARG00000067824,ENSDARG00000052215,ENSDARG00000099023,ENSDARG00000075491,ENSDARG00000041381,ENSDARG00000102765,…
TF	Factor: p53; motif: RGRCAWGNCY	TF:M00761	FALSE	0.00109537	2.96044	2489	372	43	37241	ENSDARG00000078997,ENSDARG00000062042,ENSDARG00000075867,ENSDARG00000058848,ENSDARG00000078643,ENSDARG00000089475,ENSDARG00000070491,ENSDARG00000008767,ENSDARG00000079623,ENSDARG00000086222,ENSDARG00000070868,ENSDARG00000034165,ENSDARG00000096445,ENSDARG00000098774,ENSDARG00000104197,ENSDARG00000068247,ENSDARG00000036876,ENSDARG00000043474,ENSDARG00000044566,ENSDARG00000087916,ENSDARG00000045065,…
TF	Factor: TCF-3; motif: NCTTTGWTNTKYW; match class: 1	TF:M01594_1	FALSE	0.00115314	2.93812	2420	372	42	37241	ENSDARG00000091961,ENSDARG00000062042,ENSDARG00000105529,ENSDARG00000097217,ENSDARG00000078366,ENSDARG00000060917,ENSDARG00000073899,ENSDARG00000105176,ENSDARG00000086166,ENSDARG00000037891,ENSDARG00000010407,ENSDARG00000033953,ENSDARG00000008767,ENSDARG00000045011,ENSDARG00000040445,ENSDARG00000079623,ENSDARG00000070781,ENSDARG00000004150,ENSDARG00000036834,ENSDARG00000016584,ENSDARG00000061355,…
TF	Factor: TCF3; motif: DCATCAAAGB	TF:M08901	FALSE	0.00130275	2.88514	4459	372	67	37241	ENSDARG00000091961,ENSDARG00000029952,ENSDARG00000078997,ENSDARG00000042978,ENSDARG00000025024,ENSDARG00000055781,ENSDARG00000089513,ENSDARG00000035883,ENSDARG00000041217,ENSDARG00000002795,ENSDARG00000097217,ENSDARG00000091126,ENSDARG00000033802,ENSDARG00000076571,ENSDARG00000078366,ENSDARG00000060917,ENSDARG00000089066,ENSDARG00000036282,ENSDARG00000059945,ENSDARG00000070543,ENSDARG00000076789,…
TF	Factor: HNF3; motif: NWRARYAAAYANN	TF:M00791	FALSE	0.00131069	2.8825	12498	372	156	37241	ENSDARG00000018008,ENSDARG00000087646,ENSDARG00000077207,ENSDARG00000029952,ENSDARG00000116066,ENSDARG00000017605,ENSDARG00000102097,ENSDARG00000030129,ENSDARG00000089357,ENSDARG00000101868,ENSDARG00000056986,ENSDARG00000041980,ENSDARG00000098716,ENSDARG00000025024,ENSDARG00000105529,ENSDARG00000017321,ENSDARG00000055781,ENSDARG00000026350,ENSDARG00000071288,ENSDARG00000086126,ENSDARG00000041217,…
TF	Factor: Pax-6; motif: CTGACCTGGAACTM; match class: 1	TF:M00979_1	FALSE	0.00140262	2.85306	795	372	19	37241	ENSDARG00000007418,ENSDARG00000041217,ENSDARG00000089887,ENSDARG00000102277,ENSDARG00000114294,ENSDARG00000022730,ENSDARG00000036834,ENSDARG00000098853,ENSDARG00000077084,ENSDARG00000113296,ENSDARG00000088091,ENSDARG00000087601,ENSDARG00000087916,ENSDARG00000098365,ENSDARG00000100969,ENSDARG00000053068,ENSDARG00000027963,ENSDARG00000052155,ENSDARG00000078399
TF	Factor: SOX; motif: NNNNCWTTGTT	TF:M08899	FALSE	0.00163618	2.78617	3590	372	56	37241	ENSDARG00000091961,ENSDARG00000069767,ENSDARG00000018008,ENSDARG00000029952,ENSDARG00000062042,ENSDARG00000089513,ENSDARG00000086126,ENSDARG00000007971,ENSDARG00000055784,ENSDARG00000060917,ENSDARG00000045836,ENSDARG00000059945,ENSDARG00000109830,ENSDARG00000111423,ENSDARG00000008790,ENSDARG00000037891,ENSDARG00000070491,ENSDARG00000033953,ENSDARG00000075621,ENSDARG00000008767,ENSDARG00000059558,…
TF	Factor: Pax-2; motif: CAYSCCTSAGT	TF:M03839	FALSE	0.00244256	2.61216	2211	372	38	37241	ENSDARG00000103021,ENSDARG00000105003,ENSDARG00000013853,ENSDARG00000025024,ENSDARG00000110917,ENSDARG00000005643,ENSDARG00000099891,ENSDARG00000052215,ENSDARG00000099023,ENSDARG00000062323,ENSDARG00000102277,ENSDARG00000073799,ENSDARG00000089066,ENSDARG00000100728,ENSDARG00000016936,ENSDARG00000010407,ENSDARG00000008767,ENSDARG00000078087,ENSDARG00000016044,ENSDARG00000059177,ENSDARG00000002165,…
TF	Factor: PEA3; motif: ACWTCCK; match class: 1	TF:M00655_1	FALSE	0.0026606	2.57502	2146	372	37	37241	ENSDARG00000029952,ENSDARG00000007418,ENSDARG00000102097,ENSDARG00000101868,ENSDARG00000110111,ENSDARG00000086166,ENSDARG00000089475,ENSDARG00000000151,ENSDARG00000086705,ENSDARG00000002165,ENSDARG00000094400,ENSDARG00000078547,ENSDARG00000077084,ENSDARG00000096445,ENSDARG00000091821,ENSDARG00000016584,ENSDARG00000042559,ENSDARG00000104197,ENSDARG00000009342,ENSDARG00000021250,ENSDARG00000073952,…
TF	Factor: C-Myc; motif: NGCCACGTGNN; match class: 1	TF:M07601_1	FALSE	0.00276239	2.55871	3844	372	58	37241	ENSDARG00000018008,ENSDARG00000017605,ENSDARG00000013853,ENSDARG00000042978,ENSDARG00000002365,ENSDARG00000105529,ENSDARG00000026350,ENSDARG00000035883,ENSDARG00000041217,ENSDARG00000089887,ENSDARG00000097217,ENSDARG00000027285,ENSDARG00000091126,ENSDARG00000073899,ENSDARG00000102277,ENSDARG00000036282,ENSDARG00000058848,ENSDARG00000059945,ENSDARG00000070543,ENSDARG00000076789,ENSDARG00000100728,…
TF	Factor: SMAD3; motif: TGTCTGTCT	TF:M00701	FALSE	0.00306824	2.51311	5139	372	73	37241	ENSDARG00000091961,ENSDARG00000101948,ENSDARG00000089357,ENSDARG00000101868,ENSDARG00000041980,ENSDARG00000013853,ENSDARG00000007971,ENSDARG00000067824,ENSDARG00000089887,ENSDARG00000039987,ENSDARG00000075803,ENSDARG00000078366,ENSDARG00000010085,ENSDARG00000099257,ENSDARG00000114294,ENSDARG00000089066,ENSDARG00000036282,ENSDARG00000070543,ENSDARG00000109830,ENSDARG00000104773,ENSDARG00000080015,…
TF	Factor: Smad4; motif: TGTCTGN	TF:M01889	FALSE	0.00415329	2.38161	6877	372	92	37241	ENSDARG00000029952,ENSDARG00000101948,ENSDARG00000071042,ENSDARG00000102097,ENSDARG00000101868,ENSDARG00000056986,ENSDARG00000013853,ENSDARG00000110917,ENSDARG00000055052,ENSDARG00000052215,ENSDARG00000075491,ENSDARG00000062323,ENSDARG00000027285,ENSDARG00000075867,ENSDARG00000075803,ENSDARG00000059916,ENSDARG00000010085,ENSDARG00000088398,ENSDARG00000089066,ENSDARG00000087767,ENSDARG00000070543,…
TF	Factor: Myc; motif: CACGTGS; match class: 1	TF:M00799_1	FALSE	0.0054773	2.26143	1256	372	24	37241	ENSDARG00000013853,ENSDARG00000097217,ENSDARG00000091126,ENSDARG00000059916,ENSDARG00000102277,ENSDARG00000059945,ENSDARG00000070543,ENSDARG00000076789,ENSDARG00000037891,ENSDARG00000002165,ENSDARG00000062415,ENSDARG00000103163,ENSDARG00000088227,ENSDARG00000074839,ENSDARG00000060549,ENSDARG00000099117,ENSDARG00000070734,ENSDARG00000105195,ENSDARG00000035357,ENSDARG00000063054,ENSDARG00000075793,…
TF	Factor: HFH2; motif: AAACAAAN	TF:M07319	FALSE	0.00578256	2.23788	6064	372	82	37241	ENSDARG00000029952,ENSDARG00000103021,ENSDARG00000026350,ENSDARG00000086126,ENSDARG00000055052,ENSDARG00000055784,ENSDARG00000067824,ENSDARG00000038574,ENSDARG00000039987,ENSDARG00000109384,ENSDARG00000091126,ENSDARG00000060917,ENSDARG00000105176,ENSDARG00000045836,ENSDARG00000011818,ENSDARG00000109830,ENSDARG00000111423,ENSDARG00000080015,ENSDARG00000110111,ENSDARG00000086166,ENSDARG00000037891,…
TF	Factor: Pax-5; motif: RRMSWGANWYCTNRAGCGKRACSRYNSM; match class: 1	TF:M00144_1	FALSE	0.00604544	2.21857	3905	372	57	37241	ENSDARG00000087646,ENSDARG00000103615,ENSDARG00000078997,ENSDARG00000105003,ENSDARG00000025024,ENSDARG00000105529,ENSDARG00000089513,ENSDARG00000086126,ENSDARG00000075491,ENSDARG00000038574,ENSDARG00000091126,ENSDARG00000076571,ENSDARG00000075867,ENSDARG00000059916,ENSDARG00000102277,ENSDARG00000036282,ENSDARG00000104701,ENSDARG00000104773,ENSDARG00000099516,ENSDARG00000078643,ENSDARG00000052012,…
TF	Factor: ER-alpha; motif: TGACCYN	TF:M03547	FALSE	0.006949	2.15808	5055	372	70	37241	ENSDARG00000091961,ENSDARG00000018008,ENSDARG00000029952,ENSDARG00000116066,ENSDARG00000071042,ENSDARG00000017321,ENSDARG00000089513,ENSDARG00000035883,ENSDARG00000071288,ENSDARG00000062374,ENSDARG00000055784,ENSDARG00000089887,ENSDARG00000115108,ENSDARG00000070166,ENSDARG00000078366,ENSDARG00000060917,ENSDARG00000102277,ENSDARG00000105176,ENSDARG00000099877,ENSDARG00000087767,ENSDARG00000104701,…
TF	Factor: LEF-1; motif: NANNWWCAAAGNN	TF:M07605	FALSE	0.006949	2.15808	3679	372	54	37241	ENSDARG00000091961,ENSDARG00000018008,ENSDARG00000062042,ENSDARG00000025024,ENSDARG00000035883,ENSDARG00000038574,ENSDARG00000109384,ENSDARG00000091126,ENSDARG00000033802,ENSDARG00000076571,ENSDARG00000041381,ENSDARG00000060917,ENSDARG00000070543,ENSDARG00000111423,ENSDARG00000100728,ENSDARG00000052012,ENSDARG00000008790,ENSDARG00000086166,ENSDARG00000004150,ENSDARG00000086705,ENSDARG00000086222,…
TF	Factor: HFH2; motif: AAACAAAN; match class: 1	TF:M07319_1	FALSE	0.00704388	2.15219	861	372	18	37241	ENSDARG00000029952,ENSDARG00000055784,ENSDARG00000060917,ENSDARG00000033953,ENSDARG00000008767,ENSDARG00000079623,ENSDARG00000070781,ENSDARG00000062415,ENSDARG00000096445,ENSDARG00000057062,ENSDARG00000115651,ENSDARG00000099117,ENSDARG00000058716,ENSDARG00000037064,ENSDARG00000004219,ENSDARG00000104255,ENSDARG00000037307,ENSDARG00000007944
TF	Factor: LEF-1,; motif: MCTTTGWTSNY	TF:M00978	FALSE	0.00704388	2.15219	3192	372	48	37241	ENSDARG00000091961,ENSDARG00000078997,ENSDARG00000042978,ENSDARG00000055781,ENSDARG00000089513,ENSDARG00000035883,ENSDARG00000007971,ENSDARG00000038574,ENSDARG00000091126,ENSDARG00000076571,ENSDARG00000041381,ENSDARG00000078366,ENSDARG00000060917,ENSDARG00000114294,ENSDARG00000059945,ENSDARG00000070543,ENSDARG00000076789,ENSDARG00000111423,ENSDARG00000100728,ENSDARG00000010407,ENSDARG00000033953,…
TF	Factor: SMAD3; motif: CAGACAS	TF:M07429	FALSE	0.00704388	2.15219	8674	372	110	37241	ENSDARG00000091961,ENSDARG00000018008,ENSDARG00000029952,ENSDARG00000101948,ENSDARG00000039729,ENSDARG00000101868,ENSDARG00000041980,ENSDARG00000062042,ENSDARG00000013853,ENSDARG00000017321,ENSDARG00000026350,ENSDARG00000041217,ENSDARG00000099891,ENSDARG00000115108,ENSDARG00000052215,ENSDARG00000071360,ENSDARG00000075491,ENSDARG00000039987,ENSDARG00000059916,ENSDARG00000004325,ENSDARG00000010085,…
TF	Factor: MAF; motif: GCTGAGTCAN; match class: 1	TF:M07296_1	FALSE	0.00704388	2.15219	1145	372	22	37241	ENSDARG00000098716,ENSDARG00000025024,ENSDARG00000007971,ENSDARG00000076571,ENSDARG00000078366,ENSDARG00000073899,ENSDARG00000056617,ENSDARG00000078599,ENSDARG00000088227,ENSDARG00000042559,ENSDARG00000104197,ENSDARG00000100899,ENSDARG00000021366,ENSDARG00000070734,ENSDARG00000099221,ENSDARG00000103802,ENSDARG00000027963,ENSDARG00000020982,ENSDARG00000102690,ENSDARG00000099203,ENSDARG00000002656,…
TF	Factor: c-Myc; motif: KACCACGTGSYY; match class: 1	TF:M01154_1	FALSE	0.00704388	2.15219	2692	372	42	37241	ENSDARG00000018008,ENSDARG00000029952,ENSDARG00000013853,ENSDARG00000042978,ENSDARG00000105529,ENSDARG00000041217,ENSDARG00000089887,ENSDARG00000097217,ENSDARG00000091126,ENSDARG00000059916,ENSDARG00000073899,ENSDARG00000102277,ENSDARG00000058848,ENSDARG00000059945,ENSDARG00000070543,ENSDARG00000019280,ENSDARG00000076789,ENSDARG00000100728,ENSDARG00000110111,ENSDARG00000037891,ENSDARG00000045011,…
TF	Factor: Pax-5; motif: BCNNNRNGCANBGNTGNRTAGCSGCHNB; match class: 1	TF:M00143_1	FALSE	0.00793924	2.10022	945	372	19	37241	ENSDARG00000075491,ENSDARG00000027285,ENSDARG00000101446,ENSDARG00000079623,ENSDARG00000103983,ENSDARG00000099424,ENSDARG00000114338,ENSDARG00000041051,ENSDARG00000088091,ENSDARG00000103197,ENSDARG00000060549,ENSDARG00000098856,ENSDARG00000100969,ENSDARG00000063433,ENSDARG00000057414,ENSDARG00000002656,ENSDARG00000094512,ENSDARG00000093413,ENSDARG00000077371
TF	Factor: DLX2; motif: AMSMCTGACKG; match class: 1	TF:M08873_1	FALSE	0.00833948	2.07886	2085	372	34	37241	ENSDARG00000069767,ENSDARG00000077207,ENSDARG00000017321,ENSDARG00000005643,ENSDARG00000089887,ENSDARG00000115108,ENSDARG00000109384,ENSDARG00000076571,ENSDARG00000059916,ENSDARG00000073799,ENSDARG00000089066,ENSDARG00000058848,ENSDARG00000045836,ENSDARG00000100728,ENSDARG00000010407,ENSDARG00000033953,ENSDARG00000056617,ENSDARG00000103940,ENSDARG00000059558,ENSDARG00000086222,ENSDARG00000034165,…
TF	Factor: c-Myc; motif: KACCACGTGSYY	TF:M01154	FALSE	0.00833948	2.07886	4329	372	61	37241	ENSDARG00000018008,ENSDARG00000029952,ENSDARG00000017605,ENSDARG00000013853,ENSDARG00000042978,ENSDARG00000105529,ENSDARG00000026350,ENSDARG00000035883,ENSDARG00000041217,ENSDARG00000089887,ENSDARG00000097217,ENSDARG00000027285,ENSDARG00000091126,ENSDARG00000059916,ENSDARG00000073899,ENSDARG00000102277,ENSDARG00000058848,ENSDARG00000059945,ENSDARG00000070543,ENSDARG00000019280,ENSDARG00000076789,…
TF	Factor: Smad3; motif: NGNCAGACASNNN	TF:M01888	FALSE	0.00963407	2.01619	5592	372	75	37241	ENSDARG00000091961,ENSDARG00000018008,ENSDARG00000101948,ENSDARG00000039729,ENSDARG00000089357,ENSDARG00000105003,ENSDARG00000017321,ENSDARG00000026350,ENSDARG00000067824,ENSDARG00000115108,ENSDARG00000075491,ENSDARG00000041381,ENSDARG00000059916,ENSDARG00000004325,ENSDARG00000010085,ENSDARG00000099257,ENSDARG00000087767,ENSDARG00000070543,ENSDARG00000103034,ENSDARG00000019280,ENSDARG00000109830,…
TF	Factor: p53; motif: GGACATGYYCGGACATGYYC	TF:M01655	FALSE	0.00963407	2.01619	4711	372	65	37241	ENSDARG00000018008,ENSDARG00000071042,ENSDARG00000078997,ENSDARG00000030129,ENSDARG00000062042,ENSDARG00000017321,ENSDARG00000089513,ENSDARG00000007971,ENSDARG00000067824,ENSDARG00000075803,ENSDARG00000059916,ENSDARG00000014761,ENSDARG00000076170,ENSDARG00000103483,ENSDARG00000109830,ENSDARG00000111423,ENSDARG00000008790,ENSDARG00000086166,ENSDARG00000016936,ENSDARG00000010407,ENSDARG00000070491,…
TF	Factor: SMAD4; motif: GKSRKKCAGMCANCY; match class: 1	TF:M00733_1	FALSE	0.0110508	1.95661	1053	372	20	37241	ENSDARG00000101948,ENSDARG00000042978,ENSDARG00000078366,ENSDARG00000099257,ENSDARG00000070536,ENSDARG00000075859,ENSDARG00000078547,ENSDARG00000036281,ENSDARG00000019233,ENSDARG00000061355,ENSDARG00000060549,ENSDARG00000013669,ENSDARG00000058716,ENSDARG00000077440,ENSDARG00000001559,ENSDARG00000046143,ENSDARG00000036840,ENSDARG00000078041,ENSDARG00000020982,ENSDARG00000040046
TF	Factor: HOXA10; motif: NNNGYAATAAAATNNW; match class: 1	TF:M01464_1	FALSE	0.012524	1.90226	5479	372	73	37241	ENSDARG00000069767,ENSDARG00000018008,ENSDARG00000087646,ENSDARG00000077207,ENSDARG00000007418,ENSDARG00000030129,ENSDARG00000089357,ENSDARG00000056986,ENSDARG00000098716,ENSDARG00000062042,ENSDARG00000041217,ENSDARG00000007971,ENSDARG00000089887,ENSDARG00000052215,ENSDARG00000069101,ENSDARG00000041381,ENSDARG00000078366,ENSDARG00000004325,ENSDARG00000073799,ENSDARG00000076170,ENSDARG00000045836,…
TF	Factor: c-Myc; motif: RACCACGTGCTC; match class: 1	TF:M01145_1	FALSE	0.0134175	1.87233	3236	372	47	37241	ENSDARG00000018008,ENSDARG00000013853,ENSDARG00000042978,ENSDARG00000105529,ENSDARG00000026350,ENSDARG00000035883,ENSDARG00000041217,ENSDARG00000089887,ENSDARG00000097217,ENSDARG00000091126,ENSDARG00000059916,ENSDARG00000073899,ENSDARG00000102277,ENSDARG00000058848,ENSDARG00000059945,ENSDARG00000070543,ENSDARG00000019280,ENSDARG00000076789,ENSDARG00000100728,ENSDARG00000057792,ENSDARG00000110111,…
TF	Factor: SMAD; motif: AGACNBCNN	TF:M00792	FALSE	0.0137804	1.86074	2740	372	41	37241	ENSDARG00000103615,ENSDARG00000103021,ENSDARG00000071042,ENSDARG00000055781,ENSDARG00000075803,ENSDARG00000088398,ENSDARG00000070491,ENSDARG00000008767,ENSDARG00000078087,ENSDARG00000070536,ENSDARG00000094132,ENSDARG00000020212,ENSDARG00000075859,ENSDARG00000070575,ENSDARG00000098853,ENSDARG00000074680,ENSDARG00000041051,ENSDARG00000101557,ENSDARG00000091821,ENSDARG00000042559,ENSDARG00000055118,…
TF	Factor: cdx; motif: NNTTTATNN	TF:M07378	FALSE	0.0139588	1.85515	6320	372	82	37241	ENSDARG00000069767,ENSDARG00000007418,ENSDARG00000039729,ENSDARG00000017605,ENSDARG00000089357,ENSDARG00000017321,ENSDARG00000086126,ENSDARG00000052215,ENSDARG00000062323,ENSDARG00000069101,ENSDARG00000099257,ENSDARG00000105176,ENSDARG00000076170,ENSDARG00000099877,ENSDARG00000103034,ENSDARG00000076789,ENSDARG00000011818,ENSDARG00000104773,ENSDARG00000008790,ENSDARG00000016936,ENSDARG00000042112,…
TF	Factor: HNF3; motif: NNNNNTRTTTRYTYWNKN; match class: 1	TF:M01012_1	FALSE	0.0150738	1.82178	1782	372	29	37241	ENSDARG00000077207,ENSDARG00000086126,ENSDARG00000002795,ENSDARG00000004325,ENSDARG00000076789,ENSDARG00000025902,ENSDARG00000056617,ENSDARG00000103940,ENSDARG00000008767,ENSDARG00000002165,ENSDARG00000071596,ENSDARG00000021547,ENSDARG00000068745,ENSDARG00000101557,ENSDARG00000091821,ENSDARG00000088227,ENSDARG00000055974,ENSDARG00000088091,ENSDARG00000063056,ENSDARG00000074839,ENSDARG00000115651,…
TF	Factor: MyoD; motif: CNGNRNCAGGTGNNGNAN	TF:M00929	FALSE	0.0154101	1.8122	529	372	12	37241	ENSDARG00000069767,ENSDARG00000035883,ENSDARG00000075491,ENSDARG00000103298,ENSDARG00000010407,ENSDARG00000056617,ENSDARG00000057649,ENSDARG00000077982,ENSDARG00000087916,ENSDARG00000094587,ENSDARG00000079175,ENSDARG00000034871
TF	Factor: ER; motif: NNARGNCANNNTGACCYNN	TF:M00191	FALSE	0.0180264	1.74409	4691	372	63	37241	ENSDARG00000103021,ENSDARG00000071042,ENSDARG00000039729,ENSDARG00000013853,ENSDARG00000105529,ENSDARG00000055781,ENSDARG00000026350,ENSDARG00000055052,ENSDARG00000062374,ENSDARG00000099891,ENSDARG00000089887,ENSDARG00000071360,ENSDARG00000038574,ENSDARG00000070166,ENSDARG00000075803,ENSDARG00000105176,ENSDARG00000099877,ENSDARG00000036282,ENSDARG00000058848,ENSDARG00000104701,ENSDARG00000109830,…
TF	Factor: MyoD; motif: CASCTGNCN	TF:M02100	FALSE	0.0188607	1.72444	1043	372	19	37241	ENSDARG00000103615,ENSDARG00000071042,ENSDARG00000035883,ENSDARG00000104773,ENSDARG00000070491,ENSDARG00000018153,ENSDARG00000016044,ENSDARG00000059177,ENSDARG00000094132,ENSDARG00000074839,ENSDARG00000016132,ENSDARG00000043026,ENSDARG00000098365,ENSDARG00000109770,ENSDARG00000100621,ENSDARG00000092813,ENSDARG00000052982,ENSDARG00000077371,ENSDARG00000026406
TF	Factor: HOXA10; motif: TTATNNYWN; match class: 1	TF:M07257_1	FALSE	0.0238551	1.62242	3708	372	51	37241	ENSDARG00000103021,ENSDARG00000056986,ENSDARG00000042978,ENSDARG00000086126,ENSDARG00000041217,ENSDARG00000115108,ENSDARG00000052215,ENSDARG00000039987,ENSDARG00000078366,ENSDARG00000058392,ENSDARG00000102277,ENSDARG00000105176,ENSDARG00000104701,ENSDARG00000109830,ENSDARG00000044278,ENSDARG00000094132,ENSDARG00000115540,ENSDARG00000008165,ENSDARG00000089821,ENSDARG00000077084,ENSDARG00000034165,…
TF	Factor: Pax-5; motif: RRNGRNGCAN; match class: 1	TF:M03577_1	FALSE	0.0238551	1.62242	704	372	14	37241	ENSDARG00000105529,ENSDARG00000075491,ENSDARG00000089066,ENSDARG00000011818,ENSDARG00000020212,ENSDARG00000103983,ENSDARG00000077864,ENSDARG00000070575,ENSDARG00000074680,ENSDARG00000056651,ENSDARG00000060549,ENSDARG00000060368,ENSDARG00000109770,ENSDARG00000053068
TF	Factor: TCF7RELATED; motif: NANNWWCAAAGN; match class: 1	TF:M08902_1	FALSE	0.024115	1.61771	1459	372	24	37241	ENSDARG00000018008,ENSDARG00000091126,ENSDARG00000076571,ENSDARG00000060917,ENSDARG00000105176,ENSDARG00000076789,ENSDARG00000008767,ENSDARG00000040445,ENSDARG00000068745,ENSDARG00000088227,ENSDARG00000100741,ENSDARG00000061355,ENSDARG00000044566,ENSDARG00000115651,ENSDARG00000101232,ENSDARG00000100621,ENSDARG00000092813,ENSDARG00000063661,ENSDARG00000104255,ENSDARG00000091652,ENSDARG00000094587,…
TF	Factor: PEA3; motif: AGGAAGT; match class: 1	TF:M03579_1	FALSE	0.0261176	1.58307	715	372	14	37241	ENSDARG00000102097,ENSDARG00000086166,ENSDARG00000000151,ENSDARG00000002165,ENSDARG00000094400,ENSDARG00000078547,ENSDARG00000091821,ENSDARG00000042559,ENSDARG00000104197,ENSDARG00000009342,ENSDARG00000073952,ENSDARG00000039211,ENSDARG00000058459,ENSDARG00000079876
TF	Factor: Fli-1; motif: MGGAAGT; match class: 1	TF:M07382_1	FALSE	0.0261176	1.58307	715	372	14	37241	ENSDARG00000102097,ENSDARG00000086166,ENSDARG00000000151,ENSDARG00000002165,ENSDARG00000094400,ENSDARG00000078547,ENSDARG00000091821,ENSDARG00000042559,ENSDARG00000104197,ENSDARG00000009342,ENSDARG00000073952,ENSDARG00000039211,ENSDARG00000058459,ENSDARG00000079876
TF	Factor: HNF-3alpha; motif: RYAAACAN	TF:M03827	FALSE	0.0281067	1.55119	3927	372	53	37241	ENSDARG00000087646,ENSDARG00000007418,ENSDARG00000105529,ENSDARG00000026350,ENSDARG00000007971,ENSDARG00000055784,ENSDARG00000099891,ENSDARG00000041381,ENSDARG00000060917,ENSDARG00000004325,ENSDARG00000089066,ENSDARG00000059945,ENSDARG00000076789,ENSDARG00000011818,ENSDARG00000052012,ENSDARG00000057792,ENSDARG00000110111,ENSDARG00000024278,ENSDARG00000070491,ENSDARG00000025902,ENSDARG00000056617,…
TF	Factor: SOX; motif: NNNNCWTTGTT; match class: 1	TF:M08899_1	FALSE	0.0316883	1.4991	324	372	8	37241	ENSDARG00000055784,ENSDARG00000060917,ENSDARG00000059945,ENSDARG00000088227,ENSDARG00000100969,ENSDARG00000101232,ENSDARG00000063731,ENSDARG00000059854
TF	Factor: HNF3A; motif: RWGTAAACAN; match class: 1	TF:M01261_1	FALSE	0.0320096	1.49472	4049	372	54	37241	ENSDARG00000069767,ENSDARG00000018008,ENSDARG00000087646,ENSDARG00000029952,ENSDARG00000103021,ENSDARG00000017605,ENSDARG00000030129,ENSDARG00000101868,ENSDARG00000062042,ENSDARG00000089887,ENSDARG00000052215,ENSDARG00000109384,ENSDARG00000033802,ENSDARG00000004325,ENSDARG00000105176,ENSDARG00000070543,ENSDARG00000008790,ENSDARG00000008767,ENSDARG00000079623,ENSDARG00000016044,ENSDARG00000077864,…
TF	Factor: FOX; motif: KWTTGTTTRTTTW; match class: 1	TF:M00809_1	FALSE	0.0348147	1.45824	7346	372	90	37241	ENSDARG00000018008,ENSDARG00000077207,ENSDARG00000029952,ENSDARG00000007418,ENSDARG00000030129,ENSDARG00000089357,ENSDARG00000017321,ENSDARG00000026350,ENSDARG00000071288,ENSDARG00000086126,ENSDARG00000041217,ENSDARG00000002795,ENSDARG00000007971,ENSDARG00000052215,ENSDARG00000071360,ENSDARG00000109384,ENSDARG00000033802,ENSDARG00000059916,ENSDARG00000060917,ENSDARG00000004325,ENSDARG00000102277,…
TF	Factor: Ets; motif: ACTTCCTS	TF:M00971	FALSE	0.0348147	1.45824	1522	372	24	37241	ENSDARG00000071042,ENSDARG00000002365,ENSDARG00000052215,ENSDARG00000100728,ENSDARG00000052012,ENSDARG00000086166,ENSDARG00000074844,ENSDARG00000086705,ENSDARG00000098774,ENSDARG00000044373,ENSDARG00000042559,ENSDARG00000104197,ENSDARG00000009342,ENSDARG00000040192,ENSDARG00000045887,ENSDARG00000039211,ENSDARG00000053864,ENSDARG00000021521,ENSDARG00000098365,ENSDARG00000090912,ENSDARG00000016607,…
TF	Factor: p53; motif: RGRCWWGYCYNGRCWWGYYY	TF:M01652	FALSE	0.0348147	1.45824	3200	372	44	37241	ENSDARG00000069767,ENSDARG00000018008,ENSDARG00000062042,ENSDARG00000017321,ENSDARG00000075491,ENSDARG00000027285,ENSDARG00000059916,ENSDARG00000014761,ENSDARG00000103034,ENSDARG00000109830,ENSDARG00000111423,ENSDARG00000052012,ENSDARG00000070491,ENSDARG00000053026,ENSDARG00000059177,ENSDARG00000020212,ENSDARG00000115540,ENSDARG00000086705,ENSDARG00000089821,ENSDARG00000021547,ENSDARG00000092872,…
TF	Factor: SMAD3; motif: TGTCTGTCT; match class: 1	TF:M00701_1	FALSE	0.0348147	1.45824	1202	372	20	37241	ENSDARG00000099257,ENSDARG00000114294,ENSDARG00000070543,ENSDARG00000109830,ENSDARG00000080015,ENSDARG00000052012,ENSDARG00000025902,ENSDARG00000075621,ENSDARG00000070536,ENSDARG00000086222,ENSDARG00000075859,ENSDARG00000078547,ENSDARG00000036281,ENSDARG00000061355,ENSDARG00000060549,ENSDARG00000058716,ENSDARG00000073911,ENSDARG00000077440,ENSDARG00000001559,ENSDARG00000040046
TF	Factor: KLF; motif: GGGNGGGG	TF:M07461	FALSE	0.0386293	1.41308	1141	372	19	37241	ENSDARG00000078997,ENSDARG00000067824,ENSDARG00000062323,ENSDARG00000076571,ENSDARG00000075867,ENSDARG00000014761,ENSDARG00000076170,ENSDARG00000056617,ENSDARG00000008767,ENSDARG00000021547,ENSDARG00000074680,ENSDARG00000091821,ENSDARG00000074839,ENSDARG00000060549,ENSDARG00000115651,ENSDARG00000098365,ENSDARG00000025254,ENSDARG00000040534,ENSDARG00000017931
