# Supplementary material for: Comparative toxicological assessment of 2 bisphenols using a systems approach: evaluation of the behavioral and transcriptomic responses of Danio rerio to bisphenol A and tetrabromobisphenol A
Source: Toxicol Sci. 2024 May 10;200(2):394–403. doi: 10.1093/toxsci/kfae063 (PMC11285168; doi:10.1093/toxsci/kfae063)
Supplement: kfae063_Supplementary_Data [file kfae063_supplementary_data.zip › kfae063_Supplementary_Data/toxsci-24-0045-File010.xlsx]

## Sheet: gProfiler TBBPA PODmode
source	term_name	term_id	highlighted	adjusted_p_value	negative_log10_of_adjusted_p_value	term_size	query_size	intersection_size	effective_domain_size	intersections
REAC	Plasma lipoprotein assembly, remodeling, and clearance	REAC:R-DRE-174824	FALSE	0.00427831	2.36873	59	102	4	37241	ENSDARG00000041685,ENSDARG00000030872,ENSDARG00000041569,ENSDARG00000041595
REAC	ABO blood group biosynthesis	REAC:R-DRE-9033807	FALSE	0.0153831	1.81296	7	102	2	37241	ENSDARG00000019207,ENSDARG00000011283
REAC	LDL clearance	REAC:R-DRE-8964038	FALSE	0.0432499	1.36402	16	102	2	37241	ENSDARG00000041569,ENSDARG00000041595
REAC	NRIF signals cell death from the nucleus	REAC:R-DRE-205043	FALSE	0.0432499	1.36402	14	102	2	37241	ENSDARG00000097493,ENSDARG00000014050
REAC	Blood group systems biosynthesis	REAC:R-DRE-9033658	FALSE	0.0439575	1.35697	18	102	2	37241	ENSDARG00000019207,ENSDARG00000011283
