# Supplementary material for: Comparative toxicological assessment of 2 bisphenols using a systems approach: evaluation of the behavioral and transcriptomic responses of Danio rerio to bisphenol A and tetrabromobisphenol A
Source: Toxicol Sci. 2024 May 10;200(2):394–403. doi: 10.1093/toxsci/kfae063 (PMC11285168; doi:10.1093/toxsci/kfae063)
Supplement: kfae063_Supplementary_Data [file kfae063_supplementary_data.zip › kfae063_Supplementary_Data/toxsci-24-0045-File011.xlsx]

## Sheet: gProfiler BPA padj 0.05
source	term_name	term_id	highlighted	adjusted_p_value	negative_log10_of_adjusted_p_value	term_size	query_size	intersection_size	effective_domain_size	intersections
GO:MF	molecular_function	GO:0003674	TRUE	2.95994e-33	32.5287	24585	2824	2160	37241	ENSDARG00000007823,ENSDARG00000036028,ENSDARG00000058734,ENSDARG00000069135,ENSDARG00000043531,ENSDARG00000044125,ENSDARG00000042725,ENSDARG00000055723,ENSDARG00000075261,ENSDARG00000038424,ENSDARG00000056938,ENSDARG00000086665,ENSDARG00000074378,ENSDARG00000026611,ENSDARG00000071082,ENSDARG00000100339,ENSDARG00000092362,ENSDARG00000000551,ENSDARG00000029688,ENSDARG00000104068,ENSDARG00000007377,…
ARG00000068242	ENSDARG00000021859	ENSDARG00000018342	ENSDARG00000051940	ENSDARG00000021172	ENSDARG00000002235	ENSDARG00000020278	ENSDARG00000058732	ENSDARG00000068006	ENSDARG00000061541	ENSDARG00000008100	ENSDARG00000058459	ENSDARG00000077167	ENSDARG00000053130	ENSDARG00000043976	ENSDARG00000078310	ENSDARG00000059891	ENSDARG00000100598	ENSDARG00000010318	ENSDARG00000061011	ENSDARG00000099425	ENSDARG00000038439	ENSDARG00000069733	ENSDARG00000115610	ENSDARG00000056985	ENSDARG00000090421	ENSDARG00000055437	ENSDARG00000109770	ENSDARG00000010591	ENSDARG00000000442	ENSDARG00000042613	ENSDARG00000010792	ENSDARG00000000767	ENSDARG00000020122	ENSDARG00000104722	ENSDARG00000057577	ENSDARG00000068428	ENSDARG00000112959	ENSDARG00000099927	ENSDARG00000077009	ENSDARG00000039852	ENSDARG00000021082	ENSDARG00000078908	ENSDARG00000006891	ENSDARG00000063539	ENSDARG00000040712	ENSDARG00000063385	ENSDARG00000101925	ENSDARG00000103145	ENSDARG00000027285
GO:MF	transmembrane transporter activity	GO:0022857	FALSE	8.21154e-27	26.0856	1422	2824	233	37241	ENSDARG00000000551,ENSDARG00000093019,ENSDARG00000013050,ENSDARG00000045051,ENSDARG00000102453,ENSDARG00000104687,ENSDARG00000038862,ENSDARG00000007080,ENSDARG00000039647,ENSDARG00000060246,ENSDARG00000012881,ENSDARG00000020609,ENSDARG00000059993,ENSDARG00000010641,ENSDARG00000101363,ENSDARG00000060978,ENSDARG00000070511,ENSDARG00000019856,ENSDARG00000020623,ENSDARG00000051730,ENSDARG00000004302,…
GO:MF	transporter activity	GO:0005215	FALSE	8.55483e-26	25.0678	1530	2824	242	37241	ENSDARG00000000551,ENSDARG00000093019,ENSDARG00000013050,ENSDARG00000045051,ENSDARG00000102453,ENSDARG00000104687,ENSDARG00000038862,ENSDARG00000007080,ENSDARG00000039647,ENSDARG00000060246,ENSDARG00000012881,ENSDARG00000020609,ENSDARG00000059993,ENSDARG00000010641,ENSDARG00000101363,ENSDARG00000060978,ENSDARG00000070511,ENSDARG00000019856,ENSDARG00000020623,ENSDARG00000051730,ENSDARG00000004302,…
GO:MF	inorganic molecular entity transmembrane transporter activity	GO:0015318	FALSE	2.08065e-21	20.6818	717	2824	137	37241	ENSDARG00000102453,ENSDARG00000038862,ENSDARG00000007080,ENSDARG00000039647,ENSDARG00000012881,ENSDARG00000020609,ENSDARG00000059993,ENSDARG00000010641,ENSDARG00000101363,ENSDARG00000060978,ENSDARG00000070511,ENSDARG00000019856,ENSDARG00000004302,ENSDARG00000062906,ENSDARG00000104139,ENSDARG00000043474,ENSDARG00000079586,ENSDARG00000020212,ENSDARG00000035861,ENSDARG00000052782,ENSDARG00000076754,…
GO:MF	ion binding	GO:0043167	FALSE	1.16825e-18	17.9325	6454	2824	678	37241	ENSDARG00000055723,ENSDARG00000071082,ENSDARG00000100339,ENSDARG00000092362,ENSDARG00000029688,ENSDARG00000018856,ENSDARG00000114451,ENSDARG00000021924,ENSDARG00000061634,ENSDARG00000016623,ENSDARG00000042816,ENSDARG00000099749,ENSDARG00000032553,ENSDARG00000045143,ENSDARG00000103846,ENSDARG00000010276,ENSDARG00000013050,ENSDARG00000053467,ENSDARG00000056806,ENSDARG00000070061,ENSDARG00000031702,…
GO:MF	monoatomic ion transmembrane transporter activity	GO:0015075	FALSE	1.16825e-18	17.9325	863	2824	148	37241	ENSDARG00000102453,ENSDARG00000038862,ENSDARG00000039647,ENSDARG00000012881,ENSDARG00000020609,ENSDARG00000059993,ENSDARG00000101363,ENSDARG00000060978,ENSDARG00000070511,ENSDARG00000019856,ENSDARG00000004302,ENSDARG00000062906,ENSDARG00000104139,ENSDARG00000043474,ENSDARG00000079586,ENSDARG00000020212,ENSDARG00000035861,ENSDARG00000052782,ENSDARG00000076754,ENSDARG00000098856,ENSDARG00000034534,…
GO:MF	catalytic activity	GO:0003824	FALSE	3.99674e-16	15.3983	7595	2824	761	37241	ENSDARG00000058734,ENSDARG00000044125,ENSDARG00000055723,ENSDARG00000071082,ENSDARG00000100339,ENSDARG00000092362,ENSDARG00000029688,ENSDARG00000104068,ENSDARG00000007377,ENSDARG00000018856,ENSDARG00000114451,ENSDARG00000055120,ENSDARG00000021924,ENSDARG00000061634,ENSDARG00000016623,ENSDARG00000042816,ENSDARG00000099749,ENSDARG00000103308,ENSDARG00000032553,ENSDARG00000045143,ENSDARG00000103846,…
GO:MF	salt transmembrane transporter activity	GO:1901702	FALSE	4.47037e-16	15.3497	604	2824	111	37241	ENSDARG00000045051,ENSDARG00000102453,ENSDARG00000038862,ENSDARG00000039647,ENSDARG00000012881,ENSDARG00000020609,ENSDARG00000059993,ENSDARG00000101363,ENSDARG00000060978,ENSDARG00000070511,ENSDARG00000019856,ENSDARG00000062906,ENSDARG00000104139,ENSDARG00000043474,ENSDARG00000079586,ENSDARG00000020212,ENSDARG00000035861,ENSDARG00000052782,ENSDARG00000076754,ENSDARG00000098856,ENSDARG00000030694,…
GO:MF	binding	GO:0005488	FALSE	5.0843e-16	15.2938	16820	2824	1496	37241	ENSDARG00000007823,ENSDARG00000043531,ENSDARG00000042725,ENSDARG00000055723,ENSDARG00000075261,ENSDARG00000038424,ENSDARG00000056938,ENSDARG00000086665,ENSDARG00000074378,ENSDARG00000071082,ENSDARG00000100339,ENSDARG00000092362,ENSDARG00000029688,ENSDARG00000018856,ENSDARG00000114451,ENSDARG00000015355,ENSDARG00000021924,ENSDARG00000076192,ENSDARG00000015263,ENSDARG00000075045,ENSDARG00000105529,…
GO:MF	protein binding	GO:0005515	FALSE	1.39801e-15	14.8545	7978	2824	789	37241	ENSDARG00000043531,ENSDARG00000055723,ENSDARG00000075261,ENSDARG00000038424,ENSDARG00000056938,ENSDARG00000086665,ENSDARG00000071082,ENSDARG00000092362,ENSDARG00000029688,ENSDARG00000021924,ENSDARG00000076192,ENSDARG00000015263,ENSDARG00000075045,ENSDARG00000105529,ENSDARG00000095649,ENSDARG00000099749,ENSDARG00000103308,ENSDARG00000075121,ENSDARG00000063229,ENSDARG00000101446,ENSDARG00000045143,…
GO:MF	inorganic cation transmembrane transporter activity	GO:0022890	FALSE	3.29071e-13	12.4827	586	2824	102	37241	ENSDARG00000102453,ENSDARG00000038862,ENSDARG00000007080,ENSDARG00000039647,ENSDARG00000020609,ENSDARG00000059993,ENSDARG00000060978,ENSDARG00000070511,ENSDARG00000019856,ENSDARG00000004302,ENSDARG00000062906,ENSDARG00000104139,ENSDARG00000043474,ENSDARG00000020212,ENSDARG00000035861,ENSDARG00000076754,ENSDARG00000098856,ENSDARG00000034534,ENSDARG00000105142,ENSDARG00000006370,ENSDARG00000027828,…
GO:MF	monoatomic ion gated channel activity	GO:0022839	FALSE	4.34778e-12	11.3617	466	2824	85	37241	ENSDARG00000038862,ENSDARG00000020609,ENSDARG00000059993,ENSDARG00000070511,ENSDARG00000062906,ENSDARG00000079586,ENSDARG00000035861,ENSDARG00000052782,ENSDARG00000098856,ENSDARG00000086647,ENSDARG00000101368,ENSDARG00000031956,ENSDARG00000027828,ENSDARG00000075058,ENSDARG00000068257,ENSDARG00000074149,ENSDARG00000058985,ENSDARG00000074746,ENSDARG00000020450,ENSDARG00000061990,ENSDARG00000020901,…
GO:MF	monoatomic cation transmembrane transporter activity	GO:0008324	FALSE	5.0528e-12	11.2965	674	2824	109	37241	ENSDARG00000102453,ENSDARG00000038862,ENSDARG00000039647,ENSDARG00000020609,ENSDARG00000059993,ENSDARG00000060978,ENSDARG00000070511,ENSDARG00000019856,ENSDARG00000004302,ENSDARG00000062906,ENSDARG00000104139,ENSDARG00000043474,ENSDARG00000020212,ENSDARG00000035861,ENSDARG00000076754,ENSDARG00000098856,ENSDARG00000034534,ENSDARG00000105142,ENSDARG00000006370,ENSDARG00000086647,ENSDARG00000101368,…
GO:MF	gated channel activity	GO:0022836	FALSE	5.0528e-12	11.2965	469	2824	85	37241	ENSDARG00000038862,ENSDARG00000020609,ENSDARG00000059993,ENSDARG00000070511,ENSDARG00000062906,ENSDARG00000079586,ENSDARG00000035861,ENSDARG00000052782,ENSDARG00000098856,ENSDARG00000086647,ENSDARG00000101368,ENSDARG00000031956,ENSDARG00000027828,ENSDARG00000075058,ENSDARG00000068257,ENSDARG00000074149,ENSDARG00000058985,ENSDARG00000074746,ENSDARG00000020450,ENSDARG00000061990,ENSDARG00000020901,…
GO:MF	small molecule binding	GO:0036094	FALSE	5.0528e-12	11.2965	3359	2824	370	37241	ENSDARG00000055723,ENSDARG00000071082,ENSDARG00000100339,ENSDARG00000092362,ENSDARG00000029688,ENSDARG00000018856,ENSDARG00000021924,ENSDARG00000061634,ENSDARG00000016623,ENSDARG00000099749,ENSDARG00000032553,ENSDARG00000045143,ENSDARG00000103846,ENSDARG00000013050,ENSDARG00000045142,ENSDARG00000053467,ENSDARG00000070061,ENSDARG00000031702,ENSDARG00000053544,ENSDARG00000102558,ENSDARG00000017034,…
GO:MF	monoatomic ion channel activity	GO:0005216	FALSE	6.64241e-12	11.1777	582	2824	98	37241	ENSDARG00000038862,ENSDARG00000020609,ENSDARG00000059993,ENSDARG00000101363,ENSDARG00000070511,ENSDARG00000062906,ENSDARG00000079586,ENSDARG00000035861,ENSDARG00000052782,ENSDARG00000098856,ENSDARG00000034534,ENSDARG00000086647,ENSDARG00000101368,ENSDARG00000031956,ENSDARG00000027828,ENSDARG00000075058,ENSDARG00000068257,ENSDARG00000077327,ENSDARG00000074149,ENSDARG00000076318,ENSDARG00000058985,…
GO:MF	active transmembrane transporter activity	GO:0022804	FALSE	6.90057e-12	11.1611	383	2824	74	37241	ENSDARG00000000551,ENSDARG00000013050,ENSDARG00000102453,ENSDARG00000039647,ENSDARG00000012881,ENSDARG00000010641,ENSDARG00000060978,ENSDARG00000019856,ENSDARG00000004302,ENSDARG00000104139,ENSDARG00000043474,ENSDARG00000020212,ENSDARG00000076754,ENSDARG00000034534,ENSDARG00000105142,ENSDARG00000006370,ENSDARG00000079873,ENSDARG00000028173,ENSDARG00000071235,ENSDARG00000030694,ENSDARG00000005122,…
GO:MF	channel activity	GO:0015267	FALSE	9.52985e-12	11.0209	675	2824	108	37241	ENSDARG00000038862,ENSDARG00000007080,ENSDARG00000020609,ENSDARG00000059993,ENSDARG00000101363,ENSDARG00000070511,ENSDARG00000020623,ENSDARG00000062906,ENSDARG00000079586,ENSDARG00000035861,ENSDARG00000052782,ENSDARG00000098856,ENSDARG00000034534,ENSDARG00000086647,ENSDARG00000101368,ENSDARG00000031956,ENSDARG00000027828,ENSDARG00000075058,ENSDARG00000068257,ENSDARG00000077327,ENSDARG00000074149,…
GO:MF	passive transmembrane transporter activity	GO:0022803	FALSE	9.52985e-12	11.0209	675	2824	108	37241	ENSDARG00000038862,ENSDARG00000007080,ENSDARG00000020609,ENSDARG00000059993,ENSDARG00000101363,ENSDARG00000070511,ENSDARG00000020623,ENSDARG00000062906,ENSDARG00000079586,ENSDARG00000035861,ENSDARG00000052782,ENSDARG00000098856,ENSDARG00000034534,ENSDARG00000086647,ENSDARG00000101368,ENSDARG00000031956,ENSDARG00000027828,ENSDARG00000075058,ENSDARG00000068257,ENSDARG00000077327,ENSDARG00000074149,…
GO:MF	oxidoreductase activity	GO:0016491	FALSE	4.63999e-11	10.3335	886	2824	129	37241	ENSDARG00000058734,ENSDARG00000044125,ENSDARG00000071082,ENSDARG00000061634,ENSDARG00000032553,ENSDARG00000045143,ENSDARG00000010276,ENSDARG00000070061,ENSDARG00000017034,ENSDARG00000055901,ENSDARG00000059231,ENSDARG00000042978,ENSDARG00000070012,ENSDARG00000019236,ENSDARG00000021149,ENSDARG00000089124,ENSDARG00000079305,ENSDARG00000087017,ENSDARG00000020448,ENSDARG00000115405,ENSDARG00000033285,…
GO:MF	ATPase-coupled monoatomic cation transmembrane transporter activity	GO:0019829	FALSE	6.80901e-10	9.16692	68	2824	25	37241	ENSDARG00000060978,ENSDARG00000019856,ENSDARG00000104139,ENSDARG00000043474,ENSDARG00000034534,ENSDARG00000105142,ENSDARG00000006370,ENSDARG00000030694,ENSDARG00000005122,ENSDARG00000076318,ENSDARG00000043465,ENSDARG00000045543,ENSDARG00000035565,ENSDARG00000040252,ENSDARG00000035880,ENSDARG00000039131,ENSDARG00000029439,ENSDARG00000069090,ENSDARG00000035538,ENSDARG00000015174,ENSDARG00000018259,…
GO:MF	metal ion transmembrane transporter activity	GO:0046873	FALSE	1.42425e-09	8.84641	479	2824	80	37241	ENSDARG00000102453,ENSDARG00000038862,ENSDARG00000039647,ENSDARG00000020609,ENSDARG00000059993,ENSDARG00000060978,ENSDARG00000070511,ENSDARG00000019856,ENSDARG00000062906,ENSDARG00000104139,ENSDARG00000043474,ENSDARG00000020212,ENSDARG00000035861,ENSDARG00000076754,ENSDARG00000098856,ENSDARG00000030694,ENSDARG00000005122,ENSDARG00000068257,ENSDARG00000007180,ENSDARG00000055253,ENSDARG00000074149,…
GO:MF	cation binding	GO:0043169	FALSE	1.59729e-09	8.79662	3631	2824	380	37241	ENSDARG00000071082,ENSDARG00000114451,ENSDARG00000042816,ENSDARG00000032553,ENSDARG00000045143,ENSDARG00000010276,ENSDARG00000056806,ENSDARG00000057032,ENSDARG00000031776,ENSDARG00000039863,ENSDARG00000035559,ENSDARG00000078683,ENSDARG00000059231,ENSDARG00000042978,ENSDARG00000076221,ENSDARG00000075014,ENSDARG00000089124,ENSDARG00000007654,ENSDARG00000003994,ENSDARG00000030758,ENSDARG00000010231,…
GO:MF	molecular function regulator activity	GO:0098772	FALSE	1.63428e-09	8.78667	1643	2824	199	37241	ENSDARG00000069135,ENSDARG00000075261,ENSDARG00000038424,ENSDARG00000086665,ENSDARG00000026611,ENSDARG00000015263,ENSDARG00000075045,ENSDARG00000105529,ENSDARG00000075121,ENSDARG00000055837,ENSDARG00000025428,ENSDARG00000018817,ENSDARG00000105003,ENSDARG00000069293,ENSDARG00000030758,ENSDARG00000100747,ENSDARG00000071011,ENSDARG00000078671,ENSDARG00000098700,ENSDARG00000027740,ENSDARG00000103542,…
GO:MF	potassium ion transmembrane transporter activity	GO:0015079	FALSE	1.77106e-09	8.75177	207	2824	46	37241	ENSDARG00000038862,ENSDARG00000020609,ENSDARG00000070511,ENSDARG00000019856,ENSDARG00000062906,ENSDARG00000104139,ENSDARG00000035861,ENSDARG00000076754,ENSDARG00000030694,ENSDARG00000068257,ENSDARG00000055253,ENSDARG00000058985,ENSDARG00000074746,ENSDARG00000061990,ENSDARG00000073756,ENSDARG00000019753,ENSDARG00000062058,ENSDARG00000058498,ENSDARG00000040252,ENSDARG00000062565,ENSDARG00000039131,…
GO:MF	anion binding	GO:0043168	FALSE	2.10655e-09	8.67643	3200	2824	341	37241	ENSDARG00000055723,ENSDARG00000071082,ENSDARG00000100339,ENSDARG00000092362,ENSDARG00000029688,ENSDARG00000018856,ENSDARG00000021924,ENSDARG00000061634,ENSDARG00000016623,ENSDARG00000099749,ENSDARG00000032553,ENSDARG00000103846,ENSDARG00000013050,ENSDARG00000053467,ENSDARG00000070061,ENSDARG00000031702,ENSDARG00000053544,ENSDARG00000102558,ENSDARG00000017034,ENSDARG00000009484,ENSDARG00000044566,…
GO:MF	inorganic anion transmembrane transporter activity	GO:0015103	FALSE	2.14104e-09	8.66938	152	2824	38	37241	ENSDARG00000039647,ENSDARG00000012881,ENSDARG00000101363,ENSDARG00000079586,ENSDARG00000052782,ENSDARG00000028173,ENSDARG00000075058,ENSDARG00000077327,ENSDARG00000055253,ENSDARG00000073952,ENSDARG00000015531,ENSDARG00000013730,ENSDARG00000073756,ENSDARG00000062058,ENSDARG00000062084,ENSDARG00000022995,ENSDARG00000060439,ENSDARG00000071173,ENSDARG00000011066,ENSDARG00000012019,ENSDARG00000070730,…
GO:MF	aminoacyl-tRNA ligase activity	GO:0004812	FALSE	2.68518e-09	8.57103	52	2824	21	37241	ENSDARG00000013250,ENSDARG00000060494,ENSDARG00000044575,ENSDARG00000007955,ENSDARG00000061100,ENSDARG00000003693,ENSDARG00000035913,ENSDARG00000055172,ENSDARG00000054530,ENSDARG00000036164,ENSDARG00000059070,ENSDARG00000008237,ENSDARG00000016864,ENSDARG00000019280,ENSDARG00000098825,ENSDARG00000069142,ENSDARG00000034396,ENSDARG00000010316,ENSDARG00000104659,ENSDARG00000078546,ENSDARG00000100954
GO:MF	ATPase-coupled transmembrane transporter activity	GO:0042626	FALSE	2.68518e-09	8.57103	140	2824	36	37241	ENSDARG00000013050,ENSDARG00000060978,ENSDARG00000019856,ENSDARG00000104139,ENSDARG00000043474,ENSDARG00000034534,ENSDARG00000105142,ENSDARG00000006370,ENSDARG00000030694,ENSDARG00000005122,ENSDARG00000076318,ENSDARG00000043465,ENSDARG00000057169,ENSDARG00000056200,ENSDARG00000014031,ENSDARG00000105714,ENSDARG00000045543,ENSDARG00000035565,ENSDARG00000040252,ENSDARG00000062661,ENSDARG00000100524,…
GO:MF	ligase activity, forming carbon-oxygen bonds	GO:0016875	FALSE	2.68518e-09	8.57103	52	2824	21	37241	ENSDARG00000013250,ENSDARG00000060494,ENSDARG00000044575,ENSDARG00000007955,ENSDARG00000061100,ENSDARG00000003693,ENSDARG00000035913,ENSDARG00000055172,ENSDARG00000054530,ENSDARG00000036164,ENSDARG00000059070,ENSDARG00000008237,ENSDARG00000016864,ENSDARG00000019280,ENSDARG00000098825,ENSDARG00000069142,ENSDARG00000034396,ENSDARG00000010316,ENSDARG00000104659,ENSDARG00000078546,ENSDARG00000100954
GO:MF	hydrolase activity	GO:0016787	FALSE	3.27163e-09	8.48524	2913	2824	314	37241	ENSDARG00000055723,ENSDARG00000100339,ENSDARG00000092362,ENSDARG00000029688,ENSDARG00000114451,ENSDARG00000055120,ENSDARG00000021924,ENSDARG00000042816,ENSDARG00000103308,ENSDARG00000103846,ENSDARG00000053467,ENSDARG00000056806,ENSDARG00000057032,ENSDARG00000057644,ENSDARG00000102558,ENSDARG00000009484,ENSDARG00000088040,ENSDARG00000099236,ENSDARG00000069951,ENSDARG00000076439,ENSDARG00000007654,…
GO:MF	carbohydrate derivative binding	GO:0097367	FALSE	3.60646e-09	8.44292	3006	2824	322	37241	ENSDARG00000055723,ENSDARG00000100339,ENSDARG00000092362,ENSDARG00000029688,ENSDARG00000018856,ENSDARG00000021924,ENSDARG00000016623,ENSDARG00000099749,ENSDARG00000103846,ENSDARG00000013050,ENSDARG00000053467,ENSDARG00000031702,ENSDARG00000053544,ENSDARG00000102558,ENSDARG00000009484,ENSDARG00000099236,ENSDARG00000069951,ENSDARG00000104685,ENSDARG00000020602,ENSDARG00000016200,ENSDARG00000059001,…
GO:MF	ribonucleoside triphosphate phosphatase activity	GO:0017111	FALSE	3.72408e-09	8.42898	758	2824	109	37241	ENSDARG00000055723,ENSDARG00000100339,ENSDARG00000092362,ENSDARG00000029688,ENSDARG00000021924,ENSDARG00000103846,ENSDARG00000053467,ENSDARG00000009484,ENSDARG00000099236,ENSDARG00000069951,ENSDARG00000007654,ENSDARG00000060978,ENSDARG00000019856,ENSDARG00000079651,ENSDARG00000030547,ENSDARG00000016548,ENSDARG00000060687,ENSDARG00000059404,ENSDARG00000104139,ENSDARG00000016301,ENSDARG00000037997,…
GO:MF	calcium ion binding	GO:0005509	FALSE	4.01656e-09	8.39615	855	2824	119	37241	ENSDARG00000003994,ENSDARG00000030758,ENSDARG00000100747,ENSDARG00000058593,ENSDARG00000023228,ENSDARG00000054833,ENSDARG00000056566,ENSDARG00000025254,ENSDARG00000045676,ENSDARG00000031427,ENSDARG00000015349,ENSDARG00000045737,ENSDARG00000103775,ENSDARG00000098856,ENSDARG00000102750,ENSDARG00000009311,ENSDARG00000039652,ENSDARG00000070491,ENSDARG00000054186,ENSDARG00000110729,ENSDARG00000094324,…
GO:MF	pyrophosphatase activity	GO:0016462	FALSE	9.63355e-09	8.01621	819	2824	114	37241	ENSDARG00000055723,ENSDARG00000100339,ENSDARG00000092362,ENSDARG00000029688,ENSDARG00000021924,ENSDARG00000103846,ENSDARG00000053467,ENSDARG00000009484,ENSDARG00000099236,ENSDARG00000069951,ENSDARG00000007654,ENSDARG00000060978,ENSDARG00000019856,ENSDARG00000079651,ENSDARG00000030547,ENSDARG00000016548,ENSDARG00000060687,ENSDARG00000059404,ENSDARG00000104139,ENSDARG00000016301,ENSDARG00000037997,…
GO:MF	hydrolase activity, acting on acid anhydrides, in phosphorus-containing anhydrides	GO:0016818	FALSE	1.68007e-08	7.77467	827	2824	114	37241	ENSDARG00000055723,ENSDARG00000100339,ENSDARG00000092362,ENSDARG00000029688,ENSDARG00000021924,ENSDARG00000103846,ENSDARG00000053467,ENSDARG00000009484,ENSDARG00000099236,ENSDARG00000069951,ENSDARG00000007654,ENSDARG00000060978,ENSDARG00000019856,ENSDARG00000079651,ENSDARG00000030547,ENSDARG00000016548,ENSDARG00000060687,ENSDARG00000059404,ENSDARG00000104139,ENSDARG00000016301,ENSDARG00000037997,…
GO:MF	metal ion binding	GO:0046872	FALSE	1.83842e-08	7.73556	3544	2824	365	37241	ENSDARG00000071082,ENSDARG00000114451,ENSDARG00000042816,ENSDARG00000032553,ENSDARG00000045143,ENSDARG00000010276,ENSDARG00000056806,ENSDARG00000057032,ENSDARG00000031776,ENSDARG00000039863,ENSDARG00000035559,ENSDARG00000078683,ENSDARG00000059231,ENSDARG00000042978,ENSDARG00000076221,ENSDARG00000075014,ENSDARG00000089124,ENSDARG00000007654,ENSDARG00000003994,ENSDARG00000030758,ENSDARG00000010231,…
GO:MF	hydrolase activity, acting on acid anhydrides	GO:0016817	FALSE	1.83842e-08	7.73556	829	2824	114	37241	ENSDARG00000055723,ENSDARG00000100339,ENSDARG00000092362,ENSDARG00000029688,ENSDARG00000021924,ENSDARG00000103846,ENSDARG00000053467,ENSDARG00000009484,ENSDARG00000099236,ENSDARG00000069951,ENSDARG00000007654,ENSDARG00000060978,ENSDARG00000019856,ENSDARG00000079651,ENSDARG00000030547,ENSDARG00000016548,ENSDARG00000060687,ENSDARG00000059404,ENSDARG00000104139,ENSDARG00000016301,ENSDARG00000037997,…
GO:MF	active monoatomic ion transmembrane transporter activity	GO:0022853	FALSE	3.6737e-08	7.4349	198	2824	42	37241	ENSDARG00000102453,ENSDARG00000039647,ENSDARG00000060978,ENSDARG00000019856,ENSDARG00000004302,ENSDARG00000104139,ENSDARG00000043474,ENSDARG00000020212,ENSDARG00000076754,ENSDARG00000034534,ENSDARG00000105142,ENSDARG00000006370,ENSDARG00000030694,ENSDARG00000005122,ENSDARG00000055253,ENSDARG00000076318,ENSDARG00000043465,ENSDARG00000032465,ENSDARG00000013730,ENSDARG00000073756,ENSDARG00000052138,…
GO:MF	tetrapyrrole binding	GO:0046906	TRUE	4.9419e-08	7.30611	200	2824	42	37241	ENSDARG00000045143,ENSDARG00000010276,ENSDARG00000045142,ENSDARG00000042978,ENSDARG00000089124,ENSDARG00000091996,ENSDARG00000079305,ENSDARG00000115405,ENSDARG00000113599,ENSDARG00000004539,ENSDARG00000087390,ENSDARG00000098589,ENSDARG00000036481,ENSDARG00000104593,ENSDARG00000027529,ENSDARG00000103456,ENSDARG00000098803,ENSDARG00000088330,ENSDARG00000101423,ENSDARG00000018283,ENSDARG00000089475,…
GO:MF	monoatomic anion transmembrane transporter activity	GO:0008509	FALSE	5.01856e-08	7.29942	142	2824	34	37241	ENSDARG00000039647,ENSDARG00000012881,ENSDARG00000101363,ENSDARG00000079586,ENSDARG00000052782,ENSDARG00000028173,ENSDARG00000075058,ENSDARG00000077327,ENSDARG00000055253,ENSDARG00000073952,ENSDARG00000015531,ENSDARG00000013730,ENSDARG00000073756,ENSDARG00000062058,ENSDARG00000062084,ENSDARG00000022995,ENSDARG00000060439,ENSDARG00000071173,ENSDARG00000011066,ENSDARG00000012019,ENSDARG00000070730,…
GO:MF	primary active transmembrane transporter activity	GO:0015399	FALSE	8.3275e-08	7.07949	159	2824	36	37241	ENSDARG00000013050,ENSDARG00000060978,ENSDARG00000019856,ENSDARG00000104139,ENSDARG00000043474,ENSDARG00000034534,ENSDARG00000105142,ENSDARG00000006370,ENSDARG00000030694,ENSDARG00000005122,ENSDARG00000076318,ENSDARG00000043465,ENSDARG00000057169,ENSDARG00000056200,ENSDARG00000014031,ENSDARG00000105714,ENSDARG00000045543,ENSDARG00000035565,ENSDARG00000040252,ENSDARG00000062661,ENSDARG00000100524,…
GO:MF	ligand-gated monoatomic ion channel activity	GO:0015276	FALSE	1.26774e-07	6.89697	246	2824	47	37241	ENSDARG00000059993,ENSDARG00000070511,ENSDARG00000079586,ENSDARG00000052782,ENSDARG00000098856,ENSDARG00000086647,ENSDARG00000101368,ENSDARG00000027828,ENSDARG00000075058,ENSDARG00000074149,ENSDARG00000058985,ENSDARG00000020901,ENSDARG00000044161,ENSDARG00000070726,ENSDARG00000052764,ENSDARG00000034493,ENSDARG00000076127,ENSDARG00000090866,ENSDARG00000011066,ENSDARG00000012019,ENSDARG00000070730,…
GO:MF	ligand-gated channel activity	GO:0022834	FALSE	1.26774e-07	6.89697	246	2824	47	37241	ENSDARG00000059993,ENSDARG00000070511,ENSDARG00000079586,ENSDARG00000052782,ENSDARG00000098856,ENSDARG00000086647,ENSDARG00000101368,ENSDARG00000027828,ENSDARG00000075058,ENSDARG00000074149,ENSDARG00000058985,ENSDARG00000020901,ENSDARG00000044161,ENSDARG00000070726,ENSDARG00000052764,ENSDARG00000034493,ENSDARG00000076127,ENSDARG00000090866,ENSDARG00000011066,ENSDARG00000012019,ENSDARG00000070730,…
GO:MF	heme binding	GO:0020037	FALSE	1.83637e-07	6.73604	194	2824	40	37241	ENSDARG00000045143,ENSDARG00000010276,ENSDARG00000045142,ENSDARG00000042978,ENSDARG00000089124,ENSDARG00000079305,ENSDARG00000115405,ENSDARG00000113599,ENSDARG00000004539,ENSDARG00000087390,ENSDARG00000098589,ENSDARG00000104593,ENSDARG00000027529,ENSDARG00000103456,ENSDARG00000098803,ENSDARG00000088330,ENSDARG00000101423,ENSDARG00000018283,ENSDARG00000089475,ENSDARG00000086790,ENSDARG00000090063,…
GO:MF	ribonucleotide binding	GO:0032553	FALSE	1.83637e-07	6.73604	2830	2824	296	37241	ENSDARG00000055723,ENSDARG00000100339,ENSDARG00000092362,ENSDARG00000029688,ENSDARG00000018856,ENSDARG00000021924,ENSDARG00000016623,ENSDARG00000099749,ENSDARG00000103846,ENSDARG00000013050,ENSDARG00000053467,ENSDARG00000031702,ENSDARG00000053544,ENSDARG00000102558,ENSDARG00000009484,ENSDARG00000099236,ENSDARG00000069951,ENSDARG00000104685,ENSDARG00000020602,ENSDARG00000016200,ENSDARG00000059001,…
GO:MF	purine ribonucleotide binding	GO:0032555	FALSE	2.35104e-07	6.62874	2815	2824	294	37241	ENSDARG00000055723,ENSDARG00000100339,ENSDARG00000092362,ENSDARG00000029688,ENSDARG00000018856,ENSDARG00000021924,ENSDARG00000016623,ENSDARG00000099749,ENSDARG00000103846,ENSDARG00000013050,ENSDARG00000053467,ENSDARG00000031702,ENSDARG00000053544,ENSDARG00000102558,ENSDARG00000009484,ENSDARG00000099236,ENSDARG00000069951,ENSDARG00000104685,ENSDARG00000020602,ENSDARG00000016200,ENSDARG00000059001,…
GO:MF	nucleoside phosphate binding	GO:1901265	FALSE	3.55852e-07	6.44873	3068	2824	315	37241	ENSDARG00000055723,ENSDARG00000100339,ENSDARG00000092362,ENSDARG00000029688,ENSDARG00000018856,ENSDARG00000021924,ENSDARG00000061634,ENSDARG00000016623,ENSDARG00000099749,ENSDARG00000103846,ENSDARG00000013050,ENSDARG00000053467,ENSDARG00000070061,ENSDARG00000031702,ENSDARG00000053544,ENSDARG00000102558,ENSDARG00000017034,ENSDARG00000009484,ENSDARG00000099236,ENSDARG00000069951,ENSDARG00000104685,…
GO:MF	nucleotide binding	GO:0000166	FALSE	3.55852e-07	6.44873	3068	2824	315	37241	ENSDARG00000055723,ENSDARG00000100339,ENSDARG00000092362,ENSDARG00000029688,ENSDARG00000018856,ENSDARG00000021924,ENSDARG00000061634,ENSDARG00000016623,ENSDARG00000099749,ENSDARG00000103846,ENSDARG00000013050,ENSDARG00000053467,ENSDARG00000070061,ENSDARG00000031702,ENSDARG00000053544,ENSDARG00000102558,ENSDARG00000017034,ENSDARG00000009484,ENSDARG00000099236,ENSDARG00000069951,ENSDARG00000104685,…
GO:MF	chloride transmembrane transporter activity	GO:0015108	FALSE	4.25098e-07	6.37151	119	2824	29	37241	ENSDARG00000039647,ENSDARG00000101363,ENSDARG00000079586,ENSDARG00000052782,ENSDARG00000075058,ENSDARG00000077327,ENSDARG00000055253,ENSDARG00000073756,ENSDARG00000062058,ENSDARG00000062084,ENSDARG00000022995,ENSDARG00000060439,ENSDARG00000071173,ENSDARG00000011066,ENSDARG00000012019,ENSDARG00000070730,ENSDARG00000052769,ENSDARG00000052982,ENSDARG00000023771,ENSDARG00000059763,ENSDARG00000068989,…
GO:MF	proton-transporting ATPase activity, rotational mechanism	GO:0046961	FALSE	5.0931e-07	6.29302	36	2824	15	37241	ENSDARG00000034534,ENSDARG00000105142,ENSDARG00000006370,ENSDARG00000030694,ENSDARG00000076318,ENSDARG00000043465,ENSDARG00000045543,ENSDARG00000035565,ENSDARG00000035880,ENSDARG00000069090,ENSDARG00000035538,ENSDARG00000015174,ENSDARG00000059057,ENSDARG00000031681,ENSDARG00000014085
GO:MF	pyrophosphate hydrolysis-driven proton transmembrane transporter activity	GO:0009678	FALSE	5.0931e-07	6.29302	36	2824	15	37241	ENSDARG00000034534,ENSDARG00000105142,ENSDARG00000006370,ENSDARG00000030694,ENSDARG00000076318,ENSDARG00000043465,ENSDARG00000045543,ENSDARG00000035565,ENSDARG00000035880,ENSDARG00000069090,ENSDARG00000035538,ENSDARG00000015174,ENSDARG00000059057,ENSDARG00000031681,ENSDARG00000014085
GO:MF	ATPase-coupled ion transmembrane transporter activity	GO:0042625	FALSE	5.0931e-07	6.29302	36	2824	15	37241	ENSDARG00000034534,ENSDARG00000105142,ENSDARG00000006370,ENSDARG00000030694,ENSDARG00000076318,ENSDARG00000043465,ENSDARG00000045543,ENSDARG00000035565,ENSDARG00000035880,ENSDARG00000069090,ENSDARG00000035538,ENSDARG00000015174,ENSDARG00000059057,ENSDARG00000031681,ENSDARG00000014085
GO:MF	ATPase activity, coupled to transmembrane movement of ions, rotational mechanism	GO:0044769	FALSE	5.0931e-07	6.29302	36	2824	15	37241	ENSDARG00000034534,ENSDARG00000105142,ENSDARG00000006370,ENSDARG00000030694,ENSDARG00000076318,ENSDARG00000043465,ENSDARG00000045543,ENSDARG00000035565,ENSDARG00000035880,ENSDARG00000069090,ENSDARG00000035538,ENSDARG00000015174,ENSDARG00000059057,ENSDARG00000031681,ENSDARG00000014085
GO:MF	purine nucleotide binding	GO:0017076	FALSE	8.58905e-07	6.06606	2938	2824	301	37241	ENSDARG00000055723,ENSDARG00000100339,ENSDARG00000092362,ENSDARG00000029688,ENSDARG00000018856,ENSDARG00000021924,ENSDARG00000016623,ENSDARG00000099749,ENSDARG00000103846,ENSDARG00000013050,ENSDARG00000053467,ENSDARG00000031702,ENSDARG00000053544,ENSDARG00000102558,ENSDARG00000009484,ENSDARG00000099236,ENSDARG00000069951,ENSDARG00000104685,ENSDARG00000019236,ENSDARG00000020602,ENSDARG00000016200,…
GO:MF	voltage-gated monoatomic cation channel activity	GO:0022843	FALSE	9.78137e-07	6.0096	191	2824	38	37241	ENSDARG00000038862,ENSDARG00000020609,ENSDARG00000062906,ENSDARG00000035861,ENSDARG00000068257,ENSDARG00000058985,ENSDARG00000074746,ENSDARG00000020450,ENSDARG00000061990,ENSDARG00000070626,ENSDARG00000102376,ENSDARG00000062174,ENSDARG00000078760,ENSDARG00000062565,ENSDARG00000040741,ENSDARG00000090866,ENSDARG00000075147,ENSDARG00000057468,ENSDARG00000070092,ENSDARG00000086248,ENSDARG00000069953,…
GO:MF	misfolded protein binding	GO:0051787	FALSE	1.09128e-06	5.96206	20	2824	11	37241	ENSDARG00000055723,ENSDARG00000092362,ENSDARG00000029688,ENSDARG00000021924,ENSDARG00000103846,ENSDARG00000010434,ENSDARG00000074727,ENSDARG00000055595,ENSDARG00000012381,ENSDARG00000017874,ENSDARG00000037403
GO:MF	amino acid transmembrane transporter activity	GO:0015171	FALSE	1.97875e-06	5.70361	80	2824	22	37241	ENSDARG00000000551,ENSDARG00000102453,ENSDARG00000039647,ENSDARG00000051730,ENSDARG00000020212,ENSDARG00000013749,ENSDARG00000020893,ENSDARG00000032465,ENSDARG00000059775,ENSDARG00000052138,ENSDARG00000061120,ENSDARG00000054343,ENSDARG00000037748,ENSDARG00000059805,ENSDARG00000057374,ENSDARG00000104431,ENSDARG00000036427,ENSDARG00000020278,ENSDARG00000063539,ENSDARG00000070717,ENSDARG00000001354,…
GO:MF	L-amino acid transmembrane transporter activity	GO:0015179	FALSE	2.23893e-06	5.64996	62	2824	19	37241	ENSDARG00000000551,ENSDARG00000102453,ENSDARG00000051730,ENSDARG00000020212,ENSDARG00000013749,ENSDARG00000020893,ENSDARG00000032465,ENSDARG00000059775,ENSDARG00000052138,ENSDARG00000061120,ENSDARG00000054343,ENSDARG00000037748,ENSDARG00000059805,ENSDARG00000104431,ENSDARG00000036427,ENSDARG00000020278,ENSDARG00000063539,ENSDARG00000070717,ENSDARG00000055226
GO:MF	monoatomic cation channel activity	GO:0005261	FALSE	2.6605e-06	5.57504	424	2824	64	37241	ENSDARG00000038862,ENSDARG00000020609,ENSDARG00000059993,ENSDARG00000070511,ENSDARG00000062906,ENSDARG00000035861,ENSDARG00000098856,ENSDARG00000034534,ENSDARG00000086647,ENSDARG00000101368,ENSDARG00000031956,ENSDARG00000068257,ENSDARG00000074149,ENSDARG00000076318,ENSDARG00000058985,ENSDARG00000074746,ENSDARG00000020450,ENSDARG00000061990,ENSDARG00000019753,ENSDARG00000070726,ENSDARG00000052764,…
GO:MF	GTPase activity	GO:0003924	FALSE	2.83906e-06	5.54683	462	2824	68	37241	ENSDARG00000100339,ENSDARG00000053467,ENSDARG00000009484,ENSDARG00000099236,ENSDARG00000069951,ENSDARG00000030547,ENSDARG00000016548,ENSDARG00000059404,ENSDARG00000016301,ENSDARG00000037997,ENSDARG00000073876,ENSDARG00000042529,ENSDARG00000039502,ENSDARG00000021309,ENSDARG00000038668,ENSDARG00000039522,ENSDARG00000070539,ENSDARG00000074210,ENSDARG00000007257,ENSDARG00000006553,ENSDARG00000114797,…
GO:MF	purine ribonucleoside triphosphate binding	GO:0035639	FALSE	2.89981e-06	5.53763	2762	2824	282	37241	ENSDARG00000055723,ENSDARG00000100339,ENSDARG00000092362,ENSDARG00000029688,ENSDARG00000018856,ENSDARG00000021924,ENSDARG00000016623,ENSDARG00000099749,ENSDARG00000103846,ENSDARG00000013050,ENSDARG00000053467,ENSDARG00000031702,ENSDARG00000053544,ENSDARG00000009484,ENSDARG00000099236,ENSDARG00000069951,ENSDARG00000104685,ENSDARG00000020602,ENSDARG00000016200,ENSDARG00000059001,ENSDARG00000101054,…
GO:MF	potassium channel activity	GO:0005267	FALSE	2.89981e-06	5.53763	168	2824	34	37241	ENSDARG00000038862,ENSDARG00000020609,ENSDARG00000070511,ENSDARG00000062906,ENSDARG00000035861,ENSDARG00000068257,ENSDARG00000058985,ENSDARG00000074746,ENSDARG00000061990,ENSDARG00000019753,ENSDARG00000062565,ENSDARG00000040741,ENSDARG00000090866,ENSDARG00000001712,ENSDARG00000075147,ENSDARG00000057468,ENSDARG00000070092,ENSDARG00000086248,ENSDARG00000069953,ENSDARG00000089060,ENSDARG00000077371,…
GO:MF	chloride channel activity	GO:0005254	FALSE	3.22049e-06	5.49208	76	2824	21	37241	ENSDARG00000101363,ENSDARG00000079586,ENSDARG00000052782,ENSDARG00000075058,ENSDARG00000077327,ENSDARG00000062084,ENSDARG00000022995,ENSDARG00000060439,ENSDARG00000011066,ENSDARG00000012019,ENSDARG00000070730,ENSDARG00000052769,ENSDARG00000052982,ENSDARG00000023771,ENSDARG00000059763,ENSDARG00000068989,ENSDARG00000059891,ENSDARG00000013389,ENSDARG00000058736,ENSDARG00000113737,ENSDARG00000094512
GO:MF	ligand-gated monoatomic anion channel activity	GO:0099095	FALSE	3.48434e-06	5.45788	22	2824	11	37241	ENSDARG00000079586,ENSDARG00000052782,ENSDARG00000075058,ENSDARG00000011066,ENSDARG00000012019,ENSDARG00000070730,ENSDARG00000052769,ENSDARG00000068989,ENSDARG00000013389,ENSDARG00000058736,ENSDARG00000113737
GO:MF	GABA-A receptor activity	GO:0004890	FALSE	4.76578e-06	5.32187	27	2824	12	37241	ENSDARG00000079586,ENSDARG00000075058,ENSDARG00000076127,ENSDARG00000070730,ENSDARG00000052982,ENSDARG00000023771,ENSDARG00000059763,ENSDARG00000068989,ENSDARG00000013389,ENSDARG00000058736,ENSDARG00000113737,ENSDARG00000094512
GO:MF	calmodulin binding	GO:0005516	FALSE	4.92696e-06	5.30742	112	2824	26	37241	ENSDARG00000099385,ENSDARG00000044526,ENSDARG00000043010,ENSDARG00000029019,ENSDARG00000098856,ENSDARG00000105039,ENSDARG00000110729,ENSDARG00000017446,ENSDARG00000035858,ENSDARG00000008788,ENSDARG00000019753,ENSDARG00000014273,ENSDARG00000060010,ENSDARG00000005372,ENSDARG00000053617,ENSDARG00000055678,ENSDARG00000079777,ENSDARG00000074521,ENSDARG00000069498,ENSDARG00000100089,ENSDARG00000030604,…
GO:MF	inhibitory extracellular ligand-gated monoatomic ion channel activity	GO:0005237	FALSE	6.69362e-06	5.17434	19	2824	10	37241	ENSDARG00000052782,ENSDARG00000075058,ENSDARG00000011066,ENSDARG00000012019,ENSDARG00000070730,ENSDARG00000052769,ENSDARG00000068989,ENSDARG00000013389,ENSDARG00000058736,ENSDARG00000113737
GO:MF	hormone activity	GO:0005179	FALSE	9.07863e-06	5.04198	153	2824	31	37241	ENSDARG00000086665,ENSDARG00000015263,ENSDARG00000105529,ENSDARG00000027740,ENSDARG00000043460,ENSDARG00000069027,ENSDARG00000027657,ENSDARG00000014927,ENSDARG00000078247,ENSDARG00000056590,ENSDARG00000079296,ENSDARG00000058476,ENSDARG00000036222,ENSDARG00000087241,ENSDARG00000076978,ENSDARG00000070780,ENSDARG00000058631,ENSDARG00000006868,ENSDARG00000070142,ENSDARG00000091085,ENSDARG00000031649,…
GO:MF	voltage-gated potassium channel activity	GO:0005249	FALSE	9.37862e-06	5.02786	138	2824	29	37241	ENSDARG00000038862,ENSDARG00000020609,ENSDARG00000062906,ENSDARG00000035861,ENSDARG00000068257,ENSDARG00000058985,ENSDARG00000074746,ENSDARG00000061990,ENSDARG00000062565,ENSDARG00000040741,ENSDARG00000090866,ENSDARG00000075147,ENSDARG00000057468,ENSDARG00000070092,ENSDARG00000086248,ENSDARG00000069953,ENSDARG00000089060,ENSDARG00000035961,ENSDARG00000031438,ENSDARG00000006891,ENSDARG00000027285,…
GO:MF	monoatomic anion channel activity	GO:0005253	FALSE	1.17539e-05	4.92982	82	2824	21	37241	ENSDARG00000101363,ENSDARG00000079586,ENSDARG00000052782,ENSDARG00000075058,ENSDARG00000077327,ENSDARG00000062084,ENSDARG00000022995,ENSDARG00000060439,ENSDARG00000011066,ENSDARG00000012019,ENSDARG00000070730,ENSDARG00000052769,ENSDARG00000052982,ENSDARG00000023771,ENSDARG00000059763,ENSDARG00000068989,ENSDARG00000059891,ENSDARG00000013389,ENSDARG00000058736,ENSDARG00000113737,ENSDARG00000094512
GO:MF	neutral L-amino acid transmembrane transporter activity	GO:0015175	FALSE	1.47891e-05	4.83006	40	2824	14	37241	ENSDARG00000000551,ENSDARG00000102453,ENSDARG00000051730,ENSDARG00000020212,ENSDARG00000032465,ENSDARG00000059775,ENSDARG00000052138,ENSDARG00000061120,ENSDARG00000054343,ENSDARG00000037748,ENSDARG00000059805,ENSDARG00000057374,ENSDARG00000104431,ENSDARG00000036427
GO:MF	voltage-gated monoatomic ion channel activity	GO:0005244	FALSE	1.69162e-05	4.7717	240	2824	41	37241	ENSDARG00000038862,ENSDARG00000020609,ENSDARG00000062906,ENSDARG00000035861,ENSDARG00000027828,ENSDARG00000068257,ENSDARG00000058985,ENSDARG00000074746,ENSDARG00000020450,ENSDARG00000061990,ENSDARG00000070626,ENSDARG00000102376,ENSDARG00000062174,ENSDARG00000062084,ENSDARG00000060439,ENSDARG00000078760,ENSDARG00000062565,ENSDARG00000040741,ENSDARG00000090866,ENSDARG00000075147,ENSDARG00000057468,…
GO:MF	iron ion binding	GO:0005506	FALSE	1.7725e-05	4.75141	232	2824	40	37241	ENSDARG00000071082,ENSDARG00000032553,ENSDARG00000031776,ENSDARG00000042978,ENSDARG00000076221,ENSDARG00000089124,ENSDARG00000094210,ENSDARG00000015551,ENSDARG00000010085,ENSDARG00000116586,ENSDARG00000104593,ENSDARG00000103456,ENSDARG00000098803,ENSDARG00000099389,ENSDARG00000088330,ENSDARG00000101423,ENSDARG00000089475,ENSDARG00000090063,ENSDARG00000103277,ENSDARG00000030265,ENSDARG00000042956,…
GO:MF	transmitter-gated monoatomic ion channel activity	GO:0022824	FALSE	1.96741e-05	4.70611	128	2824	27	37241	ENSDARG00000070511,ENSDARG00000079586,ENSDARG00000052782,ENSDARG00000086647,ENSDARG00000027828,ENSDARG00000075058,ENSDARG00000044161,ENSDARG00000052764,ENSDARG00000034493,ENSDARG00000011066,ENSDARG00000012019,ENSDARG00000070730,ENSDARG00000052769,ENSDARG00000052982,ENSDARG00000037498,ENSDARG00000023771,ENSDARG00000059763,ENSDARG00000068989,ENSDARG00000059368,ENSDARG00000075802,ENSDARG00000013389,…
GO:MF	transmitter-gated channel activity	GO:0022835	FALSE	1.96741e-05	4.70611	128	2824	27	37241	ENSDARG00000070511,ENSDARG00000079586,ENSDARG00000052782,ENSDARG00000086647,ENSDARG00000027828,ENSDARG00000075058,ENSDARG00000044161,ENSDARG00000052764,ENSDARG00000034493,ENSDARG00000011066,ENSDARG00000012019,ENSDARG00000070730,ENSDARG00000052769,ENSDARG00000052982,ENSDARG00000037498,ENSDARG00000023771,ENSDARG00000059763,ENSDARG00000068989,ENSDARG00000059368,ENSDARG00000075802,ENSDARG00000013389,…
GO:MF	voltage-gated channel activity	GO:0022832	FALSE	2.49066e-05	4.60368	244	2824	41	37241	ENSDARG00000038862,ENSDARG00000020609,ENSDARG00000062906,ENSDARG00000035861,ENSDARG00000027828,ENSDARG00000068257,ENSDARG00000058985,ENSDARG00000074746,ENSDARG00000020450,ENSDARG00000061990,ENSDARG00000070626,ENSDARG00000102376,ENSDARG00000062174,ENSDARG00000062084,ENSDARG00000060439,ENSDARG00000078760,ENSDARG00000062565,ENSDARG00000040741,ENSDARG00000090866,ENSDARG00000075147,ENSDARG00000057468,…
GO:MF	GABA-gated chloride ion channel activity	GO:0022851	FALSE	2.70384e-05	4.56802	10	2824	7	37241	ENSDARG00000079586,ENSDARG00000075058,ENSDARG00000070730,ENSDARG00000068989,ENSDARG00000013389,ENSDARG00000058736,ENSDARG00000113737
GO:MF	enzyme regulator activity	GO:0030234	FALSE	2.85083e-05	4.54503	984	2824	116	37241	ENSDARG00000069135,ENSDARG00000075261,ENSDARG00000038424,ENSDARG00000026611,ENSDARG00000055837,ENSDARG00000025428,ENSDARG00000069293,ENSDARG00000030758,ENSDARG00000100747,ENSDARG00000071011,ENSDARG00000078671,ENSDARG00000061746,ENSDARG00000015065,ENSDARG00000103978,ENSDARG00000026764,ENSDARG00000021896,ENSDARG00000038524,ENSDARG00000037158,ENSDARG00000054186,ENSDARG00000044251,ENSDARG00000076742,…
GO:MF	vitamin binding	GO:0019842	FALSE	3.06346e-05	4.51379	116	2824	25	37241	ENSDARG00000071082,ENSDARG00000032553,ENSDARG00000016733,ENSDARG00000091996,ENSDARG00000021059,ENSDARG00000010085,ENSDARG00000015537,ENSDARG00000036481,ENSDARG00000006019,ENSDARG00000038643,ENSDARG00000055642,ENSDARG00000027419,ENSDARG00000070487,ENSDARG00000052775,ENSDARG00000006031,ENSDARG00000079249,ENSDARG00000070666,ENSDARG00000059746,ENSDARG00000059163,ENSDARG00000101886,ENSDARG00000035544,…
GO:MF	GABA receptor activity	GO:0016917	FALSE	3.52438e-05	4.45292	32	2824	12	37241	ENSDARG00000079586,ENSDARG00000075058,ENSDARG00000076127,ENSDARG00000070730,ENSDARG00000052982,ENSDARG00000023771,ENSDARG00000059763,ENSDARG00000068989,ENSDARG00000013389,ENSDARG00000058736,ENSDARG00000113737,ENSDARG00000094512
GO:MF	molecular function activator activity	GO:0140677	FALSE	3.80962e-05	4.41912	1108	2824	127	37241	ENSDARG00000086665,ENSDARG00000015263,ENSDARG00000075045,ENSDARG00000105529,ENSDARG00000075121,ENSDARG00000055837,ENSDARG00000018817,ENSDARG00000030758,ENSDARG00000100747,ENSDARG00000071011,ENSDARG00000078671,ENSDARG00000098700,ENSDARG00000027740,ENSDARG00000103542,ENSDARG00000061746,ENSDARG00000042837,ENSDARG00000043460,ENSDARG00000103978,ENSDARG00000021896,ENSDARG00000069027,ENSDARG00000027657,…
GO:MF	extracellular ligand-gated monoatomic ion channel activity	GO:0005230	FALSE	4.15647e-05	4.38128	157	2824	30	37241	ENSDARG00000070511,ENSDARG00000079586,ENSDARG00000052782,ENSDARG00000086647,ENSDARG00000027828,ENSDARG00000075058,ENSDARG00000020901,ENSDARG00000044161,ENSDARG00000052764,ENSDARG00000034493,ENSDARG00000076127,ENSDARG00000011066,ENSDARG00000012019,ENSDARG00000070730,ENSDARG00000052769,ENSDARG00000052982,ENSDARG00000037498,ENSDARG00000023771,ENSDARG00000059763,ENSDARG00000068989,ENSDARG00000059368,…
GO:MF	ATP-dependent activity	GO:0140657	FALSE	4.29358e-05	4.36718	712	2824	89	37241	ENSDARG00000055723,ENSDARG00000092362,ENSDARG00000029688,ENSDARG00000021924,ENSDARG00000103846,ENSDARG00000013050,ENSDARG00000053544,ENSDARG00000007654,ENSDARG00000060978,ENSDARG00000019856,ENSDARG00000056160,ENSDARG00000079651,ENSDARG00000060687,ENSDARG00000104139,ENSDARG00000013670,ENSDARG00000043474,ENSDARG00000003570,ENSDARG00000015829,ENSDARG00000034534,ENSDARG00000105142,ENSDARG00000006370,…
GO:MF	ligase activity	GO:0016874	FALSE	7.43465e-05	4.12874	178	2824	32	37241	ENSDARG00000013250,ENSDARG00000060494,ENSDARG00000044575,ENSDARG00000007955,ENSDARG00000061100,ENSDARG00000042221,ENSDARG00000003693,ENSDARG00000034534,ENSDARG00000016375,ENSDARG00000035913,ENSDARG00000055172,ENSDARG00000054530,ENSDARG00000036164,ENSDARG00000101047,ENSDARG00000059070,ENSDARG00000008237,ENSDARG00000076318,ENSDARG00000016864,ENSDARG00000019280,ENSDARG00000098825,ENSDARG00000069142,…
GO:MF	P-type ion transporter activity	GO:0015662	FALSE	7.49646e-05	4.12514	29	2824	11	37241	ENSDARG00000060978,ENSDARG00000019856,ENSDARG00000104139,ENSDARG00000043474,ENSDARG00000030694,ENSDARG00000005122,ENSDARG00000040252,ENSDARG00000039131,ENSDARG00000029439,ENSDARG00000018259,ENSDARG00000063433
GO:MF	calmodulin-dependent protein kinase activity	GO:0004683	TRUE	7.49646e-05	4.12514	29	2824	11	37241	ENSDARG00000044526,ENSDARG00000043010,ENSDARG00000017446,ENSDARG00000008788,ENSDARG00000014273,ENSDARG00000005372,ENSDARG00000053617,ENSDARG00000069498,ENSDARG00000100089,ENSDARG00000030604,ENSDARG00000015164
GO:MF	signaling receptor binding	GO:0005102	FALSE	7.49646e-05	4.12514	1049	2824	120	37241	ENSDARG00000086665,ENSDARG00000015263,ENSDARG00000075045,ENSDARG00000105529,ENSDARG00000103308,ENSDARG00000075121,ENSDARG00000055837,ENSDARG00000018817,ENSDARG00000056511,ENSDARG00000101759,ENSDARG00000077138,ENSDARG00000098700,ENSDARG00000027740,ENSDARG00000103542,ENSDARG00000042529,ENSDARG00000043460,ENSDARG00000018787,ENSDARG00000098475,ENSDARG00000014490,ENSDARG00000069027,ENSDARG00000027657,…
GO:MF	guanyl nucleotide binding	GO:0019001	FALSE	7.49646e-05	4.12514	723	2824	89	37241	ENSDARG00000100339,ENSDARG00000053467,ENSDARG00000031702,ENSDARG00000102558,ENSDARG00000009484,ENSDARG00000099236,ENSDARG00000069951,ENSDARG00000030547,ENSDARG00000016548,ENSDARG00000059404,ENSDARG00000016301,ENSDARG00000037997,ENSDARG00000073876,ENSDARG00000042529,ENSDARG00000039502,ENSDARG00000021309,ENSDARG00000038668,ENSDARG00000042708,ENSDARG00000101368,ENSDARG00000045014,ENSDARG00000039522,…
GO:MF	oxygen binding	GO:0019825	FALSE	7.49646e-05	4.12514	29	2824	11	37241	ENSDARG00000045143,ENSDARG00000045142,ENSDARG00000089124,ENSDARG00000079305,ENSDARG00000115405,ENSDARG00000113599,ENSDARG00000087390,ENSDARG00000088330,ENSDARG00000089475,ENSDARG00000099371,ENSDARG00000031952
GO:MF	structural constituent of cytoskeleton	GO:0005200	TRUE	7.89435e-05	4.10268	65	2824	17	37241	ENSDARG00000053248,ENSDARG00000016301,ENSDARG00000037997,ENSDARG00000043697,ENSDARG00000011862,ENSDARG00000042708,ENSDARG00000045014,ENSDARG00000039522,ENSDARG00000057568,ENSDARG00000055216,ENSDARG00000057881,ENSDARG00000012426,ENSDARG00000104436,ENSDARG00000021351,ENSDARG00000012281,ENSDARG00000010008,ENSDARG00000013415
GO:MF	guanyl ribonucleotide binding	GO:0032561	FALSE	7.97274e-05	4.09839	704	2824	87	37241	ENSDARG00000100339,ENSDARG00000053467,ENSDARG00000031702,ENSDARG00000102558,ENSDARG00000009484,ENSDARG00000099236,ENSDARG00000069951,ENSDARG00000030547,ENSDARG00000016548,ENSDARG00000059404,ENSDARG00000016301,ENSDARG00000037997,ENSDARG00000073876,ENSDARG00000042529,ENSDARG00000039502,ENSDARG00000021309,ENSDARG00000038668,ENSDARG00000042708,ENSDARG00000101368,ENSDARG00000045014,ENSDARG00000039522,…
GO:MF	channel regulator activity	GO:0016247	FALSE	8.23973e-05	4.08409	86	2824	20	37241	ENSDARG00000105003,ENSDARG00000097110,ENSDARG00000020450,ENSDARG00000028485,ENSDARG00000099117,ENSDARG00000070626,ENSDARG00000027957,ENSDARG00000035056,ENSDARG00000034808,ENSDARG00000017880,ENSDARG00000040741,ENSDARG00000100971,ENSDARG00000075147,ENSDARG00000099014,ENSDARG00000115540,ENSDARG00000008866,ENSDARG00000002576,ENSDARG00000029112,ENSDARG00000105631,ENSDARG00000101713
GO:MF	proton transmembrane transporter activity	GO:0015078	FALSE	8.23973e-05	4.08409	86	2824	20	37241	ENSDARG00000004302,ENSDARG00000076754,ENSDARG00000034534,ENSDARG00000105142,ENSDARG00000006370,ENSDARG00000030694,ENSDARG00000076318,ENSDARG00000043465,ENSDARG00000058498,ENSDARG00000045543,ENSDARG00000035565,ENSDARG00000035880,ENSDARG00000069090,ENSDARG00000035538,ENSDARG00000015174,ENSDARG00000040338,ENSDARG00000059057,ENSDARG00000089853,ENSDARG00000031681,ENSDARG00000014085
GO:MF	oxidoreductase activity, acting on peroxide as acceptor	GO:0016684	FALSE	9.44621e-05	4.02474	53	2824	15	37241	ENSDARG00000058734,ENSDARG00000045143,ENSDARG00000010276,ENSDARG00000070012,ENSDARG00000089124,ENSDARG00000079305,ENSDARG00000115405,ENSDARG00000033364,ENSDARG00000043342,ENSDARG00000004539,ENSDARG00000087390,ENSDARG00000068478,ENSDARG00000088330,ENSDARG00000089475,ENSDARG00000091511
GO:MF	neurotransmitter receptor activity involved in regulation of postsynaptic membrane potential	GO:0099529	FALSE	9.63413e-05	4.01619	87	2824	20	37241	ENSDARG00000070511,ENSDARG00000079586,ENSDARG00000052782,ENSDARG00000086647,ENSDARG00000075058,ENSDARG00000052764,ENSDARG00000011066,ENSDARG00000070730,ENSDARG00000052769,ENSDARG00000052982,ENSDARG00000023771,ENSDARG00000059763,ENSDARG00000068989,ENSDARG00000013389,ENSDARG00000101449,ENSDARG00000058736,ENSDARG00000055559,ENSDARG00000113737,ENSDARG00000074583,ENSDARG00000094512
GO:MF	transmitter-gated monoatomic ion channel activity involved in regulation of postsynaptic membrane potential	GO:1904315	FALSE	9.63413e-05	4.01619	87	2824	20	37241	ENSDARG00000070511,ENSDARG00000079586,ENSDARG00000052782,ENSDARG00000086647,ENSDARG00000075058,ENSDARG00000052764,ENSDARG00000011066,ENSDARG00000070730,ENSDARG00000052769,ENSDARG00000052982,ENSDARG00000023771,ENSDARG00000059763,ENSDARG00000068989,ENSDARG00000013389,ENSDARG00000101449,ENSDARG00000058736,ENSDARG00000055559,ENSDARG00000113737,ENSDARG00000074583,ENSDARG00000094512
GO:MF	lipid binding	GO:0008289	FALSE	0.000110055	3.95839	538	2824	70	37241	ENSDARG00000016623,ENSDARG00000105424,ENSDARG00000044566,ENSDARG00000078057,ENSDARG00000003994,ENSDARG00000030449,ENSDARG00000053487,ENSDARG00000007753,ENSDARG00000015931,ENSDARG00000056498,ENSDARG00000040295,ENSDARG00000037057,ENSDARG00000023600,ENSDARG00000012981,ENSDARG00000056462,ENSDARG00000017180,ENSDARG00000103251,ENSDARG00000030872,ENSDARG00000101095,ENSDARG00000060345,ENSDARG00000020442,…
GO:MF	antioxidant activity	GO:0016209	FALSE	0.000113199	3.94616	67	2824	17	37241	ENSDARG00000058734,ENSDARG00000045143,ENSDARG00000010276,ENSDARG00000019236,ENSDARG00000089124,ENSDARG00000079305,ENSDARG00000115405,ENSDARG00000033285,ENSDARG00000033364,ENSDARG00000043342,ENSDARG00000004539,ENSDARG00000087390,ENSDARG00000068478,ENSDARG00000088330,ENSDARG00000089475,ENSDARG00000057378,ENSDARG00000091511
GO:MF	symporter activity	GO:0015293	FALSE	0.000117124	3.93136	126	2824	25	37241	ENSDARG00000000551,ENSDARG00000102453,ENSDARG00000039647,ENSDARG00000010641,ENSDARG00000004302,ENSDARG00000020212,ENSDARG00000071235,ENSDARG00000055253,ENSDARG00000032465,ENSDARG00000013730,ENSDARG00000073756,ENSDARG00000052138,ENSDARG00000062058,ENSDARG00000035909,ENSDARG00000032010,ENSDARG00000071173,ENSDARG00000027424,ENSDARG00000056719,ENSDARG00000060796,ENSDARG00000104431,ENSDARG00000061908,…
GO:MF	oxygen carrier activity	GO:0005344	FALSE	0.000119433	3.92288	16	2824	8	37241	ENSDARG00000045143,ENSDARG00000089124,ENSDARG00000079305,ENSDARG00000115405,ENSDARG00000087390,ENSDARG00000088330,ENSDARG00000089475,ENSDARG00000099371
GO:MF	catalytic activity, acting on a tRNA	GO:0140101	FALSE	0.000129361	3.8882	119	2824	24	37241	ENSDARG00000013250,ENSDARG00000060494,ENSDARG00000044575,ENSDARG00000007955,ENSDARG00000061100,ENSDARG00000003693,ENSDARG00000035913,ENSDARG00000055172,ENSDARG00000054530,ENSDARG00000036164,ENSDARG00000102636,ENSDARG00000059070,ENSDARG00000008237,ENSDARG00000016864,ENSDARG00000019280,ENSDARG00000098825,ENSDARG00000098206,ENSDARG00000069142,ENSDARG00000034396,ENSDARG00000010316,ENSDARG00000104659,…
GO:MF	lyase activity	GO:0016829	FALSE	0.00014839	3.82859	194	2824	33	37241	ENSDARG00000007377,ENSDARG00000076225,ENSDARG00000026820,ENSDARG00000015537,ENSDARG00000005085,ENSDARG00000062788,ENSDARG00000019498,ENSDARG00000027419,ENSDARG00000036282,ENSDARG00000057661,ENSDARG00000053684,ENSDARG00000052644,ENSDARG00000092285,ENSDARG00000086790,ENSDARG00000025504,ENSDARG00000025012,ENSDARG00000039098,ENSDARG00000014287,ENSDARG00000031783,ENSDARG00000101886,ENSDARG00000058392,…
GO:MF	acidic amino acid transmembrane transporter activity	GO:0015172	FALSE	0.00015034	3.82293	21	2824	9	37241	ENSDARG00000000551,ENSDARG00000102453,ENSDARG00000020212,ENSDARG00000013749,ENSDARG00000020893,ENSDARG00000032465,ENSDARG00000052138,ENSDARG00000104431,ENSDARG00000070717
GO:MF	peroxidase activity	GO:0004601	FALSE	0.000153499	3.81389	49	2824	14	37241	ENSDARG00000058734,ENSDARG00000045143,ENSDARG00000010276,ENSDARG00000089124,ENSDARG00000079305,ENSDARG00000115405,ENSDARG00000033364,ENSDARG00000043342,ENSDARG00000004539,ENSDARG00000087390,ENSDARG00000068478,ENSDARG00000088330,ENSDARG00000089475,ENSDARG00000091511
GO:MF	organic anion transmembrane transporter activity	GO:0008514	FALSE	0.000153499	3.81389	186	2824	32	37241	ENSDARG00000000551,ENSDARG00000045051,ENSDARG00000102453,ENSDARG00000039647,ENSDARG00000012881,ENSDARG00000051730,ENSDARG00000020212,ENSDARG00000013749,ENSDARG00000020893,ENSDARG00000032465,ENSDARG00000013730,ENSDARG00000059775,ENSDARG00000052138,ENSDARG00000061120,ENSDARG00000014031,ENSDARG00000054343,ENSDARG00000037748,ENSDARG00000027355,ENSDARG00000059805,ENSDARG00000057374,ENSDARG00000098258,…
GO:MF	secondary active transmembrane transporter activity	GO:0015291	FALSE	0.00015751	3.80269	221	2824	36	37241	ENSDARG00000000551,ENSDARG00000102453,ENSDARG00000039647,ENSDARG00000012881,ENSDARG00000010641,ENSDARG00000004302,ENSDARG00000020212,ENSDARG00000076754,ENSDARG00000028173,ENSDARG00000071235,ENSDARG00000055253,ENSDARG00000073952,ENSDARG00000032465,ENSDARG00000015531,ENSDARG00000013730,ENSDARG00000073756,ENSDARG00000052138,ENSDARG00000062058,ENSDARG00000058498,ENSDARG00000035909,ENSDARG00000032010,…
GO:MF	benzodiazepine receptor activity	GO:0008503	FALSE	0.000181401	3.74136	9	2824	6	37241	ENSDARG00000075058,ENSDARG00000070730,ENSDARG00000068989,ENSDARG00000013389,ENSDARG00000058736,ENSDARG00000113737
GO:MF	amide transmembrane transporter activity	GO:0042887	FALSE	0.000204519	3.68927	38	2824	12	37241	ENSDARG00000102453,ENSDARG00000020212,ENSDARG00000013749,ENSDARG00000051914,ENSDARG00000020893,ENSDARG00000032465,ENSDARG00000056200,ENSDARG00000052138,ENSDARG00000045141,ENSDARG00000003808,ENSDARG00000104431,ENSDARG00000070717
GO:MF	ATP-dependent protein folding chaperone	GO:0140662	FALSE	0.000241481	3.61712	51	2824	14	37241	ENSDARG00000055723,ENSDARG00000092362,ENSDARG00000029688,ENSDARG00000021924,ENSDARG00000103846,ENSDARG00000053544,ENSDARG00000056160,ENSDARG00000013670,ENSDARG00000003570,ENSDARG00000012381,ENSDARG00000056210,ENSDARG00000067796,ENSDARG00000019874,ENSDARG00000037403
GO:MF	carbon-carbon lyase activity	GO:0016830	FALSE	0.000241481	3.61712	51	2824	14	37241	ENSDARG00000007377,ENSDARG00000076225,ENSDARG00000015537,ENSDARG00000062788,ENSDARG00000019498,ENSDARG00000027419,ENSDARG00000057661,ENSDARG00000053684,ENSDARG00000101886,ENSDARG00000012215,ENSDARG00000052462,ENSDARG00000043856,ENSDARG00000011890,ENSDARG00000055370
GO:MF	P-type transmembrane transporter activity	GO:0140358	FALSE	0.000253682	3.59571	33	2824	11	37241	ENSDARG00000060978,ENSDARG00000019856,ENSDARG00000104139,ENSDARG00000043474,ENSDARG00000030694,ENSDARG00000005122,ENSDARG00000040252,ENSDARG00000039131,ENSDARG00000029439,ENSDARG00000018259,ENSDARG00000063433
GO:MF	syntaxin binding	GO:0019905	FALSE	0.000263248	3.57963	58	2824	15	37241	ENSDARG00000031283,ENSDARG00000020609,ENSDARG00000003994,ENSDARG00000018997,ENSDARG00000070972,ENSDARG00000060112,ENSDARG00000001994,ENSDARG00000043012,ENSDARG00000020594,ENSDARG00000061918,ENSDARG00000002656,ENSDARG00000045750,ENSDARG00000070161,ENSDARG00000111920,ENSDARG00000069101
GO:MF	protein folding chaperone	GO:0044183	FALSE	0.000325496	3.48745	59	2824	15	37241	ENSDARG00000055723,ENSDARG00000092362,ENSDARG00000029688,ENSDARG00000021924,ENSDARG00000103846,ENSDARG00000053544,ENSDARG00000056160,ENSDARG00000013670,ENSDARG00000003570,ENSDARG00000012381,ENSDARG00000056210,ENSDARG00000025554,ENSDARG00000067796,ENSDARG00000019874,ENSDARG00000037403
GO:MF	haptoglobin binding	GO:0031720	FALSE	0.000399378	3.39862	14	2824	7	37241	ENSDARG00000045143,ENSDARG00000089124,ENSDARG00000079305,ENSDARG00000115405,ENSDARG00000087390,ENSDARG00000088330,ENSDARG00000089475
GO:MF	sulfur compound binding	GO:1901681	FALSE	0.0004695	3.32836	113	2824	22	37241	ENSDARG00000031776,ENSDARG00000076221,ENSDARG00000094210,ENSDARG00000015551,ENSDARG00000116586,ENSDARG00000103542,ENSDARG00000103775,ENSDARG00000074216,ENSDARG00000037057,ENSDARG00000055543,ENSDARG00000006019,ENSDARG00000034700,ENSDARG00000090035,ENSDARG00000031044,ENSDARG00000026369,ENSDARG00000079249,ENSDARG00000042934,ENSDARG00000062797,ENSDARG00000102777,ENSDARG00000074839,ENSDARG00000059824,…
GO:MF	L-glutamate transmembrane transporter activity	GO:0005313	FALSE	0.000492269	3.3078	19	2824	8	37241	ENSDARG00000102453,ENSDARG00000020212,ENSDARG00000013749,ENSDARG00000020893,ENSDARG00000032465,ENSDARG00000052138,ENSDARG00000104431,ENSDARG00000070717
GO:MF	adenyl ribonucleotide binding	GO:0032559	FALSE	0.000578549	3.23766	2128	2824	210	37241	ENSDARG00000055723,ENSDARG00000092362,ENSDARG00000029688,ENSDARG00000018856,ENSDARG00000021924,ENSDARG00000016623,ENSDARG00000099749,ENSDARG00000103846,ENSDARG00000013050,ENSDARG00000031702,ENSDARG00000053544,ENSDARG00000104685,ENSDARG00000020602,ENSDARG00000016200,ENSDARG00000059001,ENSDARG00000101054,ENSDARG00000007654,ENSDARG00000013250,ENSDARG00000060494,ENSDARG00000045945,ENSDARG00000060978,…
GO:MF	ATPase binding	GO:0051117	FALSE	0.000583489	3.23397	7	2824	5	37241	ENSDARG00000105142,ENSDARG00000035565,ENSDARG00000020679,ENSDARG00000035538,ENSDARG00000015174
GO:MF	molecular carrier activity	GO:0140104	FALSE	0.000699963	3.15492	56	2824	14	37241	ENSDARG00000063229,ENSDARG00000045143,ENSDARG00000089124,ENSDARG00000079305,ENSDARG00000115405,ENSDARG00000087390,ENSDARG00000096616,ENSDARG00000088567,ENSDARG00000088330,ENSDARG00000089475,ENSDARG00000078041,ENSDARG00000041217,ENSDARG00000099371,ENSDARG00000038066
GO:MF	ion channel regulator activity	GO:0099106	FALSE	0.000774064	3.11122	78	2824	17	37241	ENSDARG00000105003,ENSDARG00000097110,ENSDARG00000028485,ENSDARG00000099117,ENSDARG00000027957,ENSDARG00000035056,ENSDARG00000034808,ENSDARG00000017880,ENSDARG00000040741,ENSDARG00000100971,ENSDARG00000075147,ENSDARG00000099014,ENSDARG00000008866,ENSDARG00000002576,ENSDARG00000029112,ENSDARG00000105631,ENSDARG00000101713
GO:MF	ATP hydrolysis activity	GO:0016887	FALSE	0.000818113	3.08719	296	2824	42	37241	ENSDARG00000055723,ENSDARG00000092362,ENSDARG00000029688,ENSDARG00000021924,ENSDARG00000103846,ENSDARG00000007654,ENSDARG00000060978,ENSDARG00000019856,ENSDARG00000079651,ENSDARG00000060687,ENSDARG00000104139,ENSDARG00000043474,ENSDARG00000003570,ENSDARG00000105083,ENSDARG00000053026,ENSDARG00000043561,ENSDARG00000031795,ENSDARG00000005122,ENSDARG00000079500,ENSDARG00000056200,ENSDARG00000038991,…
GO:MF	GTP binding	GO:0005525	FALSE	0.00082491	3.08359	681	2824	80	37241	ENSDARG00000100339,ENSDARG00000053467,ENSDARG00000009484,ENSDARG00000099236,ENSDARG00000069951,ENSDARG00000030547,ENSDARG00000016548,ENSDARG00000059404,ENSDARG00000016301,ENSDARG00000037997,ENSDARG00000073876,ENSDARG00000042529,ENSDARG00000039502,ENSDARG00000021309,ENSDARG00000038668,ENSDARG00000042708,ENSDARG00000045014,ENSDARG00000039522,ENSDARG00000070539,ENSDARG00000074210,ENSDARG00000007257,…
GO:MF	carboxylic acid transmembrane transporter activity	GO:0046943	FALSE	0.000879012	3.05601	143	2824	25	37241	ENSDARG00000000551,ENSDARG00000045051,ENSDARG00000102453,ENSDARG00000039647,ENSDARG00000051730,ENSDARG00000020212,ENSDARG00000013749,ENSDARG00000020893,ENSDARG00000032465,ENSDARG00000059775,ENSDARG00000052138,ENSDARG00000061120,ENSDARG00000054343,ENSDARG00000037748,ENSDARG00000059805,ENSDARG00000057374,ENSDARG00000098258,ENSDARG00000104431,ENSDARG00000036427,ENSDARG00000020278,ENSDARG00000063539,…
GO:MF	glutamate receptor activity	GO:0008066	FALSE	0.00100069	2.9997	65	2824	15	37241	ENSDARG00000070511,ENSDARG00000040156,ENSDARG00000027828,ENSDARG00000026796,ENSDARG00000044161,ENSDARG00000076508,ENSDARG00000034493,ENSDARG00000004445,ENSDARG00000077654,ENSDARG00000007195,ENSDARG00000037498,ENSDARG00000059368,ENSDARG00000075802,ENSDARG00000101449,ENSDARG00000074583
GO:MF	organic acid transmembrane transporter activity	GO:0005342	FALSE	0.00109139	2.96202	145	2824	25	37241	ENSDARG00000000551,ENSDARG00000045051,ENSDARG00000102453,ENSDARG00000039647,ENSDARG00000051730,ENSDARG00000020212,ENSDARG00000013749,ENSDARG00000020893,ENSDARG00000032465,ENSDARG00000059775,ENSDARG00000052138,ENSDARG00000061120,ENSDARG00000054343,ENSDARG00000037748,ENSDARG00000059805,ENSDARG00000057374,ENSDARG00000098258,ENSDARG00000104431,ENSDARG00000036427,ENSDARG00000020278,ENSDARG00000063539,…
GO:MF	organic acid binding	GO:0043177	FALSE	0.00135894	2.8668	130	2824	23	37241	ENSDARG00000071082,ENSDARG00000032553,ENSDARG00000045143,ENSDARG00000044566,ENSDARG00000070012,ENSDARG00000089124,ENSDARG00000030449,ENSDARG00000079305,ENSDARG00000115405,ENSDARG00000010085,ENSDARG00000052782,ENSDARG00000087390,ENSDARG00000088330,ENSDARG00000069142,ENSDARG00000089475,ENSDARG00000059746,ENSDARG00000006427,ENSDARG00000011066,ENSDARG00000012019,ENSDARG00000059163,ENSDARG00000052769,…
GO:MF	ATP binding	GO:0005524	FALSE	0.00138127	2.85972	2093	2824	204	37241	ENSDARG00000055723,ENSDARG00000092362,ENSDARG00000029688,ENSDARG00000018856,ENSDARG00000021924,ENSDARG00000016623,ENSDARG00000099749,ENSDARG00000103846,ENSDARG00000013050,ENSDARG00000031702,ENSDARG00000053544,ENSDARG00000104685,ENSDARG00000020602,ENSDARG00000016200,ENSDARG00000059001,ENSDARG00000101054,ENSDARG00000007654,ENSDARG00000013250,ENSDARG00000060494,ENSDARG00000045945,ENSDARG00000060978,…
GO:MF	oxidoreductase activity, acting on a sulfur group of donors	GO:0016667	FALSE	0.00140513	2.85228	46	2824	12	37241	ENSDARG00000044125,ENSDARG00000070061,ENSDARG00000017034,ENSDARG00000019236,ENSDARG00000033285,ENSDARG00000018459,ENSDARG00000015228,ENSDARG00000009001,ENSDARG00000074727,ENSDARG00000024717,ENSDARG00000028106,ENSDARG00000045658
GO:MF	cytoskeletal protein binding	GO:0008092	FALSE	0.00149593	2.82509	813	2824	91	37241	ENSDARG00000099385,ENSDARG00000018566,ENSDARG00000001909,ENSDARG00000043932,ENSDARG00000038465,ENSDARG00000012311,ENSDARG00000043667,ENSDARG00000029019,ENSDARG00000024785,ENSDARG00000033099,ENSDARG00000102441,ENSDARG00000026829,ENSDARG00000053026,ENSDARG00000055052,ENSDARG00000008030,ENSDARG00000035858,ENSDARG00000112527,ENSDARG00000114797,ENSDARG00000008383,ENSDARG00000019062,ENSDARG00000060112,…
GO:MF	postsynaptic neurotransmitter receptor activity	GO:0098960	FALSE	0.00155777	2.8075	123	2824	22	37241	ENSDARG00000070511,ENSDARG00000079586,ENSDARG00000052782,ENSDARG00000086647,ENSDARG00000075058,ENSDARG00000026796,ENSDARG00000052764,ENSDARG00000004445,ENSDARG00000011066,ENSDARG00000070730,ENSDARG00000052769,ENSDARG00000052982,ENSDARG00000023771,ENSDARG00000059763,ENSDARG00000068989,ENSDARG00000013389,ENSDARG00000101449,ENSDARG00000058736,ENSDARG00000055559,ENSDARG00000113737,ENSDARG00000074583,…
GO:MF	adenyl nucleotide binding	GO:0030554	FALSE	0.00173018	2.76191	2232	2824	215	37241	ENSDARG00000055723,ENSDARG00000092362,ENSDARG00000029688,ENSDARG00000018856,ENSDARG00000021924,ENSDARG00000016623,ENSDARG00000099749,ENSDARG00000103846,ENSDARG00000013050,ENSDARG00000031702,ENSDARG00000053544,ENSDARG00000104685,ENSDARG00000019236,ENSDARG00000020602,ENSDARG00000016200,ENSDARG00000059001,ENSDARG00000101054,ENSDARG00000007654,ENSDARG00000013250,ENSDARG00000060494,ENSDARG00000045945,…
GO:MF	P-type potassium transmembrane transporter activity	GO:0008556	FALSE	0.00230531	2.63727	13	2824	6	37241	ENSDARG00000019856,ENSDARG00000104139,ENSDARG00000030694,ENSDARG00000040252,ENSDARG00000039131,ENSDARG00000018259
GO:MF	protein-containing complex binding	GO:0044877	FALSE	0.00262298	2.5812	590	2824	69	37241	ENSDARG00000088805,ENSDARG00000018566,ENSDARG00000001909,ENSDARG00000058479,ENSDARG00000043667,ENSDARG00000042529,ENSDARG00000024785,ENSDARG00000102441,ENSDARG00000101368,ENSDARG00000026829,ENSDARG00000056186,ENSDARG00000112527,ENSDARG00000008383,ENSDARG00000019062,ENSDARG00000076144,ENSDARG00000062003,ENSDARG00000062688,ENSDARG00000022810,ENSDARG00000036414,ENSDARG00000074989,ENSDARG00000011487,…
GO:MF	structural constituent of postsynapse	GO:0099186	FALSE	0.00269073	2.57013	9	2824	5	37241	ENSDARG00000053248,ENSDARG00000011862,ENSDARG00000057568,ENSDARG00000057881,ENSDARG00000012426
GO:MF	structural constituent of postsynaptic intermediate filament cytoskeleton	GO:0099184	FALSE	0.00269073	2.57013	9	2824	5	37241	ENSDARG00000053248,ENSDARG00000011862,ENSDARG00000057568,ENSDARG00000057881,ENSDARG00000012426
GO:MF	excitatory extracellular ligand-gated monoatomic ion channel activity	GO:0005231	FALSE	0.00280317	2.55235	95	2824	18	37241	ENSDARG00000079586,ENSDARG00000052782,ENSDARG00000086647,ENSDARG00000075058,ENSDARG00000052764,ENSDARG00000011066,ENSDARG00000012019,ENSDARG00000070730,ENSDARG00000052769,ENSDARG00000052982,ENSDARG00000023771,ENSDARG00000059763,ENSDARG00000068989,ENSDARG00000013389,ENSDARG00000058736,ENSDARG00000055559,ENSDARG00000113737,ENSDARG00000094512
GO:MF	intramolecular oxidoreductase activity, transposing S-S bonds	GO:0016864	TRUE	0.00361233	2.44221	14	2824	6	37241	ENSDARG00000009342,ENSDARG00000102640,ENSDARG00000009001,ENSDARG00000018491,ENSDARG00000038894,ENSDARG00000105116
GO:MF	protein disulfide isomerase activity	GO:0003756	FALSE	0.00361233	2.44221	14	2824	6	37241	ENSDARG00000009342,ENSDARG00000102640,ENSDARG00000009001,ENSDARG00000018491,ENSDARG00000038894,ENSDARG00000105116
GO:MF	SNARE binding	GO:0000149	FALSE	0.00374772	2.42623	114	2824	20	37241	ENSDARG00000031283,ENSDARG00000020609,ENSDARG00000003994,ENSDARG00000018997,ENSDARG00000070972,ENSDARG00000015931,ENSDARG00000060112,ENSDARG00000004618,ENSDARG00000001994,ENSDARG00000000503,ENSDARG00000043012,ENSDARG00000020594,ENSDARG00000061918,ENSDARG00000002656,ENSDARG00000045750,ENSDARG00000006169,ENSDARG00000088650,ENSDARG00000070161,ENSDARG00000111920,ENSDARG00000069101
GO:MF	lipoprotein particle binding	GO:0071813	FALSE	0.00462305	2.33507	3	2824	3	37241	ENSDARG00000032639,ENSDARG00000101557,ENSDARG00000029476
GO:MF	protein-lipid complex binding	GO:0071814	FALSE	0.00462305	2.33507	3	2824	3	37241	ENSDARG00000032639,ENSDARG00000101557,ENSDARG00000029476
GO:MF	calcium sensitive guanylate cyclase activator activity	GO:0008048	FALSE	0.00476433	2.322	10	2824	5	37241	ENSDARG00000030758,ENSDARG00000100747,ENSDARG00000054186,ENSDARG00000013393,ENSDARG00000044629
GO:MF	glutamate:sodium symporter activity	GO:0015501	FALSE	0.00476433	2.322	10	2824	5	37241	ENSDARG00000102453,ENSDARG00000020212,ENSDARG00000032465,ENSDARG00000052138,ENSDARG00000104431
GO:MF	vitamin B6 binding	GO:0070279	FALSE	0.00620935	2.20695	54	2824	12	37241	ENSDARG00000016733,ENSDARG00000021059,ENSDARG00000015537,ENSDARG00000038643,ENSDARG00000055642,ENSDARG00000027419,ENSDARG00000070487,ENSDARG00000006031,ENSDARG00000101886,ENSDARG00000035544,ENSDARG00000099546,ENSDARG00000055370
GO:MF	pyridoxal phosphate binding	GO:0030170	FALSE	0.00620935	2.20695	54	2824	12	37241	ENSDARG00000016733,ENSDARG00000021059,ENSDARG00000015537,ENSDARG00000038643,ENSDARG00000055642,ENSDARG00000027419,ENSDARG00000070487,ENSDARG00000006031,ENSDARG00000101886,ENSDARG00000035544,ENSDARG00000099546,ENSDARG00000055370
GO:MF	sodium ion transmembrane transporter activity	GO:0015081	FALSE	0.00661914	2.1792	146	2824	23	37241	ENSDARG00000102453,ENSDARG00000039647,ENSDARG00000070511,ENSDARG00000019856,ENSDARG00000104139,ENSDARG00000020212,ENSDARG00000076754,ENSDARG00000055253,ENSDARG00000032465,ENSDARG00000013730,ENSDARG00000052138,ENSDARG00000058498,ENSDARG00000040252,ENSDARG00000039131,ENSDARG00000025162,ENSDARG00000004243,ENSDARG00000104431,ENSDARG00000078959,ENSDARG00000018259,ENSDARG00000006849,ENSDARG00000004219,…
GO:MF	disulfide oxidoreductase activity	GO:0015036	FALSE	0.00661914	2.1792	27	2824	8	37241	ENSDARG00000044125,ENSDARG00000070061,ENSDARG00000019236,ENSDARG00000033285,ENSDARG00000015228,ENSDARG00000009001,ENSDARG00000074727,ENSDARG00000028106
GO:MF	G protein-coupled glutamate receptor activity	GO:0098988	FALSE	0.00775794	2.11025	16	2824	6	37241	ENSDARG00000040156,ENSDARG00000026796,ENSDARG00000076508,ENSDARG00000004445,ENSDARG00000077654,ENSDARG00000007195
GO:MF	cyclase activator activity	GO:0010853	FALSE	0.00775794	2.11025	11	2824	5	37241	ENSDARG00000030758,ENSDARG00000100747,ENSDARG00000054186,ENSDARG00000013393,ENSDARG00000044629
GO:MF	guanylate cyclase activator activity	GO:0030250	FALSE	0.00775794	2.11025	11	2824	5	37241	ENSDARG00000030758,ENSDARG00000100747,ENSDARG00000054186,ENSDARG00000013393,ENSDARG00000044629
GO:MF	adenylate cyclase inhibiting G protein-coupled glutamate receptor activity	GO:0001640	FALSE	0.00775794	2.11025	16	2824	6	37241	ENSDARG00000040156,ENSDARG00000026796,ENSDARG00000076508,ENSDARG00000004445,ENSDARG00000077654,ENSDARG00000007195
GO:MF	oxidoreductase activity, acting on paired donors, with incorporation or reduction of molecular oxygen	GO:0016705	FALSE	0.00857822	2.0666	234	2824	32	37241	ENSDARG00000071082,ENSDARG00000032553,ENSDARG00000010276,ENSDARG00000042978,ENSDARG00000010085,ENSDARG00000004539,ENSDARG00000039211,ENSDARG00000104593,ENSDARG00000027529,ENSDARG00000103456,ENSDARG00000098803,ENSDARG00000031136,ENSDARG00000101423,ENSDARG00000103277,ENSDARG00000030265,ENSDARG00000042956,ENSDARG00000103766,ENSDARG00000043997,ENSDARG00000059746,ENSDARG00000069018,ENSDARG00000004262,…
GO:MF	unfolded protein binding	GO:0051082	FALSE	0.00975003	2.01099	89	2824	16	37241	ENSDARG00000055723,ENSDARG00000092362,ENSDARG00000029688,ENSDARG00000021924,ENSDARG00000103846,ENSDARG00000041065,ENSDARG00000003570,ENSDARG00000004187,ENSDARG00000041394,ENSDARG00000103979,ENSDARG00000051762,ENSDARG00000038978,ENSDARG00000012381,ENSDARG00000053502,ENSDARG00000067796,ENSDARG00000037403
GO:MF	oxidoreductase activity, acting on paired donors, with incorporation or reduction of molecular oxygen, reduced flavin or flavoprotein as one donor, and incorporation of one atom of oxygen	GO:0016712	FALSE	0.0106755	1.97161	50	2824	11	37241	ENSDARG00000042978,ENSDARG00000104593,ENSDARG00000027529,ENSDARG00000103456,ENSDARG00000101423,ENSDARG00000042956,ENSDARG00000103766,ENSDARG00000104540,ENSDARG00000021172,ENSDARG00000098315,ENSDARG00000053068
GO:MF	molecular function inhibitor activity	GO:0140678	FALSE	0.0109308	1.96135	549	2824	62	37241	ENSDARG00000075261,ENSDARG00000038424,ENSDARG00000055837,ENSDARG00000069293,ENSDARG00000061746,ENSDARG00000015065,ENSDARG00000103978,ENSDARG00000026764,ENSDARG00000037158,ENSDARG00000044251,ENSDARG00000076742,ENSDARG00000075859,ENSDARG00000016412,ENSDARG00000076480,ENSDARG00000025902,ENSDARG00000055543,ENSDARG00000075793,ENSDARG00000043102,ENSDARG00000079377,ENSDARG00000037554,ENSDARG00000077709,…
GO:MF	amino acid:sodium symporter activity	GO:0005283	FALSE	0.011375	1.94405	23	2824	7	37241	ENSDARG00000102453,ENSDARG00000039647,ENSDARG00000020212,ENSDARG00000032465,ENSDARG00000052138,ENSDARG00000104431,ENSDARG00000001354
GO:MF	structural constituent of synapse	GO:0098918	FALSE	0.0118467	1.9264	12	2824	5	37241	ENSDARG00000053248,ENSDARG00000011862,ENSDARG00000057568,ENSDARG00000057881,ENSDARG00000012426
GO:MF	P-type sodium transporter activity	GO:0008554	FALSE	0.0118467	1.9264	12	2824	5	37241	ENSDARG00000019856,ENSDARG00000104139,ENSDARG00000040252,ENSDARG00000039131,ENSDARG00000018259
GO:MF	P-type sodium:potassium-exchanging transporter activity	GO:0005391	FALSE	0.0118467	1.9264	12	2824	5	37241	ENSDARG00000019856,ENSDARG00000104139,ENSDARG00000040252,ENSDARG00000039131,ENSDARG00000018259
GO:MF	G protein-coupled receptor binding	GO:0001664	FALSE	0.0121291	1.91617	220	2824	30	37241	ENSDARG00000075045,ENSDARG00000055837,ENSDARG00000056511,ENSDARG00000101759,ENSDARG00000042529,ENSDARG00000098475,ENSDARG00000014490,ENSDARG00000069027,ENSDARG00000102299,ENSDARG00000056590,ENSDARG00000079296,ENSDARG00000114454,ENSDARG00000087241,ENSDARG00000004869,ENSDARG00000076978,ENSDARG00000111840,ENSDARG00000011487,ENSDARG00000044199,ENSDARG00000070780,ENSDARG00000104795,ENSDARG00000044760,…
GO:MF	carboxy-lyase activity	GO:0016831	FALSE	0.0129616	1.88734	30	2824	8	37241	ENSDARG00000007377,ENSDARG00000015537,ENSDARG00000062788,ENSDARG00000027419,ENSDARG00000012215,ENSDARG00000052462,ENSDARG00000043856,ENSDARG00000055370
GO:MF	cell adhesion molecule binding	GO:0050839	FALSE	0.0134883	1.87004	183	2824	26	37241	ENSDARG00000103002,ENSDARG00000078233,ENSDARG00000102750,ENSDARG00000024785,ENSDARG00000102441,ENSDARG00000015002,ENSDARG00000061371,ENSDARG00000076144,ENSDARG00000062688,ENSDARG00000076624,ENSDARG00000009387,ENSDARG00000045958,ENSDARG00000001452,ENSDARG00000042934,ENSDARG00000028507,ENSDARG00000100131,ENSDARG00000069946,ENSDARG00000086838,ENSDARG00000058128,ENSDARG00000022309,ENSDARG00000087599,…
GO:MF	neurotransmitter receptor activity	GO:0030594	FALSE	0.0135124	1.86927	212	2824	29	37241	ENSDARG00000070511,ENSDARG00000079586,ENSDARG00000052782,ENSDARG00000086647,ENSDARG00000027828,ENSDARG00000075058,ENSDARG00000026796,ENSDARG00000044161,ENSDARG00000052764,ENSDARG00000034493,ENSDARG00000004445,ENSDARG00000011066,ENSDARG00000012019,ENSDARG00000070730,ENSDARG00000052769,ENSDARG00000052982,ENSDARG00000037498,ENSDARG00000023771,ENSDARG00000059763,ENSDARG00000068989,ENSDARG00000059368,…
GO:MF	amino acid:monoatomic cation symporter activity	GO:0005416	FALSE	0.0142883	1.84502	24	2824	7	37241	ENSDARG00000102453,ENSDARG00000039647,ENSDARG00000020212,ENSDARG00000032465,ENSDARG00000052138,ENSDARG00000104431,ENSDARG00000001354
GO:MF	peptidase regulator activity	GO:0061134	FALSE	0.0143336	1.84365	184	2824	26	37241	ENSDARG00000075261,ENSDARG00000038424,ENSDARG00000069293,ENSDARG00000015065,ENSDARG00000026764,ENSDARG00000016412,ENSDARG00000055543,ENSDARG00000043102,ENSDARG00000034718,ENSDARG00000002165,ENSDARG00000100582,ENSDARG00000061226,ENSDARG00000117133,ENSDARG00000076170,ENSDARG00000012896,ENSDARG00000055036,ENSDARG00000060609,ENSDARG00000087911,ENSDARG00000056795,ENSDARG00000019949,ENSDARG00000021720,…
GO:MF	carbonyl reductase (NADPH) activity	GO:0004090	TRUE	0.0148305	1.82884	4	2824	3	37241	ENSDARG00000021149,ENSDARG00000021135,ENSDARG00000036587
GO:MF	phospholipid binding	GO:0005543	FALSE	0.0149236	1.82613	314	2824	39	37241	ENSDARG00000016623,ENSDARG00000105424,ENSDARG00000078057,ENSDARG00000003994,ENSDARG00000007753,ENSDARG00000015931,ENSDARG00000103251,ENSDARG00000030872,ENSDARG00000101095,ENSDARG00000020442,ENSDARG00000041294,ENSDARG00000007370,ENSDARG00000097683,ENSDARG00000063036,ENSDARG00000033735,ENSDARG00000110266,ENSDARG00000036943,ENSDARG00000004405,ENSDARG00000062460,ENSDARG00000039490,ENSDARG00000045750,…
GO:MF	endopeptidase regulator activity	GO:0061135	FALSE	0.0152625	1.81637	166	2824	24	37241	ENSDARG00000075261,ENSDARG00000038424,ENSDARG00000069293,ENSDARG00000015065,ENSDARG00000026764,ENSDARG00000016412,ENSDARG00000055543,ENSDARG00000043102,ENSDARG00000034718,ENSDARG00000002165,ENSDARG00000100582,ENSDARG00000061226,ENSDARG00000117133,ENSDARG00000076170,ENSDARG00000055036,ENSDARG00000060609,ENSDARG00000056795,ENSDARG00000019949,ENSDARG00000021720,ENSDARG00000061383,ENSDARG00000075621,…
GO:MF	L-aspartate transmembrane transporter activity	GO:0015183	FALSE	0.0159648	1.79684	8	2824	4	37241	ENSDARG00000000551,ENSDARG00000013749,ENSDARG00000020893,ENSDARG00000070717
GO:MF	protein homodimerization activity	GO:0042803	FALSE	0.0160077	1.79567	53	2824	11	37241	ENSDARG00000020623,ENSDARG00000008363,ENSDARG00000009779,ENSDARG00000089109,ENSDARG00000099722,ENSDARG00000016260,ENSDARG00000087599,ENSDARG00000078959,ENSDARG00000055133,ENSDARG00000014215,ENSDARG00000030881
GO:MF	alcohol binding	GO:0043178	FALSE	0.0163193	1.7873	61	2824	12	37241	ENSDARG00000053487,ENSDARG00000056498,ENSDARG00000012981,ENSDARG00000056462,ENSDARG00000074149,ENSDARG00000017180,ENSDARG00000030872,ENSDARG00000059163,ENSDARG00000044684,ENSDARG00000042613,ENSDARG00000059824,ENSDARG00000062449
GO:MF	cyclase regulator activity	GO:0010851	FALSE	0.0163193	1.7873	13	2824	5	37241	ENSDARG00000030758,ENSDARG00000100747,ENSDARG00000054186,ENSDARG00000013393,ENSDARG00000044629
GO:MF	retinoid binding	GO:0005501	FALSE	0.0163193	1.7873	13	2824	5	37241	ENSDARG00000030449,ENSDARG00000052775,ENSDARG00000070666,ENSDARG00000059163,ENSDARG00000044684
GO:MF	guanylate cyclase regulator activity	GO:0030249	FALSE	0.0163193	1.7873	13	2824	5	37241	ENSDARG00000030758,ENSDARG00000100747,ENSDARG00000054186,ENSDARG00000013393,ENSDARG00000044629
GO:MF	ATP-activated inward rectifier potassium channel activity	GO:0015272	TRUE	0.0163193	1.7873	13	2824	5	37241	ENSDARG00000090866,ENSDARG00000086248,ENSDARG00000089060,ENSDARG00000031438,ENSDARG00000090635
GO:MF	isoprenoid binding	GO:0019840	FALSE	0.0163193	1.7873	13	2824	5	37241	ENSDARG00000030449,ENSDARG00000052775,ENSDARG00000070666,ENSDARG00000059163,ENSDARG00000044684
GO:MF	quaternary ammonium group binding	GO:0050997	FALSE	0.0172029	1.7644	25	2824	7	37241	ENSDARG00000006019,ENSDARG00000030872,ENSDARG00000079249,ENSDARG00000039490,ENSDARG00000030824,ENSDARG00000104495,ENSDARG00000044091
GO:MF	glycosaminoglycan binding	GO:0005539	FALSE	0.0175236	1.75638	104	2824	17	37241	ENSDARG00000103542,ENSDARG00000103775,ENSDARG00000074216,ENSDARG00000055543,ENSDARG00000034700,ENSDARG00000075833,ENSDARG00000090035,ENSDARG00000018423,ENSDARG00000031044,ENSDARG00000045748,ENSDARG00000042934,ENSDARG00000018542,ENSDARG00000062797,ENSDARG00000102777,ENSDARG00000074839,ENSDARG00000100128,ENSDARG00000104292
GO:MF	chloride:monoatomic cation symporter activity	GO:0015377	FALSE	0.0182991	1.73757	32	2824	8	37241	ENSDARG00000039647,ENSDARG00000055253,ENSDARG00000073756,ENSDARG00000062058,ENSDARG00000071173,ENSDARG00000004219,ENSDARG00000001354,ENSDARG00000013855
GO:MF	protein kinase binding	GO:0019901	FALSE	0.0189356	1.72272	160	2824	23	37241	ENSDARG00000103308,ENSDARG00000075014,ENSDARG00000016200,ENSDARG00000071011,ENSDARG00000078671,ENSDARG00000030547,ENSDARG00000021309,ENSDARG00000040358,ENSDARG00000074262,ENSDARG00000075141,ENSDARG00000046143,ENSDARG00000079530,ENSDARG00000098909,ENSDARG00000071658,ENSDARG00000020795,ENSDARG00000062531,ENSDARG00000074849,ENSDARG00000090036,ENSDARG00000062797,ENSDARG00000000369,ENSDARG00000004218,…
GO:MF	peptidase inhibitor activity	GO:0030414	FALSE	0.0195684	1.70845	170	2824	24	37241	ENSDARG00000075261,ENSDARG00000038424,ENSDARG00000069293,ENSDARG00000015065,ENSDARG00000026764,ENSDARG00000016412,ENSDARG00000055543,ENSDARG00000043102,ENSDARG00000034718,ENSDARG00000100582,ENSDARG00000061226,ENSDARG00000117133,ENSDARG00000076170,ENSDARG00000012896,ENSDARG00000055036,ENSDARG00000060609,ENSDARG00000056795,ENSDARG00000019949,ENSDARG00000021720,ENSDARG00000061383,ENSDARG00000075621,…
GO:MF	cadherin binding	GO:0045296	FALSE	0.0196029	1.70768	47	2824	10	37241	ENSDARG00000078233,ENSDARG00000102750,ENSDARG00000024785,ENSDARG00000102441,ENSDARG00000015002,ENSDARG00000061371,ENSDARG00000076624,ENSDARG00000100131,ENSDARG00000014215,ENSDARG00000062415
GO:MF	enzyme inhibitor activity	GO:0004857	FALSE	0.0196736	1.70612	259	2824	33	37241	ENSDARG00000075261,ENSDARG00000038424,ENSDARG00000069293,ENSDARG00000015065,ENSDARG00000103978,ENSDARG00000026764,ENSDARG00000016412,ENSDARG00000055543,ENSDARG00000043102,ENSDARG00000034718,ENSDARG00000058243,ENSDARG00000100582,ENSDARG00000061226,ENSDARG00000117133,ENSDARG00000044541,ENSDARG00000076170,ENSDARG00000012896,ENSDARG00000055036,ENSDARG00000060609,ENSDARG00000088492,ENSDARG00000056795,…
GO:MF	endopeptidase inhibitor activity	GO:0004866	FALSE	0.0200957	1.6969	161	2824	23	37241	ENSDARG00000075261,ENSDARG00000038424,ENSDARG00000069293,ENSDARG00000015065,ENSDARG00000026764,ENSDARG00000016412,ENSDARG00000055543,ENSDARG00000043102,ENSDARG00000034718,ENSDARG00000100582,ENSDARG00000061226,ENSDARG00000117133,ENSDARG00000076170,ENSDARG00000055036,ENSDARG00000060609,ENSDARG00000056795,ENSDARG00000019949,ENSDARG00000021720,ENSDARG00000061383,ENSDARG00000075621,ENSDARG00000036445,…
GO:MF	endopeptidase activity	GO:0004175	TRUE	0.0205584	1.68701	579	2824	63	37241	ENSDARG00000114451,ENSDARG00000055120,ENSDARG00000042816,ENSDARG00000103308,ENSDARG00000057644,ENSDARG00000007836,ENSDARG00000045887,ENSDARG00000079651,ENSDARG00000055045,ENSDARG00000019233,ENSDARG00000100969,ENSDARG00000051914,ENSDARG00000040683,ENSDARG00000062909,ENSDARG00000058325,ENSDARG00000101334,ENSDARG00000039150,ENSDARG00000028071,ENSDARG00000062323,ENSDARG00000059177,ENSDARG00000055786,…
GO:MF	intramolecular oxidoreductase activity	GO:0016860	FALSE	0.0208728	1.68042	40	2824	9	37241	ENSDARG00000009342,ENSDARG00000102640,ENSDARG00000009001,ENSDARG00000018491,ENSDARG00000038894,ENSDARG00000025012,ENSDARG00000046098,ENSDARG00000105116,ENSDARG00000044751
GO:MF	monoatomic anion:monoatomic cation symporter activity	GO:0015296	FALSE	0.0216098	1.66535	33	2824	8	37241	ENSDARG00000039647,ENSDARG00000055253,ENSDARG00000073756,ENSDARG00000062058,ENSDARG00000071173,ENSDARG00000004219,ENSDARG00000001354,ENSDARG00000013855
GO:MF	signaling receptor regulator activity	GO:0030545	FALSE	0.0217283	1.66297	515	2824	57	37241	ENSDARG00000086665,ENSDARG00000015263,ENSDARG00000075045,ENSDARG00000105529,ENSDARG00000075121,ENSDARG00000018817,ENSDARG00000098700,ENSDARG00000027740,ENSDARG00000103542,ENSDARG00000043460,ENSDARG00000069027,ENSDARG00000027657,ENSDARG00000014927,ENSDARG00000077677,ENSDARG00000078247,ENSDARG00000102299,ENSDARG00000056590,ENSDARG00000079296,ENSDARG00000058476,ENSDARG00000036222,ENSDARG00000114454,…
GO:MF	P-type calcium transporter activity	GO:0005388	FALSE	0.0221804	1.65403	14	2824	5	37241	ENSDARG00000060978,ENSDARG00000043474,ENSDARG00000005122,ENSDARG00000029439,ENSDARG00000063433
GO:MF	heparin binding	GO:0008201	FALSE	0.0224745	1.64831	64	2824	12	37241	ENSDARG00000103542,ENSDARG00000103775,ENSDARG00000074216,ENSDARG00000055543,ENSDARG00000034700,ENSDARG00000090035,ENSDARG00000031044,ENSDARG00000042934,ENSDARG00000062797,ENSDARG00000102777,ENSDARG00000074839,ENSDARG00000104292
GO:MF	G protein-coupled receptor kinase activity	GO:0004703	TRUE	0.0237953	1.62351	9	2824	4	37241	ENSDARG00000104685,ENSDARG00000020602,ENSDARG00000058803,ENSDARG00000055534
GO:MF	inorganic phosphate transmembrane transporter activity	GO:0005315	FALSE	0.0237953	1.62351	9	2824	4	37241	ENSDARG00000010641,ENSDARG00000027424,ENSDARG00000060796,ENSDARG00000071724
GO:MF	steroid hydroxylase activity	GO:0008395	FALSE	0.0254593	1.59415	49	2824	10	37241	ENSDARG00000104593,ENSDARG00000103456,ENSDARG00000101423,ENSDARG00000042956,ENSDARG00000103766,ENSDARG00000069018,ENSDARG00000033802,ENSDARG00000021172,ENSDARG00000037874,ENSDARG00000053068
GO:MF	cholesterol binding	GO:0015485	FALSE	0.0254593	1.59415	34	2824	8	37241	ENSDARG00000053487,ENSDARG00000056498,ENSDARG00000012981,ENSDARG00000056462,ENSDARG00000017180,ENSDARG00000030872,ENSDARG00000042613,ENSDARG00000059824
GO:MF	solute:monoatomic cation symporter activity	GO:0015294	FALSE	0.0262112	1.58151	91	2824	15	37241	ENSDARG00000102453,ENSDARG00000039647,ENSDARG00000004302,ENSDARG00000020212,ENSDARG00000055253,ENSDARG00000032465,ENSDARG00000013730,ENSDARG00000073756,ENSDARG00000052138,ENSDARG00000062058,ENSDARG00000071173,ENSDARG00000104431,ENSDARG00000004219,ENSDARG00000001354,ENSDARG00000013855
GO:MF	oxidoreductase activity, acting on the CH-NH group of donors	GO:0016645	FALSE	0.0281716	1.55019	42	2824	9	37241	ENSDARG00000077549,ENSDARG00000042221,ENSDARG00000043403,ENSDARG00000053087,ENSDARG00000098639,ENSDARG00000068876,ENSDARG00000030478,ENSDARG00000058102,ENSDARG00000015236
GO:MF	solute:inorganic anion antiporter activity	GO:0005452	FALSE	0.0286601	1.54272	21	2824	6	37241	ENSDARG00000012881,ENSDARG00000028173,ENSDARG00000073952,ENSDARG00000015531,ENSDARG00000013730,ENSDARG00000023394
GO:MF	identical protein binding	GO:0042802	FALSE	0.0286601	1.54272	110	2824	17	37241	ENSDARG00000070061,ENSDARG00000035559,ENSDARG00000020623,ENSDARG00000014179,ENSDARG00000008363,ENSDARG00000009779,ENSDARG00000089109,ENSDARG00000060797,ENSDARG00000063646,ENSDARG00000099722,ENSDARG00000016260,ENSDARG00000087599,ENSDARG00000078959,ENSDARG00000055133,ENSDARG00000014215,ENSDARG00000030881,ENSDARG00000061941
GO:MF	protein-disulfide reductase activity	GO:0015035	FALSE	0.0286601	1.54272	21	2824	6	37241	ENSDARG00000044125,ENSDARG00000070061,ENSDARG00000019236,ENSDARG00000015228,ENSDARG00000009001,ENSDARG00000074727
GO:MF	lipoprotein particle receptor activity	GO:0030228	TRUE	0.0290614	1.53668	5	2824	3	37241	ENSDARG00000103929,ENSDARG00000032639,ENSDARG00000029476
GO:MF	phosphatidylcholine binding	GO:0031210	FALSE	0.0292231	1.53427	15	2824	5	37241	ENSDARG00000030872,ENSDARG00000039490,ENSDARG00000030824,ENSDARG00000104495,ENSDARG00000044091
GO:MF	kinase binding	GO:0019900	FALSE	0.0292231	1.53427	167	2824	23	37241	ENSDARG00000103308,ENSDARG00000075014,ENSDARG00000016200,ENSDARG00000071011,ENSDARG00000078671,ENSDARG00000030547,ENSDARG00000021309,ENSDARG00000040358,ENSDARG00000074262,ENSDARG00000075141,ENSDARG00000046143,ENSDARG00000079530,ENSDARG00000098909,ENSDARG00000071658,ENSDARG00000020795,ENSDARG00000062531,ENSDARG00000074849,ENSDARG00000090036,ENSDARG00000062797,ENSDARG00000000369,ENSDARG00000004218,…
GO:MF	photoreceptor activity	GO:0009881	TRUE	0.0293384	1.53256	35	2824	8	37241	ENSDARG00000045677,ENSDARG00000044280,ENSDARG00000052775,ENSDARG00000104231,ENSDARG00000070666,ENSDARG00000036460,ENSDARG00000011890,ENSDARG00000054890
GO:MF	cyclase activity	GO:0009975	FALSE	0.0293384	1.53256	35	2824	8	37241	ENSDARG00000026820,ENSDARG00000086790,ENSDARG00000025504,ENSDARG00000002215,ENSDARG00000031783,ENSDARG00000058392,ENSDARG00000013787,ENSDARG00000077145
GO:MF	transferase activity, transferring alkyl or aryl (other than methyl) groups	GO:0016765	TRUE	0.0308354	1.51095	67	2824	12	37241	ENSDARG00000104068,ENSDARG00000103019,ENSDARG00000033285,ENSDARG00000033364,ENSDARG00000008155,ENSDARG00000039832,ENSDARG00000027813,ENSDARG00000022165,ENSDARG00000017910,ENSDARG00000055991,ENSDARG00000008840,ENSDARG00000101062
GO:MF	phosphorus-oxygen lyase activity	GO:0016849	FALSE	0.0316658	1.49941	43	2824	9	37241	ENSDARG00000026820,ENSDARG00000036282,ENSDARG00000086790,ENSDARG00000025504,ENSDARG00000031783,ENSDARG00000058392,ENSDARG00000013787,ENSDARG00000014320,ENSDARG00000077145
GO:MF	signaling receptor activator activity	GO:0030546	FALSE	0.0323132	1.49062	505	2824	55	37241	ENSDARG00000086665,ENSDARG00000015263,ENSDARG00000075045,ENSDARG00000105529,ENSDARG00000075121,ENSDARG00000018817,ENSDARG00000098700,ENSDARG00000027740,ENSDARG00000103542,ENSDARG00000043460,ENSDARG00000069027,ENSDARG00000027657,ENSDARG00000014927,ENSDARG00000077677,ENSDARG00000078247,ENSDARG00000102299,ENSDARG00000056590,ENSDARG00000079296,ENSDARG00000058476,ENSDARG00000036222,ENSDARG00000114454,…
GO:MF	extracellularly glycine-gated ion channel activity	GO:0016933	FALSE	0.0342526	1.46531	10	2824	4	37241	ENSDARG00000052782,ENSDARG00000011066,ENSDARG00000012019,ENSDARG00000052769
GO:MF	extracellularly glycine-gated chloride channel activity	GO:0016934	FALSE	0.0342526	1.46531	10	2824	4	37241	ENSDARG00000052782,ENSDARG00000011066,ENSDARG00000012019,ENSDARG00000052769
GO:MF	oxidoreductase activity, acting on single donors with incorporation of molecular oxygen, incorporation of two atoms of oxygen	GO:0016702	FALSE	0.0342526	1.46531	36	2824	8	37241	ENSDARG00000010276,ENSDARG00000020448,ENSDARG00000004539,ENSDARG00000099389,ENSDARG00000055722,ENSDARG00000053571,ENSDARG00000069966,ENSDARG00000071429
GO:MF	actin binding	GO:0003779	FALSE	0.0343179	1.46448	474	2824	52	37241	ENSDARG00000099385,ENSDARG00000018566,ENSDARG00000001909,ENSDARG00000012311,ENSDARG00000043667,ENSDARG00000024785,ENSDARG00000102441,ENSDARG00000026829,ENSDARG00000035858,ENSDARG00000112527,ENSDARG00000008383,ENSDARG00000019062,ENSDARG00000060149,ENSDARG00000062003,ENSDARG00000039142,ENSDARG00000058243,ENSDARG00000060010,ENSDARG00000097683,ENSDARG00000056250,ENSDARG00000099672,ENSDARG00000077157,…
GO:MF	cGMP binding	GO:0030553	FALSE	0.0345851	1.46111	22	2824	6	37241	ENSDARG00000031702,ENSDARG00000102558,ENSDARG00000101368,ENSDARG00000070726,ENSDARG00000012125,ENSDARG00000068242
GO:MF	signaling receptor complex adaptor activity	GO:0030159	TRUE	0.0355213	1.44951	29	2824	7	37241	ENSDARG00000079530,ENSDARG00000062531,ENSDARG00000087187,ENSDARG00000035357,ENSDARG00000002696,ENSDARG00000090421,ENSDARG00000063054
GO:MF	enzyme activator activity	GO:0008047	FALSE	0.0355213	1.44951	356	2824	41	37241	ENSDARG00000055837,ENSDARG00000030758,ENSDARG00000100747,ENSDARG00000071011,ENSDARG00000078671,ENSDARG00000021896,ENSDARG00000054186,ENSDARG00000039729,ENSDARG00000037925,ENSDARG00000075141,ENSDARG00000103251,ENSDARG00000022810,ENSDARG00000016584,ENSDARG00000069339,ENSDARG00000026482,ENSDARG00000002165,ENSDARG00000060010,ENSDARG00000041294,ENSDARG00000045484,ENSDARG00000070037,ENSDARG00000045156,…
GO:MF	enzyme binding	GO:0019899	FALSE	0.0363338	1.43969	531	2824	57	37241	ENSDARG00000055723,ENSDARG00000075261,ENSDARG00000092362,ENSDARG00000029688,ENSDARG00000021924,ENSDARG00000099749,ENSDARG00000103308,ENSDARG00000063229,ENSDARG00000075014,ENSDARG00000016200,ENSDARG00000071011,ENSDARG00000078671,ENSDARG00000030547,ENSDARG00000086374,ENSDARG00000105142,ENSDARG00000021309,ENSDARG00000040358,ENSDARG00000099652,ENSDARG00000074262,ENSDARG00000075141,ENSDARG00000046143,…
GO:MF	ferric iron binding	GO:0008199	FALSE	0.0366155	1.43634	16	2824	5	37241	ENSDARG00000031776,ENSDARG00000076221,ENSDARG00000094210,ENSDARG00000015551,ENSDARG00000116586
GO:MF	calcium-dependent protein binding	GO:0048306	FALSE	0.0366155	1.43634	16	2824	5	37241	ENSDARG00000025254,ENSDARG00000037425,ENSDARG00000036773,ENSDARG00000057598,ENSDARG00000070427
GO:MF	syntaxin-1 binding	GO:0017075	FALSE	0.0366155	1.43634	16	2824	5	37241	ENSDARG00000031283,ENSDARG00000020609,ENSDARG00000060112,ENSDARG00000001994,ENSDARG00000070161
GO:MF	aspartic-type peptidase activity	GO:0070001	FALSE	0.0366155	1.43634	16	2824	5	37241	ENSDARG00000057698,ENSDARG00000030448,ENSDARG00000015540,ENSDARG00000079985,ENSDARG00000009313
GO:MF	aspartic-type endopeptidase activity	GO:0004190	FALSE	0.0366155	1.43634	16	2824	5	37241	ENSDARG00000057698,ENSDARG00000030448,ENSDARG00000015540,ENSDARG00000079985,ENSDARG00000009313
GO:MF	retinol O-fatty-acyltransferase activity	GO:0050252	TRUE	0.0371794	1.4297	2	2824	2	37241	ENSDARG00000103503,ENSDARG00000054914
GO:MF	low-density lipoprotein particle receptor activity	GO:0005041	FALSE	0.0371794	1.4297	2	2824	2	37241	ENSDARG00000032639,ENSDARG00000029476
GO:MF	oxidoreductase activity, acting on single donors with incorporation of molecular oxygen	GO:0016701	FALSE	0.0371794	1.4297	37	2824	8	37241	ENSDARG00000010276,ENSDARG00000020448,ENSDARG00000004539,ENSDARG00000099389,ENSDARG00000055722,ENSDARG00000053571,ENSDARG00000069966,ENSDARG00000071429
GO:MF	cysteine-tRNA ligase activity	GO:0004817	FALSE	0.0371794	1.4297	2	2824	2	37241	ENSDARG00000036164,ENSDARG00000078546
GO:MF	oxidoreductase activity, acting on a sulfur group of donors, quinone or similar compound as acceptor	GO:0016672	FALSE	0.0371794	1.4297	2	2824	2	37241	ENSDARG00000017034,ENSDARG00000033285
GO:MF	rhodopsin kinase activity	GO:0050254	FALSE	0.0371794	1.4297	2	2824	2	37241	ENSDARG00000104685,ENSDARG00000058803
GO:MF	thiopurine S-methyltransferase activity	GO:0008119	TRUE	0.0371794	1.4297	2	2824	2	37241	ENSDARG00000055974,ENSDARG00000028012
GO:MF	hydroxymethylbilane synthase activity	GO:0004418	FALSE	0.0371794	1.4297	2	2824	2	37241	ENSDARG00000055991,ENSDARG00000008840
GO:MF	transketolase or transaldolase activity	GO:0016744	TRUE	0.0371794	1.4297	2	2824	2	37241	ENSDARG00000006019,ENSDARG00000103369
GO:MF	glutamate decarboxylase activity	GO:0004351	FALSE	0.0371794	1.4297	2	2824	2	37241	ENSDARG00000027419,ENSDARG00000055370
GO:MF	low-density lipoprotein particle binding	GO:0030169	FALSE	0.0371794	1.4297	2	2824	2	37241	ENSDARG00000032639,ENSDARG00000101557
GO:MF	JUN kinase binding	GO:0008432	FALSE	0.0371794	1.4297	2	2824	2	37241	ENSDARG00000079530,ENSDARG00000062531
GO:MF	receptor ligand activity	GO:0048018	FALSE	0.0395384	1.40298	502	2824	54	37241	ENSDARG00000086665,ENSDARG00000015263,ENSDARG00000075045,ENSDARG00000105529,ENSDARG00000075121,ENSDARG00000018817,ENSDARG00000098700,ENSDARG00000027740,ENSDARG00000103542,ENSDARG00000043460,ENSDARG00000069027,ENSDARG00000027657,ENSDARG00000014927,ENSDARG00000077677,ENSDARG00000078247,ENSDARG00000102299,ENSDARG00000056590,ENSDARG00000079296,ENSDARG00000058476,ENSDARG00000036222,ENSDARG00000114454,…
GO:MF	monooxygenase activity	GO:0004497	FALSE	0.0417557	1.37928	174	2824	23	37241	ENSDARG00000042978,ENSDARG00000039211,ENSDARG00000104593,ENSDARG00000027529,ENSDARG00000103456,ENSDARG00000098803,ENSDARG00000031136,ENSDARG00000101423,ENSDARG00000103277,ENSDARG00000042956,ENSDARG00000103766,ENSDARG00000043997,ENSDARG00000069018,ENSDARG00000004262,ENSDARG00000104540,ENSDARG00000101789,ENSDARG00000033802,ENSDARG00000021172,ENSDARG00000037874,ENSDARG00000098315,ENSDARG00000012137,…
GO:MF	sterol binding	GO:0032934	FALSE	0.0432441	1.36407	38	2824	8	37241	ENSDARG00000053487,ENSDARG00000056498,ENSDARG00000012981,ENSDARG00000056462,ENSDARG00000017180,ENSDARG00000030872,ENSDARG00000042613,ENSDARG00000059824
GO:MF	ligand-gated monoatomic cation channel activity	GO:0099094	FALSE	0.0436114	1.3604	155	2824	21	37241	ENSDARG00000059993,ENSDARG00000070511,ENSDARG00000098856,ENSDARG00000086647,ENSDARG00000101368,ENSDARG00000074149,ENSDARG00000058985,ENSDARG00000070726,ENSDARG00000052764,ENSDARG00000090866,ENSDARG00000002285,ENSDARG00000086248,ENSDARG00000089060,ENSDARG00000031438,ENSDARG00000012125,ENSDARG00000068242,ENSDARG00000006849,ENSDARG00000090635,ENSDARG00000022518,ENSDARG00000062672,ENSDARG00000055559
GO:MF	heat shock protein binding	GO:0031072	FALSE	0.0438438	1.35809	46	2824	9	37241	ENSDARG00000055723,ENSDARG00000092362,ENSDARG00000029688,ENSDARG00000021924,ENSDARG00000103846,ENSDARG00000051762,ENSDARG00000012381,ENSDARG00000091126,ENSDARG00000037403
GO:MF	3',5'-cyclic-GMP phosphodiesterase activity	GO:0047555	TRUE	0.0443141	1.35346	11	2824	4	37241	ENSDARG00000056806,ENSDARG00000102558,ENSDARG00000000380,ENSDARG00000075929
GO:MF	glycine binding	GO:0016594	FALSE	0.0443141	1.35346	11	2824	4	37241	ENSDARG00000052782,ENSDARG00000011066,ENSDARG00000012019,ENSDARG00000052769
GO:MF	acylglycerol O-acyltransferase activity	GO:0016411	TRUE	0.0453673	1.34326	6	2824	3	37241	ENSDARG00000103503,ENSDARG00000054914,ENSDARG00000069044
GO:MF	phosphate ion transmembrane transporter activity	GO:0015114	FALSE	0.0453673	1.34326	6	2824	3	37241	ENSDARG00000023394,ENSDARG00000071724,ENSDARG00000062449
GO:MF	glutathione disulfide oxidoreductase activity	GO:0015038	FALSE	0.0453673	1.34326	6	2824	3	37241	ENSDARG00000019236,ENSDARG00000033285,ENSDARG00000028106
GO:MF	ionotropic glutamate receptor activity	GO:0004970	FALSE	0.0494124	1.30616	47	2824	9	37241	ENSDARG00000070511,ENSDARG00000027828,ENSDARG00000044161,ENSDARG00000034493,ENSDARG00000037498,ENSDARG00000059368,ENSDARG00000075802,ENSDARG00000101449,ENSDARG00000074583
GO:BP	transport	GO:0006810	TRUE	8.30838e-40	39.0805	3479	2824	488	37241	ENSDARG00000036028,ENSDARG00000055723,ENSDARG00000100339,ENSDARG00000092362,ENSDARG00000000551,ENSDARG00000029688,ENSDARG00000021924,ENSDARG00000093019,ENSDARG00000052690,ENSDARG00000063229,ENSDARG00000045143,ENSDARG00000013050,ENSDARG00000045142,ENSDARG00000093125,ENSDARG00000009484,ENSDARG00000031283,ENSDARG00000031776,ENSDARG00000044566,ENSDARG00000045051,ENSDARG00000102453,ENSDARG00000104687,…
GO:BP	establishment of localization	GO:0051234	FALSE	8.30838e-40	39.0805	3524	2824	492	37241	ENSDARG00000036028,ENSDARG00000055723,ENSDARG00000100339,ENSDARG00000092362,ENSDARG00000000551,ENSDARG00000029688,ENSDARG00000021924,ENSDARG00000093019,ENSDARG00000052690,ENSDARG00000063229,ENSDARG00000045143,ENSDARG00000013050,ENSDARG00000045142,ENSDARG00000093125,ENSDARG00000009484,ENSDARG00000031283,ENSDARG00000031776,ENSDARG00000044566,ENSDARG00000045051,ENSDARG00000102453,ENSDARG00000104687,…
GO:BP	localization	GO:0051179	FALSE	2.20697e-38	37.6562	3742	2824	509	37241	ENSDARG00000036028,ENSDARG00000055723,ENSDARG00000100339,ENSDARG00000092362,ENSDARG00000000551,ENSDARG00000029688,ENSDARG00000021924,ENSDARG00000093019,ENSDARG00000052690,ENSDARG00000063229,ENSDARG00000045143,ENSDARG00000013050,ENSDARG00000045142,ENSDARG00000093125,ENSDARG00000009484,ENSDARG00000031283,ENSDARG00000031776,ENSDARG00000044566,ENSDARG00000045051,ENSDARG00000102453,ENSDARG00000104687,…
GO:BP	biological_process	GO:0008150	FALSE	6.77971e-37	36.1688	21989	2824	1993	37241	ENSDARG00000007823,ENSDARG00000036028,ENSDARG00000058734,ENSDARG00000069135,ENSDARG00000043531,ENSDARG00000042725,ENSDARG00000055723,ENSDARG00000075261,ENSDARG00000038424,ENSDARG00000086665,ENSDARG00000074378,ENSDARG00000026611,ENSDARG00000071082,ENSDARG00000100339,ENSDARG00000092362,ENSDARG00000000551,ENSDARG00000029688,ENSDARG00000104068,ENSDARG00000007377,ENSDARG00000018856,ENSDARG00000114451,…
ARG00000114549	ENSDARG00000022712	ENSDARG00000086775	ENSDARG00000100613	ENSDARG00000004078	ENSDARG00000001549	ENSDARG00000020241	ENSDARG00000035958	ENSDARG00000010732	ENSDARG00000109830	ENSDARG00000042112	ENSDARG00000042535	ENSDARG00000056659	ENSDARG00000061908	ENSDARG00000044550	ENSDARG00000090635	ENSDARG00000077145	ENSDARG00000056619	ENSDARG00000102051	ENSDARG00000061161	ENSDARG00000011876	ENSDARG00000105116	ENSDARG00000090873	ENSDARG00000091211	ENSDARG00000104940	ENSDARG00000079985	ENSDARG00000022518	ENSDARG00000099182	ENSDARG00000091699	ENSDARG00000019451	ENSDARG00000079781	ENSDARG00000096667	ENSDARG00000101449	ENSDARG00000062672	ENSDARG00000069961	ENSDARG00000013441	ENSDARG00000055395	ENSDARG00000105631	ENSDARG00000059304	ENSDARG00000038505	ENSDARG00000103409	ENSDARG00000020326	ENSDARG00000026499	ENSDARG00000088091	ENSDARG00000017874	ENSDARG00000075830	ENSDARG00000052497	ENSDARG00000013533	ENSDARG00000063333	ENSDARG00000063511
GO:BP	transmembrane transport	GO:0055085	FALSE	1.1131e-30	29.9535	1531	2824	255	37241	ENSDARG00000000551,ENSDARG00000093019,ENSDARG00000013050,ENSDARG00000045051,ENSDARG00000102453,ENSDARG00000104687,ENSDARG00000038862,ENSDARG00000007080,ENSDARG00000039647,ENSDARG00000060246,ENSDARG00000012881,ENSDARG00000059993,ENSDARG00000010641,ENSDARG00000101363,ENSDARG00000070511,ENSDARG00000019856,ENSDARG00000056160,ENSDARG00000020623,ENSDARG00000051730,ENSDARG00000004302,ENSDARG00000062906,…
GO:BP	monoatomic ion transport	GO:0006811	FALSE	4.38017e-26	25.3585	1073	2824	191	37241	ENSDARG00000000551,ENSDARG00000031776,ENSDARG00000102453,ENSDARG00000055901,ENSDARG00000105003,ENSDARG00000076221,ENSDARG00000038862,ENSDARG00000039647,ENSDARG00000012881,ENSDARG00000059993,ENSDARG00000101363,ENSDARG00000060978,ENSDARG00000070511,ENSDARG00000019856,ENSDARG00000094210,ENSDARG00000101759,ENSDARG00000015551,ENSDARG00000062906,ENSDARG00000104139,ENSDARG00000116586,ENSDARG00000042837,…
GO:BP	monoatomic ion transmembrane transport	GO:0034220	FALSE	1.15456e-22	21.9376	854	2824	157	37241	ENSDARG00000000551,ENSDARG00000102453,ENSDARG00000038862,ENSDARG00000039647,ENSDARG00000012881,ENSDARG00000059993,ENSDARG00000101363,ENSDARG00000070511,ENSDARG00000019856,ENSDARG00000062906,ENSDARG00000104139,ENSDARG00000042837,ENSDARG00000043474,ENSDARG00000079586,ENSDARG00000020212,ENSDARG00000052782,ENSDARG00000076754,ENSDARG00000098856,ENSDARG00000034534,ENSDARG00000105142,ENSDARG00000006370,…
GO:BP	cellular process	GO:0009987	FALSE	2.26279e-22	21.6454	18347	2824	1654	37241	ENSDARG00000007823,ENSDARG00000036028,ENSDARG00000058734,ENSDARG00000069135,ENSDARG00000043531,ENSDARG00000042725,ENSDARG00000055723,ENSDARG00000075261,ENSDARG00000086665,ENSDARG00000074378,ENSDARG00000026611,ENSDARG00000100339,ENSDARG00000092362,ENSDARG00000000551,ENSDARG00000029688,ENSDARG00000104068,ENSDARG00000007377,ENSDARG00000018856,ENSDARG00000015355,ENSDARG00000021924,ENSDARG00000076192,…
GO:BP	multicellular organismal process	GO:0032501	TRUE	2.26279e-22	21.6454	4151	2824	491	37241	ENSDARG00000058734,ENSDARG00000043531,ENSDARG00000055723,ENSDARG00000074378,ENSDARG00000092362,ENSDARG00000029688,ENSDARG00000007377,ENSDARG00000055120,ENSDARG00000021924,ENSDARG00000042816,ENSDARG00000103308,ENSDARG00000075121,ENSDARG00000038574,ENSDARG00000010276,ENSDARG00000099385,ENSDARG00000018566,ENSDARG00000025428,ENSDARG00000070061,ENSDARG00000018817,ENSDARG00000041065,ENSDARG00000052012,…
GO:BP	anatomical structure development	GO:0048856	FALSE	4.01981e-20	19.3958	3949	2824	463	37241	ENSDARG00000043531,ENSDARG00000055723,ENSDARG00000074378,ENSDARG00000092362,ENSDARG00000029688,ENSDARG00000007377,ENSDARG00000055120,ENSDARG00000021924,ENSDARG00000042816,ENSDARG00000103308,ENSDARG00000075121,ENSDARG00000038574,ENSDARG00000010276,ENSDARG00000025428,ENSDARG00000070061,ENSDARG00000018817,ENSDARG00000099351,ENSDARG00000052012,ENSDARG00000009484,ENSDARG00000018569,ENSDARG00000035622,…
GO:BP	developmental process	GO:0032502	FALSE	2.58756e-19	18.5871	4142	2824	477	37241	ENSDARG00000043531,ENSDARG00000055723,ENSDARG00000074378,ENSDARG00000092362,ENSDARG00000029688,ENSDARG00000007377,ENSDARG00000055120,ENSDARG00000021924,ENSDARG00000042816,ENSDARG00000103308,ENSDARG00000075121,ENSDARG00000038574,ENSDARG00000010276,ENSDARG00000025428,ENSDARG00000070061,ENSDARG00000018817,ENSDARG00000099351,ENSDARG00000052012,ENSDARG00000009484,ENSDARG00000018569,ENSDARG00000035622,…
GO:BP	inorganic ion transmembrane transport	GO:0098660	FALSE	2.58756e-19	18.5871	672	2824	127	37241	ENSDARG00000038862,ENSDARG00000007080,ENSDARG00000039647,ENSDARG00000059993,ENSDARG00000101363,ENSDARG00000019856,ENSDARG00000062906,ENSDARG00000104139,ENSDARG00000042837,ENSDARG00000043474,ENSDARG00000079586,ENSDARG00000052782,ENSDARG00000076754,ENSDARG00000098856,ENSDARG00000034534,ENSDARG00000105142,ENSDARG00000006370,ENSDARG00000036481,ENSDARG00000071235,ENSDARG00000030694,ENSDARG00000075058,…
GO:BP	small molecule metabolic process	GO:0044281	TRUE	2.14232e-15	14.6691	1227	2824	180	37241	ENSDARG00000007377,ENSDARG00000010276,ENSDARG00000016733,ENSDARG00000095947,ENSDARG00000013250,ENSDARG00000060494,ENSDARG00000005332,ENSDARG00000044575,ENSDARG00000068551,ENSDARG00000001953,ENSDARG00000020448,ENSDARG00000008310,ENSDARG00000014179,ENSDARG00000007955,ENSDARG00000020239,ENSDARG00000099579,ENSDARG00000076225,ENSDARG00000061100,ENSDARG00000029952,ENSDARG00000013063,ENSDARG00000043460,…
GO:BP	multicellular organism development	GO:0007275	FALSE	2.14232e-15	14.6691	2993	2824	354	37241	ENSDARG00000043531,ENSDARG00000055723,ENSDARG00000074378,ENSDARG00000092362,ENSDARG00000029688,ENSDARG00000007377,ENSDARG00000055120,ENSDARG00000021924,ENSDARG00000042816,ENSDARG00000075121,ENSDARG00000038574,ENSDARG00000025428,ENSDARG00000070061,ENSDARG00000018817,ENSDARG00000052012,ENSDARG00000009484,ENSDARG00000035622,ENSDARG00000034503,ENSDARG00000075014,ENSDARG00000031317,ENSDARG00000016200,…
GO:BP	monoatomic cation transport	GO:0006812	FALSE	2.43831e-15	14.6129	784	2824	131	37241	ENSDARG00000031776,ENSDARG00000055901,ENSDARG00000105003,ENSDARG00000076221,ENSDARG00000038862,ENSDARG00000039647,ENSDARG00000059993,ENSDARG00000060978,ENSDARG00000019856,ENSDARG00000094210,ENSDARG00000101759,ENSDARG00000015551,ENSDARG00000062906,ENSDARG00000104139,ENSDARG00000116586,ENSDARG00000042837,ENSDARG00000043474,ENSDARG00000035861,ENSDARG00000070452,ENSDARG00000076754,ENSDARG00000098856,…
GO:BP	monoatomic cation transmembrane transport	GO:0098655	FALSE	7.27609e-14	13.1381	626	2824	109	37241	ENSDARG00000038862,ENSDARG00000039647,ENSDARG00000059993,ENSDARG00000019856,ENSDARG00000062906,ENSDARG00000104139,ENSDARG00000042837,ENSDARG00000043474,ENSDARG00000076754,ENSDARG00000098856,ENSDARG00000034534,ENSDARG00000105142,ENSDARG00000006370,ENSDARG00000101368,ENSDARG00000031956,ENSDARG00000036481,ENSDARG00000071235,ENSDARG00000030694,ENSDARG00000005122,ENSDARG00000007180,ENSDARG00000055253,…
GO:BP	inorganic cation transmembrane transport	GO:0098662	FALSE	2.39344e-13	12.621	586	2824	103	37241	ENSDARG00000038862,ENSDARG00000007080,ENSDARG00000039647,ENSDARG00000059993,ENSDARG00000019856,ENSDARG00000062906,ENSDARG00000104139,ENSDARG00000042837,ENSDARG00000043474,ENSDARG00000076754,ENSDARG00000098856,ENSDARG00000034534,ENSDARG00000105142,ENSDARG00000006370,ENSDARG00000036481,ENSDARG00000071235,ENSDARG00000030694,ENSDARG00000005122,ENSDARG00000007180,ENSDARG00000055253,ENSDARG00000074149,…
GO:BP	system development	GO:0048731	FALSE	1.67779e-12	11.7753	2573	2824	302	37241	ENSDARG00000043531,ENSDARG00000055723,ENSDARG00000074378,ENSDARG00000092362,ENSDARG00000029688,ENSDARG00000007377,ENSDARG00000021924,ENSDARG00000042816,ENSDARG00000075121,ENSDARG00000038574,ENSDARG00000025428,ENSDARG00000070061,ENSDARG00000018817,ENSDARG00000052012,ENSDARG00000035622,ENSDARG00000034503,ENSDARG00000075014,ENSDARG00000016200,ENSDARG00000007654,ENSDARG00000030449,ENSDARG00000032849,…
GO:BP	metal ion transport	GO:0030001	FALSE	1.75347e-12	11.7561	639	2824	107	37241	ENSDARG00000031776,ENSDARG00000055901,ENSDARG00000105003,ENSDARG00000076221,ENSDARG00000038862,ENSDARG00000039647,ENSDARG00000059993,ENSDARG00000060978,ENSDARG00000019856,ENSDARG00000094210,ENSDARG00000101759,ENSDARG00000015551,ENSDARG00000062906,ENSDARG00000104139,ENSDARG00000116586,ENSDARG00000042837,ENSDARG00000043474,ENSDARG00000035861,ENSDARG00000070452,ENSDARG00000076754,ENSDARG00000098856,…
GO:BP	regulation of transport	GO:0051049	FALSE	1.98226e-12	11.7028	488	2824	89	37241	ENSDARG00000038862,ENSDARG00000003994,ENSDARG00000018997,ENSDARG00000101759,ENSDARG00000053091,ENSDARG00000062906,ENSDARG00000070972,ENSDARG00000097110,ENSDARG00000070452,ENSDARG00000007257,ENSDARG00000114797,ENSDARG00000058476,ENSDARG00000103403,ENSDARG00000093745,ENSDARG00000058985,ENSDARG00000014462,ENSDARG00000074746,ENSDARG00000020450,ENSDARG00000061990,ENSDARG00000017140,ENSDARG00000000503,…
GO:BP	regulation of localization	GO:0032879	FALSE	5.3999e-12	11.2676	547	2824	95	37241	ENSDARG00000038862,ENSDARG00000003994,ENSDARG00000018997,ENSDARG00000101759,ENSDARG00000053091,ENSDARG00000062906,ENSDARG00000027740,ENSDARG00000070972,ENSDARG00000097110,ENSDARG00000070452,ENSDARG00000098856,ENSDARG00000007257,ENSDARG00000114797,ENSDARG00000058476,ENSDARG00000103403,ENSDARG00000007180,ENSDARG00000093745,ENSDARG00000074149,ENSDARG00000058985,ENSDARG00000014462,ENSDARG00000074746,…
GO:BP	organic acid metabolic process	GO:0006082	FALSE	9.74701e-12	11.0111	613	2824	102	37241	ENSDARG00000007377,ENSDARG00000010276,ENSDARG00000016733,ENSDARG00000013250,ENSDARG00000060494,ENSDARG00000005332,ENSDARG00000044575,ENSDARG00000068551,ENSDARG00000020448,ENSDARG00000014179,ENSDARG00000007955,ENSDARG00000020239,ENSDARG00000099579,ENSDARG00000076225,ENSDARG00000061100,ENSDARG00000003693,ENSDARG00000001873,ENSDARG00000031894,ENSDARG00000004539,ENSDARG00000035120,ENSDARG00000058285,…
GO:BP	response to stimulus	GO:0050896	FALSE	2.4343e-11	10.6136	6704	2824	657	37241	ENSDARG00000007823,ENSDARG00000058734,ENSDARG00000069135,ENSDARG00000043531,ENSDARG00000042725,ENSDARG00000055723,ENSDARG00000075261,ENSDARG00000038424,ENSDARG00000086665,ENSDARG00000026611,ENSDARG00000092362,ENSDARG00000029688,ENSDARG00000104068,ENSDARG00000018856,ENSDARG00000021924,ENSDARG00000075045,ENSDARG00000042816,ENSDARG00000103308,ENSDARG00000075121,ENSDARG00000063229,ENSDARG00000045143,…
GO:BP	oxoacid metabolic process	GO:0043436	FALSE	1.84689e-10	9.73356	581	2824	95	37241	ENSDARG00000007377,ENSDARG00000010276,ENSDARG00000016733,ENSDARG00000013250,ENSDARG00000060494,ENSDARG00000005332,ENSDARG00000044575,ENSDARG00000068551,ENSDARG00000020448,ENSDARG00000014179,ENSDARG00000007955,ENSDARG00000020239,ENSDARG00000099579,ENSDARG00000076225,ENSDARG00000061100,ENSDARG00000003693,ENSDARG00000001873,ENSDARG00000031894,ENSDARG00000004539,ENSDARG00000035120,ENSDARG00000058285,…
GO:BP	monoatomic anion transport	GO:0006820	FALSE	1.84689e-10	9.73356	149	2824	40	37241	ENSDARG00000000551,ENSDARG00000102453,ENSDARG00000012881,ENSDARG00000101363,ENSDARG00000079586,ENSDARG00000020212,ENSDARG00000052782,ENSDARG00000028173,ENSDARG00000075058,ENSDARG00000052155,ENSDARG00000077327,ENSDARG00000055253,ENSDARG00000073952,ENSDARG00000032465,ENSDARG00000015531,ENSDARG00000013730,ENSDARG00000073756,ENSDARG00000052138,ENSDARG00000062058,ENSDARG00000062084,ENSDARG00000022995,…
GO:BP	carboxylic acid metabolic process	GO:0019752	FALSE	2.56273e-10	9.5913	576	2824	94	37241	ENSDARG00000007377,ENSDARG00000010276,ENSDARG00000016733,ENSDARG00000013250,ENSDARG00000060494,ENSDARG00000005332,ENSDARG00000044575,ENSDARG00000068551,ENSDARG00000020448,ENSDARG00000014179,ENSDARG00000007955,ENSDARG00000020239,ENSDARG00000099579,ENSDARG00000076225,ENSDARG00000061100,ENSDARG00000003693,ENSDARG00000001873,ENSDARG00000031894,ENSDARG00000004539,ENSDARG00000035120,ENSDARG00000058285,…
GO:BP	monoatomic anion transmembrane transport	GO:0098656	FALSE	3.70447e-10	9.43127	133	2824	37	37241	ENSDARG00000000551,ENSDARG00000102453,ENSDARG00000012881,ENSDARG00000101363,ENSDARG00000079586,ENSDARG00000020212,ENSDARG00000052782,ENSDARG00000028173,ENSDARG00000075058,ENSDARG00000052155,ENSDARG00000077327,ENSDARG00000055253,ENSDARG00000073952,ENSDARG00000032465,ENSDARG00000073756,ENSDARG00000052138,ENSDARG00000062058,ENSDARG00000062084,ENSDARG00000022995,ENSDARG00000060439,ENSDARG00000078283,…
GO:BP	regulation of biological quality	GO:0065008	FALSE	7.04823e-10	9.15192	1304	2824	169	37241	ENSDARG00000010276,ENSDARG00000018817,ENSDARG00000041065,ENSDARG00000012881,ENSDARG00000101054,ENSDARG00000059993,ENSDARG00000045945,ENSDARG00000040503,ENSDARG00000070511,ENSDARG00000018997,ENSDARG00000030547,ENSDARG00000054641,ENSDARG00000070972,ENSDARG00000079586,ENSDARG00000043460,ENSDARG00000052782,ENSDARG00000031894,ENSDARG00000076754,ENSDARG00000004539,ENSDARG00000014490,ENSDARG00000069027,…
GO:BP	organic substance transport	GO:0071702	FALSE	1.28123e-09	8.89237	1601	2824	197	37241	ENSDARG00000036028,ENSDARG00000100339,ENSDARG00000000551,ENSDARG00000093019,ENSDARG00000052690,ENSDARG00000063229,ENSDARG00000009484,ENSDARG00000044566,ENSDARG00000045051,ENSDARG00000102453,ENSDARG00000039647,ENSDARG00000012881,ENSDARG00000091996,ENSDARG00000007654,ENSDARG00000078057,ENSDARG00000003994,ENSDARG00000030449,ENSDARG00000059993,ENSDARG00000060978,ENSDARG00000056160,ENSDARG00000051730,…
GO:BP	tRNA aminoacylation for protein translation	GO:0006418	FALSE	5.17821e-09	8.28582	51	2824	21	37241	ENSDARG00000013250,ENSDARG00000060494,ENSDARG00000044575,ENSDARG00000007955,ENSDARG00000061100,ENSDARG00000003693,ENSDARG00000035913,ENSDARG00000055172,ENSDARG00000054530,ENSDARG00000036164,ENSDARG00000059070,ENSDARG00000008237,ENSDARG00000016864,ENSDARG00000019280,ENSDARG00000098825,ENSDARG00000069142,ENSDARG00000034396,ENSDARG00000010316,ENSDARG00000104659,ENSDARG00000078546,ENSDARG00000100954
GO:BP	amino acid activation	GO:0043038	FALSE	1.1626e-08	7.93457	53	2824	21	37241	ENSDARG00000013250,ENSDARG00000060494,ENSDARG00000044575,ENSDARG00000007955,ENSDARG00000061100,ENSDARG00000003693,ENSDARG00000035913,ENSDARG00000055172,ENSDARG00000054530,ENSDARG00000036164,ENSDARG00000059070,ENSDARG00000008237,ENSDARG00000016864,ENSDARG00000019280,ENSDARG00000098825,ENSDARG00000069142,ENSDARG00000034396,ENSDARG00000010316,ENSDARG00000104659,ENSDARG00000078546,ENSDARG00000100954
GO:BP	tRNA aminoacylation	GO:0043039	FALSE	1.1626e-08	7.93457	53	2824	21	37241	ENSDARG00000013250,ENSDARG00000060494,ENSDARG00000044575,ENSDARG00000007955,ENSDARG00000061100,ENSDARG00000003693,ENSDARG00000035913,ENSDARG00000055172,ENSDARG00000054530,ENSDARG00000036164,ENSDARG00000059070,ENSDARG00000008237,ENSDARG00000016864,ENSDARG00000019280,ENSDARG00000098825,ENSDARG00000069142,ENSDARG00000034396,ENSDARG00000010316,ENSDARG00000104659,ENSDARG00000078546,ENSDARG00000100954
GO:BP	system process	GO:0003008	FALSE	1.49124e-08	7.82645	906	2824	124	37241	ENSDARG00000074378,ENSDARG00000010276,ENSDARG00000099385,ENSDARG00000018817,ENSDARG00000041065,ENSDARG00000102558,ENSDARG00000059993,ENSDARG00000100747,ENSDARG00000056511,ENSDARG00000040738,ENSDARG00000042529,ENSDARG00000079586,ENSDARG00000043460,ENSDARG00000052782,ENSDARG00000098475,ENSDARG00000004539,ENSDARG00000069027,ENSDARG00000101368,ENSDARG00000045677,ENSDARG00000007553,ENSDARG00000075058,…
GO:BP	cellular homeostasis	GO:0019725	FALSE	2.13621e-08	7.67036	279	2824	54	37241	ENSDARG00000058734,ENSDARG00000018566,ENSDARG00000031776,ENSDARG00000076221,ENSDARG00000019236,ENSDARG00000012881,ENSDARG00000019856,ENSDARG00000094210,ENSDARG00000101759,ENSDARG00000015551,ENSDARG00000104139,ENSDARG00000116586,ENSDARG00000042837,ENSDARG00000043474,ENSDARG00000076754,ENSDARG00000098856,ENSDARG00000034534,ENSDARG00000105142,ENSDARG00000028173,ENSDARG00000058476,ENSDARG00000026796,…
GO:BP	potassium ion transmembrane transport	GO:0071805	FALSE	2.15589e-08	7.66637	210	2824	45	37241	ENSDARG00000038862,ENSDARG00000019856,ENSDARG00000062906,ENSDARG00000104139,ENSDARG00000042837,ENSDARG00000076754,ENSDARG00000030694,ENSDARG00000055253,ENSDARG00000058985,ENSDARG00000074746,ENSDARG00000099203,ENSDARG00000061990,ENSDARG00000073756,ENSDARG00000019753,ENSDARG00000062058,ENSDARG00000112100,ENSDARG00000058498,ENSDARG00000034808,ENSDARG00000040252,ENSDARG00000017880,ENSDARG00000062565,…
GO:BP	potassium ion transport	GO:0006813	FALSE	2.15589e-08	7.66637	248	2824	50	37241	ENSDARG00000038862,ENSDARG00000019856,ENSDARG00000062906,ENSDARG00000104139,ENSDARG00000042837,ENSDARG00000035861,ENSDARG00000076754,ENSDARG00000030694,ENSDARG00000055253,ENSDARG00000058985,ENSDARG00000074746,ENSDARG00000099203,ENSDARG00000061990,ENSDARG00000073756,ENSDARG00000019753,ENSDARG00000062058,ENSDARG00000112100,ENSDARG00000058498,ENSDARG00000034808,ENSDARG00000040252,ENSDARG00000017880,…
GO:BP	regulation of cell communication	GO:0010646	FALSE	4.80965e-08	7.31789	1267	2824	158	37241	ENSDARG00000026611,ENSDARG00000103308,ENSDARG00000075121,ENSDARG00000105424,ENSDARG00000025428,ENSDARG00000018817,ENSDARG00000057032,ENSDARG00000099351,ENSDARG00000102558,ENSDARG00000104685,ENSDARG00000070012,ENSDARG00000030449,ENSDARG00000010231,ENSDARG00000070511,ENSDARG00000018997,ENSDARG00000056511,ENSDARG00000099746,ENSDARG00000008310,ENSDARG00000053091,ENSDARG00000098700,ENSDARG00000027740,…
GO:BP	response to chemical	GO:0042221	FALSE	6.27509e-08	7.20238	1522	2824	182	37241	ENSDARG00000058734,ENSDARG00000043531,ENSDARG00000055723,ENSDARG00000075261,ENSDARG00000092362,ENSDARG00000029688,ENSDARG00000104068,ENSDARG00000021924,ENSDARG00000075045,ENSDARG00000045143,ENSDARG00000103846,ENSDARG00000010276,ENSDARG00000041065,ENSDARG00000018569,ENSDARG00000039863,ENSDARG00000035622,ENSDARG00000089697,ENSDARG00000103019,ENSDARG00000070012,ENSDARG00000034503,ENSDARG00000019236,…
GO:BP	regulation of signaling	GO:0023051	FALSE	6.27905e-08	7.20211	1273	2824	158	37241	ENSDARG00000026611,ENSDARG00000103308,ENSDARG00000075121,ENSDARG00000105424,ENSDARG00000025428,ENSDARG00000018817,ENSDARG00000057032,ENSDARG00000099351,ENSDARG00000102558,ENSDARG00000104685,ENSDARG00000070012,ENSDARG00000030449,ENSDARG00000010231,ENSDARG00000070511,ENSDARG00000018997,ENSDARG00000056511,ENSDARG00000099746,ENSDARG00000008310,ENSDARG00000053091,ENSDARG00000098700,ENSDARG00000027740,…
GO:BP	regulation of molecular function	GO:0065009	FALSE	6.27905e-08	7.20211	851	2824	116	37241	ENSDARG00000069135,ENSDARG00000075261,ENSDARG00000055120,ENSDARG00000075121,ENSDARG00000016200,ENSDARG00000020623,ENSDARG00000027740,ENSDARG00000015065,ENSDARG00000103978,ENSDARG00000026764,ENSDARG00000008363,ENSDARG00000021896,ENSDARG00000038524,ENSDARG00000077677,ENSDARG00000009779,ENSDARG00000010407,ENSDARG00000039729,ENSDARG00000016412,ENSDARG00000037925,ENSDARG00000046143,ENSDARG00000055543,…
GO:BP	amino acid metabolic process	GO:0006520	FALSE	6.78516e-08	7.16844	249	2824	49	37241	ENSDARG00000007377,ENSDARG00000016733,ENSDARG00000013250,ENSDARG00000060494,ENSDARG00000044575,ENSDARG00000020448,ENSDARG00000007955,ENSDARG00000099579,ENSDARG00000076225,ENSDARG00000061100,ENSDARG00000003693,ENSDARG00000001873,ENSDARG00000035120,ENSDARG00000016375,ENSDARG00000035913,ENSDARG00000055172,ENSDARG00000054530,ENSDARG00000036164,ENSDARG00000059070,ENSDARG00000008237,ENSDARG00000055642,…
GO:BP	inorganic anion transport	GO:0015698	FALSE	9.96932e-08	7.00133	147	2824	35	37241	ENSDARG00000012881,ENSDARG00000010641,ENSDARG00000101363,ENSDARG00000079586,ENSDARG00000052782,ENSDARG00000028173,ENSDARG00000075058,ENSDARG00000077327,ENSDARG00000055253,ENSDARG00000073952,ENSDARG00000013730,ENSDARG00000073756,ENSDARG00000062058,ENSDARG00000062084,ENSDARG00000022995,ENSDARG00000060439,ENSDARG00000027424,ENSDARG00000011066,ENSDARG00000012019,ENSDARG00000070730,ENSDARG00000052769,…
GO:BP	chemical synaptic transmission	GO:0007268	FALSE	1.16109e-07	6.93513	395	2824	66	37241	ENSDARG00000018817,ENSDARG00000101054,ENSDARG00000045945,ENSDARG00000070511,ENSDARG00000018997,ENSDARG00000070972,ENSDARG00000079586,ENSDARG00000052782,ENSDARG00000040156,ENSDARG00000059945,ENSDARG00000002230,ENSDARG00000007257,ENSDARG00000027828,ENSDARG00000071596,ENSDARG00000075058,ENSDARG00000026796,ENSDARG00000004869,ENSDARG00000076978,ENSDARG00000004618,ENSDARG00000020450,ENSDARG00000077329,…
GO:BP	anterograde trans-synaptic signaling	GO:0098916	FALSE	1.16109e-07	6.93513	395	2824	66	37241	ENSDARG00000018817,ENSDARG00000101054,ENSDARG00000045945,ENSDARG00000070511,ENSDARG00000018997,ENSDARG00000070972,ENSDARG00000079586,ENSDARG00000052782,ENSDARG00000040156,ENSDARG00000059945,ENSDARG00000002230,ENSDARG00000007257,ENSDARG00000027828,ENSDARG00000071596,ENSDARG00000075058,ENSDARG00000026796,ENSDARG00000004869,ENSDARG00000076978,ENSDARG00000004618,ENSDARG00000020450,ENSDARG00000077329,…
GO:BP	homeostatic process	GO:0042592	FALSE	1.28658e-07	6.89056	530	2824	81	37241	ENSDARG00000058734,ENSDARG00000018566,ENSDARG00000031776,ENSDARG00000076221,ENSDARG00000019236,ENSDARG00000012881,ENSDARG00000019856,ENSDARG00000094210,ENSDARG00000101759,ENSDARG00000015551,ENSDARG00000021059,ENSDARG00000104139,ENSDARG00000116586,ENSDARG00000042837,ENSDARG00000043474,ENSDARG00000029019,ENSDARG00000031894,ENSDARG00000076754,ENSDARG00000098856,ENSDARG00000034534,ENSDARG00000105142,…
GO:BP	trans-synaptic signaling	GO:0099537	FALSE	1.37349e-07	6.86217	397	2824	66	37241	ENSDARG00000018817,ENSDARG00000101054,ENSDARG00000045945,ENSDARG00000070511,ENSDARG00000018997,ENSDARG00000070972,ENSDARG00000079586,ENSDARG00000052782,ENSDARG00000040156,ENSDARG00000059945,ENSDARG00000002230,ENSDARG00000007257,ENSDARG00000027828,ENSDARG00000071596,ENSDARG00000075058,ENSDARG00000026796,ENSDARG00000004869,ENSDARG00000076978,ENSDARG00000004618,ENSDARG00000020450,ENSDARG00000077329,…
GO:BP	regulation of monoatomic ion transport	GO:0043269	FALSE	1.56831e-07	6.80457	264	2824	50	37241	ENSDARG00000038862,ENSDARG00000101759,ENSDARG00000062906,ENSDARG00000097110,ENSDARG00000070452,ENSDARG00000058476,ENSDARG00000058985,ENSDARG00000074746,ENSDARG00000020450,ENSDARG00000061990,ENSDARG00000028485,ENSDARG00000099117,ENSDARG00000070626,ENSDARG00000027957,ENSDARG00000062174,ENSDARG00000112100,ENSDARG00000035056,ENSDARG00000034808,ENSDARG00000017880,ENSDARG00000078760,ENSDARG00000062565,…
GO:BP	inorganic anion transmembrane transport	GO:0098661	FALSE	2.14519e-07	6.66853	104	2824	28	37241	ENSDARG00000101363,ENSDARG00000079586,ENSDARG00000052782,ENSDARG00000075058,ENSDARG00000077327,ENSDARG00000055253,ENSDARG00000073756,ENSDARG00000062058,ENSDARG00000062084,ENSDARG00000022995,ENSDARG00000060439,ENSDARG00000027424,ENSDARG00000011066,ENSDARG00000070730,ENSDARG00000052769,ENSDARG00000052982,ENSDARG00000060796,ENSDARG00000023771,ENSDARG00000059763,ENSDARG00000068989,ENSDARG00000071724,…
GO:BP	nervous system development	GO:0007399	FALSE	3.06467e-07	6.51362	1379	2824	165	37241	ENSDARG00000043531,ENSDARG00000007377,ENSDARG00000025428,ENSDARG00000018817,ENSDARG00000075014,ENSDARG00000007654,ENSDARG00000030449,ENSDARG00000032849,ENSDARG00000043932,ENSDARG00000038465,ENSDARG00000023058,ENSDARG00000071011,ENSDARG00000078671,ENSDARG00000104139,ENSDARG00000104693,ENSDARG00000027740,ENSDARG00000053248,ENSDARG00000061746,ENSDARG00000018787,ENSDARG00000103002,ENSDARG00000031894,…
GO:BP	synaptic signaling	GO:0099536	FALSE	3.14491e-07	6.50239	406	2824	66	37241	ENSDARG00000018817,ENSDARG00000101054,ENSDARG00000045945,ENSDARG00000070511,ENSDARG00000018997,ENSDARG00000070972,ENSDARG00000079586,ENSDARG00000052782,ENSDARG00000040156,ENSDARG00000059945,ENSDARG00000002230,ENSDARG00000007257,ENSDARG00000027828,ENSDARG00000071596,ENSDARG00000075058,ENSDARG00000026796,ENSDARG00000004869,ENSDARG00000076978,ENSDARG00000004618,ENSDARG00000020450,ENSDARG00000077329,…
GO:BP	cellular response to chemical stimulus	GO:0070887	FALSE	3.14491e-07	6.50239	898	2824	118	37241	ENSDARG00000058734,ENSDARG00000055723,ENSDARG00000092362,ENSDARG00000029688,ENSDARG00000104068,ENSDARG00000021924,ENSDARG00000075045,ENSDARG00000045143,ENSDARG00000103846,ENSDARG00000010276,ENSDARG00000018569,ENSDARG00000039863,ENSDARG00000035622,ENSDARG00000089697,ENSDARG00000070012,ENSDARG00000019236,ENSDARG00000043182,ENSDARG00000089124,ENSDARG00000091996,ENSDARG00000003994,ENSDARG00000056160,…
GO:BP	sensory perception of light stimulus	GO:0050953	FALSE	3.89017e-07	6.41003	185	2824	39	37241	ENSDARG00000102558,ENSDARG00000100747,ENSDARG00000056511,ENSDARG00000040738,ENSDARG00000042529,ENSDARG00000098475,ENSDARG00000101368,ENSDARG00000045677,ENSDARG00000007553,ENSDARG00000014840,ENSDARG00000000380,ENSDARG00000017634,ENSDARG00000044280,ENSDARG00000097008,ENSDARG00000025504,ENSDARG00000058803,ENSDARG00000052775,ENSDARG00000013393,ENSDARG00000002193,ENSDARG00000019752,ENSDARG00000070666,…
GO:BP	visual perception	GO:0007601	FALSE	4.14919e-07	6.38204	178	2824	38	37241	ENSDARG00000102558,ENSDARG00000100747,ENSDARG00000056511,ENSDARG00000040738,ENSDARG00000042529,ENSDARG00000098475,ENSDARG00000101368,ENSDARG00000045677,ENSDARG00000007553,ENSDARG00000014840,ENSDARG00000000380,ENSDARG00000017634,ENSDARG00000044280,ENSDARG00000097008,ENSDARG00000025504,ENSDARG00000058803,ENSDARG00000052775,ENSDARG00000013393,ENSDARG00000002193,ENSDARG00000019752,ENSDARG00000070666,…
GO:BP	monoatomic cation homeostasis	GO:0055080	FALSE	5.2287e-07	6.28161	258	2824	48	37241	ENSDARG00000031776,ENSDARG00000076221,ENSDARG00000012881,ENSDARG00000019856,ENSDARG00000094210,ENSDARG00000101759,ENSDARG00000015551,ENSDARG00000104139,ENSDARG00000116586,ENSDARG00000042837,ENSDARG00000043474,ENSDARG00000076754,ENSDARG00000098856,ENSDARG00000034534,ENSDARG00000105142,ENSDARG00000056590,ENSDARG00000028173,ENSDARG00000058476,ENSDARG00000026796,ENSDARG00000005122,ENSDARG00000007180,…
GO:BP	organic acid biosynthetic process	GO:0016053	FALSE	5.46628e-07	6.26231	165	2824	36	37241	ENSDARG00000010276,ENSDARG00000016733,ENSDARG00000005332,ENSDARG00000068551,ENSDARG00000020448,ENSDARG00000099579,ENSDARG00000076225,ENSDARG00000001873,ENSDARG00000031894,ENSDARG00000004539,ENSDARG00000016375,ENSDARG00000046143,ENSDARG00000099389,ENSDARG00000027419,ENSDARG00000027495,ENSDARG00000031044,ENSDARG00000022845,ENSDARG00000100185,ENSDARG00000053087,ENSDARG00000019838,ENSDARG00000018809,…
GO:BP	vesicle-mediated transport	GO:0016192	FALSE	5.93242e-07	6.22677	970	2824	124	37241	ENSDARG00000055723,ENSDARG00000100339,ENSDARG00000092362,ENSDARG00000029688,ENSDARG00000021924,ENSDARG00000009484,ENSDARG00000031283,ENSDARG00000007654,ENSDARG00000078057,ENSDARG00000003994,ENSDARG00000018997,ENSDARG00000056511,ENSDARG00000053091,ENSDARG00000070972,ENSDARG00000058160,ENSDARG00000098475,ENSDARG00000015931,ENSDARG00000004261,ENSDARG00000028163,ENSDARG00000070539,ENSDARG00000074210,…
GO:BP	animal organ development	GO:0048513	FALSE	7.38903e-07	6.13141	1895	2824	211	37241	ENSDARG00000043531,ENSDARG00000092362,ENSDARG00000029688,ENSDARG00000007377,ENSDARG00000021924,ENSDARG00000042816,ENSDARG00000103308,ENSDARG00000075121,ENSDARG00000025428,ENSDARG00000070061,ENSDARG00000018817,ENSDARG00000052012,ENSDARG00000009484,ENSDARG00000035622,ENSDARG00000016200,ENSDARG00000012881,ENSDARG00000007654,ENSDARG00000030449,ENSDARG00000071011,ENSDARG00000040738,ENSDARG00000078671,…
GO:BP	biological regulation	GO:0065007	FALSE	8.52652e-07	6.06923	10713	2824	944	37241	ENSDARG00000007823,ENSDARG00000069135,ENSDARG00000043531,ENSDARG00000042725,ENSDARG00000075261,ENSDARG00000038424,ENSDARG00000086665,ENSDARG00000074378,ENSDARG00000026611,ENSDARG00000018856,ENSDARG00000055120,ENSDARG00000015355,ENSDARG00000076192,ENSDARG00000075045,ENSDARG00000042816,ENSDARG00000103308,ENSDARG00000060113,ENSDARG00000075121,ENSDARG00000103846,ENSDARG00000038574,ENSDARG00000010276,…
GO:BP	small molecule biosynthetic process	GO:0044283	FALSE	8.73747e-07	6.05861	296	2824	52	37241	ENSDARG00000010276,ENSDARG00000016733,ENSDARG00000095947,ENSDARG00000005332,ENSDARG00000068551,ENSDARG00000020448,ENSDARG00000008310,ENSDARG00000099579,ENSDARG00000076225,ENSDARG00000001873,ENSDARG00000031894,ENSDARG00000004539,ENSDARG00000016375,ENSDARG00000046143,ENSDARG00000099389,ENSDARG00000004406,ENSDARG00000027419,ENSDARG00000027495,ENSDARG00000027813,ENSDARG00000031044,ENSDARG00000057575,…
GO:BP	chemical homeostasis	GO:0048878	FALSE	1.05311e-06	5.97753	367	2824	60	37241	ENSDARG00000031776,ENSDARG00000076221,ENSDARG00000012881,ENSDARG00000019856,ENSDARG00000094210,ENSDARG00000101759,ENSDARG00000015551,ENSDARG00000104139,ENSDARG00000116586,ENSDARG00000042837,ENSDARG00000043474,ENSDARG00000076754,ENSDARG00000098856,ENSDARG00000034534,ENSDARG00000105142,ENSDARG00000057743,ENSDARG00000056590,ENSDARG00000028173,ENSDARG00000058476,ENSDARG00000026796,ENSDARG00000005122,…
GO:BP	intracellular chemical homeostasis	GO:0055082	FALSE	1.05311e-06	5.97753	240	2824	45	37241	ENSDARG00000031776,ENSDARG00000076221,ENSDARG00000012881,ENSDARG00000019856,ENSDARG00000094210,ENSDARG00000101759,ENSDARG00000015551,ENSDARG00000104139,ENSDARG00000116586,ENSDARG00000042837,ENSDARG00000043474,ENSDARG00000076754,ENSDARG00000098856,ENSDARG00000034534,ENSDARG00000105142,ENSDARG00000028173,ENSDARG00000058476,ENSDARG00000026796,ENSDARG00000005122,ENSDARG00000007180,ENSDARG00000074149,…
GO:BP	anatomical structure morphogenesis	GO:0009653	FALSE	1.05311e-06	5.97753	1774	2824	199	37241	ENSDARG00000092362,ENSDARG00000029688,ENSDARG00000007377,ENSDARG00000055120,ENSDARG00000021924,ENSDARG00000042816,ENSDARG00000038574,ENSDARG00000025428,ENSDARG00000018817,ENSDARG00000035559,ENSDARG00000034503,ENSDARG00000075014,ENSDARG00000016200,ENSDARG00000007654,ENSDARG00000030449,ENSDARG00000013576,ENSDARG00000027744,ENSDARG00000071011,ENSDARG00000078671,ENSDARG00000030547,ENSDARG00000053248,…
GO:BP	proton transmembrane transport	GO:1902600	FALSE	1.06164e-06	5.97402	99	2824	26	37241	ENSDARG00000019856,ENSDARG00000104139,ENSDARG00000076754,ENSDARG00000034534,ENSDARG00000105142,ENSDARG00000006370,ENSDARG00000030694,ENSDARG00000076318,ENSDARG00000043465,ENSDARG00000023151,ENSDARG00000058498,ENSDARG00000045543,ENSDARG00000035565,ENSDARG00000040252,ENSDARG00000035880,ENSDARG00000039131,ENSDARG00000069090,ENSDARG00000035538,ENSDARG00000015174,ENSDARG00000018259,ENSDARG00000040338,…
GO:BP	amino acid transmembrane transport	GO:0003333	FALSE	1.12859e-06	5.94746	68	2824	21	37241	ENSDARG00000000551,ENSDARG00000102453,ENSDARG00000051730,ENSDARG00000020645,ENSDARG00000020212,ENSDARG00000013749,ENSDARG00000020893,ENSDARG00000032465,ENSDARG00000059775,ENSDARG00000052138,ENSDARG00000061120,ENSDARG00000054343,ENSDARG00000037748,ENSDARG00000059805,ENSDARG00000057374,ENSDARG00000104431,ENSDARG00000036427,ENSDARG00000020278,ENSDARG00000063539,ENSDARG00000070717,ENSDARG00000055226
GO:BP	monoatomic ion homeostasis	GO:0050801	FALSE	1.13284e-06	5.94583	274	2824	49	37241	ENSDARG00000031776,ENSDARG00000076221,ENSDARG00000012881,ENSDARG00000019856,ENSDARG00000094210,ENSDARG00000101759,ENSDARG00000015551,ENSDARG00000104139,ENSDARG00000116586,ENSDARG00000042837,ENSDARG00000043474,ENSDARG00000076754,ENSDARG00000098856,ENSDARG00000034534,ENSDARG00000105142,ENSDARG00000056590,ENSDARG00000028173,ENSDARG00000058476,ENSDARG00000026796,ENSDARG00000005122,ENSDARG00000007180,…
GO:BP	carboxylic acid biosynthetic process	GO:0046394	FALSE	1.13284e-06	5.94583	163	2824	35	37241	ENSDARG00000010276,ENSDARG00000016733,ENSDARG00000005332,ENSDARG00000068551,ENSDARG00000020448,ENSDARG00000099579,ENSDARG00000076225,ENSDARG00000001873,ENSDARG00000031894,ENSDARG00000004539,ENSDARG00000016375,ENSDARG00000046143,ENSDARG00000027419,ENSDARG00000027495,ENSDARG00000031044,ENSDARG00000022845,ENSDARG00000100185,ENSDARG00000053087,ENSDARG00000019838,ENSDARG00000018809,ENSDARG00000030265,…
GO:BP	amino acid transport	GO:0006865	FALSE	1.24998e-06	5.9031	87	2824	24	37241	ENSDARG00000000551,ENSDARG00000102453,ENSDARG00000039647,ENSDARG00000051730,ENSDARG00000020645,ENSDARG00000020212,ENSDARG00000075831,ENSDARG00000013749,ENSDARG00000020893,ENSDARG00000032465,ENSDARG00000059775,ENSDARG00000052138,ENSDARG00000061120,ENSDARG00000054343,ENSDARG00000037748,ENSDARG00000059805,ENSDARG00000057374,ENSDARG00000104431,ENSDARG00000036427,ENSDARG00000020278,ENSDARG00000063539,…
GO:BP	response to external stimulus	GO:0009605	FALSE	1.30207e-06	5.88536	1141	2824	139	37241	ENSDARG00000007823,ENSDARG00000042725,ENSDARG00000075045,ENSDARG00000042816,ENSDARG00000063229,ENSDARG00000103846,ENSDARG00000025428,ENSDARG00000018569,ENSDARG00000070012,ENSDARG00000034503,ENSDARG00000075014,ENSDARG00000043182,ENSDARG00000016188,ENSDARG00000093052,ENSDARG00000062315,ENSDARG00000071011,ENSDARG00000078671,ENSDARG00000057121,ENSDARG00000098700,ENSDARG00000104693,ENSDARG00000057113,…
GO:BP	cell differentiation	GO:0030154	FALSE	2.23164e-06	5.65138	2026	2824	220	37241	ENSDARG00000055723,ENSDARG00000007377,ENSDARG00000025428,ENSDARG00000018817,ENSDARG00000075014,ENSDARG00000031317,ENSDARG00000012881,ENSDARG00000007654,ENSDARG00000032849,ENSDARG00000043932,ENSDARG00000038465,ENSDARG00000071011,ENSDARG00000078671,ENSDARG00000021059,ENSDARG00000077138,ENSDARG00000017835,ENSDARG00000104693,ENSDARG00000027740,ENSDARG00000053248,ENSDARG00000055618,ENSDARG00000029019,…
GO:BP	cellular developmental process	GO:0048869	FALSE	2.27933e-06	5.64219	2038	2824	221	37241	ENSDARG00000055723,ENSDARG00000007377,ENSDARG00000025428,ENSDARG00000018817,ENSDARG00000075014,ENSDARG00000031317,ENSDARG00000012881,ENSDARG00000007654,ENSDARG00000032849,ENSDARG00000043932,ENSDARG00000038465,ENSDARG00000071011,ENSDARG00000078671,ENSDARG00000021059,ENSDARG00000077138,ENSDARG00000017835,ENSDARG00000104693,ENSDARG00000027740,ENSDARG00000053248,ENSDARG00000055618,ENSDARG00000029019,…
GO:BP	L-amino acid transport	GO:0015807	FALSE	2.38358e-06	5.62277	65	2824	20	37241	ENSDARG00000000551,ENSDARG00000102453,ENSDARG00000051730,ENSDARG00000020645,ENSDARG00000020212,ENSDARG00000013749,ENSDARG00000020893,ENSDARG00000032465,ENSDARG00000059775,ENSDARG00000052138,ENSDARG00000061120,ENSDARG00000054343,ENSDARG00000037748,ENSDARG00000059805,ENSDARG00000104431,ENSDARG00000036427,ENSDARG00000020278,ENSDARG00000063539,ENSDARG00000070717,ENSDARG00000055226
GO:BP	intracellular monoatomic ion homeostasis	GO:0006873	FALSE	2.97256e-06	5.52687	217	2824	41	37241	ENSDARG00000031776,ENSDARG00000076221,ENSDARG00000012881,ENSDARG00000019856,ENSDARG00000094210,ENSDARG00000101759,ENSDARG00000015551,ENSDARG00000104139,ENSDARG00000116586,ENSDARG00000042837,ENSDARG00000043474,ENSDARG00000076754,ENSDARG00000098856,ENSDARG00000034534,ENSDARG00000105142,ENSDARG00000028173,ENSDARG00000058476,ENSDARG00000026796,ENSDARG00000005122,ENSDARG00000007180,ENSDARG00000074149,…
GO:BP	L-alpha-amino acid transmembrane transport	GO:1902475	FALSE	2.97256e-06	5.52687	60	2824	19	37241	ENSDARG00000000551,ENSDARG00000102453,ENSDARG00000051730,ENSDARG00000020645,ENSDARG00000020212,ENSDARG00000013749,ENSDARG00000020893,ENSDARG00000032465,ENSDARG00000052138,ENSDARG00000061120,ENSDARG00000054343,ENSDARG00000037748,ENSDARG00000059805,ENSDARG00000104431,ENSDARG00000036427,ENSDARG00000020278,ENSDARG00000063539,ENSDARG00000070717,ENSDARG00000055226
GO:BP	intracellular monoatomic cation homeostasis	GO:0030003	FALSE	2.97256e-06	5.52687	217	2824	41	37241	ENSDARG00000031776,ENSDARG00000076221,ENSDARG00000012881,ENSDARG00000019856,ENSDARG00000094210,ENSDARG00000101759,ENSDARG00000015551,ENSDARG00000104139,ENSDARG00000116586,ENSDARG00000042837,ENSDARG00000043474,ENSDARG00000076754,ENSDARG00000098856,ENSDARG00000034534,ENSDARG00000105142,ENSDARG00000028173,ENSDARG00000058476,ENSDARG00000026796,ENSDARG00000005122,ENSDARG00000007180,ENSDARG00000074149,…
GO:BP	chloride transmembrane transport	GO:1902476	FALSE	2.97256e-06	5.52687	91	2824	24	37241	ENSDARG00000101363,ENSDARG00000079586,ENSDARG00000052782,ENSDARG00000075058,ENSDARG00000077327,ENSDARG00000055253,ENSDARG00000073756,ENSDARG00000062058,ENSDARG00000062084,ENSDARG00000022995,ENSDARG00000060439,ENSDARG00000011066,ENSDARG00000070730,ENSDARG00000052769,ENSDARG00000052982,ENSDARG00000023771,ENSDARG00000059763,ENSDARG00000068989,ENSDARG00000059891,ENSDARG00000013389,ENSDARG00000058736,…
GO:BP	chloride transport	GO:0006821	FALSE	3.09955e-06	5.5087	98	2824	25	37241	ENSDARG00000101363,ENSDARG00000079586,ENSDARG00000052782,ENSDARG00000075058,ENSDARG00000077327,ENSDARG00000055253,ENSDARG00000073756,ENSDARG00000062058,ENSDARG00000062084,ENSDARG00000022995,ENSDARG00000060439,ENSDARG00000011066,ENSDARG00000012019,ENSDARG00000070730,ENSDARG00000052769,ENSDARG00000052982,ENSDARG00000023771,ENSDARG00000059763,ENSDARG00000068989,ENSDARG00000059891,ENSDARG00000013389,…
GO:BP	neurogenesis	GO:0022008	FALSE	3.35415e-06	5.47442	913	2824	115	37241	ENSDARG00000007377,ENSDARG00000025428,ENSDARG00000018817,ENSDARG00000075014,ENSDARG00000007654,ENSDARG00000032849,ENSDARG00000043932,ENSDARG00000038465,ENSDARG00000071011,ENSDARG00000078671,ENSDARG00000104693,ENSDARG00000027740,ENSDARG00000053248,ENSDARG00000018787,ENSDARG00000103002,ENSDARG00000031894,ENSDARG00000102750,ENSDARG00000011929,ENSDARG00000068323,ENSDARG00000055052,ENSDARG00000015002,…
GO:BP	cell-cell signaling	GO:0007267	FALSE	3.80845e-06	5.41925	764	2824	100	37241	ENSDARG00000043531,ENSDARG00000018817,ENSDARG00000057032,ENSDARG00000101054,ENSDARG00000003994,ENSDARG00000010231,ENSDARG00000045945,ENSDARG00000070511,ENSDARG00000018997,ENSDARG00000099746,ENSDARG00000053091,ENSDARG00000070972,ENSDARG00000079586,ENSDARG00000052782,ENSDARG00000031894,ENSDARG00000040156,ENSDARG00000059945,ENSDARG00000002230,ENSDARG00000007257,ENSDARG00000027828,ENSDARG00000071596,…
GO:BP	response to stress	GO:0006950	FALSE	4.50373e-06	5.34643	1466	2824	167	37241	ENSDARG00000058734,ENSDARG00000069135,ENSDARG00000055723,ENSDARG00000092362,ENSDARG00000029688,ENSDARG00000021924,ENSDARG00000075045,ENSDARG00000042816,ENSDARG00000103308,ENSDARG00000075121,ENSDARG00000103846,ENSDARG00000010276,ENSDARG00000025428,ENSDARG00000018817,ENSDARG00000099351,ENSDARG00000041065,ENSDARG00000018569,ENSDARG00000035622,ENSDARG00000089697,ENSDARG00000070012,ENSDARG00000034503,…
GO:BP	organonitrogen compound metabolic process	GO:1901564	FALSE	4.56363e-06	5.34069	5415	2824	508	37241	ENSDARG00000069135,ENSDARG00000075261,ENSDARG00000026611,ENSDARG00000071082,ENSDARG00000007377,ENSDARG00000018856,ENSDARG00000114451,ENSDARG00000055120,ENSDARG00000016623,ENSDARG00000042816,ENSDARG00000099749,ENSDARG00000103308,ENSDARG00000075121,ENSDARG00000103846,ENSDARG00000093125,ENSDARG00000025428,ENSDARG00000031702,ENSDARG00000018817,ENSDARG00000057032,ENSDARG00000057644,ENSDARG00000069951,…
GO:BP	cellular response to stimulus	GO:0051716	FALSE	4.88385e-06	5.31124	5745	2824	535	37241	ENSDARG00000058734,ENSDARG00000069135,ENSDARG00000043531,ENSDARG00000055723,ENSDARG00000086665,ENSDARG00000026611,ENSDARG00000092362,ENSDARG00000029688,ENSDARG00000104068,ENSDARG00000018856,ENSDARG00000021924,ENSDARG00000075045,ENSDARG00000103308,ENSDARG00000075121,ENSDARG00000045143,ENSDARG00000103846,ENSDARG00000010276,ENSDARG00000055837,ENSDARG00000105424,ENSDARG00000099385,ENSDARG00000056806,…
GO:BP	response to abiotic stimulus	GO:0009628	FALSE	5.97327e-06	5.22379	299	2824	50	37241	ENSDARG00000055723,ENSDARG00000092362,ENSDARG00000029688,ENSDARG00000103846,ENSDARG00000099351,ENSDARG00000041065,ENSDARG00000104685,ENSDARG00000034503,ENSDARG00000042529,ENSDARG00000003570,ENSDARG00000019902,ENSDARG00000045677,ENSDARG00000019498,ENSDARG00000027529,ENSDARG00000015404,ENSDARG00000017180,ENSDARG00000052223,ENSDARG00000009637,ENSDARG00000034700,ENSDARG00000044199,ENSDARG00000044280,…
GO:BP	regulation of proteolysis	GO:0030162	TRUE	6.0237e-06	5.22014	183	2824	36	37241	ENSDARG00000075261,ENSDARG00000016200,ENSDARG00000020623,ENSDARG00000015065,ENSDARG00000026764,ENSDARG00000008363,ENSDARG00000009779,ENSDARG00000077810,ENSDARG00000043561,ENSDARG00000016412,ENSDARG00000055543,ENSDARG00000014956,ENSDARG00000022810,ENSDARG00000058325,ENSDARG00000034718,ENSDARG00000002165,ENSDARG00000087646,ENSDARG00000061226,ENSDARG00000076170,ENSDARG00000001452,ENSDARG00000055036,…
GO:BP	nitrogen compound transport	GO:0071705	FALSE	6.98494e-06	5.15584	1062	2824	128	37241	ENSDARG00000036028,ENSDARG00000100339,ENSDARG00000000551,ENSDARG00000093019,ENSDARG00000052690,ENSDARG00000063229,ENSDARG00000009484,ENSDARG00000102453,ENSDARG00000007080,ENSDARG00000039647,ENSDARG00000091996,ENSDARG00000007654,ENSDARG00000078057,ENSDARG00000003994,ENSDARG00000056160,ENSDARG00000051730,ENSDARG00000059404,ENSDARG00000025147,ENSDARG00000020645,ENSDARG00000020212,ENSDARG00000004261,…
GO:BP	cell development	GO:0048468	FALSE	7.54445e-06	5.12237	1436	2824	163	37241	ENSDARG00000055723,ENSDARG00000007377,ENSDARG00000025428,ENSDARG00000018817,ENSDARG00000075014,ENSDARG00000012881,ENSDARG00000007654,ENSDARG00000032849,ENSDARG00000043932,ENSDARG00000038465,ENSDARG00000071011,ENSDARG00000078671,ENSDARG00000021059,ENSDARG00000017835,ENSDARG00000104693,ENSDARG00000027740,ENSDARG00000053248,ENSDARG00000055618,ENSDARG00000029019,ENSDARG00000018787,ENSDARG00000103002,…
GO:BP	regulation of monoatomic ion transmembrane transport	GO:0034765	FALSE	7.66737e-06	5.11535	242	2824	43	37241	ENSDARG00000038862,ENSDARG00000062906,ENSDARG00000058476,ENSDARG00000058985,ENSDARG00000074746,ENSDARG00000020450,ENSDARG00000061990,ENSDARG00000028485,ENSDARG00000070626,ENSDARG00000027957,ENSDARG00000062174,ENSDARG00000112100,ENSDARG00000035056,ENSDARG00000034808,ENSDARG00000017880,ENSDARG00000078760,ENSDARG00000062565,ENSDARG00000020764,ENSDARG00000040741,ENSDARG00000090866,ENSDARG00000057468,…
GO:BP	protein refolding	GO:0042026	FALSE	7.81837e-06	5.10688	22	2824	11	37241	ENSDARG00000055723,ENSDARG00000092362,ENSDARG00000029688,ENSDARG00000021924,ENSDARG00000103846,ENSDARG00000041065,ENSDARG00000056160,ENSDARG00000051762,ENSDARG00000012381,ENSDARG00000053502,ENSDARG00000037403
GO:BP	potassium ion import across plasma membrane	GO:1990573	FALSE	1.04022e-05	4.98288	65	2824	19	37241	ENSDARG00000019856,ENSDARG00000104139,ENSDARG00000042837,ENSDARG00000055253,ENSDARG00000058985,ENSDARG00000099203,ENSDARG00000073756,ENSDARG00000062058,ENSDARG00000040252,ENSDARG00000039131,ENSDARG00000090866,ENSDARG00000086248,ENSDARG00000089060,ENSDARG00000031438,ENSDARG00000018259,ENSDARG00000034424,ENSDARG00000090635,ENSDARG00000062672,ENSDARG00000013855
GO:BP	regulation of response to stimulus	GO:0048583	FALSE	1.17252e-05	4.93088	1545	2824	172	37241	ENSDARG00000038424,ENSDARG00000026611,ENSDARG00000042816,ENSDARG00000103308,ENSDARG00000075121,ENSDARG00000105424,ENSDARG00000025428,ENSDARG00000057032,ENSDARG00000099351,ENSDARG00000102558,ENSDARG00000018569,ENSDARG00000104685,ENSDARG00000070012,ENSDARG00000016188,ENSDARG00000030449,ENSDARG00000059993,ENSDARG00000010231,ENSDARG00000093052,ENSDARG00000056511,ENSDARG00000099746,ENSDARG00000008310,…
GO:BP	export from cell	GO:0140352	FALSE	1.19211e-05	4.92368	289	2824	48	37241	ENSDARG00000101054,ENSDARG00000003994,ENSDARG00000045945,ENSDARG00000019856,ENSDARG00000018997,ENSDARG00000104139,ENSDARG00000070972,ENSDARG00000042837,ENSDARG00000058160,ENSDARG00000114797,ENSDARG00000093745,ENSDARG00000014462,ENSDARG00000004618,ENSDARG00000099203,ENSDARG00000017140,ENSDARG00000001994,ENSDARG00000000503,ENSDARG00000024831,ENSDARG00000008186,ENSDARG00000036227,ENSDARG00000040252,…
GO:BP	organonitrogen compound biosynthetic process	GO:1901566	FALSE	1.99779e-05	4.69945	1276	2824	146	37241	ENSDARG00000007377,ENSDARG00000069951,ENSDARG00000016733,ENSDARG00000095947,ENSDARG00000013250,ENSDARG00000060494,ENSDARG00000040503,ENSDARG00000044575,ENSDARG00000068551,ENSDARG00000020448,ENSDARG00000021059,ENSDARG00000016548,ENSDARG00000056566,ENSDARG00000007955,ENSDARG00000017835,ENSDARG00000099579,ENSDARG00000076225,ENSDARG00000061100,ENSDARG00000029952,ENSDARG00000043460,ENSDARG00000003693,…
GO:BP	neuron differentiation	GO:0030182	FALSE	2.05616e-05	4.68694	784	2824	99	37241	ENSDARG00000007377,ENSDARG00000025428,ENSDARG00000018817,ENSDARG00000075014,ENSDARG00000007654,ENSDARG00000043932,ENSDARG00000038465,ENSDARG00000071011,ENSDARG00000078671,ENSDARG00000104693,ENSDARG00000027740,ENSDARG00000053248,ENSDARG00000018787,ENSDARG00000103002,ENSDARG00000031894,ENSDARG00000011929,ENSDARG00000055052,ENSDARG00000015002,ENSDARG00000044511,ENSDARG00000095675,ENSDARG00000079671,…
GO:BP	modulation of chemical synaptic transmission	GO:0050804	FALSE	2.28513e-05	4.64109	131	2824	28	37241	ENSDARG00000018817,ENSDARG00000070511,ENSDARG00000018997,ENSDARG00000070972,ENSDARG00000040156,ENSDARG00000002230,ENSDARG00000007257,ENSDARG00000071596,ENSDARG00000026796,ENSDARG00000020450,ENSDARG00000077329,ENSDARG00000000503,ENSDARG00000076508,ENSDARG00000099793,ENSDARG00000041062,ENSDARG00000070626,ENSDARG00000003020,ENSDARG00000004445,ENSDARG00000076404,ENSDARG00000001835,ENSDARG00000077654,…
GO:BP	regulation of trans-synaptic signaling	GO:0099177	FALSE	2.28513e-05	4.64109	131	2824	28	37241	ENSDARG00000018817,ENSDARG00000070511,ENSDARG00000018997,ENSDARG00000070972,ENSDARG00000040156,ENSDARG00000002230,ENSDARG00000007257,ENSDARG00000071596,ENSDARG00000026796,ENSDARG00000020450,ENSDARG00000077329,ENSDARG00000000503,ENSDARG00000076508,ENSDARG00000099793,ENSDARG00000041062,ENSDARG00000070626,ENSDARG00000003020,ENSDARG00000004445,ENSDARG00000076404,ENSDARG00000001835,ENSDARG00000077654,…
GO:BP	generation of neurons	GO:0048699	FALSE	2.45603e-05	4.60977	808	2824	101	37241	ENSDARG00000007377,ENSDARG00000025428,ENSDARG00000018817,ENSDARG00000075014,ENSDARG00000007654,ENSDARG00000043932,ENSDARG00000038465,ENSDARG00000071011,ENSDARG00000078671,ENSDARG00000104693,ENSDARG00000027740,ENSDARG00000053248,ENSDARG00000018787,ENSDARG00000103002,ENSDARG00000031894,ENSDARG00000102750,ENSDARG00000011929,ENSDARG00000068323,ENSDARG00000055052,ENSDARG00000015002,ENSDARG00000044511,…
GO:BP	import across plasma membrane	GO:0098739	FALSE	2.56515e-05	4.59089	117	2824	26	37241	ENSDARG00000102453,ENSDARG00000019856,ENSDARG00000104139,ENSDARG00000042837,ENSDARG00000020212,ENSDARG00000076754,ENSDARG00000055253,ENSDARG00000058985,ENSDARG00000099203,ENSDARG00000073756,ENSDARG00000052138,ENSDARG00000062058,ENSDARG00000058498,ENSDARG00000040252,ENSDARG00000039131,ENSDARG00000090866,ENSDARG00000086248,ENSDARG00000089060,ENSDARG00000031438,ENSDARG00000104431,ENSDARG00000036427,…
GO:BP	regulation of transmembrane transport	GO:0034762	FALSE	2.69391e-05	4.56962	254	2824	43	37241	ENSDARG00000038862,ENSDARG00000062906,ENSDARG00000058476,ENSDARG00000058985,ENSDARG00000074746,ENSDARG00000020450,ENSDARG00000061990,ENSDARG00000028485,ENSDARG00000070626,ENSDARG00000027957,ENSDARG00000062174,ENSDARG00000112100,ENSDARG00000035056,ENSDARG00000034808,ENSDARG00000017880,ENSDARG00000078760,ENSDARG00000062565,ENSDARG00000020764,ENSDARG00000040741,ENSDARG00000090866,ENSDARG00000057468,…
GO:BP	organic acid transmembrane transport	GO:1903825	FALSE	2.70637e-05	4.56761	96	2824	23	37241	ENSDARG00000000551,ENSDARG00000102453,ENSDARG00000051730,ENSDARG00000020645,ENSDARG00000020212,ENSDARG00000013749,ENSDARG00000020893,ENSDARG00000032465,ENSDARG00000059775,ENSDARG00000052138,ENSDARG00000061120,ENSDARG00000054343,ENSDARG00000037748,ENSDARG00000059805,ENSDARG00000057374,ENSDARG00000098258,ENSDARG00000104431,ENSDARG00000036427,ENSDARG00000020278,ENSDARG00000063539,ENSDARG00000052497,…
GO:BP	carboxylic acid transmembrane transport	GO:1905039	FALSE	2.70637e-05	4.56761	96	2824	23	37241	ENSDARG00000000551,ENSDARG00000102453,ENSDARG00000051730,ENSDARG00000020645,ENSDARG00000020212,ENSDARG00000013749,ENSDARG00000020893,ENSDARG00000032465,ENSDARG00000059775,ENSDARG00000052138,ENSDARG00000061120,ENSDARG00000054343,ENSDARG00000037748,ENSDARG00000059805,ENSDARG00000057374,ENSDARG00000098258,ENSDARG00000104431,ENSDARG00000036427,ENSDARG00000020278,ENSDARG00000063539,ENSDARG00000052497,…
GO:BP	regulation of biological process	GO:0050789	FALSE	3.0704e-05	4.5128	10347	2824	897	37241	ENSDARG00000007823,ENSDARG00000069135,ENSDARG00000043531,ENSDARG00000042725,ENSDARG00000075261,ENSDARG00000038424,ENSDARG00000086665,ENSDARG00000074378,ENSDARG00000026611,ENSDARG00000018856,ENSDARG00000015355,ENSDARG00000076192,ENSDARG00000075045,ENSDARG00000042816,ENSDARG00000103308,ENSDARG00000060113,ENSDARG00000075121,ENSDARG00000103846,ENSDARG00000038574,ENSDARG00000055837,ENSDARG00000105424,…
GO:BP	import into cell	GO:0098657	FALSE	3.45652e-05	4.46136	134	2824	28	37241	ENSDARG00000102453,ENSDARG00000019856,ENSDARG00000104139,ENSDARG00000042837,ENSDARG00000020212,ENSDARG00000076754,ENSDARG00000055253,ENSDARG00000058985,ENSDARG00000099203,ENSDARG00000073756,ENSDARG00000052138,ENSDARG00000062058,ENSDARG00000058498,ENSDARG00000040252,ENSDARG00000039131,ENSDARG00000090866,ENSDARG00000032639,ENSDARG00000086248,ENSDARG00000089060,ENSDARG00000031438,ENSDARG00000104431,…
GO:BP	nervous system process	GO:0050877	FALSE	3.52973e-05	4.45226	574	2824	77	37241	ENSDARG00000018817,ENSDARG00000102558,ENSDARG00000100747,ENSDARG00000056511,ENSDARG00000040738,ENSDARG00000042529,ENSDARG00000079586,ENSDARG00000052782,ENSDARG00000098475,ENSDARG00000101368,ENSDARG00000045677,ENSDARG00000007553,ENSDARG00000075058,ENSDARG00000014840,ENSDARG00000042559,ENSDARG00000000380,ENSDARG00000012397,ENSDARG00000004869,ENSDARG00000017634,ENSDARG00000020450,ENSDARG00000105218,…
GO:BP	potassium ion homeostasis	GO:0055075	FALSE	3.67029e-05	4.4353	30	2824	12	37241	ENSDARG00000019856,ENSDARG00000104139,ENSDARG00000042837,ENSDARG00000055253,ENSDARG00000099203,ENSDARG00000073756,ENSDARG00000062058,ENSDARG00000040252,ENSDARG00000039131,ENSDARG00000018259,ENSDARG00000034424,ENSDARG00000013855
GO:BP	regulation of peptidase activity	GO:0052547	FALSE	3.67029e-05	4.4353	127	2824	27	37241	ENSDARG00000075261,ENSDARG00000020623,ENSDARG00000015065,ENSDARG00000026764,ENSDARG00000008363,ENSDARG00000009779,ENSDARG00000016412,ENSDARG00000055543,ENSDARG00000014956,ENSDARG00000058325,ENSDARG00000034718,ENSDARG00000002165,ENSDARG00000061226,ENSDARG00000076170,ENSDARG00000055036,ENSDARG00000056795,ENSDARG00000055966,ENSDARG00000019949,ENSDARG00000042833,ENSDARG00000061383,ENSDARG00000027609,…
GO:BP	monocarboxylic acid metabolic process	GO:0032787	FALSE	3.7883e-05	4.42156	293	2824	47	37241	ENSDARG00000010276,ENSDARG00000005332,ENSDARG00000068551,ENSDARG00000014179,ENSDARG00000020239,ENSDARG00000031894,ENSDARG00000004539,ENSDARG00000058285,ENSDARG00000037057,ENSDARG00000055172,ENSDARG00000060797,ENSDARG00000046143,ENSDARG00000027419,ENSDARG00000057661,ENSDARG00000027495,ENSDARG00000031044,ENSDARG00000053684,ENSDARG00000026369,ENSDARG00000022845,ENSDARG00000100185,ENSDARG00000090063,…
GO:BP	regulation of protein metabolic process	GO:0051246	FALSE	4.022e-05	4.39556	656	2824	85	37241	ENSDARG00000069135,ENSDARG00000075261,ENSDARG00000075121,ENSDARG00000018817,ENSDARG00000016200,ENSDARG00000040503,ENSDARG00000020623,ENSDARG00000056566,ENSDARG00000027740,ENSDARG00000015065,ENSDARG00000103978,ENSDARG00000026764,ENSDARG00000008363,ENSDARG00000013979,ENSDARG00000077677,ENSDARG00000009779,ENSDARG00000086735,ENSDARG00000010407,ENSDARG00000077810,ENSDARG00000056186,ENSDARG00000043561,…
GO:BP	L-aspartate transmembrane transport	GO:0070778	FALSE	4.12845e-05	4.38421	13	2824	8	37241	ENSDARG00000000551,ENSDARG00000102453,ENSDARG00000020212,ENSDARG00000013749,ENSDARG00000020893,ENSDARG00000052138,ENSDARG00000104431,ENSDARG00000070717
GO:BP	aspartate transmembrane transport	GO:0015810	FALSE	4.12845e-05	4.38421	13	2824	8	37241	ENSDARG00000000551,ENSDARG00000102453,ENSDARG00000020212,ENSDARG00000013749,ENSDARG00000020893,ENSDARG00000052138,ENSDARG00000104431,ENSDARG00000070717
GO:BP	cytoskeleton organization	GO:0007010	FALSE	4.33661e-05	4.36285	1019	2824	120	37241	ENSDARG00000018566,ENSDARG00000001909,ENSDARG00000043932,ENSDARG00000038465,ENSDARG00000043667,ENSDARG00000030547,ENSDARG00000053248,ENSDARG00000016301,ENSDARG00000037997,ENSDARG00000029019,ENSDARG00000043697,ENSDARG00000011862,ENSDARG00000024785,ENSDARG00000102441,ENSDARG00000021309,ENSDARG00000042708,ENSDARG00000026829,ENSDARG00000045014,ENSDARG00000055052,ENSDARG00000032005,ENSDARG00000057568,…
GO:BP	response to light stimulus	GO:0009416	FALSE	4.7929e-05	4.3194	129	2824	27	37241	ENSDARG00000104685,ENSDARG00000034503,ENSDARG00000042529,ENSDARG00000019902,ENSDARG00000045677,ENSDARG00000019498,ENSDARG00000015404,ENSDARG00000052223,ENSDARG00000009637,ENSDARG00000044199,ENSDARG00000044280,ENSDARG00000097008,ENSDARG00000058803,ENSDARG00000052775,ENSDARG00000002193,ENSDARG00000104231,ENSDARG00000070666,ENSDARG00000037738,ENSDARG00000079802,ENSDARG00000017274,ENSDARG00000004459,…
GO:BP	inorganic ion homeostasis	GO:0098771	FALSE	4.99175e-05	4.30175	218	2824	38	37241	ENSDARG00000031776,ENSDARG00000076221,ENSDARG00000019856,ENSDARG00000094210,ENSDARG00000101759,ENSDARG00000015551,ENSDARG00000104139,ENSDARG00000116586,ENSDARG00000042837,ENSDARG00000043474,ENSDARG00000098856,ENSDARG00000034534,ENSDARG00000056590,ENSDARG00000058476,ENSDARG00000026796,ENSDARG00000005122,ENSDARG00000007180,ENSDARG00000055253,ENSDARG00000074149,ENSDARG00000099203,ENSDARG00000073756,…
GO:BP	sodium ion homeostasis	GO:0055078	FALSE	5.10976e-05	4.2916	31	2824	12	37241	ENSDARG00000019856,ENSDARG00000104139,ENSDARG00000042837,ENSDARG00000034534,ENSDARG00000055253,ENSDARG00000099203,ENSDARG00000040252,ENSDARG00000039131,ENSDARG00000018259,ENSDARG00000034424,ENSDARG00000045413,ENSDARG00000013855
GO:BP	regulation of endopeptidase activity	GO:0052548	FALSE	5.10976e-05	4.2916	100	2824	23	37241	ENSDARG00000075261,ENSDARG00000020623,ENSDARG00000026764,ENSDARG00000008363,ENSDARG00000009779,ENSDARG00000016412,ENSDARG00000014956,ENSDARG00000058325,ENSDARG00000002165,ENSDARG00000061226,ENSDARG00000076170,ENSDARG00000056795,ENSDARG00000055966,ENSDARG00000019949,ENSDARG00000042833,ENSDARG00000061383,ENSDARG00000027609,ENSDARG00000075621,ENSDARG00000004325,ENSDARG00000036445,ENSDARG00000053973,…
GO:BP	response to radiation	GO:0009314	FALSE	5.19628e-05	4.28431	153	2824	30	37241	ENSDARG00000104685,ENSDARG00000034503,ENSDARG00000042529,ENSDARG00000019902,ENSDARG00000045677,ENSDARG00000019498,ENSDARG00000015404,ENSDARG00000052223,ENSDARG00000009637,ENSDARG00000044199,ENSDARG00000044280,ENSDARG00000097008,ENSDARG00000058803,ENSDARG00000052775,ENSDARG00000002193,ENSDARG00000104231,ENSDARG00000098242,ENSDARG00000070666,ENSDARG00000037738,ENSDARG00000079802,ENSDARG00000017274,…
GO:BP	cell morphogenesis	GO:0000902	FALSE	5.57728e-05	4.25358	553	2824	74	37241	ENSDARG00000018817,ENSDARG00000075014,ENSDARG00000007654,ENSDARG00000071011,ENSDARG00000078671,ENSDARG00000030547,ENSDARG00000053248,ENSDARG00000018787,ENSDARG00000103002,ENSDARG00000021309,ENSDARG00000044511,ENSDARG00000095675,ENSDARG00000079671,ENSDARG00000061371,ENSDARG00000060751,ENSDARG00000015404,ENSDARG00000055543,ENSDARG00000015278,ENSDARG00000103359,ENSDARG00000018270,ENSDARG00000037654,…
GO:BP	regulation of secretion by cell	GO:1903530	FALSE	7.26724e-05	4.13863	132	2824	27	37241	ENSDARG00000003994,ENSDARG00000018997,ENSDARG00000070972,ENSDARG00000114797,ENSDARG00000093745,ENSDARG00000014462,ENSDARG00000017140,ENSDARG00000000503,ENSDARG00000024831,ENSDARG00000008186,ENSDARG00000036227,ENSDARG00000089428,ENSDARG00000076404,ENSDARG00000002656,ENSDARG00000045750,ENSDARG00000029239,ENSDARG00000013843,ENSDARG00000026484,ENSDARG00000111920,ENSDARG00000102690,ENSDARG00000078736,…
GO:BP	oxygen transport	GO:0015671	FALSE	7.52403e-05	4.12355	27	2824	11	37241	ENSDARG00000045143,ENSDARG00000045142,ENSDARG00000089124,ENSDARG00000079305,ENSDARG00000115405,ENSDARG00000113599,ENSDARG00000087390,ENSDARG00000088330,ENSDARG00000089475,ENSDARG00000099371,ENSDARG00000031952
GO:BP	neuron projection development	GO:0031175	FALSE	7.98593e-05	4.09767	539	2824	72	37241	ENSDARG00000025428,ENSDARG00000018817,ENSDARG00000075014,ENSDARG00000007654,ENSDARG00000043932,ENSDARG00000038465,ENSDARG00000071011,ENSDARG00000078671,ENSDARG00000104693,ENSDARG00000027740,ENSDARG00000053248,ENSDARG00000018787,ENSDARG00000103002,ENSDARG00000011929,ENSDARG00000055052,ENSDARG00000044511,ENSDARG00000095675,ENSDARG00000079671,ENSDARG00000060751,ENSDARG00000015404,ENSDARG00000104084,…
GO:BP	neuron development	GO:0048666	FALSE	8.10159e-05	4.09143	639	2824	82	37241	ENSDARG00000007377,ENSDARG00000025428,ENSDARG00000018817,ENSDARG00000075014,ENSDARG00000007654,ENSDARG00000043932,ENSDARG00000038465,ENSDARG00000071011,ENSDARG00000078671,ENSDARG00000104693,ENSDARG00000027740,ENSDARG00000053248,ENSDARG00000018787,ENSDARG00000103002,ENSDARG00000011929,ENSDARG00000055052,ENSDARG00000015002,ENSDARG00000044511,ENSDARG00000095675,ENSDARG00000079671,ENSDARG00000060751,…
GO:BP	organic anion transport	GO:0015711	FALSE	8.36398e-05	4.07759	258	2824	42	37241	ENSDARG00000000551,ENSDARG00000044566,ENSDARG00000045051,ENSDARG00000102453,ENSDARG00000039647,ENSDARG00000012881,ENSDARG00000030449,ENSDARG00000051730,ENSDARG00000020645,ENSDARG00000020212,ENSDARG00000058285,ENSDARG00000075831,ENSDARG00000028173,ENSDARG00000013749,ENSDARG00000020893,ENSDARG00000032465,ENSDARG00000013730,ENSDARG00000059775,ENSDARG00000052138,ENSDARG00000061120,ENSDARG00000058990,…
GO:BP	response to xenobiotic stimulus	GO:0009410	FALSE	8.44645e-05	4.07333	75	2824	19	37241	ENSDARG00000092362,ENSDARG00000029688,ENSDARG00000104068,ENSDARG00000091996,ENSDARG00000039211,ENSDARG00000098589,ENSDARG00000104593,ENSDARG00000027529,ENSDARG00000103456,ENSDARG00000056252,ENSDARG00000034852,ENSDARG00000101423,ENSDARG00000042956,ENSDARG00000103766,ENSDARG00000016132,ENSDARG00000015174,ENSDARG00000021172,ENSDARG00000091211,ENSDARG00000098315
GO:BP	neutral amino acid transport	GO:0015804	FALSE	9.72305e-05	4.0122	44	2824	14	37241	ENSDARG00000000551,ENSDARG00000102453,ENSDARG00000051730,ENSDARG00000020212,ENSDARG00000032465,ENSDARG00000059775,ENSDARG00000052138,ENSDARG00000061120,ENSDARG00000054343,ENSDARG00000037748,ENSDARG00000059805,ENSDARG00000057374,ENSDARG00000104431,ENSDARG00000036427
GO:BP	response to toxic substance	GO:0009636	FALSE	0.000105422	3.97707	83	2824	20	37241	ENSDARG00000058734,ENSDARG00000045143,ENSDARG00000010276,ENSDARG00000103019,ENSDARG00000019236,ENSDARG00000089124,ENSDARG00000079305,ENSDARG00000115405,ENSDARG00000033285,ENSDARG00000033364,ENSDARG00000043342,ENSDARG00000004539,ENSDARG00000087390,ENSDARG00000068478,ENSDARG00000088330,ENSDARG00000089475,ENSDARG00000046012,ENSDARG00000024278,ENSDARG00000091211,ENSDARG00000010936
GO:BP	signaling	GO:0023052	FALSE	0.000113069	3.94666	5264	2824	482	37241	ENSDARG00000043531,ENSDARG00000086665,ENSDARG00000026611,ENSDARG00000018856,ENSDARG00000075045,ENSDARG00000103308,ENSDARG00000075121,ENSDARG00000103846,ENSDARG00000055837,ENSDARG00000105424,ENSDARG00000099385,ENSDARG00000056806,ENSDARG00000025428,ENSDARG00000068621,ENSDARG00000018817,ENSDARG00000057032,ENSDARG00000099351,ENSDARG00000102558,ENSDARG00000018569,ENSDARG00000039863,ENSDARG00000035622,…
GO:BP	regulation of catalytic activity	GO:0050790	FALSE	0.000115783	3.93636	666	2824	84	37241	ENSDARG00000069135,ENSDARG00000075261,ENSDARG00000055120,ENSDARG00000075121,ENSDARG00000016200,ENSDARG00000020623,ENSDARG00000027740,ENSDARG00000015065,ENSDARG00000103978,ENSDARG00000026764,ENSDARG00000008363,ENSDARG00000021896,ENSDARG00000038524,ENSDARG00000077677,ENSDARG00000009779,ENSDARG00000010407,ENSDARG00000039729,ENSDARG00000016412,ENSDARG00000037925,ENSDARG00000046143,ENSDARG00000055543,…
GO:BP	response to organic substance	GO:0010033	FALSE	0.000118849	3.925	884	2824	105	37241	ENSDARG00000043531,ENSDARG00000055723,ENSDARG00000075261,ENSDARG00000092362,ENSDARG00000029688,ENSDARG00000021924,ENSDARG00000075045,ENSDARG00000103846,ENSDARG00000010276,ENSDARG00000018569,ENSDARG00000039863,ENSDARG00000035622,ENSDARG00000070012,ENSDARG00000034503,ENSDARG00000043182,ENSDARG00000003994,ENSDARG00000056160,ENSDARG00000020623,ENSDARG00000027744,ENSDARG00000020239,ENSDARG00000098700,…
GO:BP	regulation of signal transduction	GO:0009966	FALSE	0.000126776	3.89696	1120	2824	127	37241	ENSDARG00000026611,ENSDARG00000103308,ENSDARG00000075121,ENSDARG00000105424,ENSDARG00000025428,ENSDARG00000057032,ENSDARG00000099351,ENSDARG00000102558,ENSDARG00000104685,ENSDARG00000070012,ENSDARG00000030449,ENSDARG00000010231,ENSDARG00000056511,ENSDARG00000099746,ENSDARG00000008310,ENSDARG00000053091,ENSDARG00000098700,ENSDARG00000027740,ENSDARG00000074806,ENSDARG00000025147,ENSDARG00000008363,…
GO:BP	regulation of secretion	GO:0051046	FALSE	0.000138628	3.85815	137	2824	27	37241	ENSDARG00000003994,ENSDARG00000018997,ENSDARG00000070972,ENSDARG00000114797,ENSDARG00000093745,ENSDARG00000014462,ENSDARG00000017140,ENSDARG00000000503,ENSDARG00000024831,ENSDARG00000008186,ENSDARG00000036227,ENSDARG00000089428,ENSDARG00000076404,ENSDARG00000002656,ENSDARG00000045750,ENSDARG00000029239,ENSDARG00000013843,ENSDARG00000026484,ENSDARG00000111920,ENSDARG00000102690,ENSDARG00000078736,…
GO:BP	amino acid biosynthetic process	GO:0008652	FALSE	0.000148887	3.82714	58	2824	16	37241	ENSDARG00000016733,ENSDARG00000020448,ENSDARG00000099579,ENSDARG00000076225,ENSDARG00000001873,ENSDARG00000016375,ENSDARG00000027419,ENSDARG00000053087,ENSDARG00000098639,ENSDARG00000068876,ENSDARG00000018478,ENSDARG00000069095,ENSDARG00000013430,ENSDARG00000100613,ENSDARG00000015236,ENSDARG00000055370
GO:BP	regulation of developmental process	GO:0050793	FALSE	0.000154126	3.81212	631	2824	80	37241	ENSDARG00000038574,ENSDARG00000025428,ENSDARG00000018817,ENSDARG00000034503,ENSDARG00000023058,ENSDARG00000030547,ENSDARG00000104693,ENSDARG00000003693,ENSDARG00000031894,ENSDARG00000103775,ENSDARG00000006370,ENSDARG00000027657,ENSDARG00000021309,ENSDARG00000015002,ENSDARG00000020814,ENSDARG00000015404,ENSDARG00000055543,ENSDARG00000015278,ENSDARG00000103359,ENSDARG00000018270,ENSDARG00000003961,…
GO:BP	carbohydrate derivative metabolic process	GO:1901135	FALSE	0.000154126	3.81212	754	2824	92	37241	ENSDARG00000095947,ENSDARG00000001953,ENSDARG00000056566,ENSDARG00000014179,ENSDARG00000029952,ENSDARG00000043460,ENSDARG00000034534,ENSDARG00000026820,ENSDARG00000037057,ENSDARG00000029075,ENSDARG00000028098,ENSDARG00000017658,ENSDARG00000042418,ENSDARG00000021938,ENSDARG00000032469,ENSDARG00000060797,ENSDARG00000092166,ENSDARG00000005095,ENSDARG00000043820,ENSDARG00000076318,ENSDARG00000043465,…
GO:BP	neurotransmitter transport	GO:0006836	FALSE	0.000161176	3.7927	100	2824	22	37241	ENSDARG00000039647,ENSDARG00000101054,ENSDARG00000045945,ENSDARG00000018997,ENSDARG00000070972,ENSDARG00000059945,ENSDARG00000004618,ENSDARG00000001994,ENSDARG00000059775,ENSDARG00000000503,ENSDARG00000060711,ENSDARG00000061918,ENSDARG00000076404,ENSDARG00000030832,ENSDARG00000111920,ENSDARG00000102690,ENSDARG00000074680,ENSDARG00000078736,ENSDARG00000069101,ENSDARG00000004219,ENSDARG00000060368,…
GO:BP	cellular response to toxic substance	GO:0097237	FALSE	0.000201618	3.69547	66	2824	17	37241	ENSDARG00000058734,ENSDARG00000045143,ENSDARG00000010276,ENSDARG00000019236,ENSDARG00000089124,ENSDARG00000079305,ENSDARG00000115405,ENSDARG00000033285,ENSDARG00000033364,ENSDARG00000043342,ENSDARG00000004539,ENSDARG00000087390,ENSDARG00000068478,ENSDARG00000088330,ENSDARG00000089475,ENSDARG00000024278,ENSDARG00000091211
GO:BP	cellular detoxification	GO:1990748	FALSE	0.000201618	3.69547	66	2824	17	37241	ENSDARG00000058734,ENSDARG00000045143,ENSDARG00000010276,ENSDARG00000019236,ENSDARG00000089124,ENSDARG00000079305,ENSDARG00000115405,ENSDARG00000033285,ENSDARG00000033364,ENSDARG00000043342,ENSDARG00000004539,ENSDARG00000087390,ENSDARG00000068478,ENSDARG00000088330,ENSDARG00000089475,ENSDARG00000024278,ENSDARG00000091211
GO:BP	positive regulation of biological process	GO:0048518	FALSE	0.000203744	3.69092	2175	2824	220	37241	ENSDARG00000069135,ENSDARG00000038424,ENSDARG00000042816,ENSDARG00000075121,ENSDARG00000018817,ENSDARG00000057032,ENSDARG00000102558,ENSDARG00000035622,ENSDARG00000070012,ENSDARG00000034503,ENSDARG00000077785,ENSDARG00000016200,ENSDARG00000043182,ENSDARG00000011785,ENSDARG00000010231,ENSDARG00000040503,ENSDARG00000093052,ENSDARG00000056160,ENSDARG00000020623,ENSDARG00000008310,ENSDARG00000053091,…
GO:BP	L-glutamate transmembrane transport	GO:0015813	FALSE	0.000207013	3.684	20	2824	9	37241	ENSDARG00000000551,ENSDARG00000102453,ENSDARG00000020212,ENSDARG00000013749,ENSDARG00000020893,ENSDARG00000032465,ENSDARG00000052138,ENSDARG00000104431,ENSDARG00000070717
GO:BP	L-glutamate import	GO:0051938	FALSE	0.000207013	3.684	20	2824	9	37241	ENSDARG00000000551,ENSDARG00000102453,ENSDARG00000020212,ENSDARG00000013749,ENSDARG00000020893,ENSDARG00000032465,ENSDARG00000052138,ENSDARG00000104431,ENSDARG00000070717
GO:BP	acidic amino acid transport	GO:0015800	FALSE	0.000207013	3.684	20	2824	9	37241	ENSDARG00000000551,ENSDARG00000102453,ENSDARG00000020212,ENSDARG00000013749,ENSDARG00000020893,ENSDARG00000032465,ENSDARG00000052138,ENSDARG00000104431,ENSDARG00000070717
GO:BP	catabolic process	GO:0009056	FALSE	0.000207013	3.684	1474	2824	158	37241	ENSDARG00000075261,ENSDARG00000055120,ENSDARG00000042816,ENSDARG00000099749,ENSDARG00000045143,ENSDARG00000103846,ENSDARG00000070012,ENSDARG00000075014,ENSDARG00000016200,ENSDARG00000089124,ENSDARG00000007836,ENSDARG00000040503,ENSDARG00000045887,ENSDARG00000095908,ENSDARG00000005332,ENSDARG00000079305,ENSDARG00000115405,ENSDARG00000014179,ENSDARG00000059404,ENSDARG00000077138,ENSDARG00000020239,…
GO:BP	gas transport	GO:0015669	FALSE	0.000212854	3.67192	30	2824	11	37241	ENSDARG00000045143,ENSDARG00000045142,ENSDARG00000089124,ENSDARG00000079305,ENSDARG00000115405,ENSDARG00000113599,ENSDARG00000087390,ENSDARG00000088330,ENSDARG00000089475,ENSDARG00000099371,ENSDARG00000031952
GO:BP	cell communication	GO:0007154	FALSE	0.00021375	3.67009	5326	2824	484	37241	ENSDARG00000043531,ENSDARG00000086665,ENSDARG00000026611,ENSDARG00000018856,ENSDARG00000075045,ENSDARG00000103308,ENSDARG00000075121,ENSDARG00000103846,ENSDARG00000055837,ENSDARG00000105424,ENSDARG00000099385,ENSDARG00000056806,ENSDARG00000025428,ENSDARG00000068621,ENSDARG00000018817,ENSDARG00000057032,ENSDARG00000099351,ENSDARG00000102558,ENSDARG00000018569,ENSDARG00000039863,ENSDARG00000035622,…
GO:BP	supramolecular fiber organization	GO:0097435	FALSE	0.000291496	3.53537	562	2824	72	37241	ENSDARG00000042816,ENSDARG00000043932,ENSDARG00000038465,ENSDARG00000043667,ENSDARG00000030547,ENSDARG00000053248,ENSDARG00000043697,ENSDARG00000011862,ENSDARG00000024785,ENSDARG00000102441,ENSDARG00000021309,ENSDARG00000026829,ENSDARG00000094324,ENSDARG00000090783,ENSDARG00000057568,ENSDARG00000008030,ENSDARG00000057881,ENSDARG00000008383,ENSDARG00000019062,ENSDARG00000070537,ENSDARG00000062003,…
GO:BP	response to oxidative stress	GO:0006979	TRUE	0.000291923	3.53473	82	2824	19	37241	ENSDARG00000058734,ENSDARG00000010276,ENSDARG00000089697,ENSDARG00000070012,ENSDARG00000034503,ENSDARG00000019236,ENSDARG00000043342,ENSDARG00000004539,ENSDARG00000018459,ENSDARG00000027529,ENSDARG00000068478,ENSDARG00000014956,ENSDARG00000060345,ENSDARG00000063310,ENSDARG00000102765,ENSDARG00000016132,ENSDARG00000045658,ENSDARG00000063511,ENSDARG00000091511
GO:BP	amide transport	GO:0042886	FALSE	0.000291923	3.53473	82	2824	19	37241	ENSDARG00000000551,ENSDARG00000102453,ENSDARG00000020212,ENSDARG00000013749,ENSDARG00000051914,ENSDARG00000020893,ENSDARG00000032465,ENSDARG00000024831,ENSDARG00000056200,ENSDARG00000052138,ENSDARG00000032010,ENSDARG00000029239,ENSDARG00000045141,ENSDARG00000003808,ENSDARG00000104495,ENSDARG00000104431,ENSDARG00000061066,ENSDARG00000068006,ENSDARG00000070717
GO:BP	detoxification	GO:0098754	FALSE	0.000293612	3.53223	75	2824	18	37241	ENSDARG00000058734,ENSDARG00000045143,ENSDARG00000010276,ENSDARG00000019236,ENSDARG00000089124,ENSDARG00000079305,ENSDARG00000115405,ENSDARG00000033285,ENSDARG00000033364,ENSDARG00000043342,ENSDARG00000004539,ENSDARG00000087390,ENSDARG00000068478,ENSDARG00000088330,ENSDARG00000089475,ENSDARG00000046012,ENSDARG00000024278,ENSDARG00000091211
GO:BP	intracellular sodium ion homeostasis	GO:0006883	FALSE	0.000321629	3.49264	21	2824	9	37241	ENSDARG00000019856,ENSDARG00000104139,ENSDARG00000042837,ENSDARG00000034534,ENSDARG00000099203,ENSDARG00000040252,ENSDARG00000039131,ENSDARG00000018259,ENSDARG00000034424
GO:BP	gastrulation with mouth forming second	GO:0001702	FALSE	0.000330406	3.48095	49	2824	14	37241	ENSDARG00000102750,ENSDARG00000007257,ENSDARG00000076742,ENSDARG00000040534,ENSDARG00000017180,ENSDARG00000021488,ENSDARG00000006640,ENSDARG00000062174,ENSDARG00000043128,ENSDARG00000025826,ENSDARG00000045092,ENSDARG00000070434,ENSDARG00000088091,ENSDARG00000005159
GO:BP	axon development	GO:0061564	FALSE	0.00033969	3.46892	397	2824	55	37241	ENSDARG00000025428,ENSDARG00000018817,ENSDARG00000075014,ENSDARG00000007654,ENSDARG00000071011,ENSDARG00000078671,ENSDARG00000104693,ENSDARG00000018787,ENSDARG00000103002,ENSDARG00000011929,ENSDARG00000044511,ENSDARG00000095675,ENSDARG00000079671,ENSDARG00000015404,ENSDARG00000055543,ENSDARG00000015278,ENSDARG00000062003,ENSDARG00000103359,ENSDARG00000018270,ENSDARG00000012248,ENSDARG00000062531,…
GO:BP	cellular response to xenobiotic stimulus	GO:0071466	FALSE	0.000345451	3.46161	69	2824	17	37241	ENSDARG00000104068,ENSDARG00000091996,ENSDARG00000039211,ENSDARG00000098589,ENSDARG00000104593,ENSDARG00000027529,ENSDARG00000103456,ENSDARG00000056252,ENSDARG00000034852,ENSDARG00000101423,ENSDARG00000042956,ENSDARG00000103766,ENSDARG00000016132,ENSDARG00000015174,ENSDARG00000021172,ENSDARG00000091211,ENSDARG00000098315
GO:BP	regeneration	GO:0031099	FALSE	0.000355542	3.44911	145	2824	27	37241	ENSDARG00000055120,ENSDARG00000042816,ENSDARG00000075121,ENSDARG00000025428,ENSDARG00000099351,ENSDARG00000018569,ENSDARG00000056160,ENSDARG00000104773,ENSDARG00000098700,ENSDARG00000104693,ENSDARG00000037997,ENSDARG00000031894,ENSDARG00000030694,ENSDARG00000012248,ENSDARG00000039150,ENSDARG00000094041,ENSDARG00000087646,ENSDARG00000102583,ENSDARG00000028661,ENSDARG00000042934,ENSDARG00000015955,…
GO:BP	inorganic ion import across plasma membrane	GO:0099587	FALSE	0.000412116	3.38498	99	2824	21	37241	ENSDARG00000019856,ENSDARG00000104139,ENSDARG00000042837,ENSDARG00000076754,ENSDARG00000055253,ENSDARG00000058985,ENSDARG00000099203,ENSDARG00000073756,ENSDARG00000062058,ENSDARG00000058498,ENSDARG00000040252,ENSDARG00000039131,ENSDARG00000090866,ENSDARG00000086248,ENSDARG00000089060,ENSDARG00000031438,ENSDARG00000018259,ENSDARG00000034424,ENSDARG00000090635,ENSDARG00000062672,ENSDARG00000013855
GO:BP	cell surface receptor signaling pathway	GO:0007166	FALSE	0.000412116	3.38498	1642	2824	171	37241	ENSDARG00000043531,ENSDARG00000026611,ENSDARG00000075045,ENSDARG00000103308,ENSDARG00000075121,ENSDARG00000105424,ENSDARG00000025428,ENSDARG00000018817,ENSDARG00000057032,ENSDARG00000099351,ENSDARG00000102558,ENSDARG00000018569,ENSDARG00000039863,ENSDARG00000043182,ENSDARG00000010231,ENSDARG00000070511,ENSDARG00000020623,ENSDARG00000101759,ENSDARG00000099746,ENSDARG00000008310,ENSDARG00000053091,…
GO:BP	inorganic cation import across plasma membrane	GO:0098659	FALSE	0.000412116	3.38498	99	2824	21	37241	ENSDARG00000019856,ENSDARG00000104139,ENSDARG00000042837,ENSDARG00000076754,ENSDARG00000055253,ENSDARG00000058985,ENSDARG00000099203,ENSDARG00000073756,ENSDARG00000062058,ENSDARG00000058498,ENSDARG00000040252,ENSDARG00000039131,ENSDARG00000090866,ENSDARG00000086248,ENSDARG00000089060,ENSDARG00000031438,ENSDARG00000018259,ENSDARG00000034424,ENSDARG00000090635,ENSDARG00000062672,ENSDARG00000013855
GO:BP	sodium ion transport	GO:0006814	FALSE	0.00042301	3.37365	180	2824	31	37241	ENSDARG00000105003,ENSDARG00000039647,ENSDARG00000019856,ENSDARG00000104139,ENSDARG00000042837,ENSDARG00000076754,ENSDARG00000071235,ENSDARG00000055253,ENSDARG00000099203,ENSDARG00000013730,ENSDARG00000027957,ENSDARG00000112100,ENSDARG00000058498,ENSDARG00000035056,ENSDARG00000040252,ENSDARG00000039131,ENSDARG00000020764,ENSDARG00000053853,ENSDARG00000056719,ENSDARG00000025162,ENSDARG00000009544,…
GO:BP	cellular oxidant detoxification	GO:0098869	FALSE	0.000459367	3.33784	57	2824	15	37241	ENSDARG00000058734,ENSDARG00000045143,ENSDARG00000010276,ENSDARG00000019236,ENSDARG00000089124,ENSDARG00000079305,ENSDARG00000115405,ENSDARG00000033285,ENSDARG00000033364,ENSDARG00000043342,ENSDARG00000004539,ENSDARG00000087390,ENSDARG00000068478,ENSDARG00000088330,ENSDARG00000089475
GO:BP	synapse organization	GO:0050808	FALSE	0.000485627	3.3137	156	2824	28	37241	ENSDARG00000018817,ENSDARG00000053248,ENSDARG00000061746,ENSDARG00000011862,ENSDARG00000057568,ENSDARG00000057881,ENSDARG00000060112,ENSDARG00000103359,ENSDARG00000077329,ENSDARG00000006636,ENSDARG00000012426,ENSDARG00000062174,ENSDARG00000100594,ENSDARG00000074601,ENSDARG00000003020,ENSDARG00000077151,ENSDARG00000006169,ENSDARG00000004954,ENSDARG00000074739,ENSDARG00000057296,ENSDARG00000100851,…
GO:BP	regulation of membrane potential	GO:0042391	FALSE	0.000503587	3.29793	199	2824	33	37241	ENSDARG00000059993,ENSDARG00000070511,ENSDARG00000079586,ENSDARG00000052782,ENSDARG00000027828,ENSDARG00000075058,ENSDARG00000026796,ENSDARG00000061990,ENSDARG00000004445,ENSDARG00000062565,ENSDARG00000020764,ENSDARG00000011066,ENSDARG00000006169,ENSDARG00000070730,ENSDARG00000052769,ENSDARG00000091126,ENSDARG00000052982,ENSDARG00000102690,ENSDARG00000074680,ENSDARG00000077371,ENSDARG00000023771,…
GO:BP	regulation of cellular component organization	GO:0051128	FALSE	0.000544942	3.26365	719	2824	86	37241	ENSDARG00000025428,ENSDARG00000018817,ENSDARG00000043932,ENSDARG00000038465,ENSDARG00000053091,ENSDARG00000030547,ENSDARG00000104693,ENSDARG00000061746,ENSDARG00000008363,ENSDARG00000021309,ENSDARG00000026829,ENSDARG00000009779,ENSDARG00000063233,ENSDARG00000007257,ENSDARG00000069282,ENSDARG00000056186,ENSDARG00000015404,ENSDARG00000008383,ENSDARG00000019062,ENSDARG00000103403,ENSDARG00000070537,…
GO:BP	epiboly involved in gastrulation with mouth forming second	GO:0055113	FALSE	0.000550499	3.25924	45	2824	13	37241	ENSDARG00000102750,ENSDARG00000007257,ENSDARG00000076742,ENSDARG00000040534,ENSDARG00000017180,ENSDARG00000021488,ENSDARG00000062174,ENSDARG00000043128,ENSDARG00000025826,ENSDARG00000045092,ENSDARG00000070434,ENSDARG00000088091,ENSDARG00000005159
GO:BP	cellular response to unfolded protein	GO:0034620	FALSE	0.000562806	3.24964	39	2824	12	37241	ENSDARG00000055723,ENSDARG00000092362,ENSDARG00000029688,ENSDARG00000021924,ENSDARG00000103846,ENSDARG00000035622,ENSDARG00000056160,ENSDARG00000074262,ENSDARG00000074727,ENSDARG00000099439,ENSDARG00000012381,ENSDARG00000037403
GO:BP	regulation of neurotransmitter levels	GO:0001505	FALSE	0.000593265	3.22675	94	2824	20	37241	ENSDARG00000101054,ENSDARG00000045945,ENSDARG00000018997,ENSDARG00000070972,ENSDARG00000004618,ENSDARG00000027419,ENSDARG00000001994,ENSDARG00000000503,ENSDARG00000035942,ENSDARG00000006031,ENSDARG00000076404,ENSDARG00000030832,ENSDARG00000111920,ENSDARG00000102690,ENSDARG00000074680,ENSDARG00000078736,ENSDARG00000069101,ENSDARG00000004219,ENSDARG00000060368,ENSDARG00000088293
GO:BP	cellular localization	GO:0051641	FALSE	0.000610248	3.21449	1565	2824	163	37241	ENSDARG00000036028,ENSDARG00000100339,ENSDARG00000052690,ENSDARG00000063229,ENSDARG00000093125,ENSDARG00000009484,ENSDARG00000031776,ENSDARG00000076221,ENSDARG00000101054,ENSDARG00000007654,ENSDARG00000078057,ENSDARG00000045945,ENSDARG00000018997,ENSDARG00000056160,ENSDARG00000103718,ENSDARG00000094210,ENSDARG00000015551,ENSDARG00000059404,ENSDARG00000027740,ENSDARG00000025147,ENSDARG00000070972,…
GO:BP	sensory system development	GO:0048880	FALSE	0.000615279	3.21093	446	2824	59	37241	ENSDARG00000092362,ENSDARG00000029688,ENSDARG00000007377,ENSDARG00000021924,ENSDARG00000075121,ENSDARG00000025428,ENSDARG00000052012,ENSDARG00000007654,ENSDARG00000071011,ENSDARG00000040738,ENSDARG00000027740,ENSDARG00000031894,ENSDARG00000078233,ENSDARG00000006370,ENSDARG00000077810,ENSDARG00000015002,ENSDARG00000040534,ENSDARG00000030694,ENSDARG00000098834,ENSDARG00000000380,ENSDARG00000041609,…
GO:BP	regulation of vesicle-mediated transport	GO:0060627	FALSE	0.00063564	3.19679	142	2824	26	37241	ENSDARG00000003994,ENSDARG00000053091,ENSDARG00000007257,ENSDARG00000114797,ENSDARG00000014462,ENSDARG00000017140,ENSDARG00000000503,ENSDARG00000007370,ENSDARG00000008186,ENSDARG00000089428,ENSDARG00000002656,ENSDARG00000004459,ENSDARG00000045750,ENSDARG00000006169,ENSDARG00000044362,ENSDARG00000029239,ENSDARG00000058128,ENSDARG00000013843,ENSDARG00000026484,ENSDARG00000102690,ENSDARG00000078736,…
GO:BP	C4-dicarboxylate transport	GO:0015740	FALSE	0.000646332	3.18954	18	2824	8	37241	ENSDARG00000000551,ENSDARG00000102453,ENSDARG00000020212,ENSDARG00000013749,ENSDARG00000020893,ENSDARG00000052138,ENSDARG00000104431,ENSDARG00000070717
GO:BP	signal release	GO:0023061	FALSE	0.000646332	3.18954	134	2824	25	37241	ENSDARG00000101054,ENSDARG00000003994,ENSDARG00000045945,ENSDARG00000018997,ENSDARG00000070972,ENSDARG00000093745,ENSDARG00000004618,ENSDARG00000001994,ENSDARG00000000503,ENSDARG00000024831,ENSDARG00000036227,ENSDARG00000076404,ENSDARG00000030832,ENSDARG00000045750,ENSDARG00000029239,ENSDARG00000111920,ENSDARG00000102690,ENSDARG00000074680,ENSDARG00000078736,ENSDARG00000061066,ENSDARG00000068006,…
GO:BP	carboxylic acid transport	GO:0046942	FALSE	0.000648293	3.18823	202	2824	33	37241	ENSDARG00000000551,ENSDARG00000044566,ENSDARG00000045051,ENSDARG00000102453,ENSDARG00000039647,ENSDARG00000030449,ENSDARG00000051730,ENSDARG00000020645,ENSDARG00000020212,ENSDARG00000058285,ENSDARG00000075831,ENSDARG00000013749,ENSDARG00000020893,ENSDARG00000032465,ENSDARG00000059775,ENSDARG00000052138,ENSDARG00000061120,ENSDARG00000054343,ENSDARG00000037748,ENSDARG00000006427,ENSDARG00000032639,…
GO:BP	epiboly	GO:0090504	FALSE	0.000680052	3.16746	66	2824	16	37241	ENSDARG00000055120,ENSDARG00000102750,ENSDARG00000021309,ENSDARG00000007257,ENSDARG00000076742,ENSDARG00000040534,ENSDARG00000017180,ENSDARG00000021488,ENSDARG00000006640,ENSDARG00000062174,ENSDARG00000043128,ENSDARG00000025826,ENSDARG00000045092,ENSDARG00000070434,ENSDARG00000088091,ENSDARG00000005159
GO:BP	appendage development	GO:0048736	FALSE	0.000680052	3.16746	66	2824	16	37241	ENSDARG00000042816,ENSDARG00000031894,ENSDARG00000044511,ENSDARG00000030694,ENSDARG00000062909,ENSDARG00000028071,ENSDARG00000018426,ENSDARG00000069763,ENSDARG00000059746,ENSDARG00000002445,ENSDARG00000100089,ENSDARG00000079327,ENSDARG00000025891,ENSDARG00000060397,ENSDARG00000070903,ENSDARG00000017882
GO:BP	organic acid transport	GO:0015849	FALSE	0.000705848	3.15129	203	2824	33	37241	ENSDARG00000000551,ENSDARG00000044566,ENSDARG00000045051,ENSDARG00000102453,ENSDARG00000039647,ENSDARG00000030449,ENSDARG00000051730,ENSDARG00000020645,ENSDARG00000020212,ENSDARG00000058285,ENSDARG00000075831,ENSDARG00000013749,ENSDARG00000020893,ENSDARG00000032465,ENSDARG00000059775,ENSDARG00000052138,ENSDARG00000061120,ENSDARG00000054343,ENSDARG00000037748,ENSDARG00000006427,ENSDARG00000032639,…
GO:BP	plasma membrane bounded cell projection organization	GO:0120036	FALSE	0.000741676	3.12979	822	2824	95	37241	ENSDARG00000025428,ENSDARG00000018817,ENSDARG00000075014,ENSDARG00000007654,ENSDARG00000043932,ENSDARG00000038465,ENSDARG00000071011,ENSDARG00000078671,ENSDARG00000104693,ENSDARG00000027740,ENSDARG00000053248,ENSDARG00000018787,ENSDARG00000103002,ENSDARG00000011929,ENSDARG00000055052,ENSDARG00000007257,ENSDARG00000032005,ENSDARG00000098853,ENSDARG00000044511,ENSDARG00000095675,ENSDARG00000079671,…
GO:BP	alpha-amino acid biosynthetic process	GO:1901607	FALSE	0.000753656	3.12283	53	2824	14	37241	ENSDARG00000016733,ENSDARG00000020448,ENSDARG00000099579,ENSDARG00000076225,ENSDARG00000001873,ENSDARG00000016375,ENSDARG00000053087,ENSDARG00000098639,ENSDARG00000068876,ENSDARG00000018478,ENSDARG00000069095,ENSDARG00000013430,ENSDARG00000100613,ENSDARG00000015236
GO:BP	organic substance catabolic process	GO:1901575	FALSE	0.000772115	3.11232	1293	2824	138	37241	ENSDARG00000075261,ENSDARG00000055120,ENSDARG00000099749,ENSDARG00000045143,ENSDARG00000103846,ENSDARG00000016200,ENSDARG00000089124,ENSDARG00000007836,ENSDARG00000040503,ENSDARG00000095908,ENSDARG00000005332,ENSDARG00000079305,ENSDARG00000115405,ENSDARG00000014179,ENSDARG00000077138,ENSDARG00000020239,ENSDARG00000054641,ENSDARG00000086374,ENSDARG00000076225,ENSDARG00000013063,ENSDARG00000003570,…
GO:BP	regulation of cellular process	GO:0050794	FALSE	0.000776889	3.10964	9370	2824	801	37241	ENSDARG00000007823,ENSDARG00000069135,ENSDARG00000043531,ENSDARG00000042725,ENSDARG00000075261,ENSDARG00000086665,ENSDARG00000074378,ENSDARG00000026611,ENSDARG00000018856,ENSDARG00000015355,ENSDARG00000076192,ENSDARG00000075045,ENSDARG00000103308,ENSDARG00000060113,ENSDARG00000075121,ENSDARG00000103846,ENSDARG00000055837,ENSDARG00000105424,ENSDARG00000099385,ENSDARG00000038025,ENSDARG00000056806,…
GO:BP	circulatory system development	GO:0072359	FALSE	0.000776889	3.10964	686	2824	82	37241	ENSDARG00000055723,ENSDARG00000074378,ENSDARG00000038574,ENSDARG00000070061,ENSDARG00000034503,ENSDARG00000016200,ENSDARG00000104773,ENSDARG00000055618,ENSDARG00000003693,ENSDARG00000103775,ENSDARG00000039502,ENSDARG00000005122,ENSDARG00000025902,ENSDARG00000055543,ENSDARG00000076144,ENSDARG00000012397,ENSDARG00000062003,ENSDARG00000102889,ENSDARG00000079111,ENSDARG00000062909,ENSDARG00000103251,…
GO:BP	negative regulation of signal transduction	GO:0009968	FALSE	0.000813851	3.08946	363	2824	50	37241	ENSDARG00000026611,ENSDARG00000105424,ENSDARG00000025428,ENSDARG00000057032,ENSDARG00000070012,ENSDARG00000010231,ENSDARG00000056511,ENSDARG00000099746,ENSDARG00000053091,ENSDARG00000008363,ENSDARG00000037618,ENSDARG00000098475,ENSDARG00000052746,ENSDARG00000040358,ENSDARG00000009779,ENSDARG00000089109,ENSDARG00000077810,ENSDARG00000074262,ENSDARG00000098834,ENSDARG00000020814,ENSDARG00000037925,…
GO:BP	positive regulation of protein metabolic process	GO:0051247	FALSE	0.000821499	3.08539	287	2824	42	37241	ENSDARG00000069135,ENSDARG00000075121,ENSDARG00000018817,ENSDARG00000016200,ENSDARG00000020623,ENSDARG00000027740,ENSDARG00000013979,ENSDARG00000077677,ENSDARG00000056186,ENSDARG00000043561,ENSDARG00000074262,ENSDARG00000014956,ENSDARG00000022810,ENSDARG00000058325,ENSDARG00000015134,ENSDARG00000034700,ENSDARG00000002165,ENSDARG00000001452,ENSDARG00000016260,ENSDARG00000024365,ENSDARG00000002795,…
GO:BP	cell projection organization	GO:0030030	FALSE	0.000876808	3.0571	848	2824	97	37241	ENSDARG00000025428,ENSDARG00000018817,ENSDARG00000075014,ENSDARG00000007654,ENSDARG00000043932,ENSDARG00000038465,ENSDARG00000071011,ENSDARG00000078671,ENSDARG00000104693,ENSDARG00000027740,ENSDARG00000053248,ENSDARG00000018787,ENSDARG00000103002,ENSDARG00000011929,ENSDARG00000055052,ENSDARG00000007257,ENSDARG00000032005,ENSDARG00000098853,ENSDARG00000044511,ENSDARG00000095675,ENSDARG00000079671,…
GO:BP	secretion by cell	GO:0032940	FALSE	0.000876808	3.0571	260	2824	39	37241	ENSDARG00000101054,ENSDARG00000003994,ENSDARG00000045945,ENSDARG00000018997,ENSDARG00000070972,ENSDARG00000058160,ENSDARG00000114797,ENSDARG00000093745,ENSDARG00000014462,ENSDARG00000004618,ENSDARG00000017140,ENSDARG00000001994,ENSDARG00000000503,ENSDARG00000024831,ENSDARG00000008186,ENSDARG00000036227,ENSDARG00000089428,ENSDARG00000076404,ENSDARG00000030832,ENSDARG00000002656,ENSDARG00000045750,…
GO:BP	negative regulation of molecular function	GO:0044092	FALSE	0.000910727	3.04061	224	2824	35	37241	ENSDARG00000075261,ENSDARG00000015065,ENSDARG00000103978,ENSDARG00000026764,ENSDARG00000008363,ENSDARG00000009779,ENSDARG00000010407,ENSDARG00000016412,ENSDARG00000055543,ENSDARG00000076624,ENSDARG00000034718,ENSDARG00000024831,ENSDARG00000061226,ENSDARG00000076170,ENSDARG00000074904,ENSDARG00000055036,ENSDARG00000040741,ENSDARG00000056795,ENSDARG00000070683,ENSDARG00000019949,ENSDARG00000059836,…
GO:BP	sodium ion export across plasma membrane	GO:0036376	FALSE	0.000945232	3.02446	19	2824	8	37241	ENSDARG00000019856,ENSDARG00000104139,ENSDARG00000042837,ENSDARG00000099203,ENSDARG00000040252,ENSDARG00000039131,ENSDARG00000018259,ENSDARG00000034424
GO:BP	apoptotic mitochondrial changes	GO:0008637	FALSE	0.000945232	3.02446	19	2824	8	37241	ENSDARG00000056160,ENSDARG00000020623,ENSDARG00000077549,ENSDARG00000069282,ENSDARG00000099722,ENSDARG00000027355,ENSDARG00000069290,ENSDARG00000030881
GO:BP	intracellular potassium ion homeostasis	GO:0030007	FALSE	0.000945232	3.02446	19	2824	8	37241	ENSDARG00000019856,ENSDARG00000104139,ENSDARG00000042837,ENSDARG00000099203,ENSDARG00000040252,ENSDARG00000039131,ENSDARG00000018259,ENSDARG00000034424
GO:BP	negative regulation of signaling	GO:0023057	FALSE	0.00105007	2.97878	377	2824	51	37241	ENSDARG00000026611,ENSDARG00000105424,ENSDARG00000025428,ENSDARG00000057032,ENSDARG00000070012,ENSDARG00000010231,ENSDARG00000056511,ENSDARG00000099746,ENSDARG00000053091,ENSDARG00000008363,ENSDARG00000037618,ENSDARG00000098475,ENSDARG00000052746,ENSDARG00000040358,ENSDARG00000009779,ENSDARG00000089109,ENSDARG00000077810,ENSDARG00000074262,ENSDARG00000098834,ENSDARG00000020814,ENSDARG00000037925,…
GO:BP	negative regulation of cell communication	GO:0010648	FALSE	0.00105007	2.97878	377	2824	51	37241	ENSDARG00000026611,ENSDARG00000105424,ENSDARG00000025428,ENSDARG00000057032,ENSDARG00000070012,ENSDARG00000010231,ENSDARG00000056511,ENSDARG00000099746,ENSDARG00000053091,ENSDARG00000008363,ENSDARG00000037618,ENSDARG00000098475,ENSDARG00000052746,ENSDARG00000040358,ENSDARG00000009779,ENSDARG00000089109,ENSDARG00000077810,ENSDARG00000074262,ENSDARG00000098834,ENSDARG00000020814,ENSDARG00000037925,…
GO:BP	detection of light stimulus	GO:0009583	FALSE	0.00108401	2.96497	55	2824	14	37241	ENSDARG00000042529,ENSDARG00000045677,ENSDARG00000044280,ENSDARG00000097008,ENSDARG00000058803,ENSDARG00000052775,ENSDARG00000002193,ENSDARG00000104231,ENSDARG00000070666,ENSDARG00000017274,ENSDARG00000044861,ENSDARG00000036460,ENSDARG00000054890,ENSDARG00000086756
GO:BP	negative regulation of response to stimulus	GO:0048585	FALSE	0.00108401	2.96497	457	2824	59	37241	ENSDARG00000026611,ENSDARG00000105424,ENSDARG00000025428,ENSDARG00000057032,ENSDARG00000070012,ENSDARG00000010231,ENSDARG00000056511,ENSDARG00000099746,ENSDARG00000053091,ENSDARG00000008363,ENSDARG00000037618,ENSDARG00000098475,ENSDARG00000052746,ENSDARG00000101479,ENSDARG00000040358,ENSDARG00000009779,ENSDARG00000089109,ENSDARG00000077810,ENSDARG00000074262,ENSDARG00000098834,ENSDARG00000020814,…
GO:BP	negative regulation of protein metabolic process	GO:0051248	FALSE	0.00108401	2.96497	263	2824	39	37241	ENSDARG00000069135,ENSDARG00000075261,ENSDARG00000040503,ENSDARG00000015065,ENSDARG00000103978,ENSDARG00000026764,ENSDARG00000008363,ENSDARG00000009779,ENSDARG00000086735,ENSDARG00000010407,ENSDARG00000074262,ENSDARG00000016412,ENSDARG00000055543,ENSDARG00000021443,ENSDARG00000076624,ENSDARG00000034718,ENSDARG00000103720,ENSDARG00000061226,ENSDARG00000076170,ENSDARG00000045484,ENSDARG00000074904,…
GO:BP	cell junction organization	GO:0034330	FALSE	0.00109756	2.95957	254	2824	38	37241	ENSDARG00000018817,ENSDARG00000053248,ENSDARG00000020031,ENSDARG00000061746,ENSDARG00000011862,ENSDARG00000078233,ENSDARG00000102750,ENSDARG00000057568,ENSDARG00000061371,ENSDARG00000057881,ENSDARG00000060112,ENSDARG00000103359,ENSDARG00000077329,ENSDARG00000006636,ENSDARG00000012426,ENSDARG00000062174,ENSDARG00000100594,ENSDARG00000069503,ENSDARG00000074601,ENSDARG00000100844,ENSDARG00000003020,…
GO:BP	release of cytochrome c from mitochondria	GO:0001836	FALSE	0.00109756	2.95957	7	2824	5	37241	ENSDARG00000020623,ENSDARG00000069282,ENSDARG00000099722,ENSDARG00000069290,ENSDARG00000030881
GO:BP	regulation of postsynaptic membrane potential	GO:0060078	FALSE	0.00110032	2.95848	99	2824	20	37241	ENSDARG00000070511,ENSDARG00000079586,ENSDARG00000052782,ENSDARG00000075058,ENSDARG00000026796,ENSDARG00000004445,ENSDARG00000011066,ENSDARG00000070730,ENSDARG00000052769,ENSDARG00000052982,ENSDARG00000023771,ENSDARG00000059763,ENSDARG00000068989,ENSDARG00000013389,ENSDARG00000101449,ENSDARG00000058736,ENSDARG00000055559,ENSDARG00000113737,ENSDARG00000074583,ENSDARG00000094512
GO:BP	sensory organ development	GO:0007423	FALSE	0.00111252	2.95369	488	2824	62	37241	ENSDARG00000092362,ENSDARG00000029688,ENSDARG00000007377,ENSDARG00000021924,ENSDARG00000075121,ENSDARG00000025428,ENSDARG00000052012,ENSDARG00000009484,ENSDARG00000007654,ENSDARG00000071011,ENSDARG00000040738,ENSDARG00000027740,ENSDARG00000003570,ENSDARG00000031894,ENSDARG00000006370,ENSDARG00000077810,ENSDARG00000015002,ENSDARG00000030694,ENSDARG00000098834,ENSDARG00000000380,ENSDARG00000012397,…
GO:BP	receptor-mediated endocytosis	GO:0006898	FALSE	0.00121654	2.91487	92	2824	19	37241	ENSDARG00000056511,ENSDARG00000053091,ENSDARG00000098475,ENSDARG00000015931,ENSDARG00000045618,ENSDARG00000020450,ENSDARG00000070626,ENSDARG00000039980,ENSDARG00000004459,ENSDARG00000044362,ENSDARG00000032639,ENSDARG00000102506,ENSDARG00000069937,ENSDARG00000115540,ENSDARG00000020009,ENSDARG00000100145,ENSDARG00000007906,ENSDARG00000062947,ENSDARG00000029476
GO:BP	synaptic transmission, GABAergic	GO:0051932	FALSE	0.00124561	2.90462	15	2824	7	37241	ENSDARG00000075058,ENSDARG00000001835,ENSDARG00000070730,ENSDARG00000068989,ENSDARG00000013389,ENSDARG00000058736,ENSDARG00000113737
GO:BP	positive regulation of developmental process	GO:0051094	FALSE	0.00143113	2.84432	176	2824	29	37241	ENSDARG00000018817,ENSDARG00000104693,ENSDARG00000031894,ENSDARG00000006370,ENSDARG00000020814,ENSDARG00000015278,ENSDARG00000103359,ENSDARG00000018270,ENSDARG00000034700,ENSDARG00000045958,ENSDARG00000087646,ENSDARG00000008029,ENSDARG00000008186,ENSDARG00000028661,ENSDARG00000045748,ENSDARG00000039203,ENSDARG00000101914,ENSDARG00000002445,ENSDARG00000074739,ENSDARG00000076351,ENSDARG00000115359,…
GO:BP	regulation of exocytosis	GO:0017157	FALSE	0.00143518	2.84309	78	2824	17	37241	ENSDARG00000003994,ENSDARG00000114797,ENSDARG00000014462,ENSDARG00000017140,ENSDARG00000000503,ENSDARG00000008186,ENSDARG00000089428,ENSDARG00000002656,ENSDARG00000045750,ENSDARG00000029239,ENSDARG00000013843,ENSDARG00000026484,ENSDARG00000102690,ENSDARG00000078736,ENSDARG00000071325,ENSDARG00000041358,ENSDARG00000088293
GO:BP	cell morphogenesis involved in differentiation	GO:0000904	FALSE	0.00161464	2.79192	434	2824	56	37241	ENSDARG00000018817,ENSDARG00000075014,ENSDARG00000007654,ENSDARG00000071011,ENSDARG00000078671,ENSDARG00000018787,ENSDARG00000103002,ENSDARG00000044511,ENSDARG00000095675,ENSDARG00000079671,ENSDARG00000015404,ENSDARG00000055543,ENSDARG00000015278,ENSDARG00000103359,ENSDARG00000018270,ENSDARG00000037654,ENSDARG00000062531,ENSDARG00000090035,ENSDARG00000006636,ENSDARG00000009387,ENSDARG00000087646,…
GO:BP	sodium ion transmembrane transport	GO:0035725	FALSE	0.0016533	2.78165	143	2824	25	37241	ENSDARG00000039647,ENSDARG00000019856,ENSDARG00000104139,ENSDARG00000042837,ENSDARG00000076754,ENSDARG00000071235,ENSDARG00000055253,ENSDARG00000099203,ENSDARG00000013730,ENSDARG00000027957,ENSDARG00000112100,ENSDARG00000058498,ENSDARG00000035056,ENSDARG00000040252,ENSDARG00000039131,ENSDARG00000020764,ENSDARG00000056719,ENSDARG00000078959,ENSDARG00000018259,ENSDARG00000074419,ENSDARG00000034424,…
GO:BP	organelle organization	GO:0006996	FALSE	0.00165489	2.78123	2052	2824	202	37241	ENSDARG00000018566,ENSDARG00000031283,ENSDARG00000075014,ENSDARG00000001909,ENSDARG00000056160,ENSDARG00000043932,ENSDARG00000020623,ENSDARG00000038465,ENSDARG00000058479,ENSDARG00000043667,ENSDARG00000030547,ENSDARG00000059404,ENSDARG00000053248,ENSDARG00000016301,ENSDARG00000037997,ENSDARG00000061746,ENSDARG00000077549,ENSDARG00000029019,ENSDARG00000008363,ENSDARG00000043697,ENSDARG00000011862,…
GO:BP	chaperone cofactor-dependent protein refolding	GO:0051085	FALSE	0.0017528	2.75627	26	2824	9	37241	ENSDARG00000055723,ENSDARG00000092362,ENSDARG00000029688,ENSDARG00000021924,ENSDARG00000103846,ENSDARG00000004187,ENSDARG00000038978,ENSDARG00000012381,ENSDARG00000037403
GO:BP	'de novo' post-translational protein folding	GO:0051084	FALSE	0.0017528	2.75627	26	2824	9	37241	ENSDARG00000055723,ENSDARG00000092362,ENSDARG00000029688,ENSDARG00000021924,ENSDARG00000103846,ENSDARG00000004187,ENSDARG00000038978,ENSDARG00000012381,ENSDARG00000037403
GO:BP	macromolecule localization	GO:0033036	FALSE	0.0017739	2.75107	1332	2824	139	37241	ENSDARG00000036028,ENSDARG00000100339,ENSDARG00000052690,ENSDARG00000063229,ENSDARG00000009484,ENSDARG00000044566,ENSDARG00000007654,ENSDARG00000078057,ENSDARG00000030449,ENSDARG00000056160,ENSDARG00000059404,ENSDARG00000027740,ENSDARG00000053487,ENSDARG00000025147,ENSDARG00000058285,ENSDARG00000004261,ENSDARG00000040295,ENSDARG00000090912,ENSDARG00000070539,ENSDARG00000099652,ENSDARG00000074210,…
GO:BP	extrinsic apoptotic signaling pathway	GO:0097191	FALSE	0.0018256	2.73859	38	2824	11	37241	ENSDARG00000020623,ENSDARG00000008363,ENSDARG00000009779,ENSDARG00000089109,ENSDARG00000020814,ENSDARG00000012397,ENSDARG00000099722,ENSDARG00000055966,ENSDARG00000042833,ENSDARG00000069290,ENSDARG00000030881
GO:BP	response to oxygen levels	GO:0070482	FALSE	0.0018256	2.73859	51	2824	13	37241	ENSDARG00000103846,ENSDARG00000099351,ENSDARG00000003570,ENSDARG00000027529,ENSDARG00000017180,ENSDARG00000034700,ENSDARG00000086790,ENSDARG00000059836,ENSDARG00000006181,ENSDARG00000115359,ENSDARG00000018529,ENSDARG00000013787,ENSDARG00000002235
GO:BP	glutamate receptor signaling pathway	GO:0007215	FALSE	0.0018625	2.7299	58	2824	14	37241	ENSDARG00000070511,ENSDARG00000101759,ENSDARG00000040156,ENSDARG00000027828,ENSDARG00000026796,ENSDARG00000076508,ENSDARG00000004445,ENSDARG00000077654,ENSDARG00000007195,ENSDARG00000037498,ENSDARG00000059368,ENSDARG00000075802,ENSDARG00000103940,ENSDARG00000101449
GO:BP	morphogenesis of an epithelial sheet	GO:0002011	FALSE	0.00191091	2.71876	80	2824	17	37241	ENSDARG00000055120,ENSDARG00000102750,ENSDARG00000021309,ENSDARG00000007257,ENSDARG00000076742,ENSDARG00000040534,ENSDARG00000098834,ENSDARG00000017180,ENSDARG00000021488,ENSDARG00000006640,ENSDARG00000062174,ENSDARG00000043128,ENSDARG00000025826,ENSDARG00000045092,ENSDARG00000070434,ENSDARG00000088091,ENSDARG00000005159
GO:BP	response to unfolded protein	GO:0006986	FALSE	0.00208695	2.68049	45	2824	12	37241	ENSDARG00000055723,ENSDARG00000092362,ENSDARG00000029688,ENSDARG00000021924,ENSDARG00000103846,ENSDARG00000035622,ENSDARG00000056160,ENSDARG00000074262,ENSDARG00000074727,ENSDARG00000099439,ENSDARG00000012381,ENSDARG00000037403
GO:BP	ribonucleotide biosynthetic process	GO:0009260	FALSE	0.00215555	2.66644	163	2824	27	37241	ENSDARG00000029952,ENSDARG00000043460,ENSDARG00000034534,ENSDARG00000026820,ENSDARG00000037057,ENSDARG00000032469,ENSDARG00000043820,ENSDARG00000076318,ENSDARG00000027495,ENSDARG00000086790,ENSDARG00000100185,ENSDARG00000025504,ENSDARG00000036833,ENSDARG00000078399,ENSDARG00000101026,ENSDARG00000031783,ENSDARG00000058392,ENSDARG00000113657,ENSDARG00000012215,ENSDARG00000013787,ENSDARG00000056600,…
GO:BP	postsynapse organization	GO:0099173	FALSE	0.00231271	2.63588	39	2824	11	37241	ENSDARG00000053248,ENSDARG00000061746,ENSDARG00000011862,ENSDARG00000057568,ENSDARG00000057881,ENSDARG00000012426,ENSDARG00000003020,ENSDARG00000006169,ENSDARG00000004954,ENSDARG00000100851,ENSDARG00000062415
GO:BP	'de novo' protein folding	GO:0006458	FALSE	0.00234316	2.6302	27	2824	9	37241	ENSDARG00000055723,ENSDARG00000092362,ENSDARG00000029688,ENSDARG00000021924,ENSDARG00000103846,ENSDARG00000004187,ENSDARG00000038978,ENSDARG00000012381,ENSDARG00000037403
GO:BP	epithelium development	GO:0060429	FALSE	0.00234316	2.6302	638	2824	75	37241	ENSDARG00000055120,ENSDARG00000042816,ENSDARG00000075121,ENSDARG00000025428,ENSDARG00000035559,ENSDARG00000016200,ENSDARG00000013576,ENSDARG00000027744,ENSDARG00000099746,ENSDARG00000055618,ENSDARG00000031894,ENSDARG00000102750,ENSDARG00000021309,ENSDARG00000007257,ENSDARG00000076742,ENSDARG00000079296,ENSDARG00000040534,ENSDARG00000098834,ENSDARG00000055543,ENSDARG00000012397,ENSDARG00000017180,…
GO:BP	signal release from synapse	GO:0099643	FALSE	0.00237731	2.62391	74	2824	16	37241	ENSDARG00000101054,ENSDARG00000045945,ENSDARG00000018997,ENSDARG00000070972,ENSDARG00000004618,ENSDARG00000001994,ENSDARG00000000503,ENSDARG00000076404,ENSDARG00000030832,ENSDARG00000111920,ENSDARG00000102690,ENSDARG00000074680,ENSDARG00000078736,ENSDARG00000069101,ENSDARG00000060368,ENSDARG00000088293
GO:BP	neurotransmitter secretion	GO:0007269	FALSE	0.00237731	2.62391	74	2824	16	37241	ENSDARG00000101054,ENSDARG00000045945,ENSDARG00000018997,ENSDARG00000070972,ENSDARG00000004618,ENSDARG00000001994,ENSDARG00000000503,ENSDARG00000076404,ENSDARG00000030832,ENSDARG00000111920,ENSDARG00000102690,ENSDARG00000074680,ENSDARG00000078736,ENSDARG00000069101,ENSDARG00000060368,ENSDARG00000088293
GO:BP	exocytosis	GO:0006887	FALSE	0.00240638	2.61864	182	2824	29	37241	ENSDARG00000003994,ENSDARG00000018997,ENSDARG00000070972,ENSDARG00000058160,ENSDARG00000114797,ENSDARG00000014462,ENSDARG00000004618,ENSDARG00000017140,ENSDARG00000001994,ENSDARG00000000503,ENSDARG00000008186,ENSDARG00000089428,ENSDARG00000030832,ENSDARG00000002656,ENSDARG00000045750,ENSDARG00000029239,ENSDARG00000013843,ENSDARG00000026484,ENSDARG00000111920,ENSDARG00000058800,ENSDARG00000102690,…
GO:BP	tissue development	GO:0009888	FALSE	0.00257534	2.58917	1120	2824	119	37241	ENSDARG00000055120,ENSDARG00000042816,ENSDARG00000103308,ENSDARG00000075121,ENSDARG00000025428,ENSDARG00000052012,ENSDARG00000035559,ENSDARG00000016200,ENSDARG00000013576,ENSDARG00000027744,ENSDARG00000099746,ENSDARG00000055618,ENSDARG00000031894,ENSDARG00000078233,ENSDARG00000102750,ENSDARG00000006370,ENSDARG00000021309,ENSDARG00000007257,ENSDARG00000076742,ENSDARG00000079296,ENSDARG00000040534,…
GO:BP	intrinsic apoptotic signaling pathway	GO:0097193	FALSE	0.00263487	2.57924	53	2824	13	37241	ENSDARG00000020623,ENSDARG00000008363,ENSDARG00000009779,ENSDARG00000069282,ENSDARG00000089109,ENSDARG00000074262,ENSDARG00000014956,ENSDARG00000099722,ENSDARG00000059836,ENSDARG00000004325,ENSDARG00000070864,ENSDARG00000069290,ENSDARG00000030881
GO:BP	regulation of intracellular pH	GO:0051453	FALSE	0.00286295	2.54319	40	2824	11	37241	ENSDARG00000012881,ENSDARG00000076754,ENSDARG00000105142,ENSDARG00000028173,ENSDARG00000043465,ENSDARG00000013730,ENSDARG00000058498,ENSDARG00000035565,ENSDARG00000035538,ENSDARG00000055100,ENSDARG00000015174
GO:BP	regulated exocytosis	GO:0045055	FALSE	0.00291687	2.53508	83	2824	17	37241	ENSDARG00000003994,ENSDARG00000018997,ENSDARG00000070972,ENSDARG00000004618,ENSDARG00000000503,ENSDARG00000008186,ENSDARG00000030832,ENSDARG00000045750,ENSDARG00000029239,ENSDARG00000111920,ENSDARG00000102690,ENSDARG00000074680,ENSDARG00000078736,ENSDARG00000071325,ENSDARG00000075830,ENSDARG00000069101,ENSDARG00000088293
GO:BP	regulation of vasculature development	GO:1901342	FALSE	0.00295661	2.52921	68	2824	15	37241	ENSDARG00000038574,ENSDARG00000034503,ENSDARG00000003693,ENSDARG00000103775,ENSDARG00000034700,ENSDARG00000045958,ENSDARG00000008029,ENSDARG00000078529,ENSDARG00000059832,ENSDARG00000056795,ENSDARG00000006181,ENSDARG00000115359,ENSDARG00000071679,ENSDARG00000075621,ENSDARG00000054968
GO:BP	phototransduction	GO:0007602	FALSE	0.00306723	2.51325	47	2824	12	37241	ENSDARG00000045677,ENSDARG00000044280,ENSDARG00000097008,ENSDARG00000058803,ENSDARG00000052775,ENSDARG00000002193,ENSDARG00000104231,ENSDARG00000070666,ENSDARG00000017274,ENSDARG00000044861,ENSDARG00000036460,ENSDARG00000054890
GO:BP	nucleobase-containing small molecule metabolic process	GO:0055086	FALSE	0.00306723	2.51325	416	2824	53	37241	ENSDARG00000095947,ENSDARG00000029952,ENSDARG00000043460,ENSDARG00000034534,ENSDARG00000026820,ENSDARG00000037057,ENSDARG00000017658,ENSDARG00000032469,ENSDARG00000043820,ENSDARG00000076318,ENSDARG00000043465,ENSDARG00000103369,ENSDARG00000037654,ENSDARG00000027495,ENSDARG00000057575,ENSDARG00000018153,ENSDARG00000078073,ENSDARG00000086790,ENSDARG00000093659,ENSDARG00000100185,ENSDARG00000019001,…
GO:BP	ribose phosphate biosynthetic process	GO:0046390	FALSE	0.00306723	2.51325	167	2824	27	37241	ENSDARG00000029952,ENSDARG00000043460,ENSDARG00000034534,ENSDARG00000026820,ENSDARG00000037057,ENSDARG00000032469,ENSDARG00000043820,ENSDARG00000076318,ENSDARG00000027495,ENSDARG00000086790,ENSDARG00000100185,ENSDARG00000025504,ENSDARG00000036833,ENSDARG00000078399,ENSDARG00000101026,ENSDARG00000031783,ENSDARG00000058392,ENSDARG00000113657,ENSDARG00000012215,ENSDARG00000013787,ENSDARG00000056600,…
GO:BP	L-glutamate import across plasma membrane	GO:0098712	FALSE	0.00314599	2.50224	5	2824	4	37241	ENSDARG00000102453,ENSDARG00000020212,ENSDARG00000052138,ENSDARG00000104431
GO:BP	immune effector process	GO:0002252	TRUE	0.00336059	2.47358	168	2824	27	37241	ENSDARG00000038424,ENSDARG00000042816,ENSDARG00000018569,ENSDARG00000059993,ENSDARG00000093052,ENSDARG00000057121,ENSDARG00000057113,ENSDARG00000015065,ENSDARG00000042172,ENSDARG00000101479,ENSDARG00000090783,ENSDARG00000094408,ENSDARG00000007370,ENSDARG00000104795,ENSDARG00000102583,ENSDARG00000008186,ENSDARG00000006640,ENSDARG00000055278,ENSDARG00000068993,ENSDARG00000088745,ENSDARG00000093877,…
GO:BP	carbohydrate derivative biosynthetic process	GO:1901137	FALSE	0.00339165	2.46959	500	2824	61	37241	ENSDARG00000095947,ENSDARG00000056566,ENSDARG00000029952,ENSDARG00000043460,ENSDARG00000034534,ENSDARG00000026820,ENSDARG00000037057,ENSDARG00000028098,ENSDARG00000017658,ENSDARG00000042418,ENSDARG00000021938,ENSDARG00000032469,ENSDARG00000005095,ENSDARG00000043820,ENSDARG00000076318,ENSDARG00000037654,ENSDARG00000027495,ENSDARG00000027813,ENSDARG00000057575,ENSDARG00000070399,ENSDARG00000059323,…
GO:BP	lipid metabolic process	GO:0006629	FALSE	0.00339165	2.46959	885	2824	97	37241	ENSDARG00000026611,ENSDARG00000010276,ENSDARG00000025428,ENSDARG00000005332,ENSDARG00000068551,ENSDARG00000008310,ENSDARG00000077138,ENSDARG00000020239,ENSDARG00000013063,ENSDARG00000031894,ENSDARG00000004539,ENSDARG00000058285,ENSDARG00000038524,ENSDARG00000037057,ENSDARG00000055172,ENSDARG00000009106,ENSDARG00000002365,ENSDARG00000058992,ENSDARG00000079671,ENSDARG00000054794,ENSDARG00000046143,…
GO:BP	positive regulation of proteolysis	GO:0045862	FALSE	0.00339167	2.46959	69	2824	15	37241	ENSDARG00000016200,ENSDARG00000020623,ENSDARG00000043561,ENSDARG00000014956,ENSDARG00000022810,ENSDARG00000058325,ENSDARG00000002165,ENSDARG00000001452,ENSDARG00000007141,ENSDARG00000055966,ENSDARG00000100741,ENSDARG00000004325,ENSDARG00000100789,ENSDARG00000069290,ENSDARG00000030881
GO:BP	fin development	GO:0033333	FALSE	0.0035879	2.44516	62	2824	14	37241	ENSDARG00000042816,ENSDARG00000031894,ENSDARG00000030694,ENSDARG00000062909,ENSDARG00000028071,ENSDARG00000018426,ENSDARG00000059746,ENSDARG00000002445,ENSDARG00000100089,ENSDARG00000079327,ENSDARG00000025891,ENSDARG00000060397,ENSDARG00000070903,ENSDARG00000017882
GO:BP	apoptotic signaling pathway	GO:0097190	FALSE	0.0035879	2.44516	117	2824	21	37241	ENSDARG00000020623,ENSDARG00000008363,ENSDARG00000052746,ENSDARG00000009779,ENSDARG00000069282,ENSDARG00000089109,ENSDARG00000074262,ENSDARG00000020814,ENSDARG00000012397,ENSDARG00000014956,ENSDARG00000058325,ENSDARG00000099722,ENSDARG00000055966,ENSDARG00000059836,ENSDARG00000021239,ENSDARG00000042833,ENSDARG00000027355,ENSDARG00000004325,ENSDARG00000070864,ENSDARG00000069290,ENSDARG00000030881
GO:BP	synaptic transmission, glutamatergic	GO:0035249	FALSE	0.00366836	2.43553	55	2824	13	37241	ENSDARG00000070511,ENSDARG00000040156,ENSDARG00000026796,ENSDARG00000020450,ENSDARG00000076508,ENSDARG00000070626,ENSDARG00000004445,ENSDARG00000077654,ENSDARG00000007195,ENSDARG00000115540,ENSDARG00000101449,ENSDARG00000069101,ENSDARG00000074583
GO:BP	positive regulation of DNA-binding transcription factor activity	GO:0051091	FALSE	0.00366836	2.43553	48	2824	12	37241	ENSDARG00000090337,ENSDARG00000101569,ENSDARG00000038583,ENSDARG00000061095,ENSDARG00000077768,ENSDARG00000099461,ENSDARG00000053131,ENSDARG00000057577,ENSDARG00000101036,ENSDARG00000043211,ENSDARG00000054968,ENSDARG00000077130
GO:BP	regulation of apoptotic signaling pathway	GO:2001233	FALSE	0.00366836	2.43553	55	2824	13	37241	ENSDARG00000008363,ENSDARG00000052746,ENSDARG00000009779,ENSDARG00000089109,ENSDARG00000074262,ENSDARG00000020814,ENSDARG00000012397,ENSDARG00000055966,ENSDARG00000059836,ENSDARG00000042833,ENSDARG00000027355,ENSDARG00000070864,ENSDARG00000069290
GO:BP	secretion	GO:0046903	FALSE	0.00390185	2.40873	282	2824	39	37241	ENSDARG00000101054,ENSDARG00000003994,ENSDARG00000045945,ENSDARG00000018997,ENSDARG00000070972,ENSDARG00000058160,ENSDARG00000114797,ENSDARG00000093745,ENSDARG00000014462,ENSDARG00000004618,ENSDARG00000017140,ENSDARG00000001994,ENSDARG00000000503,ENSDARG00000024831,ENSDARG00000008186,ENSDARG00000036227,ENSDARG00000089428,ENSDARG00000076404,ENSDARG00000030832,ENSDARG00000002656,ENSDARG00000045750,…
GO:BP	chloride ion homeostasis	GO:0055064	FALSE	0.00390185	2.40873	13	2824	6	37241	ENSDARG00000056590,ENSDARG00000055253,ENSDARG00000073756,ENSDARG00000062058,ENSDARG00000060439,ENSDARG00000013855
GO:BP	export across plasma membrane	GO:0140115	FALSE	0.00390185	2.40873	29	2824	9	37241	ENSDARG00000019856,ENSDARG00000104139,ENSDARG00000042837,ENSDARG00000099203,ENSDARG00000040252,ENSDARG00000039131,ENSDARG00000046012,ENSDARG00000018259,ENSDARG00000034424
GO:BP	mesenchyme morphogenesis	GO:0072132	FALSE	0.00390185	2.40873	13	2824	6	37241	ENSDARG00000079111,ENSDARG00000036371,ENSDARG00000007329,ENSDARG00000042535,ENSDARG00000040387,ENSDARG00000057911
GO:BP	regulation of angiogenesis	GO:0045765	FALSE	0.00414919	2.38204	63	2824	14	37241	ENSDARG00000038574,ENSDARG00000034503,ENSDARG00000103775,ENSDARG00000034700,ENSDARG00000045958,ENSDARG00000008029,ENSDARG00000078529,ENSDARG00000059832,ENSDARG00000056795,ENSDARG00000006181,ENSDARG00000115359,ENSDARG00000071679,ENSDARG00000075621,ENSDARG00000054968
GO:BP	visual system development	GO:0150063	FALSE	0.00415135	2.38181	362	2824	47	37241	ENSDARG00000092362,ENSDARG00000029688,ENSDARG00000007377,ENSDARG00000021924,ENSDARG00000075121,ENSDARG00000025428,ENSDARG00000007654,ENSDARG00000071011,ENSDARG00000040738,ENSDARG00000027740,ENSDARG00000006370,ENSDARG00000077810,ENSDARG00000015002,ENSDARG00000030694,ENSDARG00000098834,ENSDARG00000000380,ENSDARG00000018270,ENSDARG00000103251,ENSDARG00000011671,ENSDARG00000020442,ENSDARG00000018426,…
GO:BP	response to inorganic substance	GO:0010035	FALSE	0.00415135	2.38181	86	2824	17	37241	ENSDARG00000058734,ENSDARG00000043531,ENSDARG00000055723,ENSDARG00000092362,ENSDARG00000029688,ENSDARG00000034503,ENSDARG00000003994,ENSDARG00000020623,ENSDARG00000027744,ENSDARG00000007753,ENSDARG00000058476,ENSDARG00000007180,ENSDARG00000101095,ENSDARG00000045750,ENSDARG00000024295,ENSDARG00000089936,ENSDARG00000038228
GO:BP	purine ribonucleotide biosynthetic process	GO:0009152	FALSE	0.00415135	2.38181	153	2824	25	37241	ENSDARG00000029952,ENSDARG00000043460,ENSDARG00000034534,ENSDARG00000026820,ENSDARG00000037057,ENSDARG00000032469,ENSDARG00000043820,ENSDARG00000076318,ENSDARG00000027495,ENSDARG00000086790,ENSDARG00000100185,ENSDARG00000025504,ENSDARG00000078399,ENSDARG00000101026,ENSDARG00000031783,ENSDARG00000058392,ENSDARG00000113657,ENSDARG00000013787,ENSDARG00000056600,ENSDARG00000010555,ENSDARG00000002071,…
GO:BP	regulation of cellular pH	GO:0030641	FALSE	0.00415135	2.38181	42	2824	11	37241	ENSDARG00000012881,ENSDARG00000076754,ENSDARG00000105142,ENSDARG00000028173,ENSDARG00000043465,ENSDARG00000013730,ENSDARG00000058498,ENSDARG00000035565,ENSDARG00000035538,ENSDARG00000055100,ENSDARG00000015174
GO:BP	eye development	GO:0001654	FALSE	0.00415135	2.38181	362	2824	47	37241	ENSDARG00000092362,ENSDARG00000029688,ENSDARG00000007377,ENSDARG00000021924,ENSDARG00000075121,ENSDARG00000025428,ENSDARG00000007654,ENSDARG00000071011,ENSDARG00000040738,ENSDARG00000027740,ENSDARG00000006370,ENSDARG00000077810,ENSDARG00000015002,ENSDARG00000030694,ENSDARG00000098834,ENSDARG00000000380,ENSDARG00000018270,ENSDARG00000103251,ENSDARG00000011671,ENSDARG00000020442,ENSDARG00000018426,…
GO:BP	signal transduction	GO:0007165	FALSE	0.00415528	2.3814	5001	2824	442	37241	ENSDARG00000043531,ENSDARG00000086665,ENSDARG00000026611,ENSDARG00000018856,ENSDARG00000075045,ENSDARG00000103308,ENSDARG00000075121,ENSDARG00000103846,ENSDARG00000055837,ENSDARG00000105424,ENSDARG00000099385,ENSDARG00000056806,ENSDARG00000025428,ENSDARG00000068621,ENSDARG00000018817,ENSDARG00000057032,ENSDARG00000099351,ENSDARG00000102558,ENSDARG00000018569,ENSDARG00000039863,ENSDARG00000035622,…
GO:BP	negative regulation of catalytic activity	GO:0043086	FALSE	0.00415528	2.3814	171	2824	27	37241	ENSDARG00000075261,ENSDARG00000015065,ENSDARG00000103978,ENSDARG00000026764,ENSDARG00000008363,ENSDARG00000009779,ENSDARG00000010407,ENSDARG00000016412,ENSDARG00000055543,ENSDARG00000076624,ENSDARG00000034718,ENSDARG00000061226,ENSDARG00000076170,ENSDARG00000074904,ENSDARG00000055036,ENSDARG00000056795,ENSDARG00000019949,ENSDARG00000042833,ENSDARG00000071437,ENSDARG00000076554,ENSDARG00000061383,…
GO:BP	cell projection morphogenesis	GO:0048858	FALSE	0.00439149	2.35739	434	2824	54	37241	ENSDARG00000018817,ENSDARG00000075014,ENSDARG00000007654,ENSDARG00000071011,ENSDARG00000078671,ENSDARG00000053248,ENSDARG00000018787,ENSDARG00000103002,ENSDARG00000044511,ENSDARG00000095675,ENSDARG00000079671,ENSDARG00000060751,ENSDARG00000015404,ENSDARG00000055543,ENSDARG00000015278,ENSDARG00000103359,ENSDARG00000018270,ENSDARG00000062531,ENSDARG00000090035,ENSDARG00000006636,ENSDARG00000009387,…
GO:BP	nucleotide biosynthetic process	GO:0009165	FALSE	0.00443837	2.35278	227	2824	33	37241	ENSDARG00000029952,ENSDARG00000043460,ENSDARG00000034534,ENSDARG00000026820,ENSDARG00000037057,ENSDARG00000032469,ENSDARG00000043820,ENSDARG00000076318,ENSDARG00000027495,ENSDARG00000086790,ENSDARG00000100185,ENSDARG00000019001,ENSDARG00000025504,ENSDARG00000013393,ENSDARG00000036833,ENSDARG00000078399,ENSDARG00000101026,ENSDARG00000033367,ENSDARG00000031783,ENSDARG00000058392,ENSDARG00000113657,…
GO:BP	postsynaptic intermediate filament cytoskeleton organization	GO:0099185	FALSE	0.00444952	2.35169	9	2824	5	37241	ENSDARG00000053248,ENSDARG00000011862,ENSDARG00000057568,ENSDARG00000057881,ENSDARG00000012426
GO:BP	fatty acid metabolic process	GO:0006631	FALSE	0.00448599	2.34814	181	2824	28	37241	ENSDARG00000010276,ENSDARG00000005332,ENSDARG00000068551,ENSDARG00000020239,ENSDARG00000004539,ENSDARG00000058285,ENSDARG00000037057,ENSDARG00000055172,ENSDARG00000046143,ENSDARG00000027495,ENSDARG00000031044,ENSDARG00000026369,ENSDARG00000022845,ENSDARG00000100185,ENSDARG00000090063,ENSDARG00000018809,ENSDARG00000030265,ENSDARG00000078399,ENSDARG00000015563,ENSDARG00000004402,ENSDARG00000113657,…
GO:BP	neuron projection morphogenesis	GO:0048812	FALSE	0.00491534	2.30845	426	2824	53	37241	ENSDARG00000018817,ENSDARG00000075014,ENSDARG00000007654,ENSDARG00000071011,ENSDARG00000078671,ENSDARG00000053248,ENSDARG00000018787,ENSDARG00000103002,ENSDARG00000044511,ENSDARG00000095675,ENSDARG00000079671,ENSDARG00000060751,ENSDARG00000015404,ENSDARG00000055543,ENSDARG00000015278,ENSDARG00000103359,ENSDARG00000018270,ENSDARG00000062531,ENSDARG00000090035,ENSDARG00000006636,ENSDARG00000009387,…
GO:BP	tRNA metabolic process	GO:0006399	FALSE	0.00491627	2.30836	173	2824	27	37241	ENSDARG00000013250,ENSDARG00000060494,ENSDARG00000044575,ENSDARG00000007955,ENSDARG00000061100,ENSDARG00000003693,ENSDARG00000035913,ENSDARG00000055172,ENSDARG00000054530,ENSDARG00000036164,ENSDARG00000101047,ENSDARG00000102636,ENSDARG00000059070,ENSDARG00000008237,ENSDARG00000016864,ENSDARG00000019280,ENSDARG00000098825,ENSDARG00000069142,ENSDARG00000034396,ENSDARG00000010316,ENSDARG00000027428,…
GO:BP	cellular response to topologically incorrect protein	GO:0035967	FALSE	0.00507488	2.29457	50	2824	12	37241	ENSDARG00000055723,ENSDARG00000092362,ENSDARG00000029688,ENSDARG00000021924,ENSDARG00000103846,ENSDARG00000035622,ENSDARG00000056160,ENSDARG00000074262,ENSDARG00000074727,ENSDARG00000099439,ENSDARG00000012381,ENSDARG00000037403
GO:BP	cell part morphogenesis	GO:0032990	FALSE	0.00507488	2.29457	437	2824	54	37241	ENSDARG00000018817,ENSDARG00000075014,ENSDARG00000007654,ENSDARG00000071011,ENSDARG00000078671,ENSDARG00000053248,ENSDARG00000018787,ENSDARG00000103002,ENSDARG00000044511,ENSDARG00000095675,ENSDARG00000079671,ENSDARG00000060751,ENSDARG00000015404,ENSDARG00000055543,ENSDARG00000015278,ENSDARG00000103359,ENSDARG00000018270,ENSDARG00000062531,ENSDARG00000090035,ENSDARG00000006636,ENSDARG00000009387,…
GO:BP	cell population proliferation	GO:0008283	FALSE	0.00510133	2.29232	336	2824	44	37241	ENSDARG00000043531,ENSDARG00000074378,ENSDARG00000075121,ENSDARG00000025428,ENSDARG00000099351,ENSDARG00000043182,ENSDARG00000032849,ENSDARG00000104773,ENSDARG00000069065,ENSDARG00000031894,ENSDARG00000077677,ENSDARG00000010420,ENSDARG00000041060,ENSDARG00000034700,ENSDARG00000068194,ENSDARG00000087646,ENSDARG00000005454,ENSDARG00000008186,ENSDARG00000045543,ENSDARG00000043249,ENSDARG00000069763,…
GO:BP	purine-containing compound biosynthetic process	GO:0072522	FALSE	0.00510133	2.29232	201	2824	30	37241	ENSDARG00000095947,ENSDARG00000029952,ENSDARG00000043460,ENSDARG00000034534,ENSDARG00000026820,ENSDARG00000037057,ENSDARG00000032469,ENSDARG00000043820,ENSDARG00000076318,ENSDARG00000027495,ENSDARG00000057575,ENSDARG00000086790,ENSDARG00000100185,ENSDARG00000025504,ENSDARG00000013393,ENSDARG00000078399,ENSDARG00000101026,ENSDARG00000031783,ENSDARG00000058392,ENSDARG00000113657,ENSDARG00000102977,…
GO:BP	regulation of hydrolase activity	GO:0051336	FALSE	0.00525459	2.27946	397	2824	50	37241	ENSDARG00000069135,ENSDARG00000075261,ENSDARG00000020623,ENSDARG00000027740,ENSDARG00000015065,ENSDARG00000026764,ENSDARG00000008363,ENSDARG00000021896,ENSDARG00000009779,ENSDARG00000010407,ENSDARG00000039729,ENSDARG00000016412,ENSDARG00000037925,ENSDARG00000055543,ENSDARG00000015278,ENSDARG00000014956,ENSDARG00000075924,ENSDARG00000058325,ENSDARG00000016584,ENSDARG00000034718,ENSDARG00000026482,…
GO:BP	protein metabolic process	GO:0019538	FALSE	0.00525459	2.27946	4635	2824	411	37241	ENSDARG00000069135,ENSDARG00000075261,ENSDARG00000026611,ENSDARG00000071082,ENSDARG00000018856,ENSDARG00000114451,ENSDARG00000055120,ENSDARG00000016623,ENSDARG00000042816,ENSDARG00000099749,ENSDARG00000103308,ENSDARG00000075121,ENSDARG00000103846,ENSDARG00000093125,ENSDARG00000025428,ENSDARG00000031702,ENSDARG00000018817,ENSDARG00000057032,ENSDARG00000057644,ENSDARG00000069951,ENSDARG00000078683,…
GO:BP	cell morphogenesis involved in neuron differentiation	GO:0048667	FALSE	0.00548933	2.26048	408	2824	51	37241	ENSDARG00000018817,ENSDARG00000075014,ENSDARG00000007654,ENSDARG00000071011,ENSDARG00000078671,ENSDARG00000018787,ENSDARG00000103002,ENSDARG00000044511,ENSDARG00000095675,ENSDARG00000079671,ENSDARG00000015404,ENSDARG00000055543,ENSDARG00000015278,ENSDARG00000103359,ENSDARG00000018270,ENSDARG00000062531,ENSDARG00000090035,ENSDARG00000006636,ENSDARG00000009387,ENSDARG00000030326,ENSDARG00000011141,…
GO:BP	hydrogen peroxide catabolic process	GO:0042744	FALSE	0.00559397	2.25228	19	2824	7	37241	ENSDARG00000045143,ENSDARG00000089124,ENSDARG00000079305,ENSDARG00000115405,ENSDARG00000087390,ENSDARG00000088330,ENSDARG00000089475
GO:BP	regulation of G protein-coupled receptor signaling pathway	GO:0008277	FALSE	0.00561035	2.25101	37	2824	10	37241	ENSDARG00000102558,ENSDARG00000056511,ENSDARG00000098475,ENSDARG00000037925,ENSDARG00000017634,ENSDARG00000016584,ENSDARG00000058803,ENSDARG00000045156,ENSDARG00000011886,ENSDARG00000009610
GO:BP	negative regulation of peptidase activity	GO:0010466	FALSE	0.00577781	2.23824	97	2824	18	37241	ENSDARG00000075261,ENSDARG00000015065,ENSDARG00000026764,ENSDARG00000008363,ENSDARG00000009779,ENSDARG00000016412,ENSDARG00000055543,ENSDARG00000034718,ENSDARG00000061226,ENSDARG00000076170,ENSDARG00000055036,ENSDARG00000056795,ENSDARG00000019949,ENSDARG00000042833,ENSDARG00000061383,ENSDARG00000075621,ENSDARG00000036445,ENSDARG00000053973
GO:BP	response to cadmium ion	GO:0046686	FALSE	0.00577781	2.23824	14	2824	6	37241	ENSDARG00000043531,ENSDARG00000055723,ENSDARG00000092362,ENSDARG00000029688,ENSDARG00000020623,ENSDARG00000027744
GO:BP	plasma membrane bounded cell projection morphogenesis	GO:0120039	FALSE	0.00586656	2.23162	430	2824	53	37241	ENSDARG00000018817,ENSDARG00000075014,ENSDARG00000007654,ENSDARG00000071011,ENSDARG00000078671,ENSDARG00000053248,ENSDARG00000018787,ENSDARG00000103002,ENSDARG00000044511,ENSDARG00000095675,ENSDARG00000079671,ENSDARG00000060751,ENSDARG00000015404,ENSDARG00000055543,ENSDARG00000015278,ENSDARG00000103359,ENSDARG00000018270,ENSDARG00000062531,ENSDARG00000090035,ENSDARG00000006636,ENSDARG00000009387,…
GO:BP	regulation of cysteine-type endopeptidase activity involved in apoptotic process	GO:0043281	FALSE	0.00591182	2.22828	44	2824	11	37241	ENSDARG00000020623,ENSDARG00000008363,ENSDARG00000009779,ENSDARG00000014956,ENSDARG00000058325,ENSDARG00000055966,ENSDARG00000042833,ENSDARG00000075621,ENSDARG00000004325,ENSDARG00000069290,ENSDARG00000030881
GO:BP	embryo development	GO:0009790	FALSE	0.00641055	2.1931	784	2824	86	37241	ENSDARG00000016200,ENSDARG00000012881,ENSDARG00000013576,ENSDARG00000027744,ENSDARG00000099746,ENSDARG00000071011,ENSDARG00000060687,ENSDARG00000055618,ENSDARG00000029019,ENSDARG00000008363,ENSDARG00000031894,ENSDARG00000078233,ENSDARG00000004539,ENSDARG00000102750,ENSDARG00000105083,ENSDARG00000009779,ENSDARG00000017446,ENSDARG00000007257,ENSDARG00000076742,ENSDARG00000040534,ENSDARG00000030694,…
GO:BP	regulation of cell population proliferation	GO:0042127	FALSE	0.00674365	2.17111	262	2824	36	37241	ENSDARG00000043531,ENSDARG00000074378,ENSDARG00000075121,ENSDARG00000099351,ENSDARG00000043182,ENSDARG00000032849,ENSDARG00000104773,ENSDARG00000069065,ENSDARG00000031894,ENSDARG00000077677,ENSDARG00000010420,ENSDARG00000041060,ENSDARG00000034700,ENSDARG00000087646,ENSDARG00000008186,ENSDARG00000045543,ENSDARG00000043249,ENSDARG00000069763,ENSDARG00000002795,ENSDARG00000068993,ENSDARG00000053939,…
GO:BP	sensory perception	GO:0007600	FALSE	0.00677705	2.16896	402	2824	50	37241	ENSDARG00000102558,ENSDARG00000100747,ENSDARG00000056511,ENSDARG00000040738,ENSDARG00000042529,ENSDARG00000098475,ENSDARG00000101368,ENSDARG00000045677,ENSDARG00000007553,ENSDARG00000014840,ENSDARG00000000380,ENSDARG00000012397,ENSDARG00000004869,ENSDARG00000017634,ENSDARG00000105218,ENSDARG00000044280,ENSDARG00000097008,ENSDARG00000071209,ENSDARG00000025504,ENSDARG00000058803,ENSDARG00000052775,…
GO:BP	alpha-amino acid metabolic process	GO:1901605	FALSE	0.00678176	2.16866	159	2824	25	37241	ENSDARG00000007377,ENSDARG00000016733,ENSDARG00000020448,ENSDARG00000099579,ENSDARG00000076225,ENSDARG00000001873,ENSDARG00000035120,ENSDARG00000016375,ENSDARG00000055642,ENSDARG00000105187,ENSDARG00000053087,ENSDARG00000098639,ENSDARG00000068876,ENSDARG00000038207,ENSDARG00000018478,ENSDARG00000069095,ENSDARG00000102977,ENSDARG00000013430,ENSDARG00000058102,ENSDARG00000020278,ENSDARG00000100613,…
GO:BP	axonogenesis	GO:0007409	FALSE	0.006965	2.15708	372	2824	47	37241	ENSDARG00000018817,ENSDARG00000075014,ENSDARG00000007654,ENSDARG00000071011,ENSDARG00000078671,ENSDARG00000018787,ENSDARG00000103002,ENSDARG00000044511,ENSDARG00000095675,ENSDARG00000079671,ENSDARG00000015404,ENSDARG00000055543,ENSDARG00000015278,ENSDARG00000103359,ENSDARG00000018270,ENSDARG00000062531,ENSDARG00000090035,ENSDARG00000006636,ENSDARG00000009387,ENSDARG00000030326,ENSDARG00000011141,…
GO:BP	cellular catabolic process	GO:0044248	FALSE	0.00713123	2.14684	678	2824	76	37241	ENSDARG00000075261,ENSDARG00000045143,ENSDARG00000070012,ENSDARG00000075014,ENSDARG00000089124,ENSDARG00000040503,ENSDARG00000005332,ENSDARG00000079305,ENSDARG00000115405,ENSDARG00000059404,ENSDARG00000020239,ENSDARG00000054641,ENSDARG00000076225,ENSDARG00000013063,ENSDARG00000035120,ENSDARG00000087390,ENSDARG00000058285,ENSDARG00000037057,ENSDARG00000055172,ENSDARG00000086735,ENSDARG00000027529,…
GO:BP	granuloma formation	GO:0002432	FALSE	0.00714347	2.14609	3	2824	3	37241	ENSDARG00000042816,ENSDARG00000018569,ENSDARG00000104795
GO:BP	macrophage activation involved in immune response	GO:0002281	TRUE	0.00714347	2.14609	3	2824	3	37241	ENSDARG00000007370,ENSDARG00000008186,ENSDARG00000000767
GO:BP	regulation of chronic inflammatory response	GO:0002676	FALSE	0.00714347	2.14609	3	2824	3	37241	ENSDARG00000042816,ENSDARG00000018569,ENSDARG00000104795
GO:BP	regulation of granuloma formation	GO:0002631	FALSE	0.00714347	2.14609	3	2824	3	37241	ENSDARG00000042816,ENSDARG00000018569,ENSDARG00000104795
GO:BP	chronic inflammatory response	GO:0002544	FALSE	0.00714347	2.14609	3	2824	3	37241	ENSDARG00000042816,ENSDARG00000018569,ENSDARG00000104795
GO:BP	membrane protein intracellular domain proteolysis	GO:0031293	FALSE	0.00714347	2.14609	3	2824	3	37241	ENSDARG00000012248,ENSDARG00000030448,ENSDARG00000057577
GO:BP	positive regulation of circadian rhythm	GO:0042753	FALSE	0.00714347	2.14609	3	2824	3	37241	ENSDARG00000034503,ENSDARG00000036227,ENSDARG00000079802
GO:BP	developmental growth	GO:0048589	FALSE	0.00724601	2.1399	293	2824	39	37241	ENSDARG00000055120,ENSDARG00000042816,ENSDARG00000075121,ENSDARG00000018817,ENSDARG00000018569,ENSDARG00000056160,ENSDARG00000104773,ENSDARG00000098700,ENSDARG00000037997,ENSDARG00000031894,ENSDARG00000030694,ENSDARG00000015404,ENSDARG00000103403,ENSDARG00000055543,ENSDARG00000062003,ENSDARG00000062531,ENSDARG00000039150,ENSDARG00000094041,ENSDARG00000087646,ENSDARG00000059177,ENSDARG00000055678,…
GO:BP	neurofilament bundle assembly	GO:0033693	TRUE	0.00741176	2.13008	10	2824	5	37241	ENSDARG00000043697,ENSDARG00000057568,ENSDARG00000057881,ENSDARG00000012426,ENSDARG00000021351
GO:BP	cell motility	GO:0048870	FALSE	0.00761368	2.11841	713	2824	79	37241	ENSDARG00000075045,ENSDARG00000042816,ENSDARG00000052012,ENSDARG00000018569,ENSDARG00000030547,ENSDARG00000098700,ENSDARG00000031894,ENSDARG00000078233,ENSDARG00000021896,ENSDARG00000102750,ENSDARG00000102441,ENSDARG00000021309,ENSDARG00000068323,ENSDARG00000077677,ENSDARG00000102299,ENSDARG00000074262,ENSDARG00000040534,ENSDARG00000035858,ENSDARG00000051824,ENSDARG00000019062,ENSDARG00000025902,…
GO:BP	positive regulation of molecular function	GO:0044093	FALSE	0.00790969	2.10184	447	2824	54	37241	ENSDARG00000069135,ENSDARG00000075121,ENSDARG00000020623,ENSDARG00000027740,ENSDARG00000021896,ENSDARG00000077677,ENSDARG00000039729,ENSDARG00000037925,ENSDARG00000090337,ENSDARG00000014956,ENSDARG00000022810,ENSDARG00000075924,ENSDARG00000058325,ENSDARG00000015134,ENSDARG00000016584,ENSDARG00000002165,ENSDARG00000059177,ENSDARG00000045484,ENSDARG00000045156,ENSDARG00000101569,ENSDARG00000101735,…
GO:BP	nucleoside phosphate biosynthetic process	GO:1901293	FALSE	0.00792853	2.10081	236	2824	33	37241	ENSDARG00000029952,ENSDARG00000043460,ENSDARG00000034534,ENSDARG00000026820,ENSDARG00000037057,ENSDARG00000032469,ENSDARG00000043820,ENSDARG00000076318,ENSDARG00000027495,ENSDARG00000086790,ENSDARG00000100185,ENSDARG00000019001,ENSDARG00000025504,ENSDARG00000013393,ENSDARG00000036833,ENSDARG00000078399,ENSDARG00000101026,ENSDARG00000033367,ENSDARG00000031783,ENSDARG00000058392,ENSDARG00000113657,…
GO:BP	regulation of cation channel activity	GO:2001257	FALSE	0.00803848	2.09483	68	2824	14	37241	ENSDARG00000028485,ENSDARG00000027957,ENSDARG00000062174,ENSDARG00000112100,ENSDARG00000035056,ENSDARG00000020764,ENSDARG00000040741,ENSDARG00000091126,ENSDARG00000008866,ENSDARG00000002576,ENSDARG00000071325,ENSDARG00000029112,ENSDARG00000105631,ENSDARG00000074004
GO:BP	ribose phosphate metabolic process	GO:0019693	FALSE	0.00849239	2.07097	237	2824	33	37241	ENSDARG00000029952,ENSDARG00000043460,ENSDARG00000034534,ENSDARG00000026820,ENSDARG00000037057,ENSDARG00000032469,ENSDARG00000043820,ENSDARG00000076318,ENSDARG00000043465,ENSDARG00000027495,ENSDARG00000078073,ENSDARG00000086790,ENSDARG00000100185,ENSDARG00000025504,ENSDARG00000036833,ENSDARG00000078399,ENSDARG00000101026,ENSDARG00000031783,ENSDARG00000058392,ENSDARG00000113657,ENSDARG00000012215,…
GO:BP	negative regulation of proteolysis	GO:0045861	FALSE	0.00882738	2.05417	101	2824	18	37241	ENSDARG00000075261,ENSDARG00000015065,ENSDARG00000026764,ENSDARG00000008363,ENSDARG00000009779,ENSDARG00000016412,ENSDARG00000055543,ENSDARG00000034718,ENSDARG00000061226,ENSDARG00000076170,ENSDARG00000055036,ENSDARG00000056795,ENSDARG00000019949,ENSDARG00000042833,ENSDARG00000061383,ENSDARG00000075621,ENSDARG00000036445,ENSDARG00000053973
GO:BP	response to hormone	GO:0009725	FALSE	0.00882927	2.05407	257	2824	35	37241	ENSDARG00000075261,ENSDARG00000039863,ENSDARG00000020239,ENSDARG00000059370,ENSDARG00000103002,ENSDARG00000004539,ENSDARG00000038524,ENSDARG00000031161,ENSDARG00000035858,ENSDARG00000087241,ENSDARG00000036414,ENSDARG00000087832,ENSDARG00000024831,ENSDARG00000020364,ENSDARG00000061226,ENSDARG00000023151,ENSDARG00000006868,ENSDARG00000015563,ENSDARG00000089428,ENSDARG00000099860,ENSDARG00000018478,…
GO:BP	cellular component morphogenesis	GO:0032989	FALSE	0.00921293	2.0356	524	2824	61	37241	ENSDARG00000018817,ENSDARG00000075014,ENSDARG00000007654,ENSDARG00000071011,ENSDARG00000078671,ENSDARG00000053248,ENSDARG00000018787,ENSDARG00000103002,ENSDARG00000044511,ENSDARG00000095675,ENSDARG00000008030,ENSDARG00000079671,ENSDARG00000060751,ENSDARG00000015404,ENSDARG00000055543,ENSDARG00000015278,ENSDARG00000103359,ENSDARG00000102889,ENSDARG00000018270,ENSDARG00000062531,ENSDARG00000090035,…
GO:BP	regulation of organelle organization	GO:0033043	FALSE	0.00925801	2.03348	440	2824	53	37241	ENSDARG00000043932,ENSDARG00000038465,ENSDARG00000030547,ENSDARG00000061746,ENSDARG00000008363,ENSDARG00000021309,ENSDARG00000026829,ENSDARG00000009779,ENSDARG00000069282,ENSDARG00000008383,ENSDARG00000019062,ENSDARG00000103403,ENSDARG00000070537,ENSDARG00000033234,ENSDARG00000020795,ENSDARG00000033655,ENSDARG00000063646,ENSDARG00000039142,ENSDARG00000060010,ENSDARG00000097683,ENSDARG00000056250,…
GO:BP	response to decreased oxygen levels	GO:0036293	FALSE	0.00986115	2.00607	47	2824	11	37241	ENSDARG00000103846,ENSDARG00000099351,ENSDARG00000003570,ENSDARG00000027529,ENSDARG00000017180,ENSDARG00000034700,ENSDARG00000059836,ENSDARG00000006181,ENSDARG00000115359,ENSDARG00000018529,ENSDARG00000002235
GO:BP	protein folding	GO:0006457	FALSE	0.00986115	2.00607	173	2824	26	37241	ENSDARG00000055723,ENSDARG00000092362,ENSDARG00000029688,ENSDARG00000021924,ENSDARG00000103846,ENSDARG00000093125,ENSDARG00000041065,ENSDARG00000056160,ENSDARG00000013670,ENSDARG00000003570,ENSDARG00000004187,ENSDARG00000102640,ENSDARG00000015228,ENSDARG00000041394,ENSDARG00000103979,ENSDARG00000051762,ENSDARG00000028396,ENSDARG00000018491,ENSDARG00000038978,ENSDARG00000012381,ENSDARG00000053502,…
GO:BP	response to hypoxia	GO:0001666	FALSE	0.00986115	2.00607	47	2824	11	37241	ENSDARG00000103846,ENSDARG00000099351,ENSDARG00000003570,ENSDARG00000027529,ENSDARG00000017180,ENSDARG00000034700,ENSDARG00000059836,ENSDARG00000006181,ENSDARG00000115359,ENSDARG00000018529,ENSDARG00000002235
GO:BP	signal transduction in absence of ligand	GO:0038034	FALSE	0.00989895	2.00441	21	2824	7	37241	ENSDARG00000020623,ENSDARG00000008363,ENSDARG00000009779,ENSDARG00000089109,ENSDARG00000012397,ENSDARG00000099722,ENSDARG00000030881
GO:BP	extrinsic apoptotic signaling pathway in absence of ligand	GO:0097192	FALSE	0.00989895	2.00441	21	2824	7	37241	ENSDARG00000020623,ENSDARG00000008363,ENSDARG00000009779,ENSDARG00000089109,ENSDARG00000012397,ENSDARG00000099722,ENSDARG00000030881
GO:BP	hydrogen peroxide metabolic process	GO:0042743	FALSE	0.00989895	2.00441	21	2824	7	37241	ENSDARG00000045143,ENSDARG00000089124,ENSDARG00000079305,ENSDARG00000115405,ENSDARG00000087390,ENSDARG00000088330,ENSDARG00000089475
GO:BP	elastic fiber assembly	GO:0048251	TRUE	0.00989895	2.00441	21	2824	7	37241	ENSDARG00000094324,ENSDARG00000090783,ENSDARG00000094408,ENSDARG00000020811,ENSDARG00000088745,ENSDARG00000093877,ENSDARG00000090557
GO:BP	response to wounding	GO:0009611	FALSE	0.00993898	2.00266	155	2824	24	37241	ENSDARG00000042816,ENSDARG00000075121,ENSDARG00000025428,ENSDARG00000104693,ENSDARG00000021309,ENSDARG00000102299,ENSDARG00000062788,ENSDARG00000012248,ENSDARG00000039150,ENSDARG00000007370,ENSDARG00000104795,ENSDARG00000115956,ENSDARG00000008186,ENSDARG00000028661,ENSDARG00000056795,ENSDARG00000010008,ENSDARG00000036893,ENSDARG00000013787,ENSDARG00000020741,ENSDARG00000061383,ENSDARG00000027609,…
GO:BP	purine nucleotide biosynthetic process	GO:0006164	FALSE	0.00994557	2.00237	192	2824	28	37241	ENSDARG00000029952,ENSDARG00000043460,ENSDARG00000034534,ENSDARG00000026820,ENSDARG00000037057,ENSDARG00000032469,ENSDARG00000043820,ENSDARG00000076318,ENSDARG00000027495,ENSDARG00000086790,ENSDARG00000100185,ENSDARG00000025504,ENSDARG00000013393,ENSDARG00000078399,ENSDARG00000101026,ENSDARG00000031783,ENSDARG00000058392,ENSDARG00000113657,ENSDARG00000102977,ENSDARG00000013787,ENSDARG00000056600,…
GO:BP	negative regulation of hydrolase activity	GO:0051346	FALSE	0.0101009	1.99564	111	2824	19	37241	ENSDARG00000075261,ENSDARG00000015065,ENSDARG00000026764,ENSDARG00000008363,ENSDARG00000009779,ENSDARG00000010407,ENSDARG00000016412,ENSDARG00000055543,ENSDARG00000034718,ENSDARG00000061226,ENSDARG00000076170,ENSDARG00000055036,ENSDARG00000056795,ENSDARG00000019949,ENSDARG00000042833,ENSDARG00000061383,ENSDARG00000075621,ENSDARG00000036445,ENSDARG00000053973
GO:BP	cellular response to organic substance	GO:0071310	FALSE	0.0101759	1.99243	667	2824	74	37241	ENSDARG00000055723,ENSDARG00000092362,ENSDARG00000029688,ENSDARG00000021924,ENSDARG00000075045,ENSDARG00000103846,ENSDARG00000010276,ENSDARG00000018569,ENSDARG00000039863,ENSDARG00000035622,ENSDARG00000070012,ENSDARG00000043182,ENSDARG00000056160,ENSDARG00000020239,ENSDARG00000098700,ENSDARG00000104693,ENSDARG00000059370,ENSDARG00000004539,ENSDARG00000038524,ENSDARG00000031161,ENSDARG00000102299,…
GO:BP	negative regulation of endopeptidase activity	GO:0010951	FALSE	0.0103073	1.98685	70	2824	14	37241	ENSDARG00000075261,ENSDARG00000026764,ENSDARG00000008363,ENSDARG00000009779,ENSDARG00000016412,ENSDARG00000061226,ENSDARG00000076170,ENSDARG00000056795,ENSDARG00000019949,ENSDARG00000042833,ENSDARG00000061383,ENSDARG00000075621,ENSDARG00000036445,ENSDARG00000053973
GO:BP	ribonucleotide metabolic process	GO:0009259	FALSE	0.0105316	1.9775	231	2824	32	37241	ENSDARG00000029952,ENSDARG00000043460,ENSDARG00000034534,ENSDARG00000026820,ENSDARG00000037057,ENSDARG00000032469,ENSDARG00000043820,ENSDARG00000076318,ENSDARG00000043465,ENSDARG00000027495,ENSDARG00000086790,ENSDARG00000100185,ENSDARG00000025504,ENSDARG00000036833,ENSDARG00000078399,ENSDARG00000101026,ENSDARG00000031783,ENSDARG00000058392,ENSDARG00000113657,ENSDARG00000012215,ENSDARG00000013787,…
GO:BP	retina development in camera-type eye	GO:0060041	FALSE	0.0106985	1.97068	156	2824	24	37241	ENSDARG00000075121,ENSDARG00000025428,ENSDARG00000071011,ENSDARG00000006370,ENSDARG00000015002,ENSDARG00000030694,ENSDARG00000000380,ENSDARG00000018270,ENSDARG00000011671,ENSDARG00000020442,ENSDARG00000038991,ENSDARG00000045543,ENSDARG00000057698,ENSDARG00000037593,ENSDARG00000051876,ENSDARG00000057074,ENSDARG00000044684,ENSDARG00000002235,ENSDARG00000056151,ENSDARG00000023886,ENSDARG00000022712,…
GO:BP	humoral immune response	GO:0006959	FALSE	0.0110926	1.95497	112	2824	19	37241	ENSDARG00000038424,ENSDARG00000075045,ENSDARG00000093052,ENSDARG00000057121,ENSDARG00000057113,ENSDARG00000015065,ENSDARG00000042172,ENSDARG00000101479,ENSDARG00000102299,ENSDARG00000090783,ENSDARG00000094408,ENSDARG00000104795,ENSDARG00000055278,ENSDARG00000056627,ENSDARG00000088745,ENSDARG00000093877,ENSDARG00000116628,ENSDARG00000090557,ENSDARG00000098903
GO:BP	monocarboxylic acid biosynthetic process	GO:0072330	FALSE	0.0110926	1.95497	95	2824	17	37241	ENSDARG00000010276,ENSDARG00000005332,ENSDARG00000068551,ENSDARG00000031894,ENSDARG00000004539,ENSDARG00000046143,ENSDARG00000027495,ENSDARG00000031044,ENSDARG00000022845,ENSDARG00000100185,ENSDARG00000018809,ENSDARG00000030265,ENSDARG00000004402,ENSDARG00000069018,ENSDARG00000019532,ENSDARG00000058730,ENSDARG00000069966
GO:BP	regulation of synaptic transmission, glutamatergic	GO:0051966	TRUE	0.0111771	1.95167	34	2824	9	37241	ENSDARG00000040156,ENSDARG00000026796,ENSDARG00000020450,ENSDARG00000076508,ENSDARG00000070626,ENSDARG00000004445,ENSDARG00000077654,ENSDARG00000007195,ENSDARG00000115540
GO:BP	cellular component organization	GO:0016043	FALSE	0.0113023	1.94683	4309	2824	380	37241	ENSDARG00000042816,ENSDARG00000018566,ENSDARG00000025428,ENSDARG00000018817,ENSDARG00000041065,ENSDARG00000031283,ENSDARG00000035559,ENSDARG00000038862,ENSDARG00000075014,ENSDARG00000007654,ENSDARG00000001909,ENSDARG00000032849,ENSDARG00000045887,ENSDARG00000056160,ENSDARG00000043932,ENSDARG00000020623,ENSDARG00000038465,ENSDARG00000071011,ENSDARG00000058479,ENSDARG00000053091,ENSDARG00000078671,…
GO:BP	regulation of pH	GO:0006885	FALSE	0.0113023	1.94683	48	2824	11	37241	ENSDARG00000012881,ENSDARG00000076754,ENSDARG00000105142,ENSDARG00000028173,ENSDARG00000043465,ENSDARG00000013730,ENSDARG00000058498,ENSDARG00000035565,ENSDARG00000035538,ENSDARG00000055100,ENSDARG00000015174
GO:BP	negative regulation of apoptotic signaling pathway	GO:2001234	FALSE	0.0113511	1.94496	41	2824	10	37241	ENSDARG00000008363,ENSDARG00000052746,ENSDARG00000009779,ENSDARG00000089109,ENSDARG00000020814,ENSDARG00000012397,ENSDARG00000055966,ENSDARG00000042833,ENSDARG00000027355,ENSDARG00000070864
GO:BP	chaperone-mediated protein folding	GO:0061077	FALSE	0.0113511	1.94496	41	2824	10	37241	ENSDARG00000055723,ENSDARG00000092362,ENSDARG00000029688,ENSDARG00000021924,ENSDARG00000103846,ENSDARG00000004187,ENSDARG00000028396,ENSDARG00000038978,ENSDARG00000012381,ENSDARG00000037403
GO:BP	adenylate cyclase-inhibiting G protein-coupled glutamate receptor signaling pathway	GO:0007196	FALSE	0.0113511	1.94496	16	2824	6	37241	ENSDARG00000040156,ENSDARG00000026796,ENSDARG00000076508,ENSDARG00000004445,ENSDARG00000077654,ENSDARG00000007195
GO:BP	glycine metabolic process	GO:0006544	FALSE	0.0113511	1.94496	11	2824	5	37241	ENSDARG00000076225,ENSDARG00000035120,ENSDARG00000105187,ENSDARG00000068876,ENSDARG00000018478
GO:BP	monoatomic anion homeostasis	GO:0055081	FALSE	0.0113511	1.94496	16	2824	6	37241	ENSDARG00000056590,ENSDARG00000055253,ENSDARG00000073756,ENSDARG00000062058,ENSDARG00000060439,ENSDARG00000013855
GO:BP	intermediate filament bundle assembly	GO:0045110	FALSE	0.0113511	1.94496	11	2824	5	37241	ENSDARG00000043697,ENSDARG00000057568,ENSDARG00000057881,ENSDARG00000012426,ENSDARG00000021351
GO:BP	tissue regeneration	GO:0042246	FALSE	0.0114349	1.94177	104	2824	18	37241	ENSDARG00000055120,ENSDARG00000042816,ENSDARG00000075121,ENSDARG00000018569,ENSDARG00000056160,ENSDARG00000104773,ENSDARG00000098700,ENSDARG00000037997,ENSDARG00000031894,ENSDARG00000030694,ENSDARG00000039150,ENSDARG00000094041,ENSDARG00000087646,ENSDARG00000015955,ENSDARG00000019949,ENSDARG00000014103,ENSDARG00000089086,ENSDARG00000022712
GO:BP	proteolysis	GO:0006508	FALSE	0.0114349	1.94177	1406	2824	139	37241	ENSDARG00000075261,ENSDARG00000114451,ENSDARG00000055120,ENSDARG00000042816,ENSDARG00000099749,ENSDARG00000103308,ENSDARG00000103846,ENSDARG00000057644,ENSDARG00000016200,ENSDARG00000007836,ENSDARG00000045887,ENSDARG00000020623,ENSDARG00000079651,ENSDARG00000055045,ENSDARG00000086374,ENSDARG00000033140,ENSDARG00000015065,ENSDARG00000003570,ENSDARG00000026764,ENSDARG00000008363,ENSDARG00000019233,…
GO:BP	response to topologically incorrect protein	GO:0035966	FALSE	0.0122176	1.91301	56	2824	12	37241	ENSDARG00000055723,ENSDARG00000092362,ENSDARG00000029688,ENSDARG00000021924,ENSDARG00000103846,ENSDARG00000035622,ENSDARG00000056160,ENSDARG00000074262,ENSDARG00000074727,ENSDARG00000099439,ENSDARG00000012381,ENSDARG00000037403
GO:BP	positive regulation of cysteine-type endopeptidase activity involved in apoptotic process	GO:0043280	FALSE	0.0126284	1.89865	22	2824	7	37241	ENSDARG00000020623,ENSDARG00000014956,ENSDARG00000058325,ENSDARG00000055966,ENSDARG00000004325,ENSDARG00000069290,ENSDARG00000030881
GO:BP	response to metal ion	GO:0010038	FALSE	0.0128135	1.89233	64	2824	13	37241	ENSDARG00000043531,ENSDARG00000055723,ENSDARG00000092362,ENSDARG00000029688,ENSDARG00000003994,ENSDARG00000020623,ENSDARG00000027744,ENSDARG00000007753,ENSDARG00000058476,ENSDARG00000007180,ENSDARG00000101095,ENSDARG00000045750,ENSDARG00000024295
GO:BP	tissue morphogenesis	GO:0048729	FALSE	0.0133703	1.87386	376	2824	46	37241	ENSDARG00000055120,ENSDARG00000016200,ENSDARG00000102750,ENSDARG00000021309,ENSDARG00000007257,ENSDARG00000076742,ENSDARG00000040534,ENSDARG00000098834,ENSDARG00000055543,ENSDARG00000076571,ENSDARG00000062003,ENSDARG00000079111,ENSDARG00000017180,ENSDARG00000062909,ENSDARG00000115868,ENSDARG00000059177,ENSDARG00000021488,ENSDARG00000006640,ENSDARG00000062174,ENSDARG00000053617,ENSDARG00000055678,…
GO:BP	phosphorus metabolic process	GO:0006793	FALSE	0.0133831	1.87344	2358	2824	219	37241	ENSDARG00000069135,ENSDARG00000026611,ENSDARG00000018856,ENSDARG00000016623,ENSDARG00000075121,ENSDARG00000025428,ENSDARG00000031702,ENSDARG00000018817,ENSDARG00000057032,ENSDARG00000104685,ENSDARG00000020602,ENSDARG00000016200,ENSDARG00000059001,ENSDARG00000010231,ENSDARG00000044526,ENSDARG00000097205,ENSDARG00000001953,ENSDARG00000062315,ENSDARG00000071011,ENSDARG00000008310,ENSDARG00000043010,…
GO:BP	appendage morphogenesis	GO:0035107	FALSE	0.0133831	1.87344	42	2824	10	37241	ENSDARG00000042816,ENSDARG00000031894,ENSDARG00000044511,ENSDARG00000062909,ENSDARG00000069763,ENSDARG00000059746,ENSDARG00000002445,ENSDARG00000100089,ENSDARG00000079327,ENSDARG00000017882
GO:BP	regulation of plasma lipoprotein particle levels	GO:0097006	FALSE	0.0133831	1.87344	7	2824	4	37241	ENSDARG00000030872,ENSDARG00000032639,ENSDARG00000104495,ENSDARG00000101557
GO:BP	cone photoresponse recovery	GO:0036368	TRUE	0.0133831	1.87344	7	2824	4	37241	ENSDARG00000104685,ENSDARG00000019902,ENSDARG00000052223,ENSDARG00000009637
GO:BP	posterior lateral line neuromast hair cell differentiation	GO:0048923	TRUE	0.0133831	1.87344	7	2824	4	37241	ENSDARG00000025428,ENSDARG00000012397,ENSDARG00000034424,ENSDARG00000022712
GO:BP	Golgi vesicle budding	GO:0048194	TRUE	0.0133831	1.87344	7	2824	4	37241	ENSDARG00000004261,ENSDARG00000036943,ENSDARG00000097583,ENSDARG00000044225
GO:BP	nucleoside phosphate metabolic process	GO:0006753	FALSE	0.0135411	1.86835	356	2824	44	37241	ENSDARG00000029952,ENSDARG00000043460,ENSDARG00000034534,ENSDARG00000026820,ENSDARG00000037057,ENSDARG00000032469,ENSDARG00000043820,ENSDARG00000076318,ENSDARG00000043465,ENSDARG00000103369,ENSDARG00000027495,ENSDARG00000018153,ENSDARG00000078073,ENSDARG00000086790,ENSDARG00000093659,ENSDARG00000100185,ENSDARG00000019001,ENSDARG00000025504,ENSDARG00000013393,ENSDARG00000036833,ENSDARG00000078399,…
GO:BP	nucleotide metabolic process	GO:0009117	FALSE	0.0138079	1.85987	336	2824	42	37241	ENSDARG00000029952,ENSDARG00000043460,ENSDARG00000034534,ENSDARG00000026820,ENSDARG00000037057,ENSDARG00000032469,ENSDARG00000043820,ENSDARG00000076318,ENSDARG00000043465,ENSDARG00000103369,ENSDARG00000027495,ENSDARG00000018153,ENSDARG00000086790,ENSDARG00000100185,ENSDARG00000019001,ENSDARG00000025504,ENSDARG00000013393,ENSDARG00000036833,ENSDARG00000078399,ENSDARG00000101026,ENSDARG00000035883,…
GO:BP	response to nutrient levels	GO:0031667	FALSE	0.0138079	1.85987	89	2824	16	37241	ENSDARG00000070012,ENSDARG00000062315,ENSDARG00000079296,ENSDARG00000087241,ENSDARG00000104795,ENSDARG00000070142,ENSDARG00000045548,ENSDARG00000000369,ENSDARG00000032639,ENSDARG00000079031,ENSDARG00000058606,ENSDARG00000018744,ENSDARG00000104467,ENSDARG00000035852,ENSDARG00000062449,ENSDARG00000079618
GO:BP	intermediate filament cytoskeleton organization	GO:0045104	FALSE	0.0138079	1.85987	57	2824	12	37241	ENSDARG00000053248,ENSDARG00000043697,ENSDARG00000011862,ENSDARG00000057568,ENSDARG00000057881,ENSDARG00000012426,ENSDARG00000021351,ENSDARG00000115956,ENSDARG00000012281,ENSDARG00000010008,ENSDARG00000022309,ENSDARG00000058332
GO:BP	intermediate filament-based process	GO:0045103	FALSE	0.0138079	1.85987	57	2824	12	37241	ENSDARG00000053248,ENSDARG00000043697,ENSDARG00000011862,ENSDARG00000057568,ENSDARG00000057881,ENSDARG00000012426,ENSDARG00000021351,ENSDARG00000115956,ENSDARG00000012281,ENSDARG00000010008,ENSDARG00000022309,ENSDARG00000058332
GO:BP	lipid biosynthetic process	GO:0008610	FALSE	0.0138763	1.85773	419	2824	50	37241	ENSDARG00000026611,ENSDARG00000010276,ENSDARG00000025428,ENSDARG00000005332,ENSDARG00000068551,ENSDARG00000008310,ENSDARG00000020239,ENSDARG00000031894,ENSDARG00000004539,ENSDARG00000038524,ENSDARG00000037057,ENSDARG00000002365,ENSDARG00000058992,ENSDARG00000046143,ENSDARG00000075253,ENSDARG00000027495,ENSDARG00000027813,ENSDARG00000031044,ENSDARG00000022845,ENSDARG00000100185,ENSDARG00000090063,…
GO:BP	regulation of DNA-binding transcription factor activity	GO:0051090	FALSE	0.0142894	1.84499	65	2824	13	37241	ENSDARG00000090337,ENSDARG00000101569,ENSDARG00000038583,ENSDARG00000061095,ENSDARG00000059836,ENSDARG00000077768,ENSDARG00000099461,ENSDARG00000053131,ENSDARG00000057577,ENSDARG00000101036,ENSDARG00000043211,ENSDARG00000054968,ENSDARG00000077130
GO:BP	cell migration	GO:0016477	FALSE	0.0143411	1.84342	667	2824	73	37241	ENSDARG00000075045,ENSDARG00000042816,ENSDARG00000052012,ENSDARG00000018569,ENSDARG00000030547,ENSDARG00000098700,ENSDARG00000031894,ENSDARG00000078233,ENSDARG00000021896,ENSDARG00000102750,ENSDARG00000102441,ENSDARG00000021309,ENSDARG00000068323,ENSDARG00000077677,ENSDARG00000102299,ENSDARG00000074262,ENSDARG00000040534,ENSDARG00000035858,ENSDARG00000051824,ENSDARG00000019062,ENSDARG00000025902,…
GO:BP	serine family amino acid metabolic process	GO:0009069	FALSE	0.01469	1.83298	29	2824	8	37241	ENSDARG00000016733,ENSDARG00000076225,ENSDARG00000001873,ENSDARG00000035120,ENSDARG00000105187,ENSDARG00000068876,ENSDARG00000018478,ENSDARG00000100613
GO:BP	positive regulation of peptidase activity	GO:0010952	FALSE	0.01469	1.83298	29	2824	8	37241	ENSDARG00000020623,ENSDARG00000014956,ENSDARG00000058325,ENSDARG00000002165,ENSDARG00000055966,ENSDARG00000004325,ENSDARG00000069290,ENSDARG00000030881
GO:BP	positive regulation of endopeptidase activity	GO:0010950	FALSE	0.01469	1.83298	29	2824	8	37241	ENSDARG00000020623,ENSDARG00000014956,ENSDARG00000058325,ENSDARG00000002165,ENSDARG00000055966,ENSDARG00000004325,ENSDARG00000069290,ENSDARG00000030881
GO:BP	ARF protein signal transduction	GO:0032011	FALSE	0.01469	1.83298	29	2824	8	37241	ENSDARG00000076742,ENSDARG00000077709,ENSDARG00000021488,ENSDARG00000063036,ENSDARG00000099850,ENSDARG00000038011,ENSDARG00000007807,ENSDARG00000005159
GO:BP	regulation of ARF protein signal transduction	GO:0032012	TRUE	0.01469	1.83298	29	2824	8	37241	ENSDARG00000076742,ENSDARG00000077709,ENSDARG00000021488,ENSDARG00000063036,ENSDARG00000099850,ENSDARG00000038011,ENSDARG00000007807,ENSDARG00000005159
GO:BP	positive regulation of protein localization	GO:1903829	FALSE	0.0149894	1.82422	17	2824	6	37241	ENSDARG00000103403,ENSDARG00000039203,ENSDARG00000058128,ENSDARG00000061066,ENSDARG00000068006,ENSDARG00000074004
GO:BP	membrane protein proteolysis	GO:0033619	FALSE	0.0149894	1.82422	17	2824	6	37241	ENSDARG00000075261,ENSDARG00000012248,ENSDARG00000061226,ENSDARG00000001452,ENSDARG00000030448,ENSDARG00000057577
GO:BP	gamma-aminobutyric acid signaling pathway	GO:0007214	FALSE	0.0149894	1.82422	17	2824	6	37241	ENSDARG00000075058,ENSDARG00000070730,ENSDARG00000068989,ENSDARG00000013389,ENSDARG00000058736,ENSDARG00000113737
GO:BP	purine-containing compound metabolic process	GO:0072521	FALSE	0.0154567	1.81088	308	2824	39	37241	ENSDARG00000095947,ENSDARG00000029952,ENSDARG00000043460,ENSDARG00000034534,ENSDARG00000026820,ENSDARG00000037057,ENSDARG00000032469,ENSDARG00000043820,ENSDARG00000076318,ENSDARG00000043465,ENSDARG00000103369,ENSDARG00000027495,ENSDARG00000057575,ENSDARG00000018153,ENSDARG00000086790,ENSDARG00000100185,ENSDARG00000025504,ENSDARG00000013393,ENSDARG00000078399,ENSDARG00000101026,ENSDARG00000035883,…
GO:BP	excitatory postsynaptic potential	GO:0060079	FALSE	0.0155347	1.8087	82	2824	15	37241	ENSDARG00000079586,ENSDARG00000052782,ENSDARG00000075058,ENSDARG00000011066,ENSDARG00000070730,ENSDARG00000052769,ENSDARG00000052982,ENSDARG00000023771,ENSDARG00000059763,ENSDARG00000068989,ENSDARG00000013389,ENSDARG00000058736,ENSDARG00000055559,ENSDARG00000113737,ENSDARG00000094512
GO:BP	intermediate filament organization	GO:0045109	FALSE	0.0155347	1.8087	36	2824	9	37241	ENSDARG00000053248,ENSDARG00000043697,ENSDARG00000011862,ENSDARG00000057568,ENSDARG00000057881,ENSDARG00000012426,ENSDARG00000021351,ENSDARG00000012281,ENSDARG00000010008
GO:BP	G protein-coupled glutamate receptor signaling pathway	GO:0007216	FALSE	0.0155466	1.80837	23	2824	7	37241	ENSDARG00000101759,ENSDARG00000040156,ENSDARG00000026796,ENSDARG00000076508,ENSDARG00000004445,ENSDARG00000077654,ENSDARG00000007195
GO:BP	regulation of intrinsic apoptotic signaling pathway	GO:2001242	FALSE	0.0155466	1.80837	23	2824	7	37241	ENSDARG00000008363,ENSDARG00000009779,ENSDARG00000089109,ENSDARG00000074262,ENSDARG00000059836,ENSDARG00000070864,ENSDARG00000069290
GO:BP	establishment or maintenance of transmembrane electrochemical gradient	GO:0010248	FALSE	0.0163583	1.78626	12	2824	5	37241	ENSDARG00000019856,ENSDARG00000104139,ENSDARG00000040252,ENSDARG00000039131,ENSDARG00000018259
GO:BP	sequestering of metal ion	GO:0051238	TRUE	0.0163583	1.78626	12	2824	5	37241	ENSDARG00000031776,ENSDARG00000076221,ENSDARG00000094210,ENSDARG00000015551,ENSDARG00000007180
GO:BP	postsynaptic cytoskeleton organization	GO:0099188	FALSE	0.0163583	1.78626	12	2824	5	37241	ENSDARG00000053248,ENSDARG00000011862,ENSDARG00000057568,ENSDARG00000057881,ENSDARG00000012426
GO:BP	regulation of protein modification process	GO:0031399	FALSE	0.0163613	1.78618	340	2824	42	37241	ENSDARG00000069135,ENSDARG00000075121,ENSDARG00000018817,ENSDARG00000016200,ENSDARG00000027740,ENSDARG00000103978,ENSDARG00000013979,ENSDARG00000077677,ENSDARG00000010407,ENSDARG00000077810,ENSDARG00000074262,ENSDARG00000076624,ENSDARG00000022810,ENSDARG00000015134,ENSDARG00000034700,ENSDARG00000074904,ENSDARG00000016260,ENSDARG00000024365,ENSDARG00000002795,ENSDARG00000088492,ENSDARG00000068993,…
GO:BP	small molecule catabolic process	GO:0044282	FALSE	0.0164048	1.78503	210	2824	29	37241	ENSDARG00000014179,ENSDARG00000020239,ENSDARG00000076225,ENSDARG00000013063,ENSDARG00000035120,ENSDARG00000058285,ENSDARG00000037057,ENSDARG00000055172,ENSDARG00000060797,ENSDARG00000055642,ENSDARG00000105187,ENSDARG00000018809,ENSDARG00000036833,ENSDARG00000006031,ENSDARG00000015563,ENSDARG00000038207,ENSDARG00000069095,ENSDARG00000069018,ENSDARG00000102977,ENSDARG00000004262,ENSDARG00000002401,…
GO:BP	purine ribonucleotide metabolic process	GO:0009150	FALSE	0.0167089	1.77705	220	2824	30	37241	ENSDARG00000029952,ENSDARG00000043460,ENSDARG00000034534,ENSDARG00000026820,ENSDARG00000037057,ENSDARG00000032469,ENSDARG00000043820,ENSDARG00000076318,ENSDARG00000043465,ENSDARG00000027495,ENSDARG00000086790,ENSDARG00000100185,ENSDARG00000025504,ENSDARG00000078399,ENSDARG00000101026,ENSDARG00000031783,ENSDARG00000058392,ENSDARG00000113657,ENSDARG00000013787,ENSDARG00000056600,ENSDARG00000040427,…
GO:BP	camera-type eye development	GO:0043010	FALSE	0.0168945	1.77225	310	2824	39	37241	ENSDARG00000092362,ENSDARG00000029688,ENSDARG00000021924,ENSDARG00000075121,ENSDARG00000025428,ENSDARG00000071011,ENSDARG00000040738,ENSDARG00000027740,ENSDARG00000006370,ENSDARG00000077810,ENSDARG00000015002,ENSDARG00000030694,ENSDARG00000098834,ENSDARG00000000380,ENSDARG00000018270,ENSDARG00000011671,ENSDARG00000020442,ENSDARG00000018426,ENSDARG00000038991,ENSDARG00000045543,ENSDARG00000091085,…
GO:BP	extracellular structure organization	GO:0043062	FALSE	0.0172203	1.76396	182	2824	26	37241	ENSDARG00000042816,ENSDARG00000045887,ENSDARG00000074216,ENSDARG00000094324,ENSDARG00000090783,ENSDARG00000051824,ENSDARG00000101816,ENSDARG00000018423,ENSDARG00000087646,ENSDARG00000094408,ENSDARG00000060917,ENSDARG00000019949,ENSDARG00000020811,ENSDARG00000088745,ENSDARG00000093877,ENSDARG00000005762,ENSDARG00000090557,ENSDARG00000095843,ENSDARG00000007886,ENSDARG00000002235,ENSDARG00000103519,…
GO:BP	extracellular matrix organization	GO:0030198	FALSE	0.0172203	1.76396	182	2824	26	37241	ENSDARG00000042816,ENSDARG00000045887,ENSDARG00000074216,ENSDARG00000094324,ENSDARG00000090783,ENSDARG00000051824,ENSDARG00000101816,ENSDARG00000018423,ENSDARG00000087646,ENSDARG00000094408,ENSDARG00000060917,ENSDARG00000019949,ENSDARG00000020811,ENSDARG00000088745,ENSDARG00000093877,ENSDARG00000005762,ENSDARG00000090557,ENSDARG00000095843,ENSDARG00000007886,ENSDARG00000002235,ENSDARG00000103519,…
GO:BP	posterior lateral line system development	GO:0048915	FALSE	0.017592	1.75469	59	2824	12	37241	ENSDARG00000025428,ENSDARG00000052012,ENSDARG00000007654,ENSDARG00000031894,ENSDARG00000078233,ENSDARG00000040534,ENSDARG00000041609,ENSDARG00000012397,ENSDARG00000056519,ENSDARG00000025826,ENSDARG00000034424,ENSDARG00000022712
GO:BP	phosphate-containing compound metabolic process	GO:0006796	FALSE	0.0182883	1.73783	2342	2824	216	37241	ENSDARG00000069135,ENSDARG00000026611,ENSDARG00000018856,ENSDARG00000016623,ENSDARG00000075121,ENSDARG00000025428,ENSDARG00000031702,ENSDARG00000018817,ENSDARG00000057032,ENSDARG00000104685,ENSDARG00000020602,ENSDARG00000016200,ENSDARG00000059001,ENSDARG00000010231,ENSDARG00000044526,ENSDARG00000097205,ENSDARG00000001953,ENSDARG00000062315,ENSDARG00000071011,ENSDARG00000008310,ENSDARG00000043010,…
GO:BP	external encapsulating structure organization	GO:0045229	FALSE	0.0184959	1.73292	183	2824	26	37241	ENSDARG00000042816,ENSDARG00000045887,ENSDARG00000074216,ENSDARG00000094324,ENSDARG00000090783,ENSDARG00000051824,ENSDARG00000101816,ENSDARG00000018423,ENSDARG00000087646,ENSDARG00000094408,ENSDARG00000060917,ENSDARG00000019949,ENSDARG00000020811,ENSDARG00000088745,ENSDARG00000093877,ENSDARG00000005762,ENSDARG00000090557,ENSDARG00000095843,ENSDARG00000007886,ENSDARG00000002235,ENSDARG00000103519,…
GO:BP	growth	GO:0040007	FALSE	0.0187085	1.72796	312	2824	39	37241	ENSDARG00000055120,ENSDARG00000042816,ENSDARG00000075121,ENSDARG00000018817,ENSDARG00000018569,ENSDARG00000056160,ENSDARG00000104773,ENSDARG00000098700,ENSDARG00000037997,ENSDARG00000031894,ENSDARG00000030694,ENSDARG00000015404,ENSDARG00000103403,ENSDARG00000055543,ENSDARG00000062003,ENSDARG00000062531,ENSDARG00000039150,ENSDARG00000094041,ENSDARG00000087646,ENSDARG00000059177,ENSDARG00000055678,…
GO:BP	cellular lipid metabolic process	GO:0044255	FALSE	0.0189829	1.72164	665	2824	72	37241	ENSDARG00000026611,ENSDARG00000010276,ENSDARG00000025428,ENSDARG00000005332,ENSDARG00000068551,ENSDARG00000008310,ENSDARG00000020239,ENSDARG00000031894,ENSDARG00000004539,ENSDARG00000058285,ENSDARG00000038524,ENSDARG00000037057,ENSDARG00000055172,ENSDARG00000009106,ENSDARG00000002365,ENSDARG00000058992,ENSDARG00000079671,ENSDARG00000046143,ENSDARG00000075253,ENSDARG00000030872,ENSDARG00000055722,…
GO:BP	regulation of transmembrane transporter activity	GO:0022898	FALSE	0.0190536	1.72002	110	2824	18	37241	ENSDARG00000020450,ENSDARG00000028485,ENSDARG00000070626,ENSDARG00000027957,ENSDARG00000062174,ENSDARG00000112100,ENSDARG00000035056,ENSDARG00000020764,ENSDARG00000040741,ENSDARG00000091126,ENSDARG00000115540,ENSDARG00000008866,ENSDARG00000002576,ENSDARG00000071325,ENSDARG00000029112,ENSDARG00000105631,ENSDARG00000074004,ENSDARG00000062447
GO:BP	establishment of protein localization	GO:0045184	FALSE	0.0190536	1.72002	799	2824	84	37241	ENSDARG00000036028,ENSDARG00000100339,ENSDARG00000052690,ENSDARG00000063229,ENSDARG00000009484,ENSDARG00000007654,ENSDARG00000078057,ENSDARG00000056160,ENSDARG00000059404,ENSDARG00000025147,ENSDARG00000004261,ENSDARG00000070539,ENSDARG00000074210,ENSDARG00000007257,ENSDARG00000045618,ENSDARG00000114797,ENSDARG00000026908,ENSDARG00000034522,ENSDARG00000011897,ENSDARG00000103403,ENSDARG00000014165,…
GO:BP	chemical synaptic transmission, postsynaptic	GO:0099565	FALSE	0.0190536	1.72002	84	2824	15	37241	ENSDARG00000079586,ENSDARG00000052782,ENSDARG00000075058,ENSDARG00000011066,ENSDARG00000070730,ENSDARG00000052769,ENSDARG00000052982,ENSDARG00000023771,ENSDARG00000059763,ENSDARG00000068989,ENSDARG00000013389,ENSDARG00000058736,ENSDARG00000055559,ENSDARG00000113737,ENSDARG00000094512
GO:BP	regulation of monoatomic ion transmembrane transporter activity	GO:0032412	FALSE	0.0190536	1.72002	110	2824	18	37241	ENSDARG00000020450,ENSDARG00000028485,ENSDARG00000070626,ENSDARG00000027957,ENSDARG00000062174,ENSDARG00000112100,ENSDARG00000035056,ENSDARG00000020764,ENSDARG00000040741,ENSDARG00000091126,ENSDARG00000115540,ENSDARG00000008866,ENSDARG00000002576,ENSDARG00000071325,ENSDARG00000029112,ENSDARG00000105631,ENSDARG00000074004,ENSDARG00000062447
GO:BP	response to lipid	GO:0033993	FALSE	0.0190536	1.72002	146	2824	22	37241	ENSDARG00000075045,ENSDARG00000043182,ENSDARG00000098700,ENSDARG00000103002,ENSDARG00000004539,ENSDARG00000102299,ENSDARG00000058992,ENSDARG00000035858,ENSDARG00000087832,ENSDARG00000104795,ENSDARG00000023151,ENSDARG00000030265,ENSDARG00000006427,ENSDARG00000032639,ENSDARG00000076351,ENSDARG00000067925,ENSDARG00000016132,ENSDARG00000116628,ENSDARG00000014302,ENSDARG00000075352,ENSDARG00000004861,…
GO:BP	regulation of transporter activity	GO:0032409	FALSE	0.0190536	1.72002	110	2824	18	37241	ENSDARG00000020450,ENSDARG00000028485,ENSDARG00000070626,ENSDARG00000027957,ENSDARG00000062174,ENSDARG00000112100,ENSDARG00000035056,ENSDARG00000020764,ENSDARG00000040741,ENSDARG00000091126,ENSDARG00000115540,ENSDARG00000008866,ENSDARG00000002576,ENSDARG00000071325,ENSDARG00000029112,ENSDARG00000105631,ENSDARG00000074004,ENSDARG00000062447
GO:BP	regulation of cysteine-type endopeptidase activity	GO:2000116	FALSE	0.0190536	1.72002	52	2824	11	37241	ENSDARG00000020623,ENSDARG00000008363,ENSDARG00000009779,ENSDARG00000014956,ENSDARG00000058325,ENSDARG00000055966,ENSDARG00000042833,ENSDARG00000075621,ENSDARG00000004325,ENSDARG00000069290,ENSDARG00000030881
GO:BP	protein localization	GO:0008104	FALSE	0.0190536	1.72002	1014	2824	103	37241	ENSDARG00000036028,ENSDARG00000100339,ENSDARG00000052690,ENSDARG00000063229,ENSDARG00000009484,ENSDARG00000007654,ENSDARG00000078057,ENSDARG00000056160,ENSDARG00000059404,ENSDARG00000027740,ENSDARG00000025147,ENSDARG00000004261,ENSDARG00000070539,ENSDARG00000074210,ENSDARG00000007257,ENSDARG00000005254,ENSDARG00000098853,ENSDARG00000045618,ENSDARG00000114797,ENSDARG00000026908,ENSDARG00000034522,…
GO:BP	regulation of metal ion transport	GO:0010959	FALSE	0.019212	1.71643	128	2824	20	37241	ENSDARG00000101759,ENSDARG00000070452,ENSDARG00000028485,ENSDARG00000027957,ENSDARG00000062174,ENSDARG00000112100,ENSDARG00000035056,ENSDARG00000034808,ENSDARG00000017880,ENSDARG00000020764,ENSDARG00000040741,ENSDARG00000091126,ENSDARG00000009544,ENSDARG00000008866,ENSDARG00000002576,ENSDARG00000071325,ENSDARG00000029112,ENSDARG00000105631,ENSDARG00000074004,ENSDARG00000062447
GO:BP	positive regulation of cysteine-type endopeptidase activity	GO:2001056	FALSE	0.019212	1.71643	24	2824	7	37241	ENSDARG00000020623,ENSDARG00000014956,ENSDARG00000058325,ENSDARG00000055966,ENSDARG00000004325,ENSDARG00000069290,ENSDARG00000030881
GO:BP	organophosphate metabolic process	GO:0019637	FALSE	0.0194895	1.7102	733	2824	78	37241	ENSDARG00000026611,ENSDARG00000025428,ENSDARG00000001953,ENSDARG00000008310,ENSDARG00000014179,ENSDARG00000029952,ENSDARG00000043460,ENSDARG00000034534,ENSDARG00000038524,ENSDARG00000026820,ENSDARG00000037057,ENSDARG00000029075,ENSDARG00000009106,ENSDARG00000032469,ENSDARG00000079671,ENSDARG00000060797,ENSDARG00000043820,ENSDARG00000076318,ENSDARG00000043465,ENSDARG00000103369,ENSDARG00000075253,…
GO:BP	response to extracellular stimulus	GO:0009991	FALSE	0.0196838	1.70589	93	2824	16	37241	ENSDARG00000070012,ENSDARG00000062315,ENSDARG00000079296,ENSDARG00000087241,ENSDARG00000104795,ENSDARG00000070142,ENSDARG00000045548,ENSDARG00000000369,ENSDARG00000032639,ENSDARG00000079031,ENSDARG00000058606,ENSDARG00000018744,ENSDARG00000104467,ENSDARG00000035852,ENSDARG00000062449,ENSDARG00000079618
GO:BP	regulation of plasminogen activation	GO:0010755	TRUE	0.0197827	1.70371	4	2824	3	37241	ENSDARG00000087646,ENSDARG00000056795,ENSDARG00000100789
GO:BP	regulation of neural retina development	GO:0061074	FALSE	0.0197827	1.70371	4	2824	3	37241	ENSDARG00000006370,ENSDARG00000018270,ENSDARG00000042112
GO:BP	cellular macromolecule localization	GO:0070727	FALSE	0.0197827	1.70371	1016	2824	103	37241	ENSDARG00000036028,ENSDARG00000100339,ENSDARG00000052690,ENSDARG00000063229,ENSDARG00000009484,ENSDARG00000007654,ENSDARG00000078057,ENSDARG00000056160,ENSDARG00000059404,ENSDARG00000027740,ENSDARG00000025147,ENSDARG00000004261,ENSDARG00000070539,ENSDARG00000074210,ENSDARG00000007257,ENSDARG00000005254,ENSDARG00000098853,ENSDARG00000045618,ENSDARG00000114797,ENSDARG00000026908,ENSDARG00000034522,…
GO:BP	positive regulation of protein modification process	GO:0031401	FALSE	0.0197827	1.70371	194	2824	27	37241	ENSDARG00000069135,ENSDARG00000075121,ENSDARG00000018817,ENSDARG00000027740,ENSDARG00000013979,ENSDARG00000077677,ENSDARG00000022810,ENSDARG00000015134,ENSDARG00000034700,ENSDARG00000016260,ENSDARG00000024365,ENSDARG00000002795,ENSDARG00000088492,ENSDARG00000068993,ENSDARG00000004459,ENSDARG00000044362,ENSDARG00000053939,ENSDARG00000115359,ENSDARG00000007430,ENSDARG00000019113,ENSDARG00000071437,…
GO:BP	otolith tethering	GO:0035889	FALSE	0.0197827	1.70371	4	2824	3	37241	ENSDARG00000003570,ENSDARG00000068460,ENSDARG00000059558
GO:BP	regulation of voltage-gated calcium channel activity	GO:1901385	FALSE	0.0210077	1.67762	31	2824	8	37241	ENSDARG00000028485,ENSDARG00000062174,ENSDARG00000008866,ENSDARG00000002576,ENSDARG00000071325,ENSDARG00000029112,ENSDARG00000105631,ENSDARG00000074004
GO:BP	fatty acid derivative metabolic process	GO:1901568	FALSE	0.0210077	1.67762	31	2824	8	37241	ENSDARG00000013063,ENSDARG00000037057,ENSDARG00000027495,ENSDARG00000100185,ENSDARG00000078399,ENSDARG00000113657,ENSDARG00000024278,ENSDARG00000004078
GO:BP	negative regulation of cellular process	GO:0048523	FALSE	0.0210497	1.67675	1671	2824	159	37241	ENSDARG00000069135,ENSDARG00000075261,ENSDARG00000026611,ENSDARG00000105424,ENSDARG00000038025,ENSDARG00000025428,ENSDARG00000018817,ENSDARG00000057032,ENSDARG00000099351,ENSDARG00000052012,ENSDARG00000070012,ENSDARG00000034503,ENSDARG00000059001,ENSDARG00000043182,ENSDARG00000010231,ENSDARG00000040503,ENSDARG00000056511,ENSDARG00000099746,ENSDARG00000058479,ENSDARG00000053091,ENSDARG00000042940,…
GO:BP	blood vessel development	GO:0001568	FALSE	0.0221799	1.65404	316	2824	39	37241	ENSDARG00000055723,ENSDARG00000038574,ENSDARG00000034503,ENSDARG00000003693,ENSDARG00000103775,ENSDARG00000025902,ENSDARG00000076624,ENSDARG00000034700,ENSDARG00000020442,ENSDARG00000009387,ENSDARG00000045958,ENSDARG00000087646,ENSDARG00000104795,ENSDARG00000008029,ENSDARG00000008186,ENSDARG00000078529,ENSDARG00000007329,ENSDARG00000045748,ENSDARG00000098242,ENSDARG00000059832,ENSDARG00000056795,…
GO:BP	mechanosensory lateral line system development	GO:0048881	FALSE	0.0221799	1.65404	61	2824	12	37241	ENSDARG00000025428,ENSDARG00000052012,ENSDARG00000007654,ENSDARG00000031894,ENSDARG00000078233,ENSDARG00000040534,ENSDARG00000041609,ENSDARG00000012397,ENSDARG00000056519,ENSDARG00000025826,ENSDARG00000034424,ENSDARG00000022712
GO:BP	vacuolar acidification	GO:0007035	FALSE	0.0227097	1.64379	13	2824	5	37241	ENSDARG00000105142,ENSDARG00000043465,ENSDARG00000035565,ENSDARG00000035538,ENSDARG00000015174
GO:BP	cellular response to stress	GO:0033554	FALSE	0.0227551	1.64292	727	2824	77	37241	ENSDARG00000058734,ENSDARG00000069135,ENSDARG00000055723,ENSDARG00000092362,ENSDARG00000029688,ENSDARG00000021924,ENSDARG00000103846,ENSDARG00000025428,ENSDARG00000035622,ENSDARG00000089697,ENSDARG00000070012,ENSDARG00000019236,ENSDARG00000056160,ENSDARG00000020623,ENSDARG00000062315,ENSDARG00000104693,ENSDARG00000003570,ENSDARG00000008363,ENSDARG00000102640,ENSDARG00000009779,ENSDARG00000089109,…
GO:BP	detection of external stimulus	GO:0009581	FALSE	0.0238089	1.62326	78	2824	14	37241	ENSDARG00000042529,ENSDARG00000045677,ENSDARG00000044280,ENSDARG00000097008,ENSDARG00000058803,ENSDARG00000052775,ENSDARG00000002193,ENSDARG00000104231,ENSDARG00000070666,ENSDARG00000017274,ENSDARG00000044861,ENSDARG00000036460,ENSDARG00000054890,ENSDARG00000086756
GO:BP	positive regulation of vasculature development	GO:1904018	FALSE	0.0238089	1.62326	25	2824	7	37241	ENSDARG00000034700,ENSDARG00000045958,ENSDARG00000008029,ENSDARG00000115359,ENSDARG00000071679,ENSDARG00000075621,ENSDARG00000054968
GO:BP	detection of abiotic stimulus	GO:0009582	FALSE	0.0238089	1.62326	78	2824	14	37241	ENSDARG00000042529,ENSDARG00000045677,ENSDARG00000044280,ENSDARG00000097008,ENSDARG00000058803,ENSDARG00000052775,ENSDARG00000002193,ENSDARG00000104231,ENSDARG00000070666,ENSDARG00000017274,ENSDARG00000044861,ENSDARG00000036460,ENSDARG00000054890,ENSDARG00000086756
GO:BP	receptor internalization	GO:0031623	FALSE	0.0238089	1.62326	25	2824	7	37241	ENSDARG00000056511,ENSDARG00000098475,ENSDARG00000020450,ENSDARG00000070626,ENSDARG00000069937,ENSDARG00000115540,ENSDARG00000100145
GO:BP	positive regulation of angiogenesis	GO:0045766	FALSE	0.0238089	1.62326	25	2824	7	37241	ENSDARG00000034700,ENSDARG00000045958,ENSDARG00000008029,ENSDARG00000115359,ENSDARG00000071679,ENSDARG00000075621,ENSDARG00000054968
GO:BP	angiogenesis	GO:0001525	FALSE	0.0247237	1.60689	237	2824	31	37241	ENSDARG00000038574,ENSDARG00000034503,ENSDARG00000003693,ENSDARG00000103775,ENSDARG00000025902,ENSDARG00000076624,ENSDARG00000034700,ENSDARG00000009387,ENSDARG00000045958,ENSDARG00000104795,ENSDARG00000008029,ENSDARG00000008186,ENSDARG00000078529,ENSDARG00000007329,ENSDARG00000098242,ENSDARG00000059832,ENSDARG00000056795,ENSDARG00000035859,ENSDARG00000006181,ENSDARG00000115359,ENSDARG00000057633,…
GO:BP	dicarboxylic acid transport	GO:0006835	FALSE	0.0249496	1.60294	39	2824	9	37241	ENSDARG00000000551,ENSDARG00000102453,ENSDARG00000020212,ENSDARG00000013749,ENSDARG00000020893,ENSDARG00000032465,ENSDARG00000052138,ENSDARG00000104431,ENSDARG00000070717
GO:BP	fin regeneration	GO:0031101	FALSE	0.0249566	1.60281	62	2824	12	37241	ENSDARG00000055120,ENSDARG00000042816,ENSDARG00000018569,ENSDARG00000056160,ENSDARG00000104773,ENSDARG00000098700,ENSDARG00000037997,ENSDARG00000031894,ENSDARG00000030694,ENSDARG00000094041,ENSDARG00000015955,ENSDARG00000019949
GO:BP	behavior	GO:0007610	FALSE	0.0250223	1.60167	150	2824	22	37241	ENSDARG00000018566,ENSDARG00000018817,ENSDARG00000102453,ENSDARG00000034503,ENSDARG00000075014,ENSDARG00000104139,ENSDARG00000015404,ENSDARG00000008788,ENSDARG00000093745,ENSDARG00000052644,ENSDARG00000039098,ENSDARG00000070142,ENSDARG00000036227,ENSDARG00000068460,ENSDARG00000079802,ENSDARG00000004459,ENSDARG00000053987,ENSDARG00000068989,ENSDARG00000018259,ENSDARG00000078828,ENSDARG00000011876,…
GO:BP	myeloid leukocyte activation	GO:0002274	TRUE	0.0251716	1.59909	32	2824	8	37241	ENSDARG00000032849,ENSDARG00000098700,ENSDARG00000102299,ENSDARG00000010420,ENSDARG00000007370,ENSDARG00000104795,ENSDARG00000008186,ENSDARG00000000767
GO:BP	actin cytoskeleton organization	GO:0030036	FALSE	0.0258418	1.58768	587	2824	64	37241	ENSDARG00000018566,ENSDARG00000043667,ENSDARG00000030547,ENSDARG00000029019,ENSDARG00000024785,ENSDARG00000102441,ENSDARG00000021309,ENSDARG00000026829,ENSDARG00000008030,ENSDARG00000035858,ENSDARG00000112527,ENSDARG00000008383,ENSDARG00000019062,ENSDARG00000062003,ENSDARG00000102889,ENSDARG00000077709,ENSDARG00000061778,ENSDARG00000055400,ENSDARG00000020795,ENSDARG00000039142,ENSDARG00000058243,…
GO:BP	reactive oxygen species metabolic process	GO:0072593	FALSE	0.0272757	1.56422	47	2824	10	37241	ENSDARG00000058734,ENSDARG00000045143,ENSDARG00000089124,ENSDARG00000079305,ENSDARG00000115405,ENSDARG00000087390,ENSDARG00000088330,ENSDARG00000018283,ENSDARG00000089475,ENSDARG00000041294
GO:BP	positive regulation of cellular process	GO:0048522	FALSE	0.0279507	1.55361	1780	2824	167	37241	ENSDARG00000069135,ENSDARG00000075121,ENSDARG00000018817,ENSDARG00000057032,ENSDARG00000102558,ENSDARG00000035622,ENSDARG00000070012,ENSDARG00000077785,ENSDARG00000043182,ENSDARG00000011785,ENSDARG00000010231,ENSDARG00000040503,ENSDARG00000056160,ENSDARG00000020623,ENSDARG00000008310,ENSDARG00000053091,ENSDARG00000020239,ENSDARG00000104693,ENSDARG00000027740,ENSDARG00000077549,ENSDARG00000059370,…
GO:BP	protein transport	GO:0015031	FALSE	0.0279867	1.55305	790	2824	82	37241	ENSDARG00000036028,ENSDARG00000100339,ENSDARG00000052690,ENSDARG00000063229,ENSDARG00000009484,ENSDARG00000007654,ENSDARG00000078057,ENSDARG00000056160,ENSDARG00000059404,ENSDARG00000025147,ENSDARG00000004261,ENSDARG00000070539,ENSDARG00000074210,ENSDARG00000007257,ENSDARG00000045618,ENSDARG00000114797,ENSDARG00000026908,ENSDARG00000034522,ENSDARG00000011897,ENSDARG00000103403,ENSDARG00000014165,…
GO:BP	cholesterol metabolic process	GO:0008203	TRUE	0.0281284	1.55085	55	2824	11	37241	ENSDARG00000030872,ENSDARG00000076058,ENSDARG00000034048,ENSDARG00000069018,ENSDARG00000004262,ENSDARG00000033802,ENSDARG00000046098,ENSDARG00000101062,ENSDARG00000012137,ENSDARG00000059824,ENSDARG00000053068
GO:BP	tissue migration	GO:0090130	FALSE	0.0281284	1.55085	55	2824	11	37241	ENSDARG00000102750,ENSDARG00000035858,ENSDARG00000025902,ENSDARG00000009387,ENSDARG00000008186,ENSDARG00000036371,ENSDARG00000057633,ENSDARG00000055100,ENSDARG00000057911,ENSDARG00000037883,ENSDARG00000054968
GO:BP	glutathione metabolic process	GO:0006749	TRUE	0.0290163	1.53736	40	2824	9	37241	ENSDARG00000104068,ENSDARG00000103019,ENSDARG00000019236,ENSDARG00000033285,ENSDARG00000023526,ENSDARG00000039832,ENSDARG00000018953,ENSDARG00000078258,ENSDARG00000018342
GO:BP	neutral lipid metabolic process	GO:0006638	FALSE	0.0290163	1.53736	40	2824	9	37241	ENSDARG00000005332,ENSDARG00000020239,ENSDARG00000030872,ENSDARG00000031044,ENSDARG00000074183,ENSDARG00000015563,ENSDARG00000103503,ENSDARG00000054914,ENSDARG00000027724
GO:BP	acylglycerol metabolic process	GO:0006639	FALSE	0.0290163	1.53736	40	2824	9	37241	ENSDARG00000005332,ENSDARG00000020239,ENSDARG00000030872,ENSDARG00000031044,ENSDARG00000074183,ENSDARG00000015563,ENSDARG00000103503,ENSDARG00000054914,ENSDARG00000027724
GO:BP	positive regulation of macromolecule metabolic process	GO:0010604	FALSE	0.0290163	1.53736	985	2824	99	37241	ENSDARG00000069135,ENSDARG00000075121,ENSDARG00000018817,ENSDARG00000035622,ENSDARG00000077785,ENSDARG00000016200,ENSDARG00000011785,ENSDARG00000040503,ENSDARG00000056160,ENSDARG00000020623,ENSDARG00000020239,ENSDARG00000098700,ENSDARG00000054641,ENSDARG00000027740,ENSDARG00000059370,ENSDARG00000031894,ENSDARG00000031161,ENSDARG00000013979,ENSDARG00000077677,ENSDARG00000086735,ENSDARG00000063233,…
GO:BP	response to endoplasmic reticulum stress	GO:0034976	FALSE	0.0290163	1.53736	115	2824	18	37241	ENSDARG00000069135,ENSDARG00000103846,ENSDARG00000035622,ENSDARG00000003570,ENSDARG00000102640,ENSDARG00000074262,ENSDARG00000103979,ENSDARG00000092166,ENSDARG00000009001,ENSDARG00000018491,ENSDARG00000074727,ENSDARG00000073792,ENSDARG00000059836,ENSDARG00000025404,ENSDARG00000099439,ENSDARG00000057577,ENSDARG00000061161,ENSDARG00000105116
GO:BP	fatty acid biosynthetic process	GO:0006633	FALSE	0.0291563	1.53527	80	2824	14	37241	ENSDARG00000010276,ENSDARG00000005332,ENSDARG00000068551,ENSDARG00000004539,ENSDARG00000046143,ENSDARG00000027495,ENSDARG00000031044,ENSDARG00000022845,ENSDARG00000100185,ENSDARG00000018809,ENSDARG00000030265,ENSDARG00000004402,ENSDARG00000019532,ENSDARG00000069966
GO:BP	myeloid cell differentiation	GO:0030099	FALSE	0.0304354	1.51662	134	2824	20	37241	ENSDARG00000012881,ENSDARG00000021059,ENSDARG00000017835,ENSDARG00000029019,ENSDARG00000021938,ENSDARG00000017180,ENSDARG00000068194,ENSDARG00000087646,ENSDARG00000026655,ENSDARG00000007329,ENSDARG00000027063,ENSDARG00000056407,ENSDARG00000036074,ENSDARG00000007430,ENSDARG00000074293,ENSDARG00000008678,ENSDARG00000000767,ENSDARG00000098903,ENSDARG00000096667,ENSDARG00000055226
GO:BP	glycolytic process	GO:0006096	TRUE	0.0309207	1.50975	48	2824	10	37241	ENSDARG00000014179,ENSDARG00000060797,ENSDARG00000057661,ENSDARG00000053684,ENSDARG00000025012,ENSDARG00000005423,ENSDARG00000014287,ENSDARG00000099860,ENSDARG00000101482,ENSDARG00000068006
GO:BP	lateral line system development	GO:0048925	FALSE	0.0309207	1.50975	98	2824	16	37241	ENSDARG00000025428,ENSDARG00000052012,ENSDARG00000007654,ENSDARG00000031894,ENSDARG00000078233,ENSDARG00000015002,ENSDARG00000040534,ENSDARG00000041609,ENSDARG00000012397,ENSDARG00000056519,ENSDARG00000025826,ENSDARG00000014103,ENSDARG00000002285,ENSDARG00000009544,ENSDARG00000034424,ENSDARG00000022712
GO:BP	intracellular pH reduction	GO:0051452	FALSE	0.0309207	1.50975	14	2824	5	37241	ENSDARG00000105142,ENSDARG00000043465,ENSDARG00000035565,ENSDARG00000035538,ENSDARG00000015174
GO:BP	serine family amino acid biosynthetic process	GO:0009070	FALSE	0.0309207	1.50975	14	2824	5	37241	ENSDARG00000016733,ENSDARG00000076225,ENSDARG00000001873,ENSDARG00000068876,ENSDARG00000018478
GO:BP	activation of cysteine-type endopeptidase activity involved in apoptotic process	GO:0006919	FALSE	0.0309207	1.50975	14	2824	5	37241	ENSDARG00000014956,ENSDARG00000058325,ENSDARG00000055966,ENSDARG00000004325,ENSDARG00000069290
GO:BP	regulation of cellular localization	GO:0060341	FALSE	0.0312691	1.50489	64	2824	12	37241	ENSDARG00000027740,ENSDARG00000103403,ENSDARG00000059177,ENSDARG00000039203,ENSDARG00000002656,ENSDARG00000006169,ENSDARG00000029239,ENSDARG00000058128,ENSDARG00000002285,ENSDARG00000061066,ENSDARG00000068006,ENSDARG00000074004
GO:BP	regulation of anatomical structure morphogenesis	GO:0022603	FALSE	0.0312691	1.50489	272	2824	34	37241	ENSDARG00000038574,ENSDARG00000018817,ENSDARG00000034503,ENSDARG00000030547,ENSDARG00000103775,ENSDARG00000021309,ENSDARG00000015278,ENSDARG00000003961,ENSDARG00000020795,ENSDARG00000034700,ENSDARG00000026882,ENSDARG00000045958,ENSDARG00000008029,ENSDARG00000078529,ENSDARG00000045543,ENSDARG00000045748,ENSDARG00000074849,ENSDARG00000059832,ENSDARG00000090036,ENSDARG00000039203,ENSDARG00000056795,…
GO:BP	tetrapyrrole biosynthetic process	GO:0033014	FALSE	0.0315712	1.50071	20	2824	6	37241	ENSDARG00000021059,ENSDARG00000038643,ENSDARG00000062025,ENSDARG00000055991,ENSDARG00000008678,ENSDARG00000008840
GO:BP	pigment biosynthetic process	GO:0046148	TRUE	0.0315712	1.50071	20	2824	6	37241	ENSDARG00000021059,ENSDARG00000062025,ENSDARG00000055991,ENSDARG00000008678,ENSDARG00000056151,ENSDARG00000008840
GO:BP	anatomical structure formation involved in morphogenesis	GO:0048646	FALSE	0.0328006	1.48412	628	2824	67	37241	ENSDARG00000038574,ENSDARG00000034503,ENSDARG00000013576,ENSDARG00000027744,ENSDARG00000071011,ENSDARG00000003693,ENSDARG00000031894,ENSDARG00000103775,ENSDARG00000102750,ENSDARG00000007257,ENSDARG00000008030,ENSDARG00000098834,ENSDARG00000025902,ENSDARG00000102889,ENSDARG00000079111,ENSDARG00000076624,ENSDARG00000115868,ENSDARG00000003961,ENSDARG00000020795,ENSDARG00000034700,ENSDARG00000009387,…
GO:BP	regulation of axon regeneration	GO:0048679	FALSE	0.0328006	1.48412	9	2824	4	37241	ENSDARG00000025428,ENSDARG00000104693,ENSDARG00000012248,ENSDARG00000028661
GO:BP	lipid transport	GO:0006869	FALSE	0.0328006	1.48412	273	2824	34	37241	ENSDARG00000044566,ENSDARG00000030449,ENSDARG00000053487,ENSDARG00000058285,ENSDARG00000040295,ENSDARG00000090912,ENSDARG00000012981,ENSDARG00000103403,ENSDARG00000062003,ENSDARG00000017180,ENSDARG00000030872,ENSDARG00000057169,ENSDARG00000060345,ENSDARG00000062661,ENSDARG00000100524,ENSDARG00000089101,ENSDARG00000006427,ENSDARG00000039490,ENSDARG00000032639,ENSDARG00000094929,ENSDARG00000074749,…
GO:BP	regulation of presynapse organization	GO:0099174	FALSE	0.0328006	1.48412	9	2824	4	37241	ENSDARG00000103359,ENSDARG00000006636,ENSDARG00000074739,ENSDARG00000079781
GO:BP	regulation of neuron projection regeneration	GO:0070570	FALSE	0.0328006	1.48412	9	2824	4	37241	ENSDARG00000025428,ENSDARG00000104693,ENSDARG00000012248,ENSDARG00000028661
GO:BP	regulation of presynapse assembly	GO:1905606	TRUE	0.0328006	1.48412	9	2824	4	37241	ENSDARG00000103359,ENSDARG00000006636,ENSDARG00000074739,ENSDARG00000079781
GO:BP	glycosyl compound metabolic process	GO:1901657	FALSE	0.0329549	1.48208	41	2824	9	37241	ENSDARG00000095947,ENSDARG00000057575,ENSDARG00000018153,ENSDARG00000036833,ENSDARG00000099313,ENSDARG00000035883,ENSDARG00000037261,ENSDARG00000078619,ENSDARG00000003519
GO:BP	extracellular matrix assembly	GO:0085029	FALSE	0.0329549	1.48208	41	2824	9	37241	ENSDARG00000094324,ENSDARG00000090783,ENSDARG00000051824,ENSDARG00000094408,ENSDARG00000020811,ENSDARG00000088745,ENSDARG00000093877,ENSDARG00000005762,ENSDARG00000090557
GO:BP	actin filament-based process	GO:0030029	FALSE	0.0329549	1.48208	606	2824	65	37241	ENSDARG00000018566,ENSDARG00000043667,ENSDARG00000030547,ENSDARG00000029019,ENSDARG00000024785,ENSDARG00000102441,ENSDARG00000021309,ENSDARG00000026829,ENSDARG00000008030,ENSDARG00000035858,ENSDARG00000112527,ENSDARG00000008383,ENSDARG00000019062,ENSDARG00000062003,ENSDARG00000102889,ENSDARG00000077709,ENSDARG00000061778,ENSDARG00000055400,ENSDARG00000020795,ENSDARG00000039142,ENSDARG00000058243,…
GO:BP	limb development	GO:0060173	FALSE	0.0329549	1.48208	41	2824	9	37241	ENSDARG00000031894,ENSDARG00000044511,ENSDARG00000018426,ENSDARG00000069763,ENSDARG00000002445,ENSDARG00000100089,ENSDARG00000025891,ENSDARG00000070903,ENSDARG00000017882
GO:BP	lipid localization	GO:0010876	FALSE	0.0329549	1.48208	294	2824	36	37241	ENSDARG00000044566,ENSDARG00000030449,ENSDARG00000053487,ENSDARG00000058285,ENSDARG00000040295,ENSDARG00000090912,ENSDARG00000012981,ENSDARG00000103403,ENSDARG00000062003,ENSDARG00000017180,ENSDARG00000030872,ENSDARG00000057169,ENSDARG00000060345,ENSDARG00000025912,ENSDARG00000013711,ENSDARG00000062661,ENSDARG00000100524,ENSDARG00000089101,ENSDARG00000006427,ENSDARG00000039490,ENSDARG00000032639,…
GO:BP	protein complex oligomerization	GO:0051259	TRUE	0.0329549	1.48208	117	2824	18	37241	ENSDARG00000035559,ENSDARG00000038862,ENSDARG00000062906,ENSDARG00000079586,ENSDARG00000035861,ENSDARG00000074746,ENSDARG00000004270,ENSDARG00000061580,ENSDARG00000068691,ENSDARG00000057468,ENSDARG00000070092,ENSDARG00000035961,ENSDARG00000068989,ENSDARG00000006891,ENSDARG00000027285,ENSDARG00000055855,ENSDARG00000062967,ENSDARG00000051852
GO:BP	ossification	GO:0001503	FALSE	0.0329767	1.48179	73	2824	13	37241	ENSDARG00000042816,ENSDARG00000103308,ENSDARG00000006370,ENSDARG00000028071,ENSDARG00000087646,ENSDARG00000076058,ENSDARG00000020009,ENSDARG00000007886,ENSDARG00000002235,ENSDARG00000076541,ENSDARG00000025891,ENSDARG00000104467,ENSDARG00000068036
GO:BP	positive regulation of metabolic process	GO:0009893	FALSE	0.0345606	1.46142	1074	2824	106	37241	ENSDARG00000069135,ENSDARG00000075121,ENSDARG00000018817,ENSDARG00000035622,ENSDARG00000070012,ENSDARG00000077785,ENSDARG00000016200,ENSDARG00000011785,ENSDARG00000040503,ENSDARG00000056160,ENSDARG00000020623,ENSDARG00000020239,ENSDARG00000098700,ENSDARG00000054641,ENSDARG00000027740,ENSDARG00000059370,ENSDARG00000031894,ENSDARG00000031161,ENSDARG00000013979,ENSDARG00000077677,ENSDARG00000086735,…
GO:BP	amine metabolic process	GO:0009308	FALSE	0.0345943	1.461	49	2824	10	37241	ENSDARG00000007377,ENSDARG00000095908,ENSDARG00000008155,ENSDARG00000055760,ENSDARG00000102977,ENSDARG00000020278,ENSDARG00000043856,ENSDARG00000071429,ENSDARG00000099546,ENSDARG00000055226
GO:BP	nucleoside metabolic process	GO:0009116	FALSE	0.0345943	1.461	34	2824	8	37241	ENSDARG00000095947,ENSDARG00000057575,ENSDARG00000018153,ENSDARG00000036833,ENSDARG00000035883,ENSDARG00000037261,ENSDARG00000078619,ENSDARG00000003519
GO:BP	calcium ion transport	GO:0006816	FALSE	0.0352366	1.45301	214	2824	28	37241	ENSDARG00000059993,ENSDARG00000060978,ENSDARG00000101759,ENSDARG00000043474,ENSDARG00000070452,ENSDARG00000098856,ENSDARG00000005122,ENSDARG00000074149,ENSDARG00000020450,ENSDARG00000028485,ENSDARG00000070626,ENSDARG00000102376,ENSDARG00000062174,ENSDARG00000078599,ENSDARG00000078760,ENSDARG00000011515,ENSDARG00000029439,ENSDARG00000002285,ENSDARG00000115540,ENSDARG00000008866,ENSDARG00000002576,…
GO:BP	regulation of phosphate metabolic process	GO:0019220	FALSE	0.0352854	1.45241	369	2824	43	37241	ENSDARG00000069135,ENSDARG00000075121,ENSDARG00000018817,ENSDARG00000016200,ENSDARG00000027740,ENSDARG00000103978,ENSDARG00000038524,ENSDARG00000077677,ENSDARG00000010407,ENSDARG00000074262,ENSDARG00000076624,ENSDARG00000015134,ENSDARG00000034700,ENSDARG00000044541,ENSDARG00000074904,ENSDARG00000013393,ENSDARG00000016260,ENSDARG00000024365,ENSDARG00000088492,ENSDARG00000068993,ENSDARG00000086214,…
GO:BP	regulation of phosphorus metabolic process	GO:0051174	FALSE	0.0352854	1.45241	369	2824	43	37241	ENSDARG00000069135,ENSDARG00000075121,ENSDARG00000018817,ENSDARG00000016200,ENSDARG00000027740,ENSDARG00000103978,ENSDARG00000038524,ENSDARG00000077677,ENSDARG00000010407,ENSDARG00000074262,ENSDARG00000076624,ENSDARG00000015134,ENSDARG00000034700,ENSDARG00000044541,ENSDARG00000074904,ENSDARG00000013393,ENSDARG00000016260,ENSDARG00000024365,ENSDARG00000088492,ENSDARG00000068993,ENSDARG00000086214,…
GO:BP	sulfur compound biosynthetic process	GO:0044272	TRUE	0.0354694	1.45015	91	2824	15	37241	ENSDARG00000020448,ENSDARG00000037057,ENSDARG00000005095,ENSDARG00000099389,ENSDARG00000027495,ENSDARG00000022845,ENSDARG00000100185,ENSDARG00000053087,ENSDARG00000078399,ENSDARG00000113657,ENSDARG00000013430,ENSDARG00000056600,ENSDARG00000078037,ENSDARG00000010555,ENSDARG00000069029
GO:BP	negative regulation of cell population proliferation	GO:0008285	FALSE	0.0365975	1.43655	74	2824	13	37241	ENSDARG00000099351,ENSDARG00000043182,ENSDARG00000069065,ENSDARG00000041060,ENSDARG00000043249,ENSDARG00000069763,ENSDARG00000068993,ENSDARG00000008049,ENSDARG00000020204,ENSDARG00000068969,ENSDARG00000075825,ENSDARG00000056985,ENSDARG00000028017
GO:BP	purine nucleotide metabolic process	GO:0006163	FALSE	0.0366552	1.43586	286	2824	35	37241	ENSDARG00000029952,ENSDARG00000043460,ENSDARG00000034534,ENSDARG00000026820,ENSDARG00000037057,ENSDARG00000032469,ENSDARG00000043820,ENSDARG00000076318,ENSDARG00000043465,ENSDARG00000103369,ENSDARG00000027495,ENSDARG00000086790,ENSDARG00000100185,ENSDARG00000025504,ENSDARG00000013393,ENSDARG00000078399,ENSDARG00000101026,ENSDARG00000031783,ENSDARG00000058392,ENSDARG00000113657,ENSDARG00000102977,…
GO:BP	morphogenesis of an epithelium	GO:0002009	FALSE	0.0370542	1.43116	307	2824	37	37241	ENSDARG00000055120,ENSDARG00000016200,ENSDARG00000102750,ENSDARG00000021309,ENSDARG00000007257,ENSDARG00000076742,ENSDARG00000040534,ENSDARG00000098834,ENSDARG00000055543,ENSDARG00000017180,ENSDARG00000062909,ENSDARG00000059177,ENSDARG00000021488,ENSDARG00000006640,ENSDARG00000062174,ENSDARG00000053617,ENSDARG00000055678,ENSDARG00000045543,ENSDARG00000043128,ENSDARG00000007329,ENSDARG00000017105,…
GO:BP	neuromuscular process	GO:0050905	FALSE	0.0379678	1.42058	42	2824	9	37241	ENSDARG00000042559,ENSDARG00000012397,ENSDARG00000045592,ENSDARG00000051876,ENSDARG00000037954,ENSDARG00000029995,ENSDARG00000034424,ENSDARG00000035958,ENSDARG00000074004
GO:BP	regulation of immune effector process	GO:0002697	FALSE	0.0387272	1.41198	50	2824	10	37241	ENSDARG00000042816,ENSDARG00000018569,ENSDARG00000059993,ENSDARG00000101479,ENSDARG00000104795,ENSDARG00000008186,ENSDARG00000068993,ENSDARG00000116628,ENSDARG00000068969,ENSDARG00000054968
GO:BP	response to vitamin	GO:0033273	TRUE	0.0387272	1.41198	5	2824	3	37241	ENSDARG00000104795,ENSDARG00000032639,ENSDARG00000104467
GO:BP	notochord cell vacuolation	GO:0060036	TRUE	0.0387272	1.41198	5	2824	3	37241	ENSDARG00000030694,ENSDARG00000045543,ENSDARG00000029036
GO:BP	organophosphate biosynthetic process	GO:0090407	FALSE	0.0387272	1.41198	436	2824	49	37241	ENSDARG00000026611,ENSDARG00000025428,ENSDARG00000008310,ENSDARG00000029952,ENSDARG00000043460,ENSDARG00000034534,ENSDARG00000038524,ENSDARG00000026820,ENSDARG00000037057,ENSDARG00000032469,ENSDARG00000043820,ENSDARG00000076318,ENSDARG00000075253,ENSDARG00000027495,ENSDARG00000086790,ENSDARG00000100185,ENSDARG00000019001,ENSDARG00000025504,ENSDARG00000063167,ENSDARG00000073744,ENSDARG00000013393,…
GO:BP	gamma-aminobutyric acid metabolic process	GO:0009448	FALSE	0.0387272	1.41198	5	2824	3	37241	ENSDARG00000027419,ENSDARG00000006031,ENSDARG00000055370
GO:BP	intestinal lipid absorption	GO:0098856	FALSE	0.0387272	1.41198	5	2824	3	37241	ENSDARG00000103403,ENSDARG00000062003,ENSDARG00000017180
GO:BP	vasculature development	GO:0001944	FALSE	0.0387272	1.41198	361	2824	42	37241	ENSDARG00000055723,ENSDARG00000074378,ENSDARG00000038574,ENSDARG00000034503,ENSDARG00000104773,ENSDARG00000003693,ENSDARG00000103775,ENSDARG00000025902,ENSDARG00000055543,ENSDARG00000076624,ENSDARG00000034700,ENSDARG00000020442,ENSDARG00000009387,ENSDARG00000045958,ENSDARG00000087646,ENSDARG00000104795,ENSDARG00000008029,ENSDARG00000008186,ENSDARG00000078529,ENSDARG00000007329,ENSDARG00000045748,…
GO:BP	SNARE complex disassembly	GO:0035494	FALSE	0.0387272	1.41198	5	2824	3	37241	ENSDARG00000007654,ENSDARG00000038991,ENSDARG00000069101
GO:BP	positive regulation of intrinsic apoptotic signaling pathway	GO:2001244	TRUE	0.0387272	1.41198	5	2824	3	37241	ENSDARG00000074262,ENSDARG00000059836,ENSDARG00000069290
GO:BP	hypothalamus cell differentiation	GO:0021979	FALSE	0.0387272	1.41198	5	2824	3	37241	ENSDARG00000031894,ENSDARG00000044511,ENSDARG00000078546
GO:BP	regulation of protein kinase activity	GO:0045859	FALSE	0.0387272	1.41198	138	2824	20	37241	ENSDARG00000075121,ENSDARG00000016200,ENSDARG00000027740,ENSDARG00000103978,ENSDARG00000077677,ENSDARG00000076624,ENSDARG00000015134,ENSDARG00000074904,ENSDARG00000004459,ENSDARG00000044362,ENSDARG00000000369,ENSDARG00000053939,ENSDARG00000045092,ENSDARG00000071437,ENSDARG00000012140,ENSDARG00000076554,ENSDARG00000053131,ENSDARG00000010878,ENSDARG00000101036,ENSDARG00000090108
GO:BP	protein retention in ER lumen	GO:0006621	TRUE	0.0387272	1.41198	5	2824	3	37241	ENSDARG00000005254,ENSDARG00000012747,ENSDARG00000037361
GO:BP	posterior lateral line development	GO:0048916	FALSE	0.0387272	1.41198	50	2824	10	37241	ENSDARG00000025428,ENSDARG00000052012,ENSDARG00000031894,ENSDARG00000078233,ENSDARG00000040534,ENSDARG00000041609,ENSDARG00000012397,ENSDARG00000056519,ENSDARG00000034424,ENSDARG00000022712
GO:BP	proline biosynthetic process	GO:0006561	TRUE	0.0387272	1.41198	5	2824	3	37241	ENSDARG00000099579,ENSDARG00000098639,ENSDARG00000015236
GO:BP	neuromast hair cell differentiation	GO:0048886	FALSE	0.0392271	1.40641	15	2824	5	37241	ENSDARG00000025428,ENSDARG00000012397,ENSDARG00000002285,ENSDARG00000034424,ENSDARG00000022712
GO:BP	actin filament organization	GO:0007015	FALSE	0.0394675	1.40376	351	2824	41	37241	ENSDARG00000043667,ENSDARG00000030547,ENSDARG00000024785,ENSDARG00000102441,ENSDARG00000021309,ENSDARG00000026829,ENSDARG00000008383,ENSDARG00000019062,ENSDARG00000062003,ENSDARG00000061778,ENSDARG00000020795,ENSDARG00000039142,ENSDARG00000097683,ENSDARG00000056250,ENSDARG00000099672,ENSDARG00000077157,ENSDARG00000099767,ENSDARG00000021193,ENSDARG00000017105,ENSDARG00000074849,ENSDARG00000027063,…
GO:BP	intrinsic apoptotic signaling pathway in response to DNA damage	GO:0008630	FALSE	0.0401236	1.3966	28	2824	7	37241	ENSDARG00000020623,ENSDARG00000008363,ENSDARG00000009779,ENSDARG00000089109,ENSDARG00000099722,ENSDARG00000004325,ENSDARG00000030881
GO:BP	cholesterol transport	GO:0030301	FALSE	0.0401236	1.3966	28	2824	7	37241	ENSDARG00000090912,ENSDARG00000103403,ENSDARG00000017180,ENSDARG00000030872,ENSDARG00000101557,ENSDARG00000059824,ENSDARG00000029476
GO:BP	endocytosis	GO:0006897	FALSE	0.0401236	1.3966	362	2824	42	37241	ENSDARG00000056511,ENSDARG00000053091,ENSDARG00000098475,ENSDARG00000015931,ENSDARG00000028163,ENSDARG00000007257,ENSDARG00000098853,ENSDARG00000045618,ENSDARG00000023600,ENSDARG00000056252,ENSDARG00000055400,ENSDARG00000020450,ENSDARG00000020442,ENSDARG00000007370,ENSDARG00000103929,ENSDARG00000070626,ENSDARG00000078529,ENSDARG00000074849,ENSDARG00000029928,ENSDARG00000039980,ENSDARG00000004459,…
GO:BP	porphyrin-containing compound metabolic process	GO:0006778	TRUE	0.0401236	1.3966	28	2824	7	37241	ENSDARG00000021059,ENSDARG00000027529,ENSDARG00000038643,ENSDARG00000062025,ENSDARG00000055991,ENSDARG00000008678,ENSDARG00000008840
GO:BP	blood vessel endothelial cell migration	GO:0043534	TRUE	0.0401236	1.3966	28	2824	7	37241	ENSDARG00000035858,ENSDARG00000025902,ENSDARG00000008186,ENSDARG00000057633,ENSDARG00000055100,ENSDARG00000037883,ENSDARG00000054968
GO:BP	locomotion	GO:0040011	FALSE	0.0401236	1.3966	558	2824	60	37241	ENSDARG00000075045,ENSDARG00000052012,ENSDARG00000018569,ENSDARG00000071011,ENSDARG00000078671,ENSDARG00000060687,ENSDARG00000098700,ENSDARG00000018787,ENSDARG00000103002,ENSDARG00000031894,ENSDARG00000077677,ENSDARG00000102299,ENSDARG00000044511,ENSDARG00000095675,ENSDARG00000035858,ENSDARG00000015404,ENSDARG00000015278,ENSDARG00000111840,ENSDARG00000034700,ENSDARG00000090035,ENSDARG00000009387,…
GO:BP	triglyceride metabolic process	GO:0006641	FALSE	0.0401236	1.3966	28	2824	7	37241	ENSDARG00000005332,ENSDARG00000020239,ENSDARG00000030872,ENSDARG00000031044,ENSDARG00000015563,ENSDARG00000103503,ENSDARG00000054914
GO:BP	response to biotic stimulus	GO:0009607	FALSE	0.0402115	1.39565	514	2824	56	37241	ENSDARG00000007823,ENSDARG00000042725,ENSDARG00000075045,ENSDARG00000042816,ENSDARG00000063229,ENSDARG00000103846,ENSDARG00000018569,ENSDARG00000075014,ENSDARG00000043182,ENSDARG00000093052,ENSDARG00000057121,ENSDARG00000098700,ENSDARG00000057113,ENSDARG00000003570,ENSDARG00000042172,ENSDARG00000058285,ENSDARG00000056498,ENSDARG00000102299,ENSDARG00000090783,ENSDARG00000077810,ENSDARG00000062788,…
GO:BP	regulation of hormone levels	GO:0010817	FALSE	0.0407846	1.3895	111	2824	17	37241	ENSDARG00000031894,ENSDARG00000093745,ENSDARG00000062909,ENSDARG00000024831,ENSDARG00000036227,ENSDARG00000103503,ENSDARG00000029239,ENSDARG00000098746,ENSDARG00000105060,ENSDARG00000058730,ENSDARG00000061066,ENSDARG00000068006,ENSDARG00000077167,ENSDARG00000054914,ENSDARG00000042112,ENSDARG00000019451,ENSDARG00000017882
GO:BP	regulation of phosphorylation	GO:0042325	FALSE	0.0409251	1.38801	331	2824	39	37241	ENSDARG00000075121,ENSDARG00000018817,ENSDARG00000016200,ENSDARG00000027740,ENSDARG00000103978,ENSDARG00000038524,ENSDARG00000077677,ENSDARG00000074262,ENSDARG00000076624,ENSDARG00000015134,ENSDARG00000034700,ENSDARG00000044541,ENSDARG00000074904,ENSDARG00000016260,ENSDARG00000024365,ENSDARG00000068993,ENSDARG00000086214,ENSDARG00000004459,ENSDARG00000044362,ENSDARG00000000369,ENSDARG00000053939,…
GO:BP	striated muscle contraction	GO:0006941	TRUE	0.0409385	1.38787	67	2824	12	37241	ENSDARG00000042559,ENSDARG00000076144,ENSDARG00000102889,ENSDARG00000045592,ENSDARG00000023963,ENSDARG00000079564,ENSDARG00000091126,ENSDARG00000104722,ENSDARG00000037954,ENSDARG00000029995,ENSDARG00000035958,ENSDARG00000074004
GO:BP	blood vessel morphogenesis	GO:0048514	FALSE	0.0414081	1.38291	279	2824	34	37241	ENSDARG00000038574,ENSDARG00000034503,ENSDARG00000003693,ENSDARG00000103775,ENSDARG00000025902,ENSDARG00000076624,ENSDARG00000034700,ENSDARG00000020442,ENSDARG00000009387,ENSDARG00000045958,ENSDARG00000104795,ENSDARG00000008029,ENSDARG00000008186,ENSDARG00000078529,ENSDARG00000007329,ENSDARG00000098242,ENSDARG00000059832,ENSDARG00000056795,ENSDARG00000035859,ENSDARG00000006181,ENSDARG00000115359,…
GO:BP	sterol transport	GO:0015918	FALSE	0.0416676	1.3802	43	2824	9	37241	ENSDARG00000053487,ENSDARG00000090912,ENSDARG00000012981,ENSDARG00000103403,ENSDARG00000017180,ENSDARG00000030872,ENSDARG00000101557,ENSDARG00000059824,ENSDARG00000029476
GO:BP	regulation of cytoskeleton organization	GO:0051493	FALSE	0.0416676	1.3802	300	2824	36	37241	ENSDARG00000043932,ENSDARG00000038465,ENSDARG00000030547,ENSDARG00000021309,ENSDARG00000026829,ENSDARG00000008383,ENSDARG00000019062,ENSDARG00000070537,ENSDARG00000033234,ENSDARG00000020795,ENSDARG00000033655,ENSDARG00000039142,ENSDARG00000060010,ENSDARG00000097683,ENSDARG00000056250,ENSDARG00000099672,ENSDARG00000103333,ENSDARG00000077157,ENSDARG00000017105,ENSDARG00000074849,ENSDARG00000027063,…
GO:BP	cyclic nucleotide biosynthetic process	GO:0009190	FALSE	0.0416676	1.3802	43	2824	9	37241	ENSDARG00000043460,ENSDARG00000026820,ENSDARG00000086790,ENSDARG00000025504,ENSDARG00000031783,ENSDARG00000058392,ENSDARG00000013787,ENSDARG00000014320,ENSDARG00000077145
GO:BP	gastrulation	GO:0007369	FALSE	0.0416676	1.3802	188	2824	25	37241	ENSDARG00000078233,ENSDARG00000102750,ENSDARG00000007257,ENSDARG00000076742,ENSDARG00000040534,ENSDARG00000025902,ENSDARG00000017180,ENSDARG00000115868,ENSDARG00000021488,ENSDARG00000006640,ENSDARG00000062174,ENSDARG00000043128,ENSDARG00000007329,ENSDARG00000069763,ENSDARG00000074849,ENSDARG00000025826,ENSDARG00000057633,ENSDARG00000045092,ENSDARG00000055100,ENSDARG00000070434,ENSDARG00000010432,…
GO:BP	positive regulation of peptidyl-tyrosine phosphorylation	GO:0050731	FALSE	0.0416676	1.3802	43	2824	9	37241	ENSDARG00000075121,ENSDARG00000024365,ENSDARG00000068993,ENSDARG00000004459,ENSDARG00000044362,ENSDARG00000053939,ENSDARG00000071437,ENSDARG00000068969,ENSDARG00000054968
GO:BP	regulation of signaling receptor activity	GO:0010469	FALSE	0.0416676	1.3802	43	2824	9	37241	ENSDARG00000075121,ENSDARG00000020450,ENSDARG00000024831,ENSDARG00000070626,ENSDARG00000112100,ENSDARG00000070683,ENSDARG00000053939,ENSDARG00000014103,ENSDARG00000115540
GO:BP	cellular component organization or biogenesis	GO:0071840	FALSE	0.0417981	1.37884	4475	2824	384	37241	ENSDARG00000042816,ENSDARG00000063229,ENSDARG00000018566,ENSDARG00000025428,ENSDARG00000018817,ENSDARG00000041065,ENSDARG00000031283,ENSDARG00000035559,ENSDARG00000038862,ENSDARG00000075014,ENSDARG00000007654,ENSDARG00000001909,ENSDARG00000032849,ENSDARG00000045887,ENSDARG00000056160,ENSDARG00000043932,ENSDARG00000020623,ENSDARG00000038465,ENSDARG00000071011,ENSDARG00000058479,ENSDARG00000053091,…
GO:BP	regulation of peptidyl-tyrosine phosphorylation	GO:0050730	FALSE	0.0422733	1.37393	51	2824	10	37241	ENSDARG00000075121,ENSDARG00000103978,ENSDARG00000024365,ENSDARG00000068993,ENSDARG00000004459,ENSDARG00000044362,ENSDARG00000053939,ENSDARG00000071437,ENSDARG00000068969,ENSDARG00000054968
GO:BP	regulation of protein localization	GO:0032880	FALSE	0.0422733	1.37393	51	2824	10	37241	ENSDARG00000027740,ENSDARG00000103403,ENSDARG00000059177,ENSDARG00000039203,ENSDARG00000002656,ENSDARG00000029239,ENSDARG00000058128,ENSDARG00000061066,ENSDARG00000068006,ENSDARG00000074004
GO:BP	establishment of localization in cell	GO:0051649	FALSE	0.0422733	1.37393	1155	2824	112	37241	ENSDARG00000100339,ENSDARG00000063229,ENSDARG00000093125,ENSDARG00000009484,ENSDARG00000101054,ENSDARG00000078057,ENSDARG00000045945,ENSDARG00000018997,ENSDARG00000056160,ENSDARG00000103718,ENSDARG00000059404,ENSDARG00000070972,ENSDARG00000015931,ENSDARG00000004261,ENSDARG00000090912,ENSDARG00000013979,ENSDARG00000070539,ENSDARG00000099652,ENSDARG00000074210,ENSDARG00000007257,ENSDARG00000098853,…
GO:BP	alcohol metabolic process	GO:0006066	FALSE	0.0438247	1.35828	179	2824	24	37241	ENSDARG00000008310,ENSDARG00000004406,ENSDARG00000030872,ENSDARG00000027813,ENSDARG00000073744,ENSDARG00000017617,ENSDARG00000103503,ENSDARG00000076058,ENSDARG00000061061,ENSDARG00000034048,ENSDARG00000069018,ENSDARG00000098746,ENSDARG00000004262,ENSDARG00000033802,ENSDARG00000024278,ENSDARG00000046098,ENSDARG00000054914,ENSDARG00000091211,ENSDARG00000101062,ENSDARG00000012137,ENSDARG00000017882,…
GO:BP	phosphate ion transmembrane transport	GO:0035435	FALSE	0.0441106	1.35546	10	2824	4	37241	ENSDARG00000027424,ENSDARG00000060796,ENSDARG00000071724,ENSDARG00000062449
GO:BP	intracellular sequestering of iron ion	GO:0006880	FALSE	0.0441106	1.35546	10	2824	4	37241	ENSDARG00000031776,ENSDARG00000076221,ENSDARG00000094210,ENSDARG00000015551
GO:BP	antimicrobial humoral immune response mediated by antimicrobial peptide	GO:0061844	TRUE	0.0441106	1.35546	10	2824	4	37241	ENSDARG00000075045,ENSDARG00000102299,ENSDARG00000104795,ENSDARG00000056627
GO:BP	regulation of protein phosphorylation	GO:0001932	FALSE	0.0441106	1.35546	260	2824	32	37241	ENSDARG00000075121,ENSDARG00000018817,ENSDARG00000016200,ENSDARG00000027740,ENSDARG00000103978,ENSDARG00000077677,ENSDARG00000074262,ENSDARG00000076624,ENSDARG00000015134,ENSDARG00000034700,ENSDARG00000074904,ENSDARG00000016260,ENSDARG00000024365,ENSDARG00000068993,ENSDARG00000004459,ENSDARG00000044362,ENSDARG00000000369,ENSDARG00000053939,ENSDARG00000115359,ENSDARG00000045092,ENSDARG00000019113,…
GO:BP	neurotransmitter receptor diffusion trapping	GO:0099628	FALSE	0.0441106	1.35546	10	2824	4	37241	ENSDARG00000020450,ENSDARG00000070626,ENSDARG00000100851,ENSDARG00000115540
GO:BP	postsynaptic neurotransmitter receptor diffusion trapping	GO:0098970	TRUE	0.0441106	1.35546	10	2824	4	37241	ENSDARG00000020450,ENSDARG00000070626,ENSDARG00000100851,ENSDARG00000115540
GO:BP	negative regulation of mitotic cell cycle	GO:0045930	TRUE	0.0441106	1.35546	68	2824	12	37241	ENSDARG00000069065,ENSDARG00000008363,ENSDARG00000009779,ENSDARG00000098242,ENSDARG00000069498,ENSDARG00000076351,ENSDARG00000008049,ENSDARG00000014302,ENSDARG00000103145,ENSDARG00000010878,ENSDARG00000075352,ENSDARG00000037640
GO:BP	regulation of kinase activity	GO:0043549	FALSE	0.0441106	1.35546	199	2824	26	37241	ENSDARG00000075121,ENSDARG00000016200,ENSDARG00000027740,ENSDARG00000103978,ENSDARG00000038524,ENSDARG00000077677,ENSDARG00000076624,ENSDARG00000015134,ENSDARG00000074904,ENSDARG00000086214,ENSDARG00000004459,ENSDARG00000044362,ENSDARG00000000369,ENSDARG00000053939,ENSDARG00000022971,ENSDARG00000045092,ENSDARG00000034409,ENSDARG00000071437,ENSDARG00000012140,ENSDARG00000076554,ENSDARG00000053131,…
GO:BP	sequestering of iron ion	GO:0097577	FALSE	0.0441106	1.35546	10	2824	4	37241	ENSDARG00000031776,ENSDARG00000076221,ENSDARG00000094210,ENSDARG00000015551
GO:BP	heart development	GO:0007507	FALSE	0.0441106	1.35546	376	2824	43	37241	ENSDARG00000070061,ENSDARG00000016200,ENSDARG00000055618,ENSDARG00000039502,ENSDARG00000005122,ENSDARG00000076144,ENSDARG00000012397,ENSDARG00000062003,ENSDARG00000102889,ENSDARG00000079111,ENSDARG00000062909,ENSDARG00000103251,ENSDARG00000087646,ENSDARG00000055786,ENSDARG00000019838,ENSDARG00000053617,ENSDARG00000045543,ENSDARG00000040623,ENSDARG00000007329,ENSDARG00000100560,ENSDARG00000038583,…
GO:BP	regulation of blood pressure	GO:0008217	FALSE	0.0441106	1.35546	68	2824	12	37241	ENSDARG00000010276,ENSDARG00000004539,ENSDARG00000069027,ENSDARG00000016412,ENSDARG00000058631,ENSDARG00000093089,ENSDARG00000097596,ENSDARG00000088124,ENSDARG00000013024,ENSDARG00000021859,ENSDARG00000011876,ENSDARG00000037883
GO:BP	receptor diffusion trapping	GO:0098953	FALSE	0.0441106	1.35546	10	2824	4	37241	ENSDARG00000020450,ENSDARG00000070626,ENSDARG00000100851,ENSDARG00000115540
GO:BP	endothelial cell migration	GO:0043542	FALSE	0.0442075	1.3545	36	2824	8	37241	ENSDARG00000035858,ENSDARG00000025902,ENSDARG00000009387,ENSDARG00000008186,ENSDARG00000057633,ENSDARG00000055100,ENSDARG00000037883,ENSDARG00000054968
GO:BP	biological process involved in interspecies interaction between organisms	GO:0044419	FALSE	0.0444099	1.35252	518	2824	56	37241	ENSDARG00000007823,ENSDARG00000042725,ENSDARG00000075045,ENSDARG00000042816,ENSDARG00000063229,ENSDARG00000103846,ENSDARG00000018569,ENSDARG00000075014,ENSDARG00000043182,ENSDARG00000093052,ENSDARG00000057121,ENSDARG00000098700,ENSDARG00000057113,ENSDARG00000003570,ENSDARG00000042172,ENSDARG00000058285,ENSDARG00000056498,ENSDARG00000102299,ENSDARG00000090783,ENSDARG00000077810,ENSDARG00000062788,…
GO:BP	regulation of monoatomic cation transmembrane transport	GO:1904062	FALSE	0.0449281	1.34748	122	2824	18	37241	ENSDARG00000028485,ENSDARG00000027957,ENSDARG00000062174,ENSDARG00000112100,ENSDARG00000035056,ENSDARG00000034808,ENSDARG00000017880,ENSDARG00000020764,ENSDARG00000040741,ENSDARG00000091126,ENSDARG00000008866,ENSDARG00000002576,ENSDARG00000071325,ENSDARG00000029112,ENSDARG00000011876,ENSDARG00000105631,ENSDARG00000074004,ENSDARG00000062447
GO:BP	regulation of transferase activity	GO:0051338	FALSE	0.0453956	1.34299	220	2824	28	37241	ENSDARG00000075121,ENSDARG00000016200,ENSDARG00000027740,ENSDARG00000103978,ENSDARG00000038524,ENSDARG00000077677,ENSDARG00000076624,ENSDARG00000022810,ENSDARG00000015134,ENSDARG00000074904,ENSDARG00000086214,ENSDARG00000004459,ENSDARG00000044362,ENSDARG00000000369,ENSDARG00000053939,ENSDARG00000022971,ENSDARG00000045092,ENSDARG00000034409,ENSDARG00000071437,ENSDARG00000012140,ENSDARG00000076554,…
GO:BP	gliogenesis	GO:0042063	FALSE	0.0458217	1.33893	77	2824	13	37241	ENSDARG00000007654,ENSDARG00000032849,ENSDARG00000011929,ENSDARG00000010420,ENSDARG00000020442,ENSDARG00000056407,ENSDARG00000025826,ENSDARG00000040948,ENSDARG00000020204,ENSDARG00000010878,ENSDARG00000022712,ENSDARG00000045413,ENSDARG00000055226
GO:BP	pigment metabolic process	GO:0042440	FALSE	0.0459962	1.33728	29	2824	7	37241	ENSDARG00000021059,ENSDARG00000027529,ENSDARG00000062025,ENSDARG00000055991,ENSDARG00000008678,ENSDARG00000056151,ENSDARG00000008840
GO:BP	cellular metabolic compound salvage	GO:0043094	TRUE	0.0459962	1.33728	29	2824	7	37241	ENSDARG00000095947,ENSDARG00000020448,ENSDARG00000029952,ENSDARG00000032469,ENSDARG00000057575,ENSDARG00000036833,ENSDARG00000003519
GO:BP	calcium-ion regulated exocytosis	GO:0017156	FALSE	0.0464132	1.33336	44	2824	9	37241	ENSDARG00000003994,ENSDARG00000045750,ENSDARG00000029239,ENSDARG00000102690,ENSDARG00000074680,ENSDARG00000078736,ENSDARG00000071325,ENSDARG00000075830,ENSDARG00000088293
GO:BP	nucleotide-sugar biosynthetic process	GO:0009226	FALSE	0.048316	1.31591	16	2824	5	37241	ENSDARG00000017658,ENSDARG00000037654,ENSDARG00000019838,ENSDARG00000039892,ENSDARG00000052170
GO:BP	calcium ion transmembrane transport	GO:0070588	FALSE	0.048316	1.31591	191	2824	25	37241	ENSDARG00000059993,ENSDARG00000043474,ENSDARG00000098856,ENSDARG00000005122,ENSDARG00000074149,ENSDARG00000020450,ENSDARG00000028485,ENSDARG00000070626,ENSDARG00000102376,ENSDARG00000062174,ENSDARG00000078599,ENSDARG00000078760,ENSDARG00000011515,ENSDARG00000029439,ENSDARG00000002285,ENSDARG00000115540,ENSDARG00000008866,ENSDARG00000002576,ENSDARG00000071325,ENSDARG00000029112,ENSDARG00000023886,…
GO:BP	heme biosynthetic process	GO:0006783	FALSE	0.048316	1.31591	16	2824	5	37241	ENSDARG00000021059,ENSDARG00000062025,ENSDARG00000055991,ENSDARG00000008678,ENSDARG00000008840
GO:BP	hypothalamus development	GO:0021854	FALSE	0.048316	1.31591	16	2824	5	37241	ENSDARG00000007654,ENSDARG00000031894,ENSDARG00000044511,ENSDARG00000078546,ENSDARG00000019835
GO:BP	amino acid import across plasma membrane	GO:0089718	FALSE	0.048316	1.31591	16	2824	5	37241	ENSDARG00000102453,ENSDARG00000020212,ENSDARG00000052138,ENSDARG00000104431,ENSDARG00000036427
GO:BP	regulation of multicellular organismal process	GO:0051239	FALSE	0.0485803	1.31354	689	2824	71	37241	ENSDARG00000038574,ENSDARG00000018817,ENSDARG00000041065,ENSDARG00000034503,ENSDARG00000043182,ENSDARG00000059993,ENSDARG00000056160,ENSDARG00000023058,ENSDARG00000003693,ENSDARG00000031894,ENSDARG00000103775,ENSDARG00000069027,ENSDARG00000006370,ENSDARG00000003061,ENSDARG00000035858,ENSDARG00000027529,ENSDARG00000020814,ENSDARG00000093745,ENSDARG00000015278,ENSDARG00000103359,ENSDARG00000041060,…
GO:BP	positive regulation of transcription from RNA polymerase II promoter in response to stress	GO:0036003	FALSE	0.0487212	1.31228	2	2824	2	37241	ENSDARG00000059836,ENSDARG00000057577
GO:BP	intracellular distribution of mitochondria	GO:0048312	TRUE	0.0487212	1.31228	2	2824	2	37241	ENSDARG00000060566,ENSDARG00000079745
GO:BP	COPI coating of Golgi vesicle	GO:0048205	FALSE	0.0487212	1.31228	2	2824	2	37241	ENSDARG00000004261,ENSDARG00000097583
GO:BP	epithelial cell-cell adhesion	GO:0090136	TRUE	0.0487212	1.31228	2	2824	2	37241	ENSDARG00000024785,ENSDARG00000102441
GO:BP	tube development	GO:0035295	FALSE	0.0487212	1.31228	510	2824	55	37241	ENSDARG00000038574,ENSDARG00000009484,ENSDARG00000034503,ENSDARG00000016200,ENSDARG00000055618,ENSDARG00000003693,ENSDARG00000103775,ENSDARG00000102750,ENSDARG00000025902,ENSDARG00000012397,ENSDARG00000062003,ENSDARG00000062909,ENSDARG00000076624,ENSDARG00000034700,ENSDARG00000020442,ENSDARG00000009387,ENSDARG00000045958,ENSDARG00000104795,ENSDARG00000008029,ENSDARG00000008186,ENSDARG00000078529,…
GO:BP	Golgi transport vesicle coating	GO:0048200	FALSE	0.0487212	1.31228	2	2824	2	37241	ENSDARG00000004261,ENSDARG00000097583
GO:BP	COPI-coated vesicle budding	GO:0035964	FALSE	0.0487212	1.31228	2	2824	2	37241	ENSDARG00000004261,ENSDARG00000097583
GO:BP	gamma-aminobutyric acid biosynthetic process	GO:0009449	FALSE	0.0487212	1.31228	2	2824	2	37241	ENSDARG00000027419,ENSDARG00000055370
GO:BP	regulation of release of cytochrome c from mitochondria	GO:0090199	FALSE	0.0487212	1.31228	2	2824	2	37241	ENSDARG00000069282,ENSDARG00000069290
GO:BP	positive regulation of release of cytochrome c from mitochondria	GO:0090200	FALSE	0.0487212	1.31228	2	2824	2	37241	ENSDARG00000069282,ENSDARG00000069290
GO:BP	neural crest cell migration involved in autonomic nervous system development	GO:1901166	TRUE	0.0487212	1.31228	2	2824	2	37241	ENSDARG00000002795,ENSDARG00000057633
GO:BP	optomotor response	GO:0071632	TRUE	0.0487212	1.31228	2	2824	2	37241	ENSDARG00000015404,ENSDARG00000004459
GO:BP	regulation of heart looping	GO:1901207	TRUE	0.0487212	1.31228	2	2824	2	37241	ENSDARG00000045543,ENSDARG00000091126
GO:BP	signal transduction downstream of smoothened	GO:0007227	TRUE	0.0487212	1.31228	2	2824	2	37241	ENSDARG00000008310,ENSDARG00000061095
GO:BP	complement activation	GO:0006956	FALSE	0.0487212	1.31228	87	2824	14	37241	ENSDARG00000038424,ENSDARG00000093052,ENSDARG00000057121,ENSDARG00000057113,ENSDARG00000015065,ENSDARG00000042172,ENSDARG00000101479,ENSDARG00000090783,ENSDARG00000094408,ENSDARG00000055278,ENSDARG00000088745,ENSDARG00000093877,ENSDARG00000116628,ENSDARG00000090557
GO:BP	peptidyl-pyrromethane cofactor linkage	GO:0018160	TRUE	0.0487212	1.31228	2	2824	2	37241	ENSDARG00000055991,ENSDARG00000008840
GO:BP	high-density lipoprotein particle remodeling	GO:0034375	TRUE	0.0487212	1.31228	2	2824	2	37241	ENSDARG00000030872,ENSDARG00000104495
GO:BP	sulfide oxidation, using sulfide:quinone oxidoreductase	GO:0070221	TRUE	0.0487212	1.31228	2	2824	2	37241	ENSDARG00000017034,ENSDARG00000071567
GO:BP	positive regulation of retina development in camera-type eye	GO:1902868	FALSE	0.0487212	1.31228	2	2824	2	37241	ENSDARG00000006370,ENSDARG00000018270
GO:BP	response to external biotic stimulus	GO:0043207	FALSE	0.0487212	1.31228	511	2824	55	37241	ENSDARG00000007823,ENSDARG00000042725,ENSDARG00000075045,ENSDARG00000042816,ENSDARG00000063229,ENSDARG00000103846,ENSDARG00000018569,ENSDARG00000075014,ENSDARG00000043182,ENSDARG00000093052,ENSDARG00000057121,ENSDARG00000098700,ENSDARG00000057113,ENSDARG00000003570,ENSDARG00000042172,ENSDARG00000058285,ENSDARG00000056498,ENSDARG00000102299,ENSDARG00000090783,ENSDARG00000077810,ENSDARG00000062788,…
GO:BP	positive regulation of neural retina development	GO:0061075	FALSE	0.0487212	1.31228	2	2824	2	37241	ENSDARG00000006370,ENSDARG00000018270
GO:BP	sulfide oxidation	GO:0019418	FALSE	0.0487212	1.31228	2	2824	2	37241	ENSDARG00000017034,ENSDARG00000071567
GO:BP	epithelial cell apoptotic process	GO:1904019	FALSE	0.0487212	1.31228	2	2824	2	37241	ENSDARG00000027744,ENSDARG00000054968
GO:BP	regulation of epithelial cell apoptotic process	GO:1904035	TRUE	0.0487212	1.31228	2	2824	2	37241	ENSDARG00000027744,ENSDARG00000054968
GO:BP	cysteinyl-tRNA aminoacylation	GO:0006423	FALSE	0.0487212	1.31228	2	2824	2	37241	ENSDARG00000036164,ENSDARG00000078546
GO:BP	response to other organism	GO:0051707	FALSE	0.0487212	1.31228	511	2824	55	37241	ENSDARG00000007823,ENSDARG00000042725,ENSDARG00000075045,ENSDARG00000042816,ENSDARG00000063229,ENSDARG00000103846,ENSDARG00000018569,ENSDARG00000075014,ENSDARG00000043182,ENSDARG00000093052,ENSDARG00000057121,ENSDARG00000098700,ENSDARG00000057113,ENSDARG00000003570,ENSDARG00000042172,ENSDARG00000058285,ENSDARG00000056498,ENSDARG00000102299,ENSDARG00000090783,ENSDARG00000077810,ENSDARG00000062788,…
GO:BP	cell adhesion	GO:0007155	FALSE	0.0487212	1.31228	769	2824	78	37241	ENSDARG00000043182,ENSDARG00000056160,ENSDARG00000020031,ENSDARG00000103002,ENSDARG00000078233,ENSDARG00000103775,ENSDARG00000102750,ENSDARG00000024785,ENSDARG00000102441,ENSDARG00000068323,ENSDARG00000015002,ENSDARG00000095675,ENSDARG00000040534,ENSDARG00000061371,ENSDARG00000051824,ENSDARG00000021241,ENSDARG00000076144,ENSDARG00000040009,ENSDARG00000015278,ENSDARG00000062688,ENSDARG00000041060,…
GO:BP	positive regulation of circadian sleep/wake cycle, sleep	GO:0045938	FALSE	0.0487212	1.31228	2	2824	2	37241	ENSDARG00000036227,ENSDARG00000079802
GO:BP	positive regulation of transcription from RNA polymerase II promoter in response to endoplasmic reticulum stress	GO:1990440	FALSE	0.0487212	1.31228	2	2824	2	37241	ENSDARG00000059836,ENSDARG00000057577
GO:BP	regulation of Wnt signaling pathway involved in dorsal/ventral axis specification	GO:2000053	TRUE	0.0487212	1.31228	2	2824	2	37241	ENSDARG00000060112,ENSDARG00000045092
GO:BP	organelle localization	GO:0051640	FALSE	0.0496575	1.30402	233	2824	29	37241	ENSDARG00000063229,ENSDARG00000007654,ENSDARG00000015931,ENSDARG00000004261,ENSDARG00000027657,ENSDARG00000114797,ENSDARG00000060112,ENSDARG00000103403,ENSDARG00000062003,ENSDARG00000014462,ENSDARG00000004618,ENSDARG00000001994,ENSDARG00000000503,ENSDARG00000060566,ENSDARG00000092517,ENSDARG00000008186,ENSDARG00000089428,ENSDARG00000006169,ENSDARG00000088650,ENSDARG00000037593,ENSDARG00000030824,…
GO:BP	response to bacterium	GO:0009617	FALSE	0.0496575	1.30402	233	2824	29	37241	ENSDARG00000042725,ENSDARG00000075045,ENSDARG00000042816,ENSDARG00000018569,ENSDARG00000075014,ENSDARG00000043182,ENSDARG00000098700,ENSDARG00000003570,ENSDARG00000058285,ENSDARG00000056498,ENSDARG00000102299,ENSDARG00000062788,ENSDARG00000056462,ENSDARG00000102889,ENSDARG00000062909,ENSDARG00000104795,ENSDARG00000057698,ENSDARG00000055278,ENSDARG00000068993,ENSDARG00000075161,ENSDARG00000035859,…
GO:BP	regulation of calcium ion transport	GO:0051924	FALSE	0.0499239	1.30169	53	2824	10	37241	ENSDARG00000101759,ENSDARG00000070452,ENSDARG00000028485,ENSDARG00000062174,ENSDARG00000008866,ENSDARG00000002576,ENSDARG00000071325,ENSDARG00000029112,ENSDARG00000105631,ENSDARG00000074004
GO:CC	membrane	GO:0016020	FALSE	4.67649e-35	34.3301	7951	2824	883	37241	ENSDARG00000055723,ENSDARG00000026611,ENSDARG00000100339,ENSDARG00000092362,ENSDARG00000000551,ENSDARG00000029688,ENSDARG00000021924,ENSDARG00000093019,ENSDARG00000075121,ENSDARG00000103846,ENSDARG00000010276,ENSDARG00000036186,ENSDARG00000055837,ENSDARG00000025428,ENSDARG00000059906,ENSDARG00000057032,ENSDARG00000102558,ENSDARG00000009484,ENSDARG00000031283,ENSDARG00000018569,ENSDARG00000045051,…
GO:CC	cytoplasm	GO:0005737	TRUE	4.67649e-35	34.3301	7174	2824	814	37241	ENSDARG00000036028,ENSDARG00000058734,ENSDARG00000069135,ENSDARG00000055723,ENSDARG00000071082,ENSDARG00000100339,ENSDARG00000092362,ENSDARG00000029688,ENSDARG00000104068,ENSDARG00000007377,ENSDARG00000055120,ENSDARG00000021924,ENSDARG00000093019,ENSDARG00000052690,ENSDARG00000063229,ENSDARG00000045143,ENSDARG00000103846,ENSDARG00000038574,ENSDARG00000010276,ENSDARG00000045142,ENSDARG00000055837,…
GO:CC	cellular anatomical entity	GO:0110165	FALSE	1.86433e-24	23.7295	19643	2824	1760	37241	ENSDARG00000007823,ENSDARG00000036028,ENSDARG00000058734,ENSDARG00000069135,ENSDARG00000043531,ENSDARG00000042725,ENSDARG00000055723,ENSDARG00000075261,ENSDARG00000038424,ENSDARG00000074378,ENSDARG00000026611,ENSDARG00000071082,ENSDARG00000100339,ENSDARG00000092362,ENSDARG00000000551,ENSDARG00000029688,ENSDARG00000104068,ENSDARG00000007377,ENSDARG00000114451,ENSDARG00000055120,ENSDARG00000015355,…
ARG00000007709	ENSDARG00000062415	ENSDARG00000051852	ENSDARG00000011549	ENSDARG00000024160	ENSDARG00000054968	ENSDARG00000013855	ENSDARG00000114227	ENSDARG00000059558	ENSDARG00000036045	ENSDARG00000009313	ENSDARG00000014085	ENSDARG00000070386	ENSDARG00000112015	ENSDARG00000078619	ENSDARG00000037640	ENSDARG00000024588	ENSDARG00000029476	ENSDARG00000100336	ENSDARG00000100942	ENSDARG00000074583	ENSDARG00000088293	ENSDARG00000062849	ENSDARG00000094512	ENSDARG00000044751	ENSDARG00000074869	ENSDARG00000027724	ENSDARG00000045878	ENSDARG00000103648	ENSDARG00000079745	ENSDARG00000005098	ENSDARG00000003519	ENSDARG00000079175	ENSDARG00000053068	ENSDARG00000101713	ENSDARG00000043360"
GO:CC	cell periphery	GO:0071944	TRUE	4.45011e-23	22.3516	4045	2824	482	37241	ENSDARG00000055723,ENSDARG00000075261,ENSDARG00000100339,ENSDARG00000092362,ENSDARG00000000551,ENSDARG00000029688,ENSDARG00000114451,ENSDARG00000021924,ENSDARG00000042816,ENSDARG00000036186,ENSDARG00000052012,ENSDARG00000102558,ENSDARG00000009484,ENSDARG00000031283,ENSDARG00000099236,ENSDARG00000045051,ENSDARG00000102453,ENSDARG00000039863,ENSDARG00000055901,ENSDARG00000105003,ENSDARG00000038862,…
GO:CC	plasma membrane	GO:0005886	FALSE	1.04295e-20	19.9817	3635	2824	434	37241	ENSDARG00000055723,ENSDARG00000100339,ENSDARG00000092362,ENSDARG00000000551,ENSDARG00000029688,ENSDARG00000021924,ENSDARG00000036186,ENSDARG00000102558,ENSDARG00000009484,ENSDARG00000031283,ENSDARG00000045051,ENSDARG00000102453,ENSDARG00000039863,ENSDARG00000055901,ENSDARG00000105003,ENSDARG00000038862,ENSDARG00000043182,ENSDARG00000039647,ENSDARG00000012881,ENSDARG00000003994,ENSDARG00000059993,…
GO:CC	cellular_component	GO:0005575	FALSE	5.49272e-20	19.2602	20738	2824	1814	37241	ENSDARG00000007823,ENSDARG00000036028,ENSDARG00000058734,ENSDARG00000069135,ENSDARG00000043531,ENSDARG00000042725,ENSDARG00000055723,ENSDARG00000075261,ENSDARG00000038424,ENSDARG00000074378,ENSDARG00000026611,ENSDARG00000071082,ENSDARG00000100339,ENSDARG00000092362,ENSDARG00000000551,ENSDARG00000029688,ENSDARG00000104068,ENSDARG00000007377,ENSDARG00000114451,ENSDARG00000055120,ENSDARG00000015355,…
ARG00000053129	ENSDARG00000078333	ENSDARG00000076174	ENSDARG00000070681	ENSDARG00000098348	ENSDARG00000035852	ENSDARG00000008852	ENSDARG00000012076	ENSDARG00000113737	ENSDARG00000088799	ENSDARG00000017882	ENSDARG00000059523	ENSDARG00000070427	ENSDARG00000059824	ENSDARG00000074443	ENSDARG00000045842	ENSDARG00000010936	ENSDARG00000046007	ENSDARG00000099739	ENSDARG00000010756	ENSDARG00000117089	ENSDARG00000089138	ENSDARG00000071657	ENSDARG00000094695	ENSDARG00000055370	ENSDARG00000027143	ENSDARG00000062447	ENSDARG00000030881	ENSDARG00000037403	ENSDARG00000061941	ENSDARG00000062449	ENSDARG00000070589	ENSDARG00000044225	ENSDARG00000102110	ENSDARG00000037266	ENSDARG00000038133	ENSDARG00000026759	ENSDARG00000100128	ENSDARG00000062132	ENSDARG00000091043	ENSDARG00000038228	ENSDARG00000009612	ENSDARG00000000837	ENSDARG00000077084	ENSDARG00000017794	ENSDARG00000001354	ENSDARG00000054352	ENSDARG00000104292	ENSDARG00000079618	ENSDARG00000055754
GO:CC	neuron projection	GO:0043005	FALSE	3.02619e-14	13.5191	671	2824	114	37241	ENSDARG00000010276,ENSDARG00000018817,ENSDARG00000102558,ENSDARG00000039647,ENSDARG00000100747,ENSDARG00000018997,ENSDARG00000043932,ENSDARG00000038465,ENSDARG00000101759,ENSDARG00000071011,ENSDARG00000078671,ENSDARG00000027740,ENSDARG00000070972,ENSDARG00000042529,ENSDARG00000079586,ENSDARG00000052782,ENSDARG00000043697,ENSDARG00000103002,ENSDARG00000004539,ENSDARG00000059945,ENSDARG00000024785,…
GO:CC	synapse	GO:0045202	FALSE	2.44998e-13	12.6108	727	2824	118	37241	ENSDARG00000018817,ENSDARG00000101054,ENSDARG00000045945,ENSDARG00000070511,ENSDARG00000018997,ENSDARG00000101759,ENSDARG00000053248,ENSDARG00000070972,ENSDARG00000061746,ENSDARG00000079586,ENSDARG00000052782,ENSDARG00000043697,ENSDARG00000011862,ENSDARG00000104413,ENSDARG00000015931,ENSDARG00000059945,ENSDARG00000002230,ENSDARG00000086647,ENSDARG00000007257,ENSDARG00000057568,ENSDARG00000045618,…
GO:CC	cell junction	GO:0030054	FALSE	1.58784e-12	11.7992	1091	2824	155	37241	ENSDARG00000018817,ENSDARG00000101054,ENSDARG00000045945,ENSDARG00000070511,ENSDARG00000018997,ENSDARG00000101759,ENSDARG00000014059,ENSDARG00000053248,ENSDARG00000020031,ENSDARG00000070972,ENSDARG00000061746,ENSDARG00000079586,ENSDARG00000052782,ENSDARG00000043697,ENSDARG00000011862,ENSDARG00000078233,ENSDARG00000021896,ENSDARG00000104413,ENSDARG00000100887,ENSDARG00000102750,ENSDARG00000015931,…
GO:CC	extracellular region	GO:0005576	FALSE	2.68921e-12	11.5704	1553	2824	201	37241	ENSDARG00000075261,ENSDARG00000038424,ENSDARG00000055120,ENSDARG00000015263,ENSDARG00000075045,ENSDARG00000042816,ENSDARG00000103308,ENSDARG00000075121,ENSDARG00000103846,ENSDARG00000038574,ENSDARG00000018817,ENSDARG00000099351,ENSDARG00000052012,ENSDARG00000104370,ENSDARG00000069293,ENSDARG00000091996,ENSDARG00000007836,ENSDARG00000024299,ENSDARG00000045887,ENSDARG00000093052,ENSDARG00000005332,…
GO:CC	endomembrane system	GO:0012505	FALSE	2.49968e-11	10.6021	1891	2824	230	37241	ENSDARG00000069135,ENSDARG00000071082,ENSDARG00000100339,ENSDARG00000093019,ENSDARG00000103846,ENSDARG00000038574,ENSDARG00000010276,ENSDARG00000105424,ENSDARG00000018817,ENSDARG00000009484,ENSDARG00000055901,ENSDARG00000101054,ENSDARG00000007654,ENSDARG00000078057,ENSDARG00000003994,ENSDARG00000045945,ENSDARG00000068551,ENSDARG00000054833,ENSDARG00000058646,ENSDARG00000010085,ENSDARG00000059404,…
GO:CC	cell projection	GO:0042995	FALSE	2.71046e-11	10.567	1065	2824	148	37241	ENSDARG00000010276,ENSDARG00000018817,ENSDARG00000102558,ENSDARG00000039647,ENSDARG00000100747,ENSDARG00000018997,ENSDARG00000043932,ENSDARG00000038465,ENSDARG00000101759,ENSDARG00000071011,ENSDARG00000078671,ENSDARG00000030547,ENSDARG00000027740,ENSDARG00000070972,ENSDARG00000042529,ENSDARG00000079586,ENSDARG00000052782,ENSDARG00000043697,ENSDARG00000103002,ENSDARG00000004539,ENSDARG00000102750,…
GO:CC	membrane protein complex	GO:0098796	FALSE	2.89882e-11	10.5378	1038	2824	145	37241	ENSDARG00000026611,ENSDARG00000025428,ENSDARG00000031283,ENSDARG00000105003,ENSDARG00000038862,ENSDARG00000070511,ENSDARG00000093052,ENSDARG00000018997,ENSDARG00000092903,ENSDARG00000012388,ENSDARG00000062906,ENSDARG00000057121,ENSDARG00000057113,ENSDARG00000070972,ENSDARG00000042837,ENSDARG00000042529,ENSDARG00000079586,ENSDARG00000042172,ENSDARG00000035861,ENSDARG00000098856,ENSDARG00000102750,…
GO:CC	plasma membrane bounded cell projection	GO:0120025	FALSE	4.60348e-11	10.3369	997	2824	140	37241	ENSDARG00000010276,ENSDARG00000018817,ENSDARG00000102558,ENSDARG00000039647,ENSDARG00000100747,ENSDARG00000018997,ENSDARG00000043932,ENSDARG00000038465,ENSDARG00000101759,ENSDARG00000071011,ENSDARG00000078671,ENSDARG00000027740,ENSDARG00000070972,ENSDARG00000042529,ENSDARG00000079586,ENSDARG00000052782,ENSDARG00000043697,ENSDARG00000103002,ENSDARG00000004539,ENSDARG00000102750,ENSDARG00000059945,…
GO:CC	endoplasmic reticulum	GO:0005783	FALSE	1.8518e-10	9.73241	732	2824	110	37241	ENSDARG00000069135,ENSDARG00000071082,ENSDARG00000103846,ENSDARG00000010276,ENSDARG00000068551,ENSDARG00000010085,ENSDARG00000057027,ENSDARG00000033364,ENSDARG00000045676,ENSDARG00000053487,ENSDARG00000003570,ENSDARG00000070452,ENSDARG00000004539,ENSDARG00000098856,ENSDARG00000004261,ENSDARG00000039211,ENSDARG00000102640,ENSDARG00000052746,ENSDARG00000013979,ENSDARG00000057743,ENSDARG00000002365,…
GO:CC	plasma membrane region	GO:0098590	FALSE	1.96663e-09	8.70628	496	2824	81	37241	ENSDARG00000102558,ENSDARG00000012881,ENSDARG00000070511,ENSDARG00000079586,ENSDARG00000052782,ENSDARG00000015931,ENSDARG00000034534,ENSDARG00000086647,ENSDARG00000045618,ENSDARG00000028173,ENSDARG00000027828,ENSDARG00000040534,ENSDARG00000075058,ENSDARG00000026796,ENSDARG00000000380,ENSDARG00000055253,ENSDARG00000102889,ENSDARG00000076318,ENSDARG00000043465,ENSDARG00000074746,ENSDARG00000004618,…
GO:CC	presynapse	GO:0098793	FALSE	2.00153e-08	7.69864	248	2824	49	37241	ENSDARG00000018817,ENSDARG00000101054,ENSDARG00000045945,ENSDARG00000070511,ENSDARG00000018997,ENSDARG00000070972,ENSDARG00000104413,ENSDARG00000015931,ENSDARG00000059945,ENSDARG00000002230,ENSDARG00000045618,ENSDARG00000114797,ENSDARG00000023600,ENSDARG00000110528,ENSDARG00000004869,ENSDARG00000014462,ENSDARG00000004618,ENSDARG00000027419,ENSDARG00000017140,ENSDARG00000001994,ENSDARG00000059775,…
GO:CC	monoatomic ion channel complex	GO:0034702	FALSE	2.23209e-08	7.65129	265	2824	51	37241	ENSDARG00000105003,ENSDARG00000038862,ENSDARG00000070511,ENSDARG00000062906,ENSDARG00000079586,ENSDARG00000035861,ENSDARG00000098856,ENSDARG00000101368,ENSDARG00000027828,ENSDARG00000075058,ENSDARG00000074746,ENSDARG00000020450,ENSDARG00000070726,ENSDARG00000070626,ENSDARG00000102376,ENSDARG00000062174,ENSDARG00000034808,ENSDARG00000078599,ENSDARG00000022995,ENSDARG00000017880,ENSDARG00000078760,…
GO:CC	cytoskeleton	GO:0005856	FALSE	8.70464e-08	7.06025	1218	2824	150	37241	ENSDARG00000041065,ENSDARG00000099236,ENSDARG00000036840,ENSDARG00000012311,ENSDARG00000043667,ENSDARG00000030547,ENSDARG00000055784,ENSDARG00000053248,ENSDARG00000016301,ENSDARG00000037997,ENSDARG00000055618,ENSDARG00000029019,ENSDARG00000043697,ENSDARG00000011862,ENSDARG00000056888,ENSDARG00000024785,ENSDARG00000102441,ENSDARG00000021309,ENSDARG00000042708,ENSDARG00000026829,ENSDARG00000045014,…
GO:CC	organelle membrane	GO:0031090	FALSE	3.83753e-07	6.41595	1405	2824	165	37241	ENSDARG00000093019,ENSDARG00000010276,ENSDARG00000102558,ENSDARG00000055901,ENSDARG00000078057,ENSDARG00000045945,ENSDARG00000056160,ENSDARG00000020623,ENSDARG00000092903,ENSDARG00000068551,ENSDARG00000012388,ENSDARG00000021059,ENSDARG00000020239,ENSDARG00000057027,ENSDARG00000045676,ENSDARG00000025147,ENSDARG00000008363,ENSDARG00000070452,ENSDARG00000076754,ENSDARG00000004539,ENSDARG00000098856,…
GO:CC	synaptic membrane	GO:0097060	FALSE	3.83753e-07	6.41595	223	2824	43	37241	ENSDARG00000070511,ENSDARG00000079586,ENSDARG00000052782,ENSDARG00000015931,ENSDARG00000086647,ENSDARG00000027828,ENSDARG00000075058,ENSDARG00000026796,ENSDARG00000074746,ENSDARG00000004618,ENSDARG00000020450,ENSDARG00000000503,ENSDARG00000062323,ENSDARG00000052764,ENSDARG00000070626,ENSDARG00000003020,ENSDARG00000004445,ENSDARG00000011066,ENSDARG00000012019,ENSDARG00000074739,ENSDARG00000100851,…
GO:CC	transmembrane transporter complex	GO:1902495	FALSE	5.46084e-07	6.26274	326	2824	55	37241	ENSDARG00000105003,ENSDARG00000038862,ENSDARG00000070511,ENSDARG00000062906,ENSDARG00000042837,ENSDARG00000079586,ENSDARG00000035861,ENSDARG00000098856,ENSDARG00000101368,ENSDARG00000027828,ENSDARG00000075058,ENSDARG00000074746,ENSDARG00000020450,ENSDARG00000099203,ENSDARG00000070726,ENSDARG00000070626,ENSDARG00000102376,ENSDARG00000062174,ENSDARG00000034808,ENSDARG00000078599,ENSDARG00000022995,…
GO:CC	transporter complex	GO:1990351	FALSE	8.03231e-07	6.09516	330	2824	55	37241	ENSDARG00000105003,ENSDARG00000038862,ENSDARG00000070511,ENSDARG00000062906,ENSDARG00000042837,ENSDARG00000079586,ENSDARG00000035861,ENSDARG00000098856,ENSDARG00000101368,ENSDARG00000027828,ENSDARG00000075058,ENSDARG00000074746,ENSDARG00000020450,ENSDARG00000099203,ENSDARG00000070726,ENSDARG00000070626,ENSDARG00000102376,ENSDARG00000062174,ENSDARG00000034808,ENSDARG00000078599,ENSDARG00000022995,…
GO:CC	postsynapse	GO:0098794	FALSE	1.3619e-06	5.86585	318	2824	53	37241	ENSDARG00000070511,ENSDARG00000101759,ENSDARG00000053248,ENSDARG00000061746,ENSDARG00000079586,ENSDARG00000052782,ENSDARG00000043697,ENSDARG00000011862,ENSDARG00000086647,ENSDARG00000007257,ENSDARG00000057568,ENSDARG00000045618,ENSDARG00000027828,ENSDARG00000075058,ENSDARG00000057881,ENSDARG00000026796,ENSDARG00000074746,ENSDARG00000020450,ENSDARG00000012426,ENSDARG00000052764,ENSDARG00000021351,…
GO:CC	cytosol	GO:0005829	FALSE	1.55505e-06	5.80826	955	2824	119	37241	ENSDARG00000058734,ENSDARG00000055723,ENSDARG00000092362,ENSDARG00000029688,ENSDARG00000104068,ENSDARG00000021924,ENSDARG00000045143,ENSDARG00000045142,ENSDARG00000057032,ENSDARG00000044566,ENSDARG00000103019,ENSDARG00000019236,ENSDARG00000089124,ENSDARG00000078057,ENSDARG00000030449,ENSDARG00000010231,ENSDARG00000079305,ENSDARG00000001953,ENSDARG00000115405,ENSDARG00000014179,ENSDARG00000113599,…
GO:CC	supramolecular polymer	GO:0099081	FALSE	2.41268e-06	5.6175	507	2824	73	37241	ENSDARG00000036840,ENSDARG00000012311,ENSDARG00000043667,ENSDARG00000053248,ENSDARG00000016301,ENSDARG00000037997,ENSDARG00000043697,ENSDARG00000011862,ENSDARG00000098856,ENSDARG00000042708,ENSDARG00000026829,ENSDARG00000045014,ENSDARG00000039522,ENSDARG00000053026,ENSDARG00000055052,ENSDARG00000003991,ENSDARG00000057568,ENSDARG00000025301,ENSDARG00000055216,ENSDARG00000008030,ENSDARG00000057881,…
GO:CC	secretory vesicle	GO:0099503	FALSE	2.61435e-06	5.58264	183	2824	36	37241	ENSDARG00000038574,ENSDARG00000018817,ENSDARG00000101054,ENSDARG00000003994,ENSDARG00000045945,ENSDARG00000058646,ENSDARG00000104413,ENSDARG00000015931,ENSDARG00000059945,ENSDARG00000002230,ENSDARG00000008829,ENSDARG00000045618,ENSDARG00000114797,ENSDARG00000076500,ENSDARG00000110528,ENSDARG00000014462,ENSDARG00000004618,ENSDARG00000017140,ENSDARG00000001994,ENSDARG00000010434,ENSDARG00000059775,…
GO:CC	supramolecular fiber	GO:0099512	FALSE	3.72968e-06	5.42833	504	2824	72	37241	ENSDARG00000036840,ENSDARG00000012311,ENSDARG00000043667,ENSDARG00000053248,ENSDARG00000016301,ENSDARG00000037997,ENSDARG00000043697,ENSDARG00000011862,ENSDARG00000098856,ENSDARG00000042708,ENSDARG00000026829,ENSDARG00000045014,ENSDARG00000039522,ENSDARG00000053026,ENSDARG00000055052,ENSDARG00000003991,ENSDARG00000057568,ENSDARG00000025301,ENSDARG00000055216,ENSDARG00000008030,ENSDARG00000057881,…
GO:CC	intracellular vesicle	GO:0097708	FALSE	4.10286e-06	5.38691	751	2824	97	37241	ENSDARG00000038574,ENSDARG00000105424,ENSDARG00000018817,ENSDARG00000055901,ENSDARG00000101054,ENSDARG00000078057,ENSDARG00000003994,ENSDARG00000045945,ENSDARG00000030547,ENSDARG00000058646,ENSDARG00000045676,ENSDARG00000025147,ENSDARG00000076754,ENSDARG00000104413,ENSDARG00000098856,ENSDARG00000015931,ENSDARG00000004261,ENSDARG00000059945,ENSDARG00000002230,ENSDARG00000021309,ENSDARG00000068323,…
GO:CC	cytoplasmic vesicle	GO:0031410	FALSE	4.10286e-06	5.38691	751	2824	97	37241	ENSDARG00000038574,ENSDARG00000105424,ENSDARG00000018817,ENSDARG00000055901,ENSDARG00000101054,ENSDARG00000078057,ENSDARG00000003994,ENSDARG00000045945,ENSDARG00000030547,ENSDARG00000058646,ENSDARG00000045676,ENSDARG00000025147,ENSDARG00000076754,ENSDARG00000104413,ENSDARG00000098856,ENSDARG00000015931,ENSDARG00000004261,ENSDARG00000059945,ENSDARG00000002230,ENSDARG00000021309,ENSDARG00000068323,…
GO:CC	GABA-A receptor complex	GO:1902711	FALSE	5.35589e-06	5.27117	23	2824	11	37241	ENSDARG00000079586,ENSDARG00000075058,ENSDARG00000070730,ENSDARG00000052982,ENSDARG00000023771,ENSDARG00000059763,ENSDARG00000068989,ENSDARG00000013389,ENSDARG00000058736,ENSDARG00000113737,ENSDARG00000094512
GO:CC	GABA receptor complex	GO:1902710	TRUE	5.35589e-06	5.27117	23	2824	11	37241	ENSDARG00000079586,ENSDARG00000075058,ENSDARG00000070730,ENSDARG00000052982,ENSDARG00000023771,ENSDARG00000059763,ENSDARG00000068989,ENSDARG00000013389,ENSDARG00000058736,ENSDARG00000113737,ENSDARG00000094512
GO:CC	postsynaptic membrane	GO:0045211	FALSE	5.49671e-06	5.2599	182	2824	35	37241	ENSDARG00000070511,ENSDARG00000079586,ENSDARG00000052782,ENSDARG00000086647,ENSDARG00000027828,ENSDARG00000075058,ENSDARG00000026796,ENSDARG00000074746,ENSDARG00000020450,ENSDARG00000052764,ENSDARG00000070626,ENSDARG00000003020,ENSDARG00000004445,ENSDARG00000011066,ENSDARG00000012019,ENSDARG00000074739,ENSDARG00000100851,ENSDARG00000070730,ENSDARG00000052769,ENSDARG00000052982,ENSDARG00000115540,…
GO:CC	vesicle	GO:0031982	FALSE	5.49671e-06	5.2599	798	2824	101	37241	ENSDARG00000038574,ENSDARG00000105424,ENSDARG00000018817,ENSDARG00000055901,ENSDARG00000101054,ENSDARG00000078057,ENSDARG00000003994,ENSDARG00000045945,ENSDARG00000030547,ENSDARG00000058646,ENSDARG00000045676,ENSDARG00000025147,ENSDARG00000076754,ENSDARG00000104413,ENSDARG00000098856,ENSDARG00000015931,ENSDARG00000004261,ENSDARG00000059945,ENSDARG00000002230,ENSDARG00000021309,ENSDARG00000068323,…
GO:CC	endoplasmic reticulum membrane	GO:0005789	FALSE	6.31666e-06	5.19951	410	2824	61	37241	ENSDARG00000010276,ENSDARG00000068551,ENSDARG00000057027,ENSDARG00000045676,ENSDARG00000070452,ENSDARG00000004539,ENSDARG00000098856,ENSDARG00000004261,ENSDARG00000002365,ENSDARG00000089109,ENSDARG00000056186,ENSDARG00000015228,ENSDARG00000021938,ENSDARG00000103979,ENSDARG00000058992,ENSDARG00000030108,ENSDARG00000026908,ENSDARG00000005122,ENSDARG00000074149,ENSDARG00000014165,ENSDARG00000061778,…
GO:CC	endoplasmic reticulum subcompartment	GO:0098827	FALSE	7.91483e-06	5.10156	413	2824	61	37241	ENSDARG00000010276,ENSDARG00000068551,ENSDARG00000057027,ENSDARG00000045676,ENSDARG00000070452,ENSDARG00000004539,ENSDARG00000098856,ENSDARG00000004261,ENSDARG00000002365,ENSDARG00000089109,ENSDARG00000056186,ENSDARG00000015228,ENSDARG00000021938,ENSDARG00000103979,ENSDARG00000058992,ENSDARG00000030108,ENSDARG00000026908,ENSDARG00000005122,ENSDARG00000074149,ENSDARG00000014165,ENSDARG00000061778,…
GO:CC	cell body	GO:0044297	FALSE	8.37181e-06	5.07718	95	2824	23	37241	ENSDARG00000038862,ENSDARG00000027740,ENSDARG00000104413,ENSDARG00000004869,ENSDARG00000019753,ENSDARG00000100594,ENSDARG00000070037,ENSDARG00000036371,ENSDARG00000016260,ENSDARG00000006169,ENSDARG00000111235,ENSDARG00000076351,ENSDARG00000057468,ENSDARG00000025024,ENSDARG00000060434,ENSDARG00000023546,ENSDARG00000014302,ENSDARG00000055855,ENSDARG00000075352,ENSDARG00000004219,ENSDARG00000057911,…
GO:CC	synaptic vesicle	GO:0008021	FALSE	8.59967e-06	5.06552	124	2824	27	37241	ENSDARG00000018817,ENSDARG00000101054,ENSDARG00000045945,ENSDARG00000104413,ENSDARG00000015931,ENSDARG00000059945,ENSDARG00000002230,ENSDARG00000045618,ENSDARG00000114797,ENSDARG00000110528,ENSDARG00000014462,ENSDARG00000004618,ENSDARG00000017140,ENSDARG00000059775,ENSDARG00000000503,ENSDARG00000000690,ENSDARG00000025034,ENSDARG00000060711,ENSDARG00000089428,ENSDARG00000076404,ENSDARG00000013843,…
GO:CC	plasma membrane protein complex	GO:0098797	FALSE	8.87382e-06	5.05189	491	2824	69	37241	ENSDARG00000105003,ENSDARG00000038862,ENSDARG00000070511,ENSDARG00000093052,ENSDARG00000062906,ENSDARG00000057121,ENSDARG00000057113,ENSDARG00000042837,ENSDARG00000042529,ENSDARG00000042172,ENSDARG00000035861,ENSDARG00000102750,ENSDARG00000102441,ENSDARG00000015002,ENSDARG00000045618,ENSDARG00000027828,ENSDARG00000061371,ENSDARG00000074746,ENSDARG00000020450,ENSDARG00000099203,ENSDARG00000039830,…
GO:CC	exocytic vesicle	GO:0070382	FALSE	9.55427e-06	5.0198	140	2824	29	37241	ENSDARG00000018817,ENSDARG00000101054,ENSDARG00000003994,ENSDARG00000045945,ENSDARG00000104413,ENSDARG00000015931,ENSDARG00000059945,ENSDARG00000002230,ENSDARG00000045618,ENSDARG00000114797,ENSDARG00000110528,ENSDARG00000014462,ENSDARG00000004618,ENSDARG00000017140,ENSDARG00000059775,ENSDARG00000000503,ENSDARG00000000690,ENSDARG00000025034,ENSDARG00000060711,ENSDARG00000089428,ENSDARG00000076404,…
GO:CC	proton-transporting V-type ATPase complex	GO:0033176	FALSE	1.25063e-05	4.90287	35	2824	13	37241	ENSDARG00000034534,ENSDARG00000105142,ENSDARG00000006370,ENSDARG00000076318,ENSDARG00000043465,ENSDARG00000045543,ENSDARG00000035565,ENSDARG00000035880,ENSDARG00000069090,ENSDARG00000035538,ENSDARG00000015174,ENSDARG00000059057,ENSDARG00000031681
GO:CC	nuclear outer membrane-endoplasmic reticulum membrane network	GO:0042175	FALSE	1.31056e-05	4.88254	421	2824	61	37241	ENSDARG00000010276,ENSDARG00000068551,ENSDARG00000057027,ENSDARG00000045676,ENSDARG00000070452,ENSDARG00000004539,ENSDARG00000098856,ENSDARG00000004261,ENSDARG00000002365,ENSDARG00000089109,ENSDARG00000056186,ENSDARG00000015228,ENSDARG00000021938,ENSDARG00000103979,ENSDARG00000058992,ENSDARG00000030108,ENSDARG00000026908,ENSDARG00000005122,ENSDARG00000074149,ENSDARG00000014165,ENSDARG00000061778,…
GO:CC	axon	GO:0030424	FALSE	1.6192e-05	4.7907	217	2824	38	37241	ENSDARG00000018817,ENSDARG00000039647,ENSDARG00000018997,ENSDARG00000071011,ENSDARG00000078671,ENSDARG00000070972,ENSDARG00000043697,ENSDARG00000103002,ENSDARG00000024785,ENSDARG00000007257,ENSDARG00000057568,ENSDARG00000057881,ENSDARG00000025902,ENSDARG00000060112,ENSDARG00000070537,ENSDARG00000004869,ENSDARG00000062531,ENSDARG00000009387,ENSDARG00000012426,ENSDARG00000052138,ENSDARG00000021351,…
GO:CC	receptor complex	GO:0043235	FALSE	1.64013e-05	4.78512	269	2824	44	37241	ENSDARG00000018569,ENSDARG00000039863,ENSDARG00000070511,ENSDARG00000104693,ENSDARG00000079586,ENSDARG00000027828,ENSDARG00000075058,ENSDARG00000075141,ENSDARG00000015278,ENSDARG00000076624,ENSDARG00000020450,ENSDARG00000036086,ENSDARG00000070626,ENSDARG00000028661,ENSDARG00000024365,ENSDARG00000044015,ENSDARG00000086214,ENSDARG00000028507,ENSDARG00000033296,ENSDARG00000069946,ENSDARG00000022971,…
GO:CC	extracellular space	GO:0005615	FALSE	2.29812e-05	4.63863	1028	2824	120	37241	ENSDARG00000075261,ENSDARG00000038424,ENSDARG00000055120,ENSDARG00000075045,ENSDARG00000103308,ENSDARG00000075121,ENSDARG00000018817,ENSDARG00000099351,ENSDARG00000052012,ENSDARG00000069293,ENSDARG00000091996,ENSDARG00000007836,ENSDARG00000024299,ENSDARG00000093052,ENSDARG00000005332,ENSDARG00000057121,ENSDARG00000098700,ENSDARG00000025254,ENSDARG00000057113,ENSDARG00000015065,ENSDARG00000042172,…
GO:CC	cation channel complex	GO:0034703	FALSE	3.02213e-05	4.51969	181	2824	33	37241	ENSDARG00000105003,ENSDARG00000038862,ENSDARG00000070511,ENSDARG00000062906,ENSDARG00000035861,ENSDARG00000098856,ENSDARG00000101368,ENSDARG00000074746,ENSDARG00000070726,ENSDARG00000102376,ENSDARG00000062174,ENSDARG00000034808,ENSDARG00000078599,ENSDARG00000017880,ENSDARG00000078760,ENSDARG00000040741,ENSDARG00000075147,ENSDARG00000057468,ENSDARG00000070092,ENSDARG00000069953,ENSDARG00000115540,…
GO:CC	photoreceptor outer segment	GO:0001750	FALSE	3.2242e-05	4.49158	38	2824	13	37241	ENSDARG00000102558,ENSDARG00000100747,ENSDARG00000042529,ENSDARG00000101368,ENSDARG00000000380,ENSDARG00000017634,ENSDARG00000011671,ENSDARG00000052775,ENSDARG00000013393,ENSDARG00000070666,ENSDARG00000036460,ENSDARG00000068242,ENSDARG00000054890
GO:CC	neurofilament	GO:0005883	FALSE	3.32701e-05	4.47795	5	2824	5	37241	ENSDARG00000053248,ENSDARG00000043697,ENSDARG00000011862,ENSDARG00000012426,ENSDARG00000021351
GO:CC	organelle subcompartment	GO:0031984	FALSE	3.38379e-05	4.4706	582	2824	76	37241	ENSDARG00000010276,ENSDARG00000007654,ENSDARG00000068551,ENSDARG00000057027,ENSDARG00000045676,ENSDARG00000070452,ENSDARG00000004539,ENSDARG00000098856,ENSDARG00000004261,ENSDARG00000028098,ENSDARG00000002365,ENSDARG00000089109,ENSDARG00000056186,ENSDARG00000015228,ENSDARG00000021938,ENSDARG00000103979,ENSDARG00000058992,ENSDARG00000030108,ENSDARG00000026908,ENSDARG00000005122,ENSDARG00000074149,…
GO:CC	neuronal cell body	GO:0043025	FALSE	3.63732e-05	4.43922	90	2824	21	37241	ENSDARG00000038862,ENSDARG00000027740,ENSDARG00000104413,ENSDARG00000004869,ENSDARG00000019753,ENSDARG00000100594,ENSDARG00000070037,ENSDARG00000016260,ENSDARG00000006169,ENSDARG00000111235,ENSDARG00000076351,ENSDARG00000057468,ENSDARG00000025024,ENSDARG00000060434,ENSDARG00000023546,ENSDARG00000014302,ENSDARG00000055855,ENSDARG00000075352,ENSDARG00000004219,ENSDARG00000051852,ENSDARG00000036045
GO:CC	proton-transporting two-sector ATPase complex	GO:0016469	FALSE	5.2147e-05	4.28277	58	2824	16	37241	ENSDARG00000034534,ENSDARG00000105142,ENSDARG00000006370,ENSDARG00000030694,ENSDARG00000076318,ENSDARG00000043465,ENSDARG00000045543,ENSDARG00000035565,ENSDARG00000035880,ENSDARG00000069090,ENSDARG00000035538,ENSDARG00000015174,ENSDARG00000059057,ENSDARG00000089853,ENSDARG00000031681,ENSDARG00000014085
GO:CC	supramolecular complex	GO:0099080	FALSE	5.2147e-05	4.28277	640	2824	81	37241	ENSDARG00000036840,ENSDARG00000012311,ENSDARG00000043667,ENSDARG00000053248,ENSDARG00000016301,ENSDARG00000037997,ENSDARG00000045847,ENSDARG00000043697,ENSDARG00000015829,ENSDARG00000011862,ENSDARG00000098856,ENSDARG00000042708,ENSDARG00000026829,ENSDARG00000045014,ENSDARG00000039522,ENSDARG00000086735,ENSDARG00000053026,ENSDARG00000055052,ENSDARG00000003991,ENSDARG00000057568,ENSDARG00000025301,…
GO:CC	extrinsic component of membrane	GO:0019898	FALSE	5.50249e-05	4.25944	204	2824	35	37241	ENSDARG00000026611,ENSDARG00000025428,ENSDARG00000042529,ENSDARG00000029019,ENSDARG00000102750,ENSDARG00000015931,ENSDARG00000102441,ENSDARG00000038524,ENSDARG00000015002,ENSDARG00000075859,ENSDARG00000061371,ENSDARG00000076480,ENSDARG00000075253,ENSDARG00000039830,ENSDARG00000035798,ENSDARG00000044199,ENSDARG00000008186,ENSDARG00000044760,ENSDARG00000040741,ENSDARG00000025826,ENSDARG00000100131,…
GO:CC	potassium channel complex	GO:0034705	FALSE	7.34719e-05	4.13388	80	2824	19	37241	ENSDARG00000038862,ENSDARG00000070511,ENSDARG00000062906,ENSDARG00000035861,ENSDARG00000074746,ENSDARG00000034808,ENSDARG00000017880,ENSDARG00000040741,ENSDARG00000075147,ENSDARG00000057468,ENSDARG00000070092,ENSDARG00000069953,ENSDARG00000035961,ENSDARG00000006891,ENSDARG00000027285,ENSDARG00000074419,ENSDARG00000055855,ENSDARG00000062967,ENSDARG00000051852
GO:CC	photoreceptor cell cilium	GO:0097733	FALSE	7.34719e-05	4.13388	41	2824	13	37241	ENSDARG00000102558,ENSDARG00000100747,ENSDARG00000042529,ENSDARG00000101368,ENSDARG00000000380,ENSDARG00000017634,ENSDARG00000011671,ENSDARG00000052775,ENSDARG00000013393,ENSDARG00000070666,ENSDARG00000036460,ENSDARG00000068242,ENSDARG00000054890
GO:CC	polymeric cytoskeletal fiber	GO:0099513	FALSE	8.44931e-05	4.07318	363	2824	52	37241	ENSDARG00000036840,ENSDARG00000043667,ENSDARG00000053248,ENSDARG00000016301,ENSDARG00000037997,ENSDARG00000043697,ENSDARG00000011862,ENSDARG00000042708,ENSDARG00000026829,ENSDARG00000045014,ENSDARG00000039522,ENSDARG00000053026,ENSDARG00000055052,ENSDARG00000057568,ENSDARG00000025301,ENSDARG00000055216,ENSDARG00000057881,ENSDARG00000060112,ENSDARG00000061778,ENSDARG00000079500,ENSDARG00000094041,…
GO:CC	postsynaptic cytoskeleton	GO:0099571	FALSE	8.87827e-05	4.05167	12	2824	7	37241	ENSDARG00000053248,ENSDARG00000043697,ENSDARG00000011862,ENSDARG00000057568,ENSDARG00000057881,ENSDARG00000012426,ENSDARG00000021351
GO:CC	postsynaptic intermediate filament cytoskeleton	GO:0099160	FALSE	8.87827e-05	4.05167	12	2824	7	37241	ENSDARG00000053248,ENSDARG00000043697,ENSDARG00000011862,ENSDARG00000057568,ENSDARG00000057881,ENSDARG00000012426,ENSDARG00000021351
GO:CC	9+0 non-motile cilium	GO:0097731	FALSE	8.92837e-05	4.04923	42	2824	13	37241	ENSDARG00000102558,ENSDARG00000100747,ENSDARG00000042529,ENSDARG00000101368,ENSDARG00000000380,ENSDARG00000017634,ENSDARG00000011671,ENSDARG00000052775,ENSDARG00000013393,ENSDARG00000070666,ENSDARG00000036460,ENSDARG00000068242,ENSDARG00000054890
GO:CC	chloride channel complex	GO:0034707	FALSE	8.92837e-05	4.04923	42	2824	13	37241	ENSDARG00000079586,ENSDARG00000075058,ENSDARG00000022995,ENSDARG00000011066,ENSDARG00000070730,ENSDARG00000052982,ENSDARG00000023771,ENSDARG00000059763,ENSDARG00000068989,ENSDARG00000059891,ENSDARG00000013389,ENSDARG00000058736,ENSDARG00000094512
GO:CC	hemoglobin complex	GO:0005833	FALSE	0.000108684	3.96383	21	2824	9	37241	ENSDARG00000045143,ENSDARG00000045142,ENSDARG00000089124,ENSDARG00000079305,ENSDARG00000115405,ENSDARG00000113599,ENSDARG00000087390,ENSDARG00000088330,ENSDARG00000089475
GO:CC	bounding membrane of organelle	GO:0098588	FALSE	0.000113623	3.94454	719	2824	87	37241	ENSDARG00000093019,ENSDARG00000102558,ENSDARG00000055901,ENSDARG00000078057,ENSDARG00000045945,ENSDARG00000020623,ENSDARG00000020239,ENSDARG00000025147,ENSDARG00000008363,ENSDARG00000076754,ENSDARG00000098856,ENSDARG00000058285,ENSDARG00000004261,ENSDARG00000105142,ENSDARG00000006370,ENSDARG00000059945,ENSDARG00000002230,ENSDARG00000009779,ENSDARG00000098853,ENSDARG00000089109,ENSDARG00000045618,…
GO:CC	voltage-gated potassium channel complex	GO:0008076	FALSE	0.000116211	3.93475	76	2824	18	37241	ENSDARG00000038862,ENSDARG00000062906,ENSDARG00000035861,ENSDARG00000074746,ENSDARG00000034808,ENSDARG00000017880,ENSDARG00000040741,ENSDARG00000075147,ENSDARG00000057468,ENSDARG00000070092,ENSDARG00000069953,ENSDARG00000035961,ENSDARG00000006891,ENSDARG00000027285,ENSDARG00000074419,ENSDARG00000055855,ENSDARG00000062967,ENSDARG00000051852
GO:CC	neuron projection membrane	GO:0032589	FALSE	0.00016097	3.79326	22	2824	9	37241	ENSDARG00000075058,ENSDARG00000057468,ENSDARG00000070730,ENSDARG00000068989,ENSDARG00000013389,ENSDARG00000055855,ENSDARG00000058736,ENSDARG00000113737,ENSDARG00000051852
GO:CC	dendrite membrane	GO:0032590	FALSE	0.00016097	3.79326	22	2824	9	37241	ENSDARG00000075058,ENSDARG00000057468,ENSDARG00000070730,ENSDARG00000068989,ENSDARG00000013389,ENSDARG00000055855,ENSDARG00000058736,ENSDARG00000113737,ENSDARG00000051852
GO:CC	transport vesicle	GO:0030133	FALSE	0.000202796	3.69294	192	2824	32	37241	ENSDARG00000018817,ENSDARG00000101054,ENSDARG00000003994,ENSDARG00000045945,ENSDARG00000104413,ENSDARG00000015931,ENSDARG00000059945,ENSDARG00000002230,ENSDARG00000045618,ENSDARG00000114797,ENSDARG00000110528,ENSDARG00000103403,ENSDARG00000014462,ENSDARG00000004618,ENSDARG00000017140,ENSDARG00000027966,ENSDARG00000059775,ENSDARG00000000503,ENSDARG00000000690,ENSDARG00000025034,ENSDARG00000060711,…
GO:CC	non-motile cilium	GO:0097730	FALSE	0.000273157	3.56359	53	2824	14	37241	ENSDARG00000102558,ENSDARG00000100747,ENSDARG00000042529,ENSDARG00000101368,ENSDARG00000000380,ENSDARG00000017634,ENSDARG00000011671,ENSDARG00000052775,ENSDARG00000013858,ENSDARG00000013393,ENSDARG00000070666,ENSDARG00000036460,ENSDARG00000068242,ENSDARG00000054890
GO:CC	haptoglobin-hemoglobin complex	GO:0031838	TRUE	0.000282242	3.54938	14	2824	7	37241	ENSDARG00000045143,ENSDARG00000089124,ENSDARG00000079305,ENSDARG00000115405,ENSDARG00000087390,ENSDARG00000088330,ENSDARG00000089475
GO:CC	actin cytoskeleton	GO:0015629	FALSE	0.000282242	3.54938	372	2824	51	37241	ENSDARG00000012311,ENSDARG00000043667,ENSDARG00000055618,ENSDARG00000024785,ENSDARG00000102441,ENSDARG00000026829,ENSDARG00000008030,ENSDARG00000008383,ENSDARG00000019062,ENSDARG00000042559,ENSDARG00000062003,ENSDARG00000079111,ENSDARG00000061778,ENSDARG00000039142,ENSDARG00000060917,ENSDARG00000045592,ENSDARG00000036371,ENSDARG00000077157,ENSDARG00000099767,ENSDARG00000021193,ENSDARG00000027063,…
GO:CC	cell projection membrane	GO:0031253	FALSE	0.000283227	3.54787	67	2824	16	37241	ENSDARG00000102558,ENSDARG00000075058,ENSDARG00000000380,ENSDARG00000017140,ENSDARG00000011671,ENSDARG00000058498,ENSDARG00000025826,ENSDARG00000057468,ENSDARG00000037747,ENSDARG00000070730,ENSDARG00000068989,ENSDARG00000013389,ENSDARG00000055855,ENSDARG00000058736,ENSDARG00000113737,ENSDARG00000051852
GO:CC	distal axon	GO:0150034	FALSE	0.000404263	3.39334	55	2824	14	37241	ENSDARG00000018997,ENSDARG00000071011,ENSDARG00000078671,ENSDARG00000070972,ENSDARG00000070537,ENSDARG00000004869,ENSDARG00000052138,ENSDARG00000041062,ENSDARG00000035056,ENSDARG00000016260,ENSDARG00000025024,ENSDARG00000037747,ENSDARG00000111920,ENSDARG00000036045
GO:CC	extrinsic component of plasma membrane	GO:0019897	FALSE	0.000527742	3.27758	133	2824	24	37241	ENSDARG00000042529,ENSDARG00000029019,ENSDARG00000102750,ENSDARG00000015931,ENSDARG00000102441,ENSDARG00000015002,ENSDARG00000061371,ENSDARG00000039830,ENSDARG00000035798,ENSDARG00000044199,ENSDARG00000008186,ENSDARG00000044760,ENSDARG00000040741,ENSDARG00000025826,ENSDARG00000100131,ENSDARG00000030824,ENSDARG00000038693,ENSDARG00000003375,ENSDARG00000103543,ENSDARG00000035357,ENSDARG00000002696,…
GO:CC	somatodendritic compartment	GO:0036477	FALSE	0.000733949	3.13433	280	2824	40	37241	ENSDARG00000018817,ENSDARG00000038862,ENSDARG00000101759,ENSDARG00000027740,ENSDARG00000104413,ENSDARG00000075058,ENSDARG00000004869,ENSDARG00000074746,ENSDARG00000019753,ENSDARG00000059775,ENSDARG00000041062,ENSDARG00000100594,ENSDARG00000070037,ENSDARG00000035056,ENSDARG00000016260,ENSDARG00000074849,ENSDARG00000006169,ENSDARG00000111235,ENSDARG00000076351,ENSDARG00000057468,ENSDARG00000100851,…
GO:CC	proton-transporting V-type ATPase, V0 domain	GO:0033179	FALSE	0.00076587	3.11585	16	2824	7	37241	ENSDARG00000105142,ENSDARG00000035565,ENSDARG00000069090,ENSDARG00000035538,ENSDARG00000015174,ENSDARG00000059057,ENSDARG00000031681
GO:CC	oligosaccharyltransferase complex	GO:0008250	FALSE	0.000981037	3.00831	8	2824	5	37241	ENSDARG00000059323,ENSDARG00000104901,ENSDARG00000102105,ENSDARG00000078785,ENSDARG00000096118
GO:CC	mitochondrial outer membrane	GO:0005741	FALSE	0.00109796	2.95942	75	2824	16	37241	ENSDARG00000020623,ENSDARG00000020239,ENSDARG00000008363,ENSDARG00000058285,ENSDARG00000009779,ENSDARG00000089109,ENSDARG00000103163,ENSDARG00000026655,ENSDARG00000099722,ENSDARG00000039203,ENSDARG00000006169,ENSDARG00000045294,ENSDARG00000069044,ENSDARG00000099888,ENSDARG00000069290,ENSDARG00000030881
GO:CC	proton-transporting two-sector ATPase complex, catalytic domain	GO:0033178	FALSE	0.00109796	2.95942	22	2824	8	37241	ENSDARG00000034534,ENSDARG00000006370,ENSDARG00000030694,ENSDARG00000076318,ENSDARG00000043465,ENSDARG00000045543,ENSDARG00000035880,ENSDARG00000014085
GO:CC	exocytic vesicle membrane	GO:0099501	FALSE	0.00145611	2.8368	62	2824	14	37241	ENSDARG00000045945,ENSDARG00000059945,ENSDARG00000002230,ENSDARG00000045618,ENSDARG00000110528,ENSDARG00000059775,ENSDARG00000000690,ENSDARG00000025034,ENSDARG00000060711,ENSDARG00000076404,ENSDARG00000088227,ENSDARG00000014871,ENSDARG00000078736,ENSDARG00000060368
GO:CC	synaptic vesicle membrane	GO:0030672	FALSE	0.00145611	2.8368	62	2824	14	37241	ENSDARG00000045945,ENSDARG00000059945,ENSDARG00000002230,ENSDARG00000045618,ENSDARG00000110528,ENSDARG00000059775,ENSDARG00000000690,ENSDARG00000025034,ENSDARG00000060711,ENSDARG00000076404,ENSDARG00000088227,ENSDARG00000014871,ENSDARG00000078736,ENSDARG00000060368
GO:CC	vacuole	GO:0005773	FALSE	0.00145611	2.8368	233	2824	34	37241	ENSDARG00000055120,ENSDARG00000075014,ENSDARG00000007836,ENSDARG00000098700,ENSDARG00000025147,ENSDARG00000105142,ENSDARG00000006370,ENSDARG00000043465,ENSDARG00000101334,ENSDARG00000027966,ENSDARG00000039150,ENSDARG00000056200,ENSDARG00000042899,ENSDARG00000099313,ENSDARG00000035565,ENSDARG00000057698,ENSDARG00000013968,ENSDARG00000076058,ENSDARG00000039980,ENSDARG00000074656,ENSDARG00000006169,…
GO:CC	proton-transporting V-type ATPase, V1 domain	GO:0033180	FALSE	0.00262848	2.58029	14	2824	6	37241	ENSDARG00000034534,ENSDARG00000006370,ENSDARG00000076318,ENSDARG00000043465,ENSDARG00000045543,ENSDARG00000035880
GO:CC	melanosome	GO:0042470	FALSE	0.00350648	2.45513	20	2824	7	37241	ENSDARG00000045676,ENSDARG00000025147,ENSDARG00000030108,ENSDARG00000009001,ENSDARG00000099672,ENSDARG00000029036,ENSDARG00000056151
GO:CC	pigment granule	GO:0048770	FALSE	0.00350648	2.45513	20	2824	7	37241	ENSDARG00000045676,ENSDARG00000025147,ENSDARG00000030108,ENSDARG00000009001,ENSDARG00000099672,ENSDARG00000029036,ENSDARG00000056151
GO:CC	neuron projection terminus	GO:0044306	FALSE	0.00350648	2.45513	32	2824	9	37241	ENSDARG00000018997,ENSDARG00000070972,ENSDARG00000004869,ENSDARG00000059775,ENSDARG00000052138,ENSDARG00000041062,ENSDARG00000025024,ENSDARG00000111920,ENSDARG00000036045
GO:CC	outer membrane	GO:0019867	FALSE	0.00379348	2.42096	84	2824	16	37241	ENSDARG00000020623,ENSDARG00000020239,ENSDARG00000008363,ENSDARG00000058285,ENSDARG00000009779,ENSDARG00000089109,ENSDARG00000103163,ENSDARG00000026655,ENSDARG00000099722,ENSDARG00000039203,ENSDARG00000006169,ENSDARG00000045294,ENSDARG00000069044,ENSDARG00000099888,ENSDARG00000069290,ENSDARG00000030881
GO:CC	endoplasmic reticulum lumen	GO:0005788	FALSE	0.00379348	2.42096	39	2824	10	37241	ENSDARG00000071082,ENSDARG00000103846,ENSDARG00000010085,ENSDARG00000045676,ENSDARG00000102640,ENSDARG00000103979,ENSDARG00000009001,ENSDARG00000018491,ENSDARG00000074727,ENSDARG00000105116
GO:CC	organelle outer membrane	GO:0031968	FALSE	0.00379348	2.42096	84	2824	16	37241	ENSDARG00000020623,ENSDARG00000020239,ENSDARG00000008363,ENSDARG00000058285,ENSDARG00000009779,ENSDARG00000089109,ENSDARG00000103163,ENSDARG00000026655,ENSDARG00000099722,ENSDARG00000039203,ENSDARG00000006169,ENSDARG00000045294,ENSDARG00000069044,ENSDARG00000099888,ENSDARG00000069290,ENSDARG00000030881
GO:CC	extrinsic component of cytoplasmic side of plasma membrane	GO:0031234	FALSE	0.0056054	2.25139	87	2824	16	37241	ENSDARG00000042529,ENSDARG00000039830,ENSDARG00000035798,ENSDARG00000044199,ENSDARG00000008186,ENSDARG00000044760,ENSDARG00000040741,ENSDARG00000025826,ENSDARG00000030824,ENSDARG00000038693,ENSDARG00000003375,ENSDARG00000103543,ENSDARG00000035357,ENSDARG00000002696,ENSDARG00000074004,ENSDARG00000094695
GO:CC	heterotrimeric G-protein complex	GO:0005834	FALSE	0.00610511	2.21431	56	2824	12	37241	ENSDARG00000042529,ENSDARG00000039830,ENSDARG00000035798,ENSDARG00000044199,ENSDARG00000044760,ENSDARG00000025826,ENSDARG00000038693,ENSDARG00000003375,ENSDARG00000103543,ENSDARG00000035357,ENSDARG00000002696,ENSDARG00000094695
GO:CC	cytoplasmic side of membrane	GO:0098562	FALSE	0.00732877	2.13497	115	2824	19	37241	ENSDARG00000042529,ENSDARG00000039830,ENSDARG00000035798,ENSDARG00000044199,ENSDARG00000008186,ENSDARG00000044760,ENSDARG00000040741,ENSDARG00000025826,ENSDARG00000030824,ENSDARG00000038693,ENSDARG00000003375,ENSDARG00000103543,ENSDARG00000035357,ENSDARG00000002696,ENSDARG00000061066,ENSDARG00000087093,ENSDARG00000101036,ENSDARG00000074004,ENSDARG00000094695
GO:CC	intermediate filament	GO:0005882	FALSE	0.00783364	2.10604	90	2824	16	37241	ENSDARG00000036840,ENSDARG00000053248,ENSDARG00000043697,ENSDARG00000011862,ENSDARG00000057568,ENSDARG00000025301,ENSDARG00000057881,ENSDARG00000094041,ENSDARG00000012426,ENSDARG00000036834,ENSDARG00000021351,ENSDARG00000115956,ENSDARG00000012281,ENSDARG00000010008,ENSDARG00000013415,ENSDARG00000058332
GO:CC	vacuolar proton-transporting V-type ATPase complex	GO:0016471	FALSE	0.00783364	2.10604	17	2824	6	37241	ENSDARG00000105142,ENSDARG00000006370,ENSDARG00000043465,ENSDARG00000035565,ENSDARG00000035538,ENSDARG00000015174
GO:CC	cytoplasmic side of plasma membrane	GO:0009898	FALSE	0.00856307	2.06737	108	2824	18	37241	ENSDARG00000042529,ENSDARG00000039830,ENSDARG00000035798,ENSDARG00000044199,ENSDARG00000008186,ENSDARG00000044760,ENSDARG00000040741,ENSDARG00000025826,ENSDARG00000030824,ENSDARG00000038693,ENSDARG00000003375,ENSDARG00000103543,ENSDARG00000035357,ENSDARG00000002696,ENSDARG00000061066,ENSDARG00000101036,ENSDARG00000074004,ENSDARG00000094695
GO:CC	intermediate filament cytoskeleton	GO:0045111	FALSE	0.00865856	2.06255	91	2824	16	37241	ENSDARG00000036840,ENSDARG00000053248,ENSDARG00000043697,ENSDARG00000011862,ENSDARG00000057568,ENSDARG00000025301,ENSDARG00000057881,ENSDARG00000094041,ENSDARG00000012426,ENSDARG00000036834,ENSDARG00000021351,ENSDARG00000115956,ENSDARG00000012281,ENSDARG00000010008,ENSDARG00000013415,ENSDARG00000058332
GO:CC	GTPase complex	GO:1905360	FALSE	0.00918455	2.03694	59	2824	12	37241	ENSDARG00000042529,ENSDARG00000039830,ENSDARG00000035798,ENSDARG00000044199,ENSDARG00000044760,ENSDARG00000025826,ENSDARG00000038693,ENSDARG00000003375,ENSDARG00000103543,ENSDARG00000035357,ENSDARG00000002696,ENSDARG00000094695
GO:CC	microtubule cytoskeleton	GO:0015630	FALSE	0.00918455	2.03694	521	2824	59	37241	ENSDARG00000041065,ENSDARG00000099236,ENSDARG00000016301,ENSDARG00000037997,ENSDARG00000055618,ENSDARG00000056888,ENSDARG00000042708,ENSDARG00000045014,ENSDARG00000039522,ENSDARG00000053026,ENSDARG00000055052,ENSDARG00000032005,ENSDARG00000101510,ENSDARG00000055216,ENSDARG00000015404,ENSDARG00000060112,ENSDARG00000102889,ENSDARG00000079111,ENSDARG00000079500,ENSDARG00000017140,ENSDARG00000098330,…
GO:CC	ATPase complex	GO:1904949	FALSE	0.010228	1.99021	137	2824	21	37241	ENSDARG00000034534,ENSDARG00000105142,ENSDARG00000006370,ENSDARG00000105083,ENSDARG00000063233,ENSDARG00000030694,ENSDARG00000076318,ENSDARG00000043465,ENSDARG00000060578,ENSDARG00000045543,ENSDARG00000035565,ENSDARG00000035880,ENSDARG00000069090,ENSDARG00000035538,ENSDARG00000015174,ENSDARG00000078310,ENSDARG00000099927,ENSDARG00000059057,ENSDARG00000089853,ENSDARG00000031681,ENSDARG00000014085
GO:CC	lysosome	GO:0005764	FALSE	0.0102704	1.98841	165	2824	24	37241	ENSDARG00000055120,ENSDARG00000075014,ENSDARG00000007836,ENSDARG00000098700,ENSDARG00000025147,ENSDARG00000101334,ENSDARG00000027966,ENSDARG00000056200,ENSDARG00000042899,ENSDARG00000099313,ENSDARG00000057698,ENSDARG00000013968,ENSDARG00000076058,ENSDARG00000039980,ENSDARG00000074656,ENSDARG00000006169,ENSDARG00000002285,ENSDARG00000078022,ENSDARG00000029955,ENSDARG00000055504,ENSDARG00000087093,…
GO:CC	dendrite	GO:0030425	FALSE	0.0103691	1.98426	233	2824	31	37241	ENSDARG00000018817,ENSDARG00000101759,ENSDARG00000075058,ENSDARG00000004869,ENSDARG00000074746,ENSDARG00000059775,ENSDARG00000041062,ENSDARG00000070037,ENSDARG00000035056,ENSDARG00000016260,ENSDARG00000074849,ENSDARG00000076351,ENSDARG00000057468,ENSDARG00000100851,ENSDARG00000025024,ENSDARG00000070730,ENSDARG00000060434,ENSDARG00000009610,ENSDARG00000037498,ENSDARG00000068989,ENSDARG00000059368,…
GO:CC	dendritic tree	GO:0097447	FALSE	0.0103691	1.98426	233	2824	31	37241	ENSDARG00000018817,ENSDARG00000101759,ENSDARG00000075058,ENSDARG00000004869,ENSDARG00000074746,ENSDARG00000059775,ENSDARG00000041062,ENSDARG00000070037,ENSDARG00000035056,ENSDARG00000016260,ENSDARG00000074849,ENSDARG00000076351,ENSDARG00000057468,ENSDARG00000100851,ENSDARG00000025024,ENSDARG00000070730,ENSDARG00000060434,ENSDARG00000009610,ENSDARG00000037498,ENSDARG00000068989,ENSDARG00000059368,…
GO:CC	lytic vacuole	GO:0000323	FALSE	0.0108288	1.96542	166	2824	24	37241	ENSDARG00000055120,ENSDARG00000075014,ENSDARG00000007836,ENSDARG00000098700,ENSDARG00000025147,ENSDARG00000101334,ENSDARG00000027966,ENSDARG00000056200,ENSDARG00000042899,ENSDARG00000099313,ENSDARG00000057698,ENSDARG00000013968,ENSDARG00000076058,ENSDARG00000039980,ENSDARG00000074656,ENSDARG00000006169,ENSDARG00000002285,ENSDARG00000078022,ENSDARG00000029955,ENSDARG00000055504,ENSDARG00000087093,…
GO:CC	axon terminus	GO:0043679	FALSE	0.0108847	1.96318	31	2824	8	37241	ENSDARG00000018997,ENSDARG00000070972,ENSDARG00000004869,ENSDARG00000052138,ENSDARG00000041062,ENSDARG00000025024,ENSDARG00000111920,ENSDARG00000036045
GO:CC	proton-transporting two-sector ATPase complex, proton-transporting domain	GO:0033177	FALSE	0.0108847	1.96318	31	2824	8	37241	ENSDARG00000105142,ENSDARG00000035565,ENSDARG00000069090,ENSDARG00000035538,ENSDARG00000015174,ENSDARG00000059057,ENSDARG00000089853,ENSDARG00000031681
GO:CC	vacuolar proton-transporting V-type ATPase, V0 domain	GO:0000220	FALSE	0.0110654	1.95603	8	2824	4	37241	ENSDARG00000105142,ENSDARG00000035565,ENSDARG00000035538,ENSDARG00000015174
GO:CC	apical part of cell	GO:0045177	FALSE	0.0123311	1.909	95	2824	16	37241	ENSDARG00000034534,ENSDARG00000028173,ENSDARG00000055253,ENSDARG00000076318,ENSDARG00000043465,ENSDARG00000058498,ENSDARG00000032639,ENSDARG00000055291,ENSDARG00000058128,ENSDARG00000102506,ENSDARG00000020204,ENSDARG00000007906,ENSDARG00000061066,ENSDARG00000036427,ENSDARG00000062947,ENSDARG00000013855
GO:CC	neuron to neuron synapse	GO:0098984	FALSE	0.0150706	1.82187	97	2824	16	37241	ENSDARG00000101759,ENSDARG00000061746,ENSDARG00000026796,ENSDARG00000074746,ENSDARG00000020450,ENSDARG00000056250,ENSDARG00000070626,ENSDARG00000112100,ENSDARG00000003020,ENSDARG00000004445,ENSDARG00000016260,ENSDARG00000074739,ENSDARG00000115540,ENSDARG00000063054,ENSDARG00000111977,ENSDARG00000062415
GO:CC	asymmetric synapse	GO:0032279	FALSE	0.0150706	1.82187	97	2824	16	37241	ENSDARG00000101759,ENSDARG00000061746,ENSDARG00000026796,ENSDARG00000074746,ENSDARG00000020450,ENSDARG00000056250,ENSDARG00000070626,ENSDARG00000112100,ENSDARG00000003020,ENSDARG00000004445,ENSDARG00000016260,ENSDARG00000074739,ENSDARG00000115540,ENSDARG00000063054,ENSDARG00000111977,ENSDARG00000062415
GO:CC	cytoplasmic vesicle membrane	GO:0030659	FALSE	0.0166792	1.77783	313	2824	38	37241	ENSDARG00000055901,ENSDARG00000078057,ENSDARG00000045945,ENSDARG00000025147,ENSDARG00000076754,ENSDARG00000098856,ENSDARG00000059945,ENSDARG00000002230,ENSDARG00000098853,ENSDARG00000045618,ENSDARG00000110528,ENSDARG00000011897,ENSDARG00000103403,ENSDARG00000010531,ENSDARG00000027966,ENSDARG00000059775,ENSDARG00000000690,ENSDARG00000007370,ENSDARG00000103032,ENSDARG00000025034,ENSDARG00000060711,…
GO:CC	extracellular matrix	GO:0031012	FALSE	0.0183573	1.73619	336	2824	40	37241	ENSDARG00000075261,ENSDARG00000114451,ENSDARG00000042816,ENSDARG00000052012,ENSDARG00000045887,ENSDARG00000026764,ENSDARG00000028163,ENSDARG00000074216,ENSDARG00000090783,ENSDARG00000051824,ENSDARG00000101816,ENSDARG00000094408,ENSDARG00000061226,ENSDARG00000074535,ENSDARG00000076623,ENSDARG00000042934,ENSDARG00000035859,ENSDARG00000069265,ENSDARG00000074839,ENSDARG00000025465,ENSDARG00000088745,…
GO:CC	external encapsulating structure	GO:0030312	FALSE	0.0183573	1.73619	336	2824	40	37241	ENSDARG00000075261,ENSDARG00000114451,ENSDARG00000042816,ENSDARG00000052012,ENSDARG00000045887,ENSDARG00000026764,ENSDARG00000028163,ENSDARG00000074216,ENSDARG00000090783,ENSDARG00000051824,ENSDARG00000101816,ENSDARG00000094408,ENSDARG00000061226,ENSDARG00000074535,ENSDARG00000076623,ENSDARG00000042934,ENSDARG00000035859,ENSDARG00000069265,ENSDARG00000074839,ENSDARG00000025465,ENSDARG00000088745,…
GO:CC	vesicle membrane	GO:0012506	FALSE	0.0191092	1.71876	316	2824	38	37241	ENSDARG00000055901,ENSDARG00000078057,ENSDARG00000045945,ENSDARG00000025147,ENSDARG00000076754,ENSDARG00000098856,ENSDARG00000059945,ENSDARG00000002230,ENSDARG00000098853,ENSDARG00000045618,ENSDARG00000110528,ENSDARG00000011897,ENSDARG00000103403,ENSDARG00000010531,ENSDARG00000027966,ENSDARG00000059775,ENSDARG00000000690,ENSDARG00000007370,ENSDARG00000103032,ENSDARG00000025034,ENSDARG00000060711,…
GO:CC	presynaptic active zone	GO:0048786	FALSE	0.0209858	1.67807	42	2824	9	37241	ENSDARG00000002230,ENSDARG00000110528,ENSDARG00000004618,ENSDARG00000027419,ENSDARG00000000503,ENSDARG00000102690,ENSDARG00000074680,ENSDARG00000039500,ENSDARG00000061977
GO:CC	proteasome complex	GO:0000502	TRUE	0.0209858	1.67807	66	2824	12	37241	ENSDARG00000043561,ENSDARG00000003526,ENSDARG00000002165,ENSDARG00000016239,ENSDARG00000058560,ENSDARG00000037962,ENSDARG00000023279,ENSDARG00000007141,ENSDARG00000013938,ENSDARG00000009640,ENSDARG00000086618,ENSDARG00000043899
GO:CC	dynactin complex	GO:0005869	FALSE	0.0220559	1.65648	15	2824	5	37241	ENSDARG00000055618,ENSDARG00000079111,ENSDARG00000036371,ENSDARG00000042535,ENSDARG00000057911
GO:CC	leading edge membrane	GO:0031256	FALSE	0.0241685	1.61675	43	2824	9	37241	ENSDARG00000075058,ENSDARG00000057468,ENSDARG00000070730,ENSDARG00000068989,ENSDARG00000013389,ENSDARG00000055855,ENSDARG00000058736,ENSDARG00000113737,ENSDARG00000051852
GO:CC	postsynaptic specialization membrane	GO:0099634	FALSE	0.0264183	1.57809	36	2824	8	37241	ENSDARG00000026796,ENSDARG00000020450,ENSDARG00000070626,ENSDARG00000003020,ENSDARG00000004445,ENSDARG00000074739,ENSDARG00000100851,ENSDARG00000115540
GO:CC	postsynaptic density membrane	GO:0098839	FALSE	0.0275854	1.55932	29	2824	7	37241	ENSDARG00000026796,ENSDARG00000020450,ENSDARG00000070626,ENSDARG00000003020,ENSDARG00000004445,ENSDARG00000074739,ENSDARG00000115540
GO:CC	postsynaptic density	GO:0014069	FALSE	0.0279671	1.55335	95	2824	15	37241	ENSDARG00000101759,ENSDARG00000061746,ENSDARG00000026796,ENSDARG00000074746,ENSDARG00000020450,ENSDARG00000056250,ENSDARG00000070626,ENSDARG00000112100,ENSDARG00000003020,ENSDARG00000004445,ENSDARG00000016260,ENSDARG00000074739,ENSDARG00000115540,ENSDARG00000063054,ENSDARG00000062415
GO:CC	transport vesicle membrane	GO:0030658	FALSE	0.0301083	1.52131	105	2824	16	37241	ENSDARG00000045945,ENSDARG00000059945,ENSDARG00000002230,ENSDARG00000045618,ENSDARG00000110528,ENSDARG00000103403,ENSDARG00000027966,ENSDARG00000059775,ENSDARG00000000690,ENSDARG00000025034,ENSDARG00000060711,ENSDARG00000076404,ENSDARG00000088227,ENSDARG00000014871,ENSDARG00000078736,ENSDARG00000060368
GO:CC	SNARE complex	GO:0031201	FALSE	0.0301083	1.52131	61	2824	11	37241	ENSDARG00000031283,ENSDARG00000018997,ENSDARG00000070972,ENSDARG00000004618,ENSDARG00000000503,ENSDARG00000043012,ENSDARG00000002656,ENSDARG00000088650,ENSDARG00000070161,ENSDARG00000111920,ENSDARG00000069101
GO:CC	inclusion body	GO:0016234	TRUE	0.0301083	1.52131	2	2824	2	37241	ENSDARG00000075014,ENSDARG00000016132
GO:CC	chromosome passenger complex	GO:0032133	TRUE	0.0301083	1.52131	2	2824	2	37241	ENSDARG00000012485,ENSDARG00000037640
GO:CC	actin filament	GO:0005884	FALSE	0.0336293	1.47328	62	2824	11	37241	ENSDARG00000043667,ENSDARG00000026829,ENSDARG00000061778,ENSDARG00000099767,ENSDARG00000023318,ENSDARG00000023963,ENSDARG00000019845,ENSDARG00000041257,ENSDARG00000071084,ENSDARG00000019128,ENSDARG00000074443
GO:CC	neuronal cell body membrane	GO:0032809	FALSE	0.0346895	1.4598	11	2824	4	37241	ENSDARG00000057468,ENSDARG00000055855,ENSDARG00000004219,ENSDARG00000051852
GO:CC	ciliary membrane	GO:0060170	FALSE	0.0346895	1.4598	11	2824	4	37241	ENSDARG00000102558,ENSDARG00000000380,ENSDARG00000017140,ENSDARG00000011671
GO:CC	cell body membrane	GO:0044298	FALSE	0.0346895	1.4598	11	2824	4	37241	ENSDARG00000057468,ENSDARG00000055855,ENSDARG00000004219,ENSDARG00000051852
GO:CC	contractile fiber	GO:0043292	FALSE	0.0346895	1.4598	126	2824	18	37241	ENSDARG00000012311,ENSDARG00000098856,ENSDARG00000003991,ENSDARG00000008030,ENSDARG00000042559,ENSDARG00000045592,ENSDARG00000077157,ENSDARG00000038583,ENSDARG00000042018,ENSDARG00000019845,ENSDARG00000104722,ENSDARG00000037954,ENSDARG00000029995,ENSDARG00000014196,ENSDARG00000035958,ENSDARG00000104924,ENSDARG00000045822,ENSDARG00000037266
GO:CC	presynaptic membrane	GO:0042734	FALSE	0.0346895	1.4598	46	2824	9	37241	ENSDARG00000070511,ENSDARG00000015931,ENSDARG00000004618,ENSDARG00000000503,ENSDARG00000062323,ENSDARG00000102690,ENSDARG00000074680,ENSDARG00000039500,ENSDARG00000004219
GO:CC	secretory granule	GO:0030141	FALSE	0.0346895	1.4598	54	2824	10	37241	ENSDARG00000038574,ENSDARG00000003994,ENSDARG00000058646,ENSDARG00000008829,ENSDARG00000076500,ENSDARG00000001994,ENSDARG00000010434,ENSDARG00000089428,ENSDARG00000026484,ENSDARG00000071325
GO:CC	postsynaptic specialization	GO:0099572	FALSE	0.0346895	1.4598	107	2824	16	37241	ENSDARG00000101759,ENSDARG00000061746,ENSDARG00000026796,ENSDARG00000074746,ENSDARG00000020450,ENSDARG00000056250,ENSDARG00000070626,ENSDARG00000112100,ENSDARG00000003020,ENSDARG00000004445,ENSDARG00000016260,ENSDARG00000074739,ENSDARG00000100851,ENSDARG00000115540,ENSDARG00000063054,ENSDARG00000062415
GO:CC	Arp2/3 protein complex	GO:0005885	FALSE	0.0348172	1.45821	17	2824	5	37241	ENSDARG00000008383,ENSDARG00000019062,ENSDARG00000039142,ENSDARG00000027063,ENSDARG00000004658
GO:CC	photoreceptor outer segment membrane	GO:0042622	FALSE	0.035413	1.45084	6	2824	3	37241	ENSDARG00000102558,ENSDARG00000000380,ENSDARG00000011671
GO:CC	growth cone	GO:0030426	FALSE	0.0369043	1.43292	24	2824	6	37241	ENSDARG00000071011,ENSDARG00000078671,ENSDARG00000070537,ENSDARG00000035056,ENSDARG00000016260,ENSDARG00000037747
GO:CC	apical plasma membrane	GO:0016324	FALSE	0.0369043	1.43292	90	2824	14	37241	ENSDARG00000034534,ENSDARG00000028173,ENSDARG00000055253,ENSDARG00000076318,ENSDARG00000043465,ENSDARG00000058498,ENSDARG00000032639,ENSDARG00000055291,ENSDARG00000102506,ENSDARG00000007906,ENSDARG00000061066,ENSDARG00000036427,ENSDARG00000062947,ENSDARG00000013855
GO:CC	endopeptidase complex	GO:1905369	FALSE	0.0447863	1.34886	74	2824	12	37241	ENSDARG00000043561,ENSDARG00000003526,ENSDARG00000002165,ENSDARG00000016239,ENSDARG00000058560,ENSDARG00000037962,ENSDARG00000023279,ENSDARG00000007141,ENSDARG00000013938,ENSDARG00000009640,ENSDARG00000086618,ENSDARG00000043899
GO:CC	Golgi apparatus	GO:0005794	FALSE	0.0488771	1.31089	675	2824	68	37241	ENSDARG00000100339,ENSDARG00000093019,ENSDARG00000009484,ENSDARG00000007654,ENSDARG00000054833,ENSDARG00000045676,ENSDARG00000004261,ENSDARG00000052746,ENSDARG00000013979,ENSDARG00000028098,ENSDARG00000070539,ENSDARG00000045618,ENSDARG00000042418,ENSDARG00000030108,ENSDARG00000026908,ENSDARG00000034522,ENSDARG00000005095,ENSDARG00000103403,ENSDARG00000055543,ENSDARG00000079377,ENSDARG00000062909,…
GO:CC	endoplasmic reticulum-Golgi intermediate compartment	GO:0005793	FALSE	0.0494454	1.30587	33	2824	7	37241	ENSDARG00000054833,ENSDARG00000004261,ENSDARG00000030108,ENSDARG00000026908,ENSDARG00000039892,ENSDARG00000008765,ENSDARG00000031325
KEGG	KEGG root term	KEGG:00000	FALSE	1.73692e-83	82.7602	5402	2824	795	37241	ENSDARG00000058734,ENSDARG00000043531,ENSDARG00000055723,ENSDARG00000086665,ENSDARG00000026611,ENSDARG00000100339,ENSDARG00000092362,ENSDARG00000029688,ENSDARG00000104068,ENSDARG00000007377,ENSDARG00000055120,ENSDARG00000015355,ENSDARG00000021924,ENSDARG00000015263,ENSDARG00000105529,ENSDARG00000055252,ENSDARG00000016623,ENSDARG00000099749,ENSDARG00000103308,ENSDARG00000075121,ENSDARG00000063229,…
KEGG	Metabolic pathways	KEGG:01100	FALSE	7.23084e-21	20.1408	1424	2824	215	37241	ENSDARG00000104068,ENSDARG00000007377,ENSDARG00000005713,ENSDARG00000010276,ENSDARG00000017034,ENSDARG00000016733,ENSDARG00000042978,ENSDARG00000103019,ENSDARG00000021149,ENSDARG00000095947,ENSDARG00000045888,ENSDARG00000060494,ENSDARG00000095908,ENSDARG00000068551,ENSDARG00000001953,ENSDARG00000020448,ENSDARG00000012388,ENSDARG00000026090,ENSDARG00000100397,ENSDARG00000033285,ENSDARG00000021059,…
KEGG	Protein processing in endoplasmic reticulum	KEGG:04141	FALSE	4.1783e-11	10.379	161	2824	42	37241	ENSDARG00000055723,ENSDARG00000092362,ENSDARG00000029688,ENSDARG00000021924,ENSDARG00000099749,ENSDARG00000103846,ENSDARG00000053544,ENSDARG00000035622,ENSDARG00000020623,ENSDARG00000013670,ENSDARG00000009342,ENSDARG00000102640,ENSDARG00000089109,ENSDARG00000015228,ENSDARG00000041394,ENSDARG00000103979,ENSDARG00000103403,ENSDARG00000009001,ENSDARG00000018491,ENSDARG00000076568,ENSDARG00000058984,…
KEGG	Apoptosis	KEGG:04210	FALSE	5.62299e-11	10.25	157	2824	41	37241	ENSDARG00000043531,ENSDARG00000055120,ENSDARG00000069934,ENSDARG00000018569,ENSDARG00000007836,ENSDARG00000013576,ENSDARG00000020623,ENSDARG00000027744,ENSDARG00000055045,ENSDARG00000043581,ENSDARG00000074060,ENSDARG00000038524,ENSDARG00000042708,ENSDARG00000045014,ENSDARG00000009779,ENSDARG00000089109,ENSDARG00000055216,ENSDARG00000074149,ENSDARG00000014956,ENSDARG00000037870,ENSDARG00000075253,…
KEGG	Endocytosis	KEGG:04144	FALSE	9.85723e-11	10.0062	268	2824	56	37241	ENSDARG00000055723,ENSDARG00000100339,ENSDARG00000092362,ENSDARG00000029688,ENSDARG00000021924,ENSDARG00000009484,ENSDARG00000104685,ENSDARG00000020602,ENSDARG00000103718,ENSDARG00000053091,ENSDARG00000073876,ENSDARG00000021896,ENSDARG00000070539,ENSDARG00000007257,ENSDARG00000076742,ENSDARG00000098853,ENSDARG00000039729,ENSDARG00000023600,ENSDARG00000008383,ENSDARG00000019062,ENSDARG00000011897,…
KEGG	Phototransduction	KEGG:04744	FALSE	2.01691e-10	9.69531	39	2824	19	37241	ENSDARG00000104685,ENSDARG00000020602,ENSDARG00000030758,ENSDARG00000100747,ENSDARG00000042529,ENSDARG00000037925,ENSDARG00000000380,ENSDARG00000009637,ENSDARG00000044199,ENSDARG00000044280,ENSDARG00000011671,ENSDARG00000097008,ENSDARG00000025504,ENSDARG00000058803,ENSDARG00000002193,ENSDARG00000070666,ENSDARG00000055534,ENSDARG00000012125,ENSDARG00000068242
KEGG	MAPK signaling pathway	KEGG:04010	FALSE	9.12523e-10	9.03976	325	2824	61	37241	ENSDARG00000043531,ENSDARG00000055723,ENSDARG00000092362,ENSDARG00000029688,ENSDARG00000021924,ENSDARG00000018566,ENSDARG00000018817,ENSDARG00000057032,ENSDARG00000041065,ENSDARG00000018569,ENSDARG00000010231,ENSDARG00000013576,ENSDARG00000027744,ENSDARG00000022254,ENSDARG00000055045,ENSDARG00000043581,ENSDARG00000098700,ENSDARG00000074060,ENSDARG00000103542,ENSDARG00000018787,ENSDARG00000077677,…
KEGG	Adrenergic signaling in cardiomyocytes	KEGG:04261	FALSE	1.53601e-09	8.81361	198	2824	44	37241	ENSDARG00000105003,ENSDARG00000060978,ENSDARG00000043010,ENSDARG00000104139,ENSDARG00000042837,ENSDARG00000043474,ENSDARG00000098856,ENSDARG00000089109,ENSDARG00000016412,ENSDARG00000005122,ENSDARG00000020450,ENSDARG00000099203,ENSDARG00000045836,ENSDARG00000011487,ENSDARG00000014273,ENSDARG00000070626,ENSDARG00000102376,ENSDARG00000062174,ENSDARG00000068246,ENSDARG00000053617,ENSDARG00000036371,…
KEGG	Phagosome	KEGG:04145	FALSE	1.63859e-09	8.78553	136	2824	35	37241	ENSDARG00000007836,ENSDARG00000016301,ENSDARG00000037997,ENSDARG00000105142,ENSDARG00000006370,ENSDARG00000042708,ENSDARG00000045014,ENSDARG00000039522,ENSDARG00000007257,ENSDARG00000103979,ENSDARG00000055216,ENSDARG00000030694,ENSDARG00000030108,ENSDARG00000037870,ENSDARG00000056615,ENSDARG00000076568,ENSDARG00000018283,ENSDARG00000104436,ENSDARG00000045543,ENSDARG00000033735,ENSDARG00000074849,…
KEGG	Lysosome	KEGG:04142	FALSE	2.40132e-09	8.61955	145	2824	36	37241	ENSDARG00000055120,ENSDARG00000007836,ENSDARG00000105142,ENSDARG00000090912,ENSDARG00000006370,ENSDARG00000017180,ENSDARG00000056252,ENSDARG00000101334,ENSDARG00000027966,ENSDARG00000037064,ENSDARG00000039150,ENSDARG00000098114,ENSDARG00000099313,ENSDARG00000073893,ENSDARG00000029928,ENSDARG00000013968,ENSDARG00000076058,ENSDARG00000039980,ENSDARG00000074656,ENSDARG00000096454,ENSDARG00000062997,…
KEGG	Aminoacyl-tRNA biosynthesis	KEGG:00970	FALSE	2.62099e-09	8.58153	36	2824	17	37241	ENSDARG00000060494,ENSDARG00000044575,ENSDARG00000007955,ENSDARG00000061100,ENSDARG00000003693,ENSDARG00000054530,ENSDARG00000036164,ENSDARG00000059070,ENSDARG00000008237,ENSDARG00000016864,ENSDARG00000019280,ENSDARG00000098825,ENSDARG00000034396,ENSDARG00000010316,ENSDARG00000078546,ENSDARG00000100954,ENSDARG00000101800
KEGG	Salmonella infection	KEGG:05132	FALSE	8.22971e-09	8.08462	273	2824	52	37241	ENSDARG00000043531,ENSDARG00000018566,ENSDARG00000009484,ENSDARG00000018569,ENSDARG00000020623,ENSDARG00000055045,ENSDARG00000098700,ENSDARG00000025254,ENSDARG00000016301,ENSDARG00000037997,ENSDARG00000031894,ENSDARG00000042708,ENSDARG00000045014,ENSDARG00000039522,ENSDARG00000007257,ENSDARG00000076742,ENSDARG00000089109,ENSDARG00000037425,ENSDARG00000055216,ENSDARG00000008030,ENSDARG00000008383,…
KEGG	Cardiac muscle contraction	KEGG:04260	FALSE	3.09667e-07	6.50911	122	2824	29	37241	ENSDARG00000060978,ENSDARG00000012388,ENSDARG00000104139,ENSDARG00000042837,ENSDARG00000076754,ENSDARG00000098856,ENSDARG00000045230,ENSDARG00000005122,ENSDARG00000110700,ENSDARG00000020450,ENSDARG00000099203,ENSDARG00000070626,ENSDARG00000102376,ENSDARG00000062174,ENSDARG00000113254,ENSDARG00000036371,ENSDARG00000040252,ENSDARG00000078760,ENSDARG00000039131,ENSDARG00000023963,ENSDARG00000029439,…
KEGG	Neuroactive ligand-receptor interaction	KEGG:04080	FALSE	6.96655e-07	6.15698	418	2824	64	37241	ENSDARG00000086665,ENSDARG00000015263,ENSDARG00000105529,ENSDARG00000027740,ENSDARG00000079586,ENSDARG00000014490,ENSDARG00000040156,ENSDARG00000027657,ENSDARG00000086647,ENSDARG00000014927,ENSDARG00000004150,ENSDARG00000078247,ENSDARG00000056590,ENSDARG00000027828,ENSDARG00000075058,ENSDARG00000016412,ENSDARG00000026796,ENSDARG00000036222,ENSDARG00000093745,ENSDARG00000087241,ENSDARG00000004869,…
KEGG	Carbon metabolism	KEGG:01200	FALSE	5.07375e-06	5.29467	95	2824	23	37241	ENSDARG00000016733,ENSDARG00000045888,ENSDARG00000014179,ENSDARG00000001873,ENSDARG00000035120,ENSDARG00000006019,ENSDARG00000103369,ENSDARG00000055642,ENSDARG00000105187,ENSDARG00000103849,ENSDARG00000053684,ENSDARG00000025012,ENSDARG00000005423,ENSDARG00000014287,ENSDARG00000052099,ENSDARG00000079249,ENSDARG00000099860,ENSDARG00000018478,ENSDARG00000021366,ENSDARG00000068006,ENSDARG00000069029,…
KEGG	C-type lectin receptor signaling pathway	KEGG:04625	FALSE	1.03793e-05	4.98383	99	2824	23	37241	ENSDARG00000043531,ENSDARG00000010276,ENSDARG00000098700,ENSDARG00000074060,ENSDARG00000004539,ENSDARG00000038878,ENSDARG00000038524,ENSDARG00000089156,ENSDARG00000006553,ENSDARG00000009208,ENSDARG00000074149,ENSDARG00000075253,ENSDARG00000016457,ENSDARG00000058325,ENSDARG00000045836,ENSDARG00000087832,ENSDARG00000059406,ENSDARG00000008186,ENSDARG00000043249,ENSDARG00000077768,ENSDARG00000076182,…
KEGG	Glutathione metabolism	KEGG:00480	FALSE	1.04701e-05	4.98005	53	2824	16	37241	ENSDARG00000104068,ENSDARG00000007377,ENSDARG00000103019,ENSDARG00000033285,ENSDARG00000033364,ENSDARG00000043342,ENSDARG00000005085,ENSDARG00000068478,ENSDARG00000008155,ENSDARG00000023526,ENSDARG00000039832,ENSDARG00000018953,ENSDARG00000078258,ENSDARG00000055760,ENSDARG00000018342,ENSDARG00000091511
KEGG	Glycine, serine and threonine metabolism	KEGG:00260	FALSE	2.06846e-05	4.68435	38	2824	13	37241	ENSDARG00000016733,ENSDARG00000021059,ENSDARG00000076225,ENSDARG00000001873,ENSDARG00000035120,ENSDARG00000105187,ENSDARG00000018426,ENSDARG00000005423,ENSDARG00000052099,ENSDARG00000055591,ENSDARG00000018478,ENSDARG00000013430,ENSDARG00000060120
KEGG	Arginine and proline metabolism	KEGG:00330	FALSE	2.20242e-05	4.6571	50	2824	15	37241	ENSDARG00000007377,ENSDARG00000095908,ENSDARG00000010085,ENSDARG00000099579,ENSDARG00000008155,ENSDARG00000043403,ENSDARG00000018426,ENSDARG00000028259,ENSDARG00000055760,ENSDARG00000098639,ENSDARG00000038207,ENSDARG00000043257,ENSDARG00000069615,ENSDARG00000103763,ENSDARG00000015236
KEGG	Ferroptosis	KEGG:04216	FALSE	3.71572e-05	4.42996	46	2824	14	37241	ENSDARG00000031776,ENSDARG00000076221,ENSDARG00000095908,ENSDARG00000094210,ENSDARG00000015551,ENSDARG00000027529,ENSDARG00000068478,ENSDARG00000071384,ENSDARG00000056615,ENSDARG00000018953,ENSDARG00000075727,ENSDARG00000078399,ENSDARG00000024295,ENSDARG00000004078
KEGG	Taurine and hypotaurine metabolism	KEGG:00430	FALSE	5.98428e-05	4.22299	16	2824	8	37241	ENSDARG00000015537,ENSDARG00000099389,ENSDARG00000023526,ENSDARG00000027419,ENSDARG00000078258,ENSDARG00000053571,ENSDARG00000018342,ENSDARG00000055370
KEGG	Herpes simplex virus 1 infection	KEGG:05168	FALSE	7.22468e-05	4.14118	152	2824	28	37241	ENSDARG00000026611,ENSDARG00000025428,ENSDARG00000018569,ENSDARG00000020623,ENSDARG00000055045,ENSDARG00000098700,ENSDARG00000038878,ENSDARG00000102640,ENSDARG00000038524,ENSDARG00000089109,ENSDARG00000103979,ENSDARG00000094451,ENSDARG00000075253,ENSDARG00000016457,ENSDARG00000058325,ENSDARG00000008186,ENSDARG00000039162,ENSDARG00000099722,ENSDARG00000068993,ENSDARG00000021239,ENSDARG00000068969,…
KEGG	Necroptosis	KEGG:04217	FALSE	7.59609e-05	4.11941	161	2824	29	37241	ENSDARG00000031776,ENSDARG00000018569,ENSDARG00000076221,ENSDARG00000075014,ENSDARG00000103718,ENSDARG00000020623,ENSDARG00000094210,ENSDARG00000015551,ENSDARG00000043010,ENSDARG00000098700,ENSDARG00000089109,ENSDARG00000002190,ENSDARG00000007323,ENSDARG00000016457,ENSDARG00000058325,ENSDARG00000056615,ENSDARG00000014273,ENSDARG00000053617,ENSDARG00000099722,ENSDARG00000055966,ENSDARG00000100089,…
KEGG	Apelin signaling pathway	KEGG:04371	FALSE	0.00012373	3.90753	157	2824	28	37241	ENSDARG00000055377,ENSDARG00000098856,ENSDARG00000102750,ENSDARG00000101637,ENSDARG00000006553,ENSDARG00000046143,ENSDARG00000074149,ENSDARG00000011487,ENSDARG00000039830,ENSDARG00000005372,ENSDARG00000059406,ENSDARG00000075727,ENSDARG00000068246,ENSDARG00000099685,ENSDARG00000091260,ENSDARG00000056795,ENSDARG00000031783,ENSDARG00000000369,ENSDARG00000058392,ENSDARG00000011519,ENSDARG00000038693,…
KEGG	Gap junction	KEGG:04540	FALSE	0.000132532	3.87768	94	2824	20	37241	ENSDARG00000022254,ENSDARG00000016301,ENSDARG00000037997,ENSDARG00000042708,ENSDARG00000045014,ENSDARG00000077677,ENSDARG00000039522,ENSDARG00000055216,ENSDARG00000026796,ENSDARG00000074149,ENSDARG00000011487,ENSDARG00000104436,ENSDARG00000059406,ENSDARG00000068246,ENSDARG00000004445,ENSDARG00000031783,ENSDARG00000058392,ENSDARG00000056909,ENSDARG00000013847,ENSDARG00000077145
KEGG	NOD-like receptor signaling pathway	KEGG:04621	FALSE	0.000142419	3.84643	134	2824	25	37241	ENSDARG00000043531,ENSDARG00000055120,ENSDARG00000098700,ENSDARG00000038668,ENSDARG00000089109,ENSDARG00000009208,ENSDARG00000074149,ENSDARG00000016457,ENSDARG00000058325,ENSDARG00000045836,ENSDARG00000056615,ENSDARG00000018283,ENSDARG00000104795,ENSDARG00000075727,ENSDARG00000068246,ENSDARG00000098242,ENSDARG00000076182,ENSDARG00000069733,ENSDARG00000091058,ENSDARG00000020326,ENSDARG00000101051,…
KEGG	Purine metabolism	KEGG:00230	FALSE	0.000156322	3.80598	135	2824	25	37241	ENSDARG00000095947,ENSDARG00000026090,ENSDARG00000100397,ENSDARG00000029952,ENSDARG00000012555,ENSDARG00000000380,ENSDARG00000043820,ENSDARG00000034852,ENSDARG00000011671,ENSDARG00000057575,ENSDARG00000018153,ENSDARG00000078073,ENSDARG00000025504,ENSDARG00000031783,ENSDARG00000058392,ENSDARG00000102977,ENSDARG00000014320,ENSDARG00000056600,ENSDARG00000005776,ENSDARG00000002071,ENSDARG00000077145,…
KEGG	p53 signaling pathway	KEGG:04115	FALSE	0.00017397	3.75953	67	2824	16	37241	ENSDARG00000070012,ENSDARG00000013576,ENSDARG00000020623,ENSDARG00000027744,ENSDARG00000013681,ENSDARG00000055045,ENSDARG00000043581,ENSDARG00000077549,ENSDARG00000101637,ENSDARG00000089109,ENSDARG00000058325,ENSDARG00000099722,ENSDARG00000056795,ENSDARG00000021239,ENSDARG00000076554,ENSDARG00000004325
KEGG	Tight junction	KEGG:04530	FALSE	0.000191489	3.71786	197	2824	32	37241	ENSDARG00000043531,ENSDARG00000014059,ENSDARG00000020031,ENSDARG00000042708,ENSDARG00000045014,ENSDARG00000101637,ENSDARG00000055216,ENSDARG00000008030,ENSDARG00000008383,ENSDARG00000019062,ENSDARG00000046143,ENSDARG00000037870,ENSDARG00000039142,ENSDARG00000087646,ENSDARG00000069503,ENSDARG00000100844,ENSDARG00000043128,ENSDARG00000034771,ENSDARG00000017105,ENSDARG00000074849,ENSDARG00000027063,…
KEGG	Biosynthesis of amino acids	KEGG:01230	FALSE	0.000197488	3.70446	68	2824	16	37241	ENSDARG00000016733,ENSDARG00000014179,ENSDARG00000099579,ENSDARG00000076225,ENSDARG00000001873,ENSDARG00000016375,ENSDARG00000006019,ENSDARG00000103369,ENSDARG00000055642,ENSDARG00000053684,ENSDARG00000025012,ENSDARG00000005423,ENSDARG00000014287,ENSDARG00000098639,ENSDARG00000099860,ENSDARG00000015236
KEGG	Cell adhesion molecules	KEGG:04514	FALSE	0.00025567	3.59232	140	2824	25	37241	ENSDARG00000059906,ENSDARG00000056722,ENSDARG00000014059,ENSDARG00000020031,ENSDARG00000100887,ENSDARG00000102750,ENSDARG00000003061,ENSDARG00000079455,ENSDARG00000077329,ENSDARG00000006636,ENSDARG00000043746,ENSDARG00000069503,ENSDARG00000100844,ENSDARG00000003020,ENSDARG00000043128,ENSDARG00000015955,ENSDARG00000074739,ENSDARG00000038609,ENSDARG00000071437,ENSDARG00000098899,ENSDARG00000009544,…
KEGG	GnRH signaling pathway	KEGG:04912	FALSE	0.000264674	3.57729	100	2824	20	37241	ENSDARG00000043531,ENSDARG00000075121,ENSDARG00000043010,ENSDARG00000022254,ENSDARG00000009208,ENSDARG00000074149,ENSDARG00000045836,ENSDARG00000011487,ENSDARG00000014273,ENSDARG00000059406,ENSDARG00000068246,ENSDARG00000053617,ENSDARG00000111939,ENSDARG00000031783,ENSDARG00000058392,ENSDARG00000100089,ENSDARG00000056909,ENSDARG00000002235,ENSDARG00000013847,ENSDARG00000077145
KEGG	VEGF signaling pathway	KEGG:04370	FALSE	0.000268652	3.57081	63	2824	15	37241	ENSDARG00000010276,ENSDARG00000041065,ENSDARG00000022254,ENSDARG00000103542,ENSDARG00000004539,ENSDARG00000038524,ENSDARG00000075253,ENSDARG00000020795,ENSDARG00000045836,ENSDARG00000034700,ENSDARG00000059406,ENSDARG00000111612,ENSDARG00000074849,ENSDARG00000004325,ENSDARG00000017321
KEGG	Calcium signaling pathway	KEGG:04020	FALSE	0.000293876	3.53184	286	2824	41	37241	ENSDARG00000103308,ENSDARG00000060978,ENSDARG00000044526,ENSDARG00000043010,ENSDARG00000022254,ENSDARG00000103542,ENSDARG00000043474,ENSDARG00000098856,ENSDARG00000077677,ENSDARG00000017446,ENSDARG00000027828,ENSDARG00000026796,ENSDARG00000005122,ENSDARG00000008788,ENSDARG00000074149,ENSDARG00000011487,ENSDARG00000034700,ENSDARG00000014273,ENSDARG00000005372,ENSDARG00000068246,ENSDARG00000034493,…
KEGG	Alanine, aspartate and glutamate metabolism	KEGG:00250	FALSE	0.000369108	3.43285	38	2824	11	37241	ENSDARG00000016375,ENSDARG00000015537,ENSDARG00000055642,ENSDARG00000027419,ENSDARG00000006031,ENSDARG00000052099,ENSDARG00000038207,ENSDARG00000018478,ENSDARG00000017590,ENSDARG00000002071,ENSDARG00000055370
KEGG	Adipocytokine signaling pathway	KEGG:04920	FALSE	0.000446469	3.35021	81	2824	17	37241	ENSDARG00000026611,ENSDARG00000025428,ENSDARG00000018569,ENSDARG00000058285,ENSDARG00000036222,ENSDARG00000046143,ENSDARG00000004094,ENSDARG00000031777,ENSDARG00000091085,ENSDARG00000078399,ENSDARG00000045548,ENSDARG00000000369,ENSDARG00000032639,ENSDARG00000070165,ENSDARG00000022712,ENSDARG00000004078,ENSDARG00000101036
KEGG	Focal adhesion	KEGG:04510	FALSE	0.000574543	3.24068	211	2824	32	37241	ENSDARG00000043531,ENSDARG00000018566,ENSDARG00000022254,ENSDARG00000103542,ENSDARG00000038524,ENSDARG00000077677,ENSDARG00000101637,ENSDARG00000089109,ENSDARG00000008030,ENSDARG00000037870,ENSDARG00000075253,ENSDARG00000098909,ENSDARG00000020795,ENSDARG00000034700,ENSDARG00000059406,ENSDARG00000102277,ENSDARG00000017105,ENSDARG00000074849,ENSDARG00000091260,ENSDARG00000069632,ENSDARG00000028507,…
KEGG	Glyoxylate and dicarboxylate metabolism	KEGG:00630	FALSE	0.000618706	3.20852	28	2824	9	37241	ENSDARG00000045888,ENSDARG00000035120,ENSDARG00000105187,ENSDARG00000103849,ENSDARG00000052099,ENSDARG00000018478,ENSDARG00000069029,ENSDARG00000060120,ENSDARG00000024160
KEGG	Biosynthesis of cofactors	KEGG:01240	FALSE	0.00156312	2.80601	150	2824	24	37241	ENSDARG00000016733,ENSDARG00000060494,ENSDARG00000021059,ENSDARG00000006220,ENSDARG00000017658,ENSDARG00000012555,ENSDARG00000043820,ENSDARG00000004406,ENSDARG00000037654,ENSDARG00000018953,ENSDARG00000062025,ENSDARG00000028259,ENSDARG00000068876,ENSDARG00000055991,ENSDARG00000023498,ENSDARG00000012215,ENSDARG00000100851,ENSDARG00000018069,ENSDARG00000063126,ENSDARG00000002071,ENSDARG00000008840,…
KEGG	PPAR signaling pathway	KEGG:03320	FALSE	0.00156312	2.80601	82	2824	16	37241	ENSDARG00000044566,ENSDARG00000058285,ENSDARG00000004094,ENSDARG00000031777,ENSDARG00000026369,ENSDARG00000030265,ENSDARG00000078399,ENSDARG00000093313,ENSDARG00000035859,ENSDARG00000032639,ENSDARG00000069018,ENSDARG00000019532,ENSDARG00000033802,ENSDARG00000104495,ENSDARG00000004078,ENSDARG00000053068
KEGG	Proteasome	KEGG:03050	FALSE	0.0016228	2.78973	45	2824	11	37241	ENSDARG00000005134,ENSDARG00000043561,ENSDARG00000016239,ENSDARG00000037962,ENSDARG00000023279,ENSDARG00000087911,ENSDARG00000007141,ENSDARG00000013938,ENSDARG00000009640,ENSDARG00000086618,ENSDARG00000043899
KEGG	Toll-like receptor signaling pathway	KEGG:04620	FALSE	0.00193066	2.71429	84	2824	16	37241	ENSDARG00000043531,ENSDARG00000098700,ENSDARG00000038878,ENSDARG00000038524,ENSDARG00000114454,ENSDARG00000075253,ENSDARG00000058325,ENSDARG00000045836,ENSDARG00000104795,ENSDARG00000074849,ENSDARG00000040135,ENSDARG00000052322,ENSDARG00000076182,ENSDARG00000068428,ENSDARG00000076251,ENSDARG00000054968
KEGG	Amino sugar and nucleotide sugar metabolism	KEGG:00520	FALSE	0.00219643	2.65828	54	2824	12	37241	ENSDARG00000017658,ENSDARG00000037654,ENSDARG00000039892,ENSDARG00000023498,ENSDARG00000002401,ENSDARG00000099185,ENSDARG00000052170,ENSDARG00000068006,ENSDARG00000028088,ENSDARG00000005891,ENSDARG00000009612,ENSDARG00000051925
KEGG	Adherens junction	KEGG:04520	FALSE	0.00233833	2.6311	94	2824	17	37241	ENSDARG00000031894,ENSDARG00000078233,ENSDARG00000102750,ENSDARG00000024785,ENSDARG00000102441,ENSDARG00000037870,ENSDARG00000076624,ENSDARG00000020795,ENSDARG00000076486,ENSDARG00000074849,ENSDARG00000060349,ENSDARG00000056909,ENSDARG00000040046,ENSDARG00000034541,ENSDARG00000013847,ENSDARG00000026350,ENSDARG00000070903
KEGG	Cytokine-cytokine receptor interaction	KEGG:04060	FALSE	0.00261817	2.582	175	2824	26	37241	ENSDARG00000018569,ENSDARG00000039863,ENSDARG00000098700,ENSDARG00000104693,ENSDARG00000038878,ENSDARG00000114454,ENSDARG00000104795,ENSDARG00000037859,ENSDARG00000028661,ENSDARG00000091085,ENSDARG00000045548,ENSDARG00000068993,ENSDARG00000080020,ENSDARG00000057633,ENSDARG00000070165,ENSDARG00000087804,ENSDARG00000069133,ENSDARG00000078042,ENSDARG00000063230,ENSDARG00000068711,ENSDARG00000068969,…
KEGG	ErbB signaling pathway	KEGG:04012	FALSE	0.0034006	2.46844	89	2824	16	37241	ENSDARG00000043531,ENSDARG00000075121,ENSDARG00000043010,ENSDARG00000022254,ENSDARG00000038524,ENSDARG00000074262,ENSDARG00000075253,ENSDARG00000098909,ENSDARG00000014273,ENSDARG00000059406,ENSDARG00000053617,ENSDARG00000053939,ENSDARG00000100089,ENSDARG00000076554,ENSDARG00000056909,ENSDARG00000013847
KEGG	Porphyrin metabolism	KEGG:00860	FALSE	0.00388606	2.41049	43	2824	10	37241	ENSDARG00000059231,ENSDARG00000060494,ENSDARG00000021059,ENSDARG00000006220,ENSDARG00000027529,ENSDARG00000096829,ENSDARG00000062025,ENSDARG00000055991,ENSDARG00000063126,ENSDARG00000008840
KEGG	Fructose and mannose metabolism	KEGG:00051	FALSE	0.00473636	2.32456	37	2824	9	37241	ENSDARG00000001953,ENSDARG00000014179,ENSDARG00000029075,ENSDARG00000017658,ENSDARG00000037654,ENSDARG00000053684,ENSDARG00000025012,ENSDARG00000023498,ENSDARG00000021366
KEGG	Cysteine and methionine metabolism	KEGG:00270	FALSE	0.00539778	2.26779	45	2824	10	37241	ENSDARG00000016733,ENSDARG00000020448,ENSDARG00000001873,ENSDARG00000099389,ENSDARG00000008155,ENSDARG00000018953,ENSDARG00000103849,ENSDARG00000055760,ENSDARG00000013430,ENSDARG00000037261
KEGG	Sulfur metabolism	KEGG:00920	FALSE	0.00559168	2.25246	8	2824	4	37241	ENSDARG00000005713,ENSDARG00000017034,ENSDARG00000043684,ENSDARG00000056600
KEGG	Arachidonic acid metabolism	KEGG:00590	FALSE	0.00559168	2.25246	53	2824	11	37241	ENSDARG00000010276,ENSDARG00000042978,ENSDARG00000021149,ENSDARG00000004539,ENSDARG00000068478,ENSDARG00000023526,ENSDARG00000078258,ENSDARG00000026236,ENSDARG00000096445,ENSDARG00000036587,ENSDARG00000018342
KEGG	FoxO signaling pathway	KEGG:04068	FALSE	0.00616236	2.21025	140	2824	21	37241	ENSDARG00000016623,ENSDARG00000013576,ENSDARG00000027744,ENSDARG00000101759,ENSDARG00000023058,ENSDARG00000043581,ENSDARG00000038524,ENSDARG00000101637,ENSDARG00000026796,ENSDARG00000046143,ENSDARG00000075253,ENSDARG00000045836,ENSDARG00000059406,ENSDARG00000062460,ENSDARG00000000369,ENSDARG00000069295,ENSDARG00000076554,ENSDARG00000056909,ENSDARG00000034541,ENSDARG00000013847,ENSDARG00000022712
KEGG	Drug metabolism - other enzymes	KEGG:00983	FALSE	0.00814748	2.08898	72	2824	13	37241	ENSDARG00000104068,ENSDARG00000103019,ENSDARG00000033285,ENSDARG00000055974,ENSDARG00000033364,ENSDARG00000028012,ENSDARG00000006220,ENSDARG00000043820,ENSDARG00000039832,ENSDARG00000036833,ENSDARG00000012215,ENSDARG00000022213,ENSDARG00000063126
KEGG	Glycolysis / Gluconeogenesis	KEGG:00010	FALSE	0.00821546	2.08537	56	2824	11	37241	ENSDARG00000014179,ENSDARG00000053684,ENSDARG00000018426,ENSDARG00000025012,ENSDARG00000028259,ENSDARG00000005423,ENSDARG00000014287,ENSDARG00000099860,ENSDARG00000021366,ENSDARG00000068006,ENSDARG00000069029
KEGG	Fatty acid metabolism	KEGG:01212	FALSE	0.00821546	2.08537	64	2824	12	37241	ENSDARG00000045888,ENSDARG00000068551,ENSDARG00000058285,ENSDARG00000027495,ENSDARG00000004094,ENSDARG00000030265,ENSDARG00000078399,ENSDARG00000039980,ENSDARG00000103744,ENSDARG00000019532,ENSDARG00000004078,ENSDARG00000039979
KEGG	Regulation of actin cytoskeleton	KEGG:04810	FALSE	0.00992219	2.00339	245	2824	31	37241	ENSDARG00000055837,ENSDARG00000093052,ENSDARG00000042172,ENSDARG00000038524,ENSDARG00000077677,ENSDARG00000008030,ENSDARG00000006553,ENSDARG00000008383,ENSDARG00000019062,ENSDARG00000037870,ENSDARG00000075253,ENSDARG00000020795,ENSDARG00000039142,ENSDARG00000060010,ENSDARG00000059406,ENSDARG00000074849,ENSDARG00000027063,ENSDARG00000091260,ENSDARG00000092970,ENSDARG00000004658,ENSDARG00000025826,…
KEGG	Biosynthesis of nucleotide sugars	KEGG:01250	FALSE	0.012791	1.8931	36	2824	8	37241	ENSDARG00000017658,ENSDARG00000037654,ENSDARG00000039892,ENSDARG00000023498,ENSDARG00000002401,ENSDARG00000052170,ENSDARG00000068006,ENSDARG00000028088
KEGG	Butanoate metabolism	KEGG:00650	FALSE	0.012791	1.8931	22	2824	6	37241	ENSDARG00000045888,ENSDARG00000013063,ENSDARG00000015537,ENSDARG00000027419,ENSDARG00000006031,ENSDARG00000055370
KEGG	Cellular senescence	KEGG:04218	FALSE	0.012791	1.8931	150	2824	21	37241	ENSDARG00000075014,ENSDARG00000013576,ENSDARG00000040503,ENSDARG00000027744,ENSDARG00000023058,ENSDARG00000043581,ENSDARG00000038524,ENSDARG00000101637,ENSDARG00000006553,ENSDARG00000074149,ENSDARG00000021443,ENSDARG00000075253,ENSDARG00000045836,ENSDARG00000104795,ENSDARG00000059406,ENSDARG00000039162,ENSDARG00000056795,ENSDARG00000076554,ENSDARG00000034541,ENSDARG00000091699,ENSDARG00000061941
KEGG	Pentose phosphate pathway	KEGG:00030	FALSE	0.012791	1.8931	22	2824	6	37241	ENSDARG00000014179,ENSDARG00000006019,ENSDARG00000103369,ENSDARG00000053684,ENSDARG00000021366,ENSDARG00000060120
KEGG	Autophagy - animal	KEGG:04140	FALSE	0.013082	1.88332	151	2824	21	37241	ENSDARG00000055120,ENSDARG00000075014,ENSDARG00000007836,ENSDARG00000012450,ENSDARG00000097205,ENSDARG00000037618,ENSDARG00000038524,ENSDARG00000089109,ENSDARG00000006553,ENSDARG00000009208,ENSDARG00000074149,ENSDARG00000075253,ENSDARG00000059406,ENSDARG00000075727,ENSDARG00000039162,ENSDARG00000036501,ENSDARG00000055966,ENSDARG00000006181,ENSDARG00000044373,ENSDARG00000101051,ENSDARG00000009313
KEGG	Biosynthesis of unsaturated fatty acids	KEGG:01040	FALSE	0.0156088	1.80663	30	2824	7	37241	ENSDARG00000068551,ENSDARG00000027495,ENSDARG00000030265,ENSDARG00000103744,ENSDARG00000019532,ENSDARG00000040427,ENSDARG00000039979
KEGG	beta-Alanine metabolism	KEGG:00410	FALSE	0.0185661	1.73128	31	2824	7	37241	ENSDARG00000015537,ENSDARG00000027419,ENSDARG00000043403,ENSDARG00000018426,ENSDARG00000028259,ENSDARG00000006031,ENSDARG00000055370
KEGG	Nucleotide metabolism	KEGG:01232	FALSE	0.0186925	1.72833	90	2824	14	37241	ENSDARG00000095947,ENSDARG00000029952,ENSDARG00000012555,ENSDARG00000043820,ENSDARG00000034852,ENSDARG00000057575,ENSDARG00000018153,ENSDARG00000036833,ENSDARG00000102977,ENSDARG00000022213,ENSDARG00000005776,ENSDARG00000002071,ENSDARG00000078619,ENSDARG00000003519
KEGG	Folate biosynthesis	KEGG:00790	FALSE	0.0186925	1.72833	24	2824	6	37241	ENSDARG00000021149,ENSDARG00000004406,ENSDARG00000068876,ENSDARG00000100851,ENSDARG00000036587,ENSDARG00000037176
KEGG	Other types of O-glycan biosynthesis	KEGG:00514	FALSE	0.0218829	1.6599	48	2824	9	37241	ENSDARG00000042418,ENSDARG00000006832,ENSDARG00000059438,ENSDARG00000022550,ENSDARG00000023448,ENSDARG00000044514,ENSDARG00000100889,ENSDARG00000053190,ENSDARG00000088799
KEGG	Primary bile acid biosynthesis	KEGG:00120	FALSE	0.0223576	1.65058	25	2824	6	37241	ENSDARG00000069018,ENSDARG00000004262,ENSDARG00000033802,ENSDARG00000038728,ENSDARG00000012137,ENSDARG00000053068
KEGG	Oxidative phosphorylation	KEGG:00190	FALSE	0.0305749	1.51463	115	2824	16	37241	ENSDARG00000012388,ENSDARG00000105142,ENSDARG00000006370,ENSDARG00000045230,ENSDARG00000030694,ENSDARG00000110700,ENSDARG00000113254,ENSDARG00000045543,ENSDARG00000035538,ENSDARG00000015174,ENSDARG00000059057,ENSDARG00000031681,ENSDARG00000057055,ENSDARG00000103114,ENSDARG00000037153,ENSDARG00000014085
KEGG	Cytosolic DNA-sensing pathway	KEGG:04623	FALSE	0.0309764	1.50897	51	2824	9	37241	ENSDARG00000055045,ENSDARG00000098700,ENSDARG00000037358,ENSDARG00000058325,ENSDARG00000073893,ENSDARG00000069733,ENSDARG00000091058,ENSDARG00000038505,ENSDARG00000076251
KEGG	Steroid biosynthesis	KEGG:00100	FALSE	0.0331668	1.4793	20	2824	5	37241	ENSDARG00000103277,ENSDARG00000018529,ENSDARG00000046098,ENSDARG00000101062,ENSDARG00000059824
KEGG	Vascular smooth muscle contraction	KEGG:04270	FALSE	0.0425543	1.37106	140	2824	18	37241	ENSDARG00000015263,ENSDARG00000055837,ENSDARG00000022254,ENSDARG00000056590,ENSDARG00000008030,ENSDARG00000016412,ENSDARG00000009208,ENSDARG00000074149,ENSDARG00000011487,ENSDARG00000059406,ENSDARG00000068246,ENSDARG00000091260,ENSDARG00000025826,ENSDARG00000031783,ENSDARG00000001712,ENSDARG00000058392,ENSDARG00000077145,ENSDARG00000091368
REAC	REACTOME root term	REAC:0000000	FALSE	5.01113e-47	46.3001	7340	2824	875	37241	ENSDARG00000043531,ENSDARG00000042725,ENSDARG00000055723,ENSDARG00000075261,ENSDARG00000056938,ENSDARG00000026611,ENSDARG00000092362,ENSDARG00000000551,ENSDARG00000104068,ENSDARG00000007377,ENSDARG00000055120,ENSDARG00000021924,ENSDARG00000015263,ENSDARG00000075045,ENSDARG00000105529,ENSDARG00000042816,ENSDARG00000103308,ENSDARG00000075121,ENSDARG00000063229,ENSDARG00000032553,ENSDARG00000045143,…
REAC	Transport of small molecules	REAC:R-DRE-382551	FALSE	1.52086e-16	15.8179	587	2824	111	37241	ENSDARG00000000551,ENSDARG00000013050,ENSDARG00000045051,ENSDARG00000102453,ENSDARG00000059231,ENSDARG00000039647,ENSDARG00000059993,ENSDARG00000101363,ENSDARG00000060978,ENSDARG00000019856,ENSDARG00000051730,ENSDARG00000015551,ENSDARG00000020645,ENSDARG00000052271,ENSDARG00000041150,ENSDARG00000020212,ENSDARG00000076754,ENSDARG00000040295,ENSDARG00000090912,ENSDARG00000006370,ENSDARG00000005134,…
REAC	Neuronal System	REAC:R-DRE-112316	FALSE	6.99403e-16	15.1553	303	2824	72	37241	ENSDARG00000102453,ENSDARG00000038862,ENSDARG00000039647,ENSDARG00000020609,ENSDARG00000045945,ENSDARG00000101759,ENSDARG00000022254,ENSDARG00000079586,ENSDARG00000020212,ENSDARG00000086647,ENSDARG00000015537,ENSDARG00000103359,ENSDARG00000079455,ENSDARG00000058985,ENSDARG00000074746,ENSDARG00000077329,ENSDARG00000027419,ENSDARG00000061990,ENSDARG00000001994,ENSDARG00000019753,ENSDARG00000035798,…
REAC	Signal Transduction	REAC:R-DRE-162582	FALSE	7.15508e-14	13.1454	1927	2824	246	37241	ENSDARG00000043531,ENSDARG00000026611,ENSDARG00000015263,ENSDARG00000075045,ENSDARG00000042816,ENSDARG00000103308,ENSDARG00000075121,ENSDARG00000063229,ENSDARG00000055837,ENSDARG00000093125,ENSDARG00000038025,ENSDARG00000059906,ENSDARG00000018817,ENSDARG00000041065,ENSDARG00000018569,ENSDARG00000075014,ENSDARG00000016200,ENSDARG00000030758,ENSDARG00000100747,ENSDARG00000055784,ENSDARG00000022254,…
REAC	Immune System	REAC:R-DRE-168256	FALSE	1.3175e-13	12.8802	1677	2824	220	37241	ENSDARG00000043531,ENSDARG00000055723,ENSDARG00000026611,ENSDARG00000092362,ENSDARG00000104068,ENSDARG00000055120,ENSDARG00000021924,ENSDARG00000042816,ENSDARG00000075121,ENSDARG00000045143,ENSDARG00000103846,ENSDARG00000031702,ENSDARG00000009484,ENSDARG00000018569,ENSDARG00000069951,ENSDARG00000075014,ENSDARG00000016200,ENSDARG00000069293,ENSDARG00000091996,ENSDARG00000007836,ENSDARG00000020609,…
REAC	Transmission across Chemical Synapses	REAC:R-DRE-112315	FALSE	4.38611e-12	11.3579	186	2824	48	37241	ENSDARG00000102453,ENSDARG00000039647,ENSDARG00000020609,ENSDARG00000045945,ENSDARG00000022254,ENSDARG00000079586,ENSDARG00000020212,ENSDARG00000086647,ENSDARG00000015537,ENSDARG00000058985,ENSDARG00000027419,ENSDARG00000001994,ENSDARG00000035798,ENSDARG00000044199,ENSDARG00000059775,ENSDARG00000012426,ENSDARG00000052764,ENSDARG00000068246,ENSDARG00000078624,ENSDARG00000034493,ENSDARG00000006031,…
REAC	Inactivation, recovery and regulation of the phototransduction cascade	REAC:R-DRE-2514859	FALSE	4.38611e-12	11.3579	31	2824	19	37241	ENSDARG00000030758,ENSDARG00000100747,ENSDARG00000038378,ENSDARG00000000380,ENSDARG00000052223,ENSDARG00000035798,ENSDARG00000044199,ENSDARG00000011671,ENSDARG00000025504,ENSDARG00000058803,ENSDARG00000045156,ENSDARG00000013393,ENSDARG00000002193,ENSDARG00000099685,ENSDARG00000044629,ENSDARG00000055534,ENSDARG00000012125,ENSDARG00000068242,ENSDARG00000086756
REAC	Visual phototransduction	REAC:R-DRE-2187338	FALSE	4.38611e-12	11.3579	89	2824	32	37241	ENSDARG00000059906,ENSDARG00000030758,ENSDARG00000100747,ENSDARG00000038378,ENSDARG00000040295,ENSDARG00000051824,ENSDARG00000000380,ENSDARG00000052223,ENSDARG00000057169,ENSDARG00000035798,ENSDARG00000044199,ENSDARG00000011671,ENSDARG00000025504,ENSDARG00000058803,ENSDARG00000045156,ENSDARG00000013393,ENSDARG00000002193,ENSDARG00000096445,ENSDARG00000099685,ENSDARG00000044629,ENSDARG00000018069,…
REAC	Metabolism	REAC:R-DRE-1430728	FALSE	5.99353e-12	11.2223	1504	2824	196	37241	ENSDARG00000056938,ENSDARG00000104068,ENSDARG00000007377,ENSDARG00000005713,ENSDARG00000010276,ENSDARG00000093125,ENSDARG00000069934,ENSDARG00000059906,ENSDARG00000017034,ENSDARG00000009484,ENSDARG00000044566,ENSDARG00000045051,ENSDARG00000016733,ENSDARG00000019236,ENSDARG00000021149,ENSDARG00000091996,ENSDARG00000045888,ENSDARG00000005332,ENSDARG00000001953,ENSDARG00000020448,ENSDARG00000008310,…
REAC	The phototransduction cascade	REAC:R-DRE-2514856	FALSE	7.65935e-12	11.1158	32	2824	19	37241	ENSDARG00000030758,ENSDARG00000100747,ENSDARG00000038378,ENSDARG00000000380,ENSDARG00000052223,ENSDARG00000035798,ENSDARG00000044199,ENSDARG00000011671,ENSDARG00000025504,ENSDARG00000058803,ENSDARG00000045156,ENSDARG00000013393,ENSDARG00000002193,ENSDARG00000099685,ENSDARG00000044629,ENSDARG00000055534,ENSDARG00000012125,ENSDARG00000068242,ENSDARG00000086756
REAC	Innate Immune System	REAC:R-DRE-168249	FALSE	2.46163e-11	10.6088	1016	2824	144	37241	ENSDARG00000043531,ENSDARG00000055723,ENSDARG00000092362,ENSDARG00000104068,ENSDARG00000055120,ENSDARG00000021924,ENSDARG00000042816,ENSDARG00000045143,ENSDARG00000069951,ENSDARG00000069293,ENSDARG00000091996,ENSDARG00000007836,ENSDARG00000020609,ENSDARG00000015551,ENSDARG00000091111,ENSDARG00000098700,ENSDARG00000025254,ENSDARG00000074060,ENSDARG00000037997,ENSDARG00000090552,ENSDARG00000057113,…
REAC	Sensory Perception	REAC:R-DRE-9709957	FALSE	5.38981e-11	10.2684	98	2824	32	37241	ENSDARG00000059906,ENSDARG00000030758,ENSDARG00000100747,ENSDARG00000038378,ENSDARG00000040295,ENSDARG00000051824,ENSDARG00000000380,ENSDARG00000052223,ENSDARG00000057169,ENSDARG00000035798,ENSDARG00000044199,ENSDARG00000011671,ENSDARG00000025504,ENSDARG00000058803,ENSDARG00000045156,ENSDARG00000013393,ENSDARG00000002193,ENSDARG00000096445,ENSDARG00000099685,ENSDARG00000044629,ENSDARG00000018069,…
REAC	G alpha (i) signalling events	REAC:R-DRE-418594	FALSE	2.79811e-10	9.55314	338	2824	65	37241	ENSDARG00000075045,ENSDARG00000059906,ENSDARG00000030758,ENSDARG00000100747,ENSDARG00000038859,ENSDARG00000042529,ENSDARG00000038378,ENSDARG00000040295,ENSDARG00000004150,ENSDARG00000102299,ENSDARG00000016412,ENSDARG00000051824,ENSDARG00000036222,ENSDARG00000009208,ENSDARG00000055543,ENSDARG00000093745,ENSDARG00000000380,ENSDARG00000004869,ENSDARG00000076978,ENSDARG00000052223,ENSDARG00000016584,…
REAC	Neutrophil degranulation	REAC:R-DRE-6798695	FALSE	1.14447e-07	6.9414	614	2824	90	37241	ENSDARG00000055723,ENSDARG00000092362,ENSDARG00000104068,ENSDARG00000055120,ENSDARG00000021924,ENSDARG00000042816,ENSDARG00000045143,ENSDARG00000069951,ENSDARG00000069293,ENSDARG00000091996,ENSDARG00000020609,ENSDARG00000015551,ENSDARG00000025254,ENSDARG00000037997,ENSDARG00000090552,ENSDARG00000031427,ENSDARG00000025147,ENSDARG00000078659,ENSDARG00000009342,ENSDARG00000090912,ENSDARG00000005134,…
REAC	Signaling by GPCR	REAC:R-DRE-372790	FALSE	2.6377e-07	6.57877	741	2824	102	37241	ENSDARG00000015263,ENSDARG00000075045,ENSDARG00000075121,ENSDARG00000055837,ENSDARG00000059906,ENSDARG00000030758,ENSDARG00000100747,ENSDARG00000038859,ENSDARG00000042529,ENSDARG00000038378,ENSDARG00000014490,ENSDARG00000040295,ENSDARG00000027657,ENSDARG00000019233,ENSDARG00000038524,ENSDARG00000014927,ENSDARG00000004150,ENSDARG00000078247,ENSDARG00000102299,ENSDARG00000056590,ENSDARG00000075859,…
REAC	Neurotransmitter release cycle	REAC:R-DRE-112310	FALSE	2.6377e-07	6.57877	47	2824	18	37241	ENSDARG00000102453,ENSDARG00000039647,ENSDARG00000020609,ENSDARG00000045945,ENSDARG00000020212,ENSDARG00000015537,ENSDARG00000027419,ENSDARG00000001994,ENSDARG00000059775,ENSDARG00000006031,ENSDARG00000074860,ENSDARG00000069095,ENSDARG00000015854,ENSDARG00000012381,ENSDARG00000074680,ENSDARG00000104431,ENSDARG00000060368,ENSDARG00000037403
REAC	ROS and RNS production in phagocytes	REAC:R-DRE-1222556	FALSE	3.62172e-07	6.44109	29	2824	14	37241	ENSDARG00000006370,ENSDARG00000030694,ENSDARG00000076318,ENSDARG00000043465,ENSDARG00000056615,ENSDARG00000018283,ENSDARG00000045543,ENSDARG00000035565,ENSDARG00000033735,ENSDARG00000024295,ENSDARG00000069090,ENSDARG00000015174,ENSDARG00000059057,ENSDARG00000031681
REAC	Post-translational protein modification	REAC:R-DRE-597592	FALSE	7.12974e-07	6.14693	1048	2824	131	37241	ENSDARG00000075261,ENSDARG00000026611,ENSDARG00000105529,ENSDARG00000075121,ENSDARG00000038574,ENSDARG00000093125,ENSDARG00000038025,ENSDARG00000099351,ENSDARG00000009484,ENSDARG00000069951,ENSDARG00000035559,ENSDARG00000069293,ENSDARG00000059404,ENSDARG00000013681,ENSDARG00000016301,ENSDARG00000015349,ENSDARG00000015065,ENSDARG00000102599,ENSDARG00000004261,ENSDARG00000040295,ENSDARG00000102640,…
REAC	Cellular responses to stress	REAC:R-DRE-2262752	FALSE	7.56986e-07	6.12091	384	2824	62	37241	ENSDARG00000043531,ENSDARG00000042725,ENSDARG00000055723,ENSDARG00000092362,ENSDARG00000104068,ENSDARG00000021924,ENSDARG00000032553,ENSDARG00000103846,ENSDARG00000093125,ENSDARG00000038025,ENSDARG00000053544,ENSDARG00000069951,ENSDARG00000035559,ENSDARG00000070012,ENSDARG00000019236,ENSDARG00000058479,ENSDARG00000031915,ENSDARG00000016301,ENSDARG00000043342,ENSDARG00000006370,ENSDARG00000042708,…
REAC	Cellular responses to stimuli	REAC:R-DRE-8953897	FALSE	7.56986e-07	6.12091	384	2824	62	37241	ENSDARG00000043531,ENSDARG00000042725,ENSDARG00000055723,ENSDARG00000092362,ENSDARG00000104068,ENSDARG00000021924,ENSDARG00000032553,ENSDARG00000103846,ENSDARG00000093125,ENSDARG00000038025,ENSDARG00000053544,ENSDARG00000069951,ENSDARG00000035559,ENSDARG00000070012,ENSDARG00000019236,ENSDARG00000058479,ENSDARG00000031915,ENSDARG00000016301,ENSDARG00000043342,ENSDARG00000006370,ENSDARG00000042708,…
REAC	Platelet activation, signaling and aggregation	REAC:R-DRE-76002	FALSE	7.56986e-07	6.12091	239	2824	45	37241	ENSDARG00000075261,ENSDARG00000069293,ENSDARG00000022254,ENSDARG00000103542,ENSDARG00000025147,ENSDARG00000038524,ENSDARG00000102299,ENSDARG00000086288,ENSDARG00000037746,ENSDARG00000009208,ENSDARG00000055543,ENSDARG00000074149,ENSDARG00000037870,ENSDARG00000075253,ENSDARG00000011487,ENSDARG00000034700,ENSDARG00000010434,ENSDARG00000035798,ENSDARG00000044199,ENSDARG00000074183,ENSDARG00000104795,…
REAC	Neurotransmitter receptors and postsynaptic signal transmission	REAC:R-DRE-112314	FALSE	7.60752e-07	6.11876	126	2824	30	37241	ENSDARG00000022254,ENSDARG00000079586,ENSDARG00000086647,ENSDARG00000058985,ENSDARG00000035798,ENSDARG00000044199,ENSDARG00000012426,ENSDARG00000052764,ENSDARG00000068246,ENSDARG00000078624,ENSDARG00000034493,ENSDARG00000099685,ENSDARG00000076127,ENSDARG00000031783,ENSDARG00000011066,ENSDARG00000012019,ENSDARG00000058392,ENSDARG00000070730,ENSDARG00000052769,ENSDARG00000038693,ENSDARG00000052982,…
REAC	GPCR downstream signalling	REAC:R-DRE-388396	FALSE	1.20872e-06	5.91768	719	2824	97	37241	ENSDARG00000015263,ENSDARG00000075045,ENSDARG00000075121,ENSDARG00000055837,ENSDARG00000059906,ENSDARG00000030758,ENSDARG00000100747,ENSDARG00000038859,ENSDARG00000042529,ENSDARG00000038378,ENSDARG00000014490,ENSDARG00000040295,ENSDARG00000027657,ENSDARG00000038524,ENSDARG00000004150,ENSDARG00000078247,ENSDARG00000102299,ENSDARG00000056590,ENSDARG00000075859,ENSDARG00000016412,ENSDARG00000051824,…
REAC	Muscle contraction	REAC:R-DRE-397014	FALSE	3.36662e-06	5.47281	172	2824	35	37241	ENSDARG00000105003,ENSDARG00000060978,ENSDARG00000019856,ENSDARG00000055618,ENSDARG00000008030,ENSDARG00000005122,ENSDARG00000068257,ENSDARG00000074149,ENSDARG00000074746,ENSDARG00000020450,ENSDARG00000037476,ENSDARG00000027957,ENSDARG00000045592,ENSDARG00000035056,ENSDARG00000036371,ENSDARG00000040252,ENSDARG00000017880,ENSDARG00000052958,ENSDARG00000039131,ENSDARG00000001993,ENSDARG00000099014,…
REAC	Developmental Biology	REAC:R-DRE-1266738	FALSE	3.43105e-06	5.46457	304	2824	51	37241	ENSDARG00000042816,ENSDARG00000036840,ENSDARG00000030547,ENSDARG00000018787,ENSDARG00000024785,ENSDARG00000102441,ENSDARG00000038524,ENSDARG00000015002,ENSDARG00000045618,ENSDARG00000006553,ENSDARG00000023600,ENSDARG00000037746,ENSDARG00000008383,ENSDARG00000019062,ENSDARG00000015278,ENSDARG00000037870,ENSDARG00000075253,ENSDARG00000020450,ENSDARG00000098909,ENSDARG00000045836,ENSDARG00000094041,…
REAC	Hemostasis	REAC:R-DRE-109582	FALSE	5.19874e-06	5.2841	528	2824	75	37241	ENSDARG00000075261,ENSDARG00000031702,ENSDARG00000059906,ENSDARG00000045051,ENSDARG00000069293,ENSDARG00000060978,ENSDARG00000051730,ENSDARG00000022254,ENSDARG00000025254,ENSDARG00000103542,ENSDARG00000025147,ENSDARG00000038524,ENSDARG00000102299,ENSDARG00000007257,ENSDARG00000075831,ENSDARG00000098853,ENSDARG00000086288,ENSDARG00000040534,ENSDARG00000037425,ENSDARG00000037746,ENSDARG00000019810,…
REAC	Transport of inorganic cations/anions and amino acids/oligopeptides	REAC:R-DRE-425393	FALSE	5.35781e-06	5.27101	82	2824	22	37241	ENSDARG00000000551,ENSDARG00000102453,ENSDARG00000051730,ENSDARG00000020645,ENSDARG00000041150,ENSDARG00000020212,ENSDARG00000076754,ENSDARG00000075831,ENSDARG00000073952,ENSDARG00000071384,ENSDARG00000015531,ENSDARG00000013730,ENSDARG00000059775,ENSDARG00000042988,ENSDARG00000062058,ENSDARG00000032010,ENSDARG00000060796,ENSDARG00000104431,ENSDARG00000036427,ENSDARG00000070717,ENSDARG00000055226,…
REAC	GABA synthesis, release, reuptake and degradation	REAC:R-DRE-888590	FALSE	6.43894e-06	5.19119	18	2824	10	37241	ENSDARG00000039647,ENSDARG00000020609,ENSDARG00000015537,ENSDARG00000027419,ENSDARG00000001994,ENSDARG00000059775,ENSDARG00000006031,ENSDARG00000012381,ENSDARG00000074680,ENSDARG00000037403
REAC	Metabolism of amino acids and derivatives	REAC:R-DRE-71291	FALSE	9.20329e-06	5.03606	229	2824	41	37241	ENSDARG00000007377,ENSDARG00000005713,ENSDARG00000017034,ENSDARG00000016733,ENSDARG00000045888,ENSDARG00000020448,ENSDARG00000099579,ENSDARG00000001873,ENSDARG00000016375,ENSDARG00000005134,ENSDARG00000009106,ENSDARG00000008155,ENSDARG00000055642,ENSDARG00000105187,ENSDARG00000003526,ENSDARG00000002165,ENSDARG00000016239,ENSDARG00000018426,ENSDARG00000055760,ENSDARG00000037962,ENSDARG00000098639,…
REAC	GABA receptor activation	REAC:R-DRE-977443	FALSE	1.41517e-05	4.84919	55	2824	17	37241	ENSDARG00000079586,ENSDARG00000058985,ENSDARG00000035798,ENSDARG00000044199,ENSDARG00000078624,ENSDARG00000076127,ENSDARG00000031783,ENSDARG00000058392,ENSDARG00000070730,ENSDARG00000038693,ENSDARG00000052982,ENSDARG00000003375,ENSDARG00000035357,ENSDARG00000023771,ENSDARG00000058736,ENSDARG00000113737,ENSDARG00000094695
[truncated: 2,151 more rows]
[truncated: 946 more columns]
